# Supplementary material for: Circadian oscillation in primary cilium length by clock genes regulates fibroblast cell migration
Source: EMBO Rep. 2023 Nov 16;24(12):e56870. doi: 10.15252/embr.202356870 (PMC10702818; doi:10.15252/embr.202356870)
Supplement: Supplementary file 2 — Movie EV1 [file EMBR-24-e56870-s011.zip]

Archive with 2 entries (2 files):
- Movie EV1/Movie EV1 figure legend.docx
- Movie EV1/Movie EV1_s.avi
