# Supplementary material for: Circadian oscillation in primary cilium length by clock genes regulates fibroblast cell migration
Source: EMBO Rep. 2023 Nov 16;24(12):e56870. doi: 10.15252/embr.202356870 (PMC10702818; doi:10.15252/embr.202356870)
Supplement: Supplementary file 5 — Movie EV4 [file EMBR-24-e56870-s002.zip]

Archive with 2 entries (2 files):
- Movie EV4/Movie EV4 Cilia_2_V2.avi
- Movie EV4/Movie EV4 figure legend_V2.docx
