# Supplementary material for: Circadian oscillation in primary cilium length by clock genes regulates fibroblast cell migration
Source: EMBO Rep. 2023 Nov 16;24(12):e56870. doi: 10.15252/embr.202356870 (PMC10702818; doi:10.15252/embr.202356870)
Supplement: Supplementary file 7 — Source Data for Expanded View [file EMBR-24-e56870-s005.zip]

Archive with 5 entries (5 files):
- EMBOR-2023-56870V3-Figure_EV1_Source_Data-sd.zip
- Figure EV2.zip
- Figure EV3.zip
- Figure EV4.zip
- Figure EV5.zip
