# Supplementary material for: Circadian oscillation in primary cilium length by clock genes regulates fibroblast cell migration
Source: EMBO Rep. 2023 Nov 16;24(12):e56870. doi: 10.15252/embr.202356870 (PMC10702818; doi:10.15252/embr.202356870)
Supplement: Supplementary file 8 — Source Data for Figure 1 [file EMBR-24-e56870-s006.zip]

Archive with 34 entries (28 files):
- Figure 1/1B/
- Figure 1/1B/Per1 luc.xlsx
- Figure 1/1C/
- Figure 1/1C/DEX/
- Figure 1/1C/DEX/24 h.tif
- Figure 1/1C/DEX/28 h.tif
- Figure 1/1C/DEX/32 h.tif
- Figure 1/1C/DEX/36 h.tif
- Figure 1/1C/DEX/40 h.tif
- Figure 1/1C/DEX/44 h.tif
- Figure 1/1C/DEX/48 h.tif
- Figure 1/1C/Vehicle/
- Figure 1/1C/Vehicle/24 h.tif
- Figure 1/1C/Vehicle/28 h.tif
- Figure 1/1C/Vehicle/32 h.tif
- Figure 1/1C/Vehicle/36 h.tif
- Figure 1/1C/Vehicle/40 h.tif
- Figure 1/1C/Vehicle/44 h.tif
- Figure 1/1C/Vehicle/48 h.tif
- Figure 1/1D/
- Figure 1/1D/Con vs DEX % cilia 2nd, 3rd, n=3.xlsx
- Figure 1/1D/con vs DEX %cilia 1st.xlsx
- Figure 1/1E/
- Figure 1/1E/230404 Cilia length (con vs dex) 1st.xlsx
- Figure 1/1E/230417 Con vs DEX cilia length 3rd.xlsx
- Figure 1/1E/24h.tif
- Figure 1/1E/28 h.tif
- Figure 1/1E/32h.tif
- Figure 1/1E/36h.tif
- Figure 1/1E/40 h.tif
- Figure 1/1E/44h.tif
- Figure 1/1E/48h.tif
- Figure 1/1E/Cilia length (control vs DEX) 2 nd.xlsx
- Figure 1/1E/Cilia length graph.xlsx
