# Supplementary material for: Circadian oscillation in primary cilium length by clock genes regulates fibroblast cell migration
Source: EMBO Rep. 2023 Nov 16;24(12):e56870. doi: 10.15252/embr.202356870 (PMC10702818; doi:10.15252/embr.202356870)
Supplement: Supplementary file 8 — Source Data for Figure 1 [file EMBR-24-e56870-s006.zip › Figure 1/1B/Per1 luc.xlsx]

## Sheet: data
	CH1_TIME(min)	CH1_DATA(cpm)
	1	4874248	0.0166667
	16	5245021	0.266667
	31	4963384	0.516667
	46	4971980	0.766667
	61	4944545	1.01667
	76	4803706	1.26667
	91	4606550	1.51667
	106	4362978	1.76667
	121	4112901	2.01667
	136	3877412	2.26667
	151	3658279	2.51667
	166	3459415	2.76667
	181	3282212	3.01667
	196	3128488	3.26667
	211	2993815	3.51667
	226	2870433	3.76667
	241	2762359	4.01667
	256	2662594	4.26667
	271	2570982	4.51667
	286	2483926	4.76667
	301	2405255	5.01667
	316	2327700	5.26667
	331	2255060	5.51667
	346	2185955	5.76667
	361	2120602	6.01667
	376	2064836	6.26667
	391	2010506	6.51667
	406	1962923	6.76667
	421	1917059	7.01667
	436	1877766	7.26667
	451	1839487	7.51667
	466	1808273	7.76667
	481	1776617	8.01667
	496	1754738	8.26667
	511	1727485	8.51667
	526	1712112	8.76667
	541	1692437	9.01667
	556	1677260	9.26667
	571	1665028	9.51667
	586	1654670	9.76667
	601	1644605	10.0167
	616	1640455	10.2667
	631	1633180	10.5167
	646	1631080	10.7667
	661	1627122	11.0167
	676	1626571	11.2667
	691	1630902	11.5167
	706	1629945	11.7667
	721	1631368	12.0167	2.34101e+06	-709646
	736	1634602	12.2667	2.31966e+06	-685053
	751	1637229	12.5167	2.29477e+06	-657541
	766	1638123	12.7667	2.27321e+06	-635090
	781	1642494	13.0167	2.25185e+06	-609354
	796	1645270	13.2667	2.23111e+06	-585843
	811	1648279	13.5167	2.21217e+06	-563888
	826	1651101	13.7667	2.19555e+06	-544454
	841	1654970	14.0167	2.18175e+06	-526784
	856	1661379	14.2667	2.17084e+06	-509463
	871	1668036	14.5167	2.16259e+06	-494555
	886	1674596	14.7667	2.15677e+06	-482178
	901	1678964	15.0167	2.1532e+06	-474234
	916	1688798	15.2667	2.15162e+06	-462818
	931	1695487	15.5167	2.1517e+06	-456216
	946	1704826	15.7667	2.15333e+06	-448500
	961	1717174	16.0167	2.15631e+06	-439132
	976	1729068	16.2667	2.16053e+06	-431462
	991	1745303	16.5167	2.16585e+06	-420551
	1006	1763149	16.7667	2.17222e+06	-409067
	1021	1783358	17.0167	2.17952e+06	-396158
	1036	1805884	17.2667	2.18765e+06	-381767
	1051	1827268	17.5167	2.19666e+06	-369388
	1066	1852899	17.7667	2.20642e+06	-353518
	1081	1879651	18.0167	2.2169e+06	-337245
	1096	1909389	18.2667	2.22806e+06	-318670
	1111	1940026	18.5167	2.23987e+06	-299841
	1126	1971090	18.7667	2.25222e+06	-281126
	1141	2005172	19.0167	2.26498e+06	-259806
	1156	2041633	19.2667	2.27823e+06	-236601
	1171	2084104	19.5167	2.29188e+06	-207779
	1186	2122891	19.7667	2.30587e+06	-182977
	1201	2161972	20.0167	2.32015e+06	-158180
	1216	2210843	20.2667	2.33463e+06	-123783
	1231	2253386	20.5167	2.34926e+06	-95870.6
	1246	2299769	20.7667	2.36414e+06	-64374.7
	1261	2345043	21.0167	2.37909e+06	-34051.4
	1276	2391569	21.2667	2.39418e+06	-2607.28
	1291	2434784	21.5167	2.40934e+06	25441.8
	1306	2480590	21.7667	2.4245e+06	56085.5
	1321	2522011	22.0167	2.4397e+06	82309.3
	1336	2567394	22.2667	2.45495e+06	112441
	1351	2608217	22.5167	2.47009e+06	138124
	1366	2646209	22.7667	2.48525e+06	160958
	1381	2680238	23.0167	2.50031e+06	179928
	1396	2720496	23.2667	2.51527e+06	205229
	1411	2754309	23.5167	2.53015e+06	224155
	1426	2792079	23.7667	2.54484e+06	247235
	1441	2823820	24.0167	2.55942e+06	264399
	1456	2856059	24.2667	2.57385e+06	282205
	1471	2893865	24.5167	2.58815e+06	305716
	1486	2920922	24.7667	2.60231e+06	318609
	1501	2954060	25.0167	2.61637e+06	337686
	1516	2984805	25.2667	2.63028e+06	354527
	1531	3011808	25.5167	2.64406e+06	367751
	1546	3038083	25.7667	2.65773e+06	380358
	1561	3065361	26.0167	2.67127e+06	394095
	1576	3085354	26.2667	2.68473e+06	400628
	1591	3099788	26.5167	2.69805e+06	401740
	1606	3116190	26.7667	2.71122e+06	404973
	1621	3130286	27.0167	2.72424e+06	406045
	1636	3136903	27.2667	2.73719e+06	399715
	1651	3149609	27.5167	2.74995e+06	399661
	1666	3156474	27.7667	2.76259e+06	393887
	1681	3167876	28.0167	2.77508e+06	392791
	1696	3173679	28.2667	2.78743e+06	386246
	1711	3181716	28.5167	2.79958e+06	382136
	1726	3184712	28.7667	2.81157e+06	373138
	1741	3186238	29.0167	2.82338e+06	362859
	1756	3192236	29.2667	2.83496e+06	357280
	1771	3192087	29.5167	2.84632e+06	345771
	1786	3191966	29.7667	2.85754e+06	334422
	1801	3192219	30.0167	2.8685e+06	323715
	1816	3198416	30.2667	2.87925e+06	319166
	1831	3195980	30.5167	2.88974e+06	306243
	1846	3188125	30.7667	2.89997e+06	288160
	1861	3189645	31.0167	2.90993e+06	279714
	1876	3188022	31.2667	2.91963e+06	268395
	1891	3182060	31.5167	2.92898e+06	253082
	1906	3179497	31.7667	2.93795e+06	241550
	1921	3166196	32.0167	2.94658e+06	219612
	1936	3159237	32.2667	2.95492e+06	204314
	1951	3156644	32.5167	2.96282e+06	193820
	1966	3147382	32.7667	2.97041e+06	176976
	1981	3140295	33.0167	2.97764e+06	162652
	1996	3133190	33.2667	2.98458e+06	148611
	2011	3120610	33.5167	2.99121e+06	129401
	2026	3113594	33.7667	2.99753e+06	116066
	2041	3108739	34.0167	3003544	105195
	2056	3093863	34.2667	3.0093e+06	84561.2
	2071	3088386	34.5167	3.01477e+06	73617.9
	2086	3076716	34.7667	3.01998e+06	56740
	2101	3063019	35.0167	3.025e+06	38023.8
	2116	3055756	35.2667	3.02984e+06	25920.2
	2131	3041093	35.5167	3.03443e+06	6659.01
	2146	3029380	35.7667	3.0389e+06	-9518.19
	2161	3016943	36.0167	3.04319e+06	-26246.3
	2176	3006855	36.2667	3.04732e+06	-40468.8
	2191	2997014	36.5167	3.05138e+06	-54368.6
	2206	2987916	36.7667	3.05521e+06	-67291.9
	2221	2977359	37.0167	3.05894e+06	-81584.2
	2236	2968005	37.2667	3.0625e+06	-94495.4
	2251	2960444	37.5167	3.06592e+06	-105475
	2266	2950975	37.7667	3.06922e+06	-118242
	2281	2947124	38.0167	3.07236e+06	-125233
	2296	2940307	38.2667	3.07535e+06	-135047
	2311	2932280	38.5167	3.07829e+06	-146012
	2326	2924934	38.7667	3.08119e+06	-156254
	2341	2921851	39.0167	3.08403e+06	-162177
	2356	2913714	39.2667	3.08683e+06	-173118
	2371	2908881	39.5167	3.08966e+06	-180775
	2386	2904601	39.7667	3.09243e+06	-187832
	2401	2902597	40.0167	3.09525e+06	-192653
	2416	2895147	40.2667	3.09801e+06	-202864
	2431	2896777	40.5167	3.10074e+06	-203962
	2446	2896383	40.7667	3.10345e+06	-207065
	2461	2894833	41.0167	3.1062e+06	-211364
	2476	2896374	41.2667	3108993	-212619
	2491	2905184	41.5167	3.11176e+06	-206578
	2506	2905033	41.7667	3.11455e+06	-209517
	2521	2911271	42.0167	3.11738e+06	-206110
	2536	2916121	42.2667	3.12024e+06	-204120
	2551	2921981	42.5167	3.12303e+06	-201053
	2566	2927788	42.7667	3.12582e+06	-198030
	2581	2935961	43.0167	3.12868e+06	-192717
	2596	2939380	43.2667	3.13152e+06	-192144
	2611	2945078	43.5167	3.13436e+06	-189277
	2626	2952061	43.7667	3.13722e+06	-185162
	2641	2962508	44.0167	3.1401e+06	-177587
	2656	2969397	44.2667	3.14308e+06	-173680
	2671	2981242	44.5167	3.14602e+06	-164774
	2686	2994488	44.7667	3.14893e+06	-154445
	2701	3010903	45.0167	3.15182e+06	-140914
	2716	3028101	45.2667	3.15474e+06	-126643
	2731	3041356	45.5167	3.15771e+06	-116351
	2746	3058143	45.7667	3.16069e+06	-102546
	2761	3074755	46.0167	3.16365e+06	-88893.5
	2776	3092167	46.2667	3.16662e+06	-74455
	2791	3108171	46.5167	3.16964e+06	-61466.8
	2806	3128052	46.7667	3.17264e+06	-44584.1
	2821	3144939	47.0167	3.17561e+06	-30668.8
	2836	3161920	47.2667	3.17864e+06	-16722.1
	2851	3182872	47.5167	3.18164e+06	1228.2
	2866	3204023	47.7667	3.18465e+06	19373.4
	2881	3220739	48.0167	3.18768e+06	33061.1
	2896	3245703	48.2667	3.19074e+06	54966.1
	2911	3261094	48.5167	3.19377e+06	67319.6
	2926	3279506	48.7667	3.1968e+06	82703.6
	2941	3295549	49.0167	3.19985e+06	95696.5
	2956	3312954	49.2667	3.2029e+06	110055
	2971	3328486	49.5167	3.20594e+06	122548
	2986	3339511	49.7667	3.20897e+06	130545
	3001	3353024	50.0167	3.21203e+06	140998
	3016	3367386	50.2667	3.21499e+06	152394
	3031	3377820	50.5167	3.21798e+06	159844
	3046	3388815	50.7667	3.22092e+06	167896
	3061	3399562	51.0167	3.22383e+06	175730
	3076	3407942	51.2667	3.22673e+06	181216
	3091	3416253	51.5167	3.22963e+06	186619
	3106	3426881	51.7667	3.23247e+06	194411
	3121	3432960	52.0167	3.23522e+06	197737
	3136	3435548	52.2667	3.2379e+06	197650
	3151	3441728	52.5167	3.24058e+06	201147
	3166	3448674	52.7667	3.24316e+06	205513
	3181	3454631	53.0167	3.24564e+06	208992
	3196	3458085	53.2667	3.24808e+06	210010
	3211	3459663	53.5167	3.25043e+06	209236
	3226	3463808	53.7667	3.25261e+06	211203
	3241	3466801	54.0167	3.25469e+06	212110
	3256	3466488	54.2667	3.25668e+06	209805
	3271	3463215	54.5167	3.25862e+06	204592
	3286	3462724	54.7667	3.26048e+06	202240
	3301	3462876	55.0167	3.2622e+06	200672
	3316	3459820	55.2667	3.26385e+06	195972
	3331	3457362	55.5167	3.26544e+06	191921
	3346	3455216	55.7667	3.26697e+06	188247
	3361	3452486	56.0167	3.26841e+06	184076
	3376	3441336	56.2667	3.26978e+06	171554
	3391	3436662	56.5167	3.27113e+06	165532
	3406	3424228	56.7667	3.2723e+06	151926
	3421	3421291	57.0167	3.27337e+06	147921
	3436	3417641	57.2667	3.2743e+06	143338
	3451	3406878	57.5167	3.27508e+06	131799
	3466	3397745	57.7667	3.27579e+06	121959
	3481	3394197	58.0167	3.27631e+06	117883
	3496	3383383	58.2667	3.27677e+06	106614
	3511	3376224	58.5167	3.27712e+06	99102
	3526	3361997	58.7667	3.27738e+06	84613.6
	3541	3354307	59.0167	3.27752e+06	76782.3
	3556	3343924	59.2667	3.27759e+06	66331
	3571	3329648	59.5167	3.27759e+06	52060.8
	3586	3320098	59.7667	3.27748e+06	42614.8
	3601	3310611	60.0167	3.27727e+06	33344.7
	3616	3298448	60.2667	3.27698e+06	21465.6
	3631	3287706	60.5167	3.27655e+06	11153.8
	3646	3280727	60.7667	3.27612e+06	4609.62
	3661	3269786	61.0167	3.27564e+06	-5852.99
	3676	3259737	61.2667	3.27513e+06	-15391.8
	3691	3251147	61.5167	3.2746e+06	-23450.9
	3706	3244734	61.7667	3.27403e+06	-29291.1
	3721	3231905	62.0167	3.27346e+06	-41551.7
	3736	3226763	62.2667	3.27288e+06	-46112.5
	3751	3214834	62.5167	3.27228e+06	-57448.5
	3766	3204596	62.7667	3.27168e+06	-67085.2
	3781	3199644	63.0167	3.27114e+06	-71496.5
	3796	3192826	63.2667	3.27059e+06	-77759.8
	3811	3181222	63.5167	3.27006e+06	-88835.2
	3826	3168857	63.7667	3.26958e+06	-100725
	3841	3159424	64.0167	3.2691e+06	-109680
	3856	3152657	64.2667	3.2687e+06	-116040
	3871	3144501	64.5167	3.26839e+06	-123892
	3886	3134221	64.7667	3.26813e+06	-133913
	3901	3128722	65.0167	3.2679e+06	-139178
	3916	3122202	65.2667	3.26771e+06	-145506
	3931	3114274	65.5167	3.26757e+06	-153298
	3946	3105225	65.7667	3.26749e+06	-162263
	3961	3102558	66.0167	3.26744e+06	-164881
	3976	3102287	66.2667	3.26747e+06	-165184
	3991	3100691	66.5167	3.26762e+06	-166927
	4006	3092870	66.7667	3.26787e+06	-174997
	4021	3093817	67.0167	3.26818e+06	-174360
	4036	3092341	67.2667	3.26852e+06	-176182
	4051	3091681	67.5167	3.26899e+06	-177309
	4066	3090451	67.7667	3.2695e+06	-179049
	4081	3094203	68.0167	3.27008e+06	-175879
	4096	3098842	68.2667	3.27074e+06	-171895
	4111	3093768	68.5167	3.27157e+06	-177805
	4126	3096990	68.7667	3.27243e+06	-175445
	4141	3100448	69.0167	3.27348e+06	-173029
	4156	3102626	69.2667	3.27454e+06	-171913
	4171	3109212	69.5167	3.27565e+06	-166441
	4186	3108831	69.7667	3.27688e+06	-168050
	4201	3118444	70.0167	3.2782e+06	-159757
	4216	3126041	70.2667	3.27958e+06	-153544
	4231	3133259	70.5167	3.28108e+06	-147818
	4246	3141623	70.7667	3.28262e+06	-141000
	4261	3151491	71.0167	3.28428e+06	-132789
	4276	3161360	71.2667	3.286e+06	-124642
	4291	3172897	71.5167	3.2878e+06	-114905
	4306	3183195	71.7667	3.28968e+06	-106484
	4321	3193482	72.0167	3.29165e+06	-98171.3
	4336	3204403	72.2667	3.29366e+06	-89252.4
	4351	3219355	72.5167	3.29579e+06	-76433.9
	4366	3233581	72.7667	3.29797e+06	-64390.4
	4381	3246574	73.0167	3.30021e+06	-53631.3
	4396	3261981	73.2667	3.3025e+06	-40516.5
	4411	3273501	73.5167	3.30488e+06	-31383.9
	4426	3284948	73.7667	3.30727e+06	-22322.3
	4441	3297223	74.0167	3.30968e+06	-12459.5
	4456	3310463	74.2667	3.31217e+06	-1703.65
	4471	3320091	74.5167	3.31462e+06	5466.56
	4486	3336905	74.7667	3.31716e+06	19746.3
	4501	3346315	75.0167	3.31975e+06	26566.5
	4516	3357200	75.2667	3.32233e+06	34867.7
	4531	3370597	75.5167	3.3249e+06	45699.7
	4546	3381050	75.7667	3.32749e+06	53557.7
	4561	3393873	76.0167	3.33017e+06	63706.9
	4576	3406354	76.2667	3.33291e+06	73441.6
	4591	3416889	76.5167	3.3356e+06	81285.4
	4606	3426213	76.7667	3.33834e+06	87871.2
	4621	3436201	77.0167	3.34111e+06	95090.4
	4636	3445015	77.2667	3.34381e+06	101205
	4651	3451577	77.5167	3.3465e+06	105078
	4666	3459137	77.7667	3.34918e+06	109956
	4681	3469880	78.0167	3.35191e+06	117973
	4696	3480612	78.2667	3.35454e+06	126069
	4711	3487062	78.5167	3.35719e+06	129876
	4726	3492494	78.7667	3.3598e+06	132693
	4741	3496103	79.0167	3.36244e+06	133664
	4756	3504617	79.2667	3.36502e+06	139593
	4771	3506331	79.5167	3.36757e+06	138760
	4786	3511122	79.7667	3.37007e+06	141050
	4801	3515377	80.0167	3.37255e+06	142830
	4816	3521569	80.2667	3.3749e+06	146672
	4831	3519375	80.5167	3.37713e+06	142249
	4846	3524317	80.7667	3.37943e+06	144890
	4861	3523177	81.0167	3.38157e+06	141605
	4876	3524671	81.2667	3.38365e+06	141018
	4891	3524770	81.5167	3.38571e+06	139065
	4906	3524425	81.7667	3.38765e+06	136773
	4921	3527030	82.0167	3.38957e+06	137459
	4936	3526632	82.2667	3.39144e+06	135193
	4951	3524624	82.5167	3.3932e+06	131426
	4966	3521068	82.7667	3.39488e+06	126186
	4981	3519678	83.0167	3.39647e+06	123207
	4996	3516710	83.2667	3.39796e+06	118753
	5011	3509840	83.5167	3.39935e+06	110493
	5026	3509607	83.7667	3.40066e+06	108942
	5041	3502818	84.0167	3.40191e+06	100912
	5056	3503264	84.2667	3.40304e+06	100228
	5071	3497226	84.5167	3.40402e+06	93204.1
	5086	3495176	84.7667	3.40492e+06	90259.9
	5101	3489842	85.0167	3.40569e+06	84151
	5116	3488927	85.2667	3.40631e+06	82618.4
	5131	3480141	85.5167	3.40683e+06	73306.2
	5146	3476307	85.7667	3.40726e+06	69050.1
	5161	3470384	86.0167	3.40764e+06	62745.4
	5176	3462711	86.2667	3.40794e+06	54773.6
	5191	3458124	86.5167	3.40817e+06	49954.8
	5206	3453216	86.7667	3.40835e+06	44861.5
	5221	3447690	87.0167	3.40844e+06	39254.8
	5236	3439061	87.2667	3.40845e+06	30612.4
	5251	3430344	87.5167	3.40842e+06	21924.9
	5266	3425544	87.7667	3.40832e+06	17227.6
	5281	3423069	88.0167	3.40811e+06	14958.5
	5296	3411007	88.2667	3.4078e+06	3206.61
	5311	3407376	88.5167	3.4074e+06	-28.5625
	5326	3400024	88.7667	3.40696e+06	-6932.62
	5341	3387884	89.0167	3.40647e+06	-18581.4
	5356	3380362	89.2667	3.40593e+06	-25572.5
	5371	3371710	89.5167	3.40533e+06	-33618.9
	5386	3366927	89.7667	3.40469e+06	-37760.4
	5401	3355608	90.0167	3.40404e+06	-48428.4
	5416	3356029	90.2667	3.40329e+06	-47257
	5431	3351712	90.5167	3.40244e+06	-50729.9
	5446	3346082	90.7667	3.40158e+06	-55495.4
	5461	3342042	91.0167	3.40066e+06	-58622.4
	5476	3336867	91.2667	3.39969e+06	-62823.1
	5491	3331716	91.5167	3.39867e+06	-66954.7
	5506	3328068	91.7667	3.39761e+06	-69547
	5521	3319854	92.0167	3.39651e+06	-76656.3
	5536	3312750	92.2667	3.39536e+06	-82614.8
	5551	3314697	92.5167	3.39417e+06	-79471.8
	5566	3302944	92.7667	3.393e+06	-90052.6
	5581	3300195	93.0167	3.39181e+06	-91614.2
	5596	3299623	93.2667	3.39065e+06	-91031.4
	5611	3296085	93.5167	3.3895e+06	-93417.3
	5626	3293079	93.7667	3.38829e+06	-95215.8
	5641	3297735	94.0167	3.3871e+06	-89362.7
	5656	3294936	94.2667	3.3859e+06	-90966.6
	5671	3294968	94.5167	3.38471e+06	-89740.3
	5686	3294141	94.7667	3.38349e+06	-89348
	5701	3294135	95.0167	3.3823e+06	-88169.1
	5716	3294793	95.2667	3.38116e+06	-86363.4
	5731	3299426	95.5167	3.37996e+06	-80538.8
	5746	3302308	95.7667	3.37887e+06	-76564.1
	5761	3302004	96.0167	3.37772e+06	-75717.8
	5776	3299036	96.2667	3.37663e+06	-77589.3
	5791	3305195	96.5167	3.37549e+06	-70290.2
	5806	3307979	96.7667	3.37441e+06	-66434.3
	5821	3305863	97.0167	3.37331e+06	-67447.7
	5836	3312490	97.2667	3.37219e+06	-59697.3
	5851	3314026	97.5167	3.37103e+06	-56999.4
	5866	3321593	97.7667	3.36994e+06	-48347
	5881	3325911	98.0167	3.36887e+06	-42960.5
	5896	3332713	98.2667	3.36781e+06	-35098.6
	5911	3337877	98.5167	3.36681e+06	-28933.4
	5926	3344654	98.7667	3.36572e+06	-21066.4
	5941	3347601	99.0167	3.36463e+06	-17028.7
	5956	3354367	99.2667	3.36358e+06	-9211.65
	5971	3360739	99.5167	3.36252e+06	-1778.54
	5986	3361281	99.7667	3.36149e+06	-212.646
	6001	3364104	100.017	3.36043e+06	3677.09
	6016	3368355	100.267	3.35931e+06	9047.6
	6031	3373887	100.517	3.35824e+06	15646.9
	6046	3379053	100.767	3.35714e+06	21915.7
	6061	3385239	101.017	3.35603e+06	29207.1
	6076	3386877	101.267	3.35495e+06	31927.2
	6091	3389993	101.517	3.35387e+06	36118.1
	6106	3396638	101.767	3.3528e+06	43842.1
	6121	3397839	102.017	3.3517e+06	46141.9
	6136	3399581	102.267	3.35061e+06	48967.5
	6151	3404068	102.517	3.34948e+06	54587.9
	6166	3404847	102.767	3.34832e+06	56526.1
	6181	3402574	103.017	3.34712e+06	55449.8
	6196	3406752	103.267	3.34585e+06	60897.3
	6211	3404983	103.517	3.34455e+06	60430.3
	6226	3405072	103.767	3.34323e+06	61841.5
	6241	3405406	104.017	3.34184e+06	63569.4
	6256	3406756	104.267	3.34041e+06	66341.5
	6271	3406848	104.517	3.339e+06	67847.1
	6286	3410325	104.767	3.33744e+06	72880.4
	6301	3412317	105.017	3.33597e+06	76348.6
	6316	3414064	105.267	3334367	79697
	6331	3408849	105.517	3.33272e+06	76130.2
	6346	3409505	105.767	3.33102e+06	78487.7
	6361	3412304	106.017	3.3292e+06	83105
	6376	3411976	106.267	3.32729e+06	84684.6
	6391	3407570	106.517	3.32532e+06	82252
	6406	3407324	106.767	3.32328e+06	84046.7
	6421	3409493	107.017	3.32118e+06	88313.9
	6436	3402319	107.267	3.31897e+06	83347.2
	6451	3404942	107.517	3.31671e+06	88235.9
	6466	3399180	107.767	3.31432e+06	84860.5
	6481	3397551	108.017	3.31185e+06	85703.7
	6496	3393814	108.267	3.30933e+06	84482.9
	6511	3394325	108.517	3.30676e+06	87562.2
	6526	3389327	108.767	3.3041e+06	85228.9
	6541	3381990	109.017	3.30133e+06	80661.6
	6556	3377386	109.267	3.29851e+06	78874
	6571	3375942	109.517	3.29562e+06	80317.2
	6586	3373734	109.767	3.29264e+06	81090.8
	6601	3368634	110.017	3.28957e+06	79068.2
	6616	3366591	110.267	3.28637e+06	80224.5
	6631	3353491	110.517	3.2831e+06	70391.7
	6646	3348507	110.767	3.27971e+06	68798.4
	6661	3346788	111.017	3.27619e+06	70594.6
	6676	3337195	111.267	3.27265e+06	64543.2
	6691	3332050	111.517	3.269e+06	63052.7
	6706	3323137	111.767	3.26521e+06	57922.8
	6721	3315596	112.017	3.26141e+06	54187.4
	6736	3308545	112.267	3.25757e+06	50977.5
	6751	3301506	112.517	3.25365e+06	47858.2
	6766	3293912	112.767	3.24962e+06	44293.6
	6781	3283996	113.017	3.24554e+06	38452
	6796	3277179	113.267	3.24136e+06	35823.3
	6811	3268121	113.517	3.23713e+06	30989.1
	6826	3261447	113.767	3.2328e+06	28647
	6841	3251580	114.017	3.22837e+06	23209.5
	6856	3247223	114.267	3.2239e+06	23319.2
	6871	3240431	114.517	3.21937e+06	21057.8
	6886	3231192	114.767	3.21477e+06	16420.6
	6901	3220175	115.017	3.21014e+06	10034.6
	6916	3211870	115.267	3.2055e+06	6372.95
	6931	3204783	115.517	3.20081e+06	3977.24
	6946	3194257	115.767	3.19607e+06	-1815.29
	6961	3183331	116.017	3.19134e+06	-8008.6
	6976	3177048	116.267	3.18649e+06	-9444.57
	6991	3165290	116.517	3.18169e+06	-16397.3
	7006	3161233	116.767	3.1768e+06	-15565.1
	7021	3146457	117.017	3.17185e+06	-25391.1
	7036	3141399	117.267	3.16685e+06	-25449.7
	7051	3132741	117.517	3.1618e+06	-29062.3
	7066	3118515	117.767	3.15679e+06	-38271.2
	7081	3114610	118.017	3.15174e+06	-37127.2
	7096	3105487	118.267	3.14661e+06	-41124.3
	7111	3099061	118.517	3.14145e+06	-42391.5
	7126	3092711	118.767	3.13634e+06	-43624.8
	7141	3082234	119.017	3.13112e+06	-48885.5
	7156	3077287	119.267	3.12587e+06	-48584.1
	7171	3070312	119.517	3.12067e+06	-50356.3
	7186	3064983	119.767	3.11533e+06	-50348.7
	7201	3060443	120.017	3.11001e+06	-49562.4
	7216	3052481	120.267	3.10464e+06	-52157.1
	7231	3049387	120.517	3.09926e+06	-49868.3
	7246	3042089	120.767	3.09384e+06	-51755.1
	7261	3035487	121.017	3.08841e+06	-52918
	7276	3035314	121.267	3.08299e+06	-47675.5
	7291	3027801	121.517	3.07758e+06	-49774.1
	7306	3026157	121.767	3.07215e+06	-45997.8
	7321	3018781	122.017	3.06666e+06	-47883.2
	7336	3019062	122.267	3.06113e+06	-42071.1
	7351	3012367	122.517	3.05557e+06	-43203.4
	7366	3007192	122.767	3.05007e+06	-42875.9
	7381	3007612	123.017	3.04457e+06	-36953.9
	7396	3003534	123.267	3.03898e+06	-35445.5
	7411	2997565	123.517	3.03344e+06	-35874.8
	7426	2995944	123.767	3.02791e+06	-31967
	7441	2995357	124.017	3.02242e+06	-27064.5
	7456	2992060	124.267	3.01693e+06	-24867.1
	7471	2987061	124.517	3.01141e+06	-24344.9
	7486	2987916	124.767	3.00588e+06	-17963.9
	7501	2983161	125.017	3.00036e+06	-17195.9
	7516	2981393	125.267	2.99485e+06	-13452.3
	7531	2974134	125.517	2.98933e+06	-15197.8
	7546	2971401	125.767	2.98385e+06	-12447.5
	7561	2969035	126.017	2.97834e+06	-9308.03
	7576	2964650	126.267	2.97288e+06	-8226.28
	7591	2962288	126.517	2.96735e+06	-5057.45
	7606	2960270	126.767	2.96178e+06	-1505.05
	7621	2956816	127.017	2.95619e+06	628.135
	7636	2956388	127.267	2.95067e+06	5720.04
	7651	2950570	127.517	2.94516e+06	5414.4
	7666	2950734	127.767	2.9396e+06	11135.9
	7681	2940091	128.017	2.93409e+06	5999.61
	7696	2945451	128.267	2.92857e+06	16880.4
	7711	2937488	128.517	2.92308e+06	14408.2
	7726	2935120	128.767	2.91763e+06	17489.3
	7741	2932378	129.017	2.9121e+06	20274.8
	7756	2929705	129.267	2.90668e+06	23029.5
	7771	2927207	129.517	2.9012e+06	26003.5
	7786	2924800	129.767	2.89576e+06	29037.8
	7801	2920217	130.017	2.89041e+06	29802.8
	7816	2916733	130.267	2.88499e+06	31740.2
	7831	2916361	130.517	2.87959e+06	36766.6
	7846	2906563	130.767	2.87419e+06	32371.7
	7861	2905651	131.017	2.86878e+06	36874.7
	7876	2902846	131.267	2.86336e+06	39486.7
	7891	2892624	131.517	2.85793e+06	34694.9
	7906	2887860	131.767	2.85248e+06	35382.4
	7921	2882286	132.017	2.84697e+06	35314.6
	7936	2877071	132.267	2.84148e+06	35587.7
	7951	2874852	132.517	2.83598e+06	38874.2
	7966	2867171	132.767	2.83051e+06	36663.3
	7981	2862097	133.017	2.82498e+06	37114
	7996	2857604	133.267	2.81945e+06	38156.6
	8011	2855597	133.517	2.81386e+06	41741.4
	8026	2846640	133.767	2.80827e+06	38366.3
	8041	2837642	134.017	2.80264e+06	35000.2
	8056	2832577	134.267	2.797e+06	35581.5
	8071	2825251	134.517	2.79128e+06	33971.9
	8086	2820312	134.767	2.78558e+06	34728.2
	8101	2810494	135.017	2.77987e+06	30622.9
	8116	2805386	135.267	2.77412e+06	31263.6
	8131	2801284	135.517	2.7683e+06	32979.5
	8146	2796141	135.767	2.7625e+06	33637.6
	8161	2788138	136.017	2.75664e+06	31501.9
	8176	2778508	136.267	2750715	27793
	8191	2771007	136.517	2.74475e+06	26258.1
	8206	2763709	136.767	2.7422e+06	21510.8
	8221	2754879	137.017	2.73958e+06	15294.8
	8236	2747884	137.267	2.73697e+06	10918.9
	8251	2741726	137.517	2.73431e+06	7417.71
	8266	2732920	137.767	2.73167e+06	1247.15
	8281	2726772	138.017	2.72901e+06	-2237.2
	8296	2716263	138.267	2.72631e+06	-10049.3
	8311	2705673	138.517	2.7236e+06	-17930.9
	8326	2694822	138.767	2.72086e+06	-26038.4
	8341	2690264	139.017	2.71808e+06	-27812.6
	8356	2682684	139.267	2.71527e+06	-32583.9
	8371	2671267	139.517	2.7124e+06	-41130.4
	8386	2665608	139.767	2.70953e+06	-43919.8
	8401	2653335	140.017	2.70659e+06	-53251.3
	8416	2649934	140.267	2.7037e+06	-53769.5
	8431	2642177	140.517	2.70068e+06	-58504.7
	8446	2630588	140.767	2.69768e+06	-67096.1
	8461	2625400	141.017	2.69464e+06	-69240.1
	8476	2616085	141.267	2.69155e+06	-75467.6
	8491	2610380	141.517	2688419	-78039
	8506	2605109	141.767	2.68524e+06	-80126.2
	8521	2594149	142.017	2.682e+06	-87848.8
	8536	2587239	142.267	2.67873e+06	-91495.5
	8551	2580364	142.517	2.67543e+06	-95065
	8566	2572871	142.767	2.67204e+06	-99164.6
	8581	2562204	143.017	2.66869e+06	-106481
	8596	2555990	143.267	2.66525e+06	-109261
	8611	2546963	143.517	2.66176e+06	-114794
	8626	2536388	143.767	2.65831e+06	-121923
	8641	2533588	144.017	2.65483e+06	-121245
	8656	2523955	144.267	2.65133e+06	-127379
	8671	2524257	144.517	2.64781e+06	-123550
	8686	2511714	144.767	2.6442e+06	-132489
	8701	2504071	145.017	2.64061e+06	-136535
	8716	2498501	145.267	2.63698e+06	-138474
	8731	2491943	145.517	2.6333e+06	-141355
	8746	2485492	145.767	2.62953e+06	-144039
	8761	2476740	146.017	2.62579e+06	-149047
	8776	2470281	146.267	2.62207e+06	-151790
	8791	2465621	146.517	2.61831e+06	-152691
	8806	2458773	146.767	2.61455e+06	-155776
	8821	2455734	147.017	2.61074e+06	-155005
	8836	2445018	147.267	2.60697e+06	-161952
	8851	2440658	147.517	2.60315e+06	-162496
	8866	2432682	147.767	2.59927e+06	-166587
	8881	2426935	148.017	2.59533e+06	-168397
	8896	2419314	148.267	2.5914e+06	-172083
