# Supplementary material for: Circadian oscillation in primary cilium length by clock genes regulates fibroblast cell migration
Source: EMBO Rep. 2023 Nov 16;24(12):e56870. doi: 10.15252/embr.202356870 (PMC10702818; doi:10.15252/embr.202356870)
Supplement: Supplementary file 8 — Source Data for Figure 1 [file EMBR-24-e56870-s006.zip › Figure 1/1D/Con vs DEX % cilia 2nd, 3rd, n=3.xlsx]

## Sheet: Con2
Control
24 h	DAPI	Arl13b	%			28 h	DAPI	Arl13b	%			32 h	DAPI	Arl13b	%			36 h	DAPI	Arl13b	%			40 h	DAPI	Arl13b	%			44 h	DAPI	Arl13b	%			48 h	DAPI	Arl13b	%			52 h	DAPI	Arl13b	%			56 h	DAPI
1	33	20				1	36	15				1	37	20				1	31	16				1	39	21				1	38	19				1	38	22				1	37	15				1	30
2	43	17				2	40	19				2	33	18				2	29	12				2	31	13				2	28	15				2	42	23				2	33	17				2	30
3	43	17				3	39	15				3	35	13				3	30	16				3	38	15				3	36	19				3	40	18				3	29	20				3	35
4	33	22				4	30	13				4	35	16				4	35	17				4	34	13				4	35	25				4	32	13				4	41	20				4	41
5	42	15				5	34	21				5	37	15				5	31	14				5	31	15				5	39	18				5	37	19				5	34	13				5	33
total	194	91	46.9072			total	179	83	46.3687			total	177	82	46.3277			total	156	75	48.0769			total	173	77	44.5087			total	176	96	54.5455			total	189	95	50.2646			total	174	85	48.8506			total	169
[truncated: 18 more columns]

## Sheet: DEX2
DEX
24 h	DAPI	Arl13b	%			28 h	DAPI	Arl13b	%			32 h	DAPI	Arl13b	%			36 h	DAPI	Arl13b	%			40 h	DAPI	Arl13b	%			44 h	DAPI	Arl13b	%			48 h	DAPI	Arl13b	%			52 h	DAPI	Arl13b	%			56 h	DAPI
1	35	20				1	31	9				1	40	15				1	34	19				1	36	24				1	36	29				1	42	19				1	46	20				1	35
2	29	16				2	44	11				2	44	19				2	35	18				2	32	17				2	35	33				2	34	23				2	44	16				2	43
3	41	18				3	41	10				3	38	14				3	38	11				3	27	16				3	30	22				3	31	15				3	30	11				3	33
4	35	21				4	32	21				4	41	11				4	35	12				4	32	19				4	42	31				4	32	17				4	34	7				4	44
5	42	16				5	46	12				5	37	15				5	22	11				5	44	27				5	42	24				5	31	16				5	21	11				5	39
total	182	91	50			total	194	63	32.4742			total	200	74	37			total	164	71	43.2927			total	171	103	60.2339			total	185	139	75.1351			total	170	90	52.9412			total	175	65	37.1429			total	194
[truncated: 18 more columns]

## Sheet: Con3
Control
24 h	DAPI	Arl13b	%			28 h	DAPI	Arl13b	%			32 h	DAPI	Arl13b	%			36 h	DAPI	Arl13b	%			40 h	DAPI	Arl13b	%			44 h	DAPI	Arl13b	%			48 h	DAPI	Arl13b	%			52 h	DAPI	Arl13b	%			56 h	DAPI
1	24	13				1	38	25				1	30	18				1	38	15				1	35	20				1	42	16				1	36	13				1	34	17				1	26
2	28	16				2	27	18				2	29	16				2	37	16				2	37	14				2	35	18				2	31	22				2	45	17				2	28
3	37	15				3	34	13				3	29	18				3	27	11				3	28	13				3	32	13				3	28	17				3	44	13				3	40
4	37	17				4	36	12				4	40	19				4	26	11				4	30	16				4	24	9				4	26	15				4	42	10				4	45
5	39	25				5	32	17				5	34	18				5	24	18				5	37	10				5	33	26				5	31	19				5	26	20				5	32
total	165	86	52.1212			total	167	85	50.8982			total	162	89	54.9383			total	152	71	46.7105			total	167	73	43.7126			total	166	82	49.3976			total	152	86	56.5789			total	191	77	40.3141			total	171
[truncated: 18 more columns]

## Sheet: DEX3
DEX
24 h	DAPI	Arl13b	%			28 h	DAPI	Arl13b	%			32 h	DAPI	Arl13b	%			36 h	DAPI	Arl13b	%			40 h	DAPI	Arl13b	%			44 h	DAPI	Arl13b	%			48 h	DAPI	Arl13b	%			52 h	DAPI	Arl13b	%			56 h	DAPI
1	37	19				1	40	19				1	46	14				1	40	17				1	31	15				1	31	21				1	32	22				1	41	9				1	25
2	37	18				2	47	21				2	36	12				2	35	19				2	28	16				2	28	16				2	36	16				2	35	8				2	33
3	34	18				3	42	12				3	39	17				3	41	22				3	41	23				3	32	25				3	38	17				3	36	12				3	32
4	28	17				4	37	11				4	36	16				4	32	13				4	29	20				4	36	17				4	40	18				4	31	15				4	28
5	41	23				5	38	16				5	38	12				5	32	24				5	28	18				5	26	16				5	39	18				5	33	9				5	27
total	177	95	53.6723			total	204	79	38.7255			total	195	71	36.4103			total	180	95	52.7778			total	157	92	58.5987			total	153	95	62.0915			total	185	91	49.1892			total	176	53	30.1136			total	145
[truncated: 18 more columns]

## Sheet: N=3
Control
	24 h	28 h	32 h	36 h	40 h	44 h	48 h	52 h	56 h	60 h	64 h	68 h	72 h
1	46.9799	44.4954	56.0976	57.7922	58.2915	50.2732	50.2825	51.1236	51.5528	48.6631	49.2754	43.1818	47.205
2	46.9072	46.3687	46.3277	48.0769	44.5087	54.5455	50.2646	48.8506	46.7456	44.7674	50	39.4595	48.4375
3	52.1212	50.8982	54.9383	46.7105	43.7126	49.3976	56.5789	40.3141	49.1228	41.5584	45	40	39.6226
a.v.	48.6694	47.2541	52.4545	50.8599	48.8376	51.4054	52.3753	46.7628	49.1404	44.9963	48.0918	40.8804	45.0884
s.e.m	1.72602	1.9006	3.08164	3.48853	4.73253	1.59023	2.10182	3.29041	1.38776	2.05413	1.55998	1.16123	2.75593
	24	28	32	36	40	44	48	52	56	60	64	68	72
DEX
	24 h	28 h	32 h	36 h	40 h	44 h	48 h	52 h	56 h	60 h	64 h	68 h	72 h
1	51.875	39.604	42.4242	56.0694	73.0769	72.7778	54.3011	45.2941	40.1042	52.6316	67.8571	61.8182	56.7901
2	50	32.4742	37	43.2927	60.2339	75.1351	52.9412	37.1429	43.299	54.4944	57.6271	53.8462	49.3151
3	53.6723	38.7255	36.4103	52.7778	58.5987	62.0915	49.1892	30.1136	30.3448	50	61.8705	64.6667	48.7179
a.v.	51.8491	36.9346	38.6115	50.7133	63.9699	70.0015	52.1438	37.5169	37.916	52.3753	62.4516	60.1103	51.6077
s.e.m	1.06019	2.24454	1.91396	3.83004	4.57794	4.0131	1.52858	4.38622	3.8963	1.30373	2.96741	3.23823	2.59693

## Sheet: Sheet6
46.9799	44.4954	56.0976	57.7922	58.2915	50.2732	50.2825	51.1236	51.5528	48.6631	49.2754	43.1818	47.205
46.9072	46.3687	46.3277	48.0769	44.5087	54.5455	50.2646	48.8506	46.7456	44.7674	50	39.4595	48.4375
52.1212	50.8982	54.9383	46.7105	43.7126	49.3976	56.5789	40.3141	49.1228	41.5584	45	40	39.6226
51.875	39.604	42.4242	56.0694	73.0769	72.7778	54.3011	45.2941	40.1042	52.6316	67.8571	61.8182	56.7901
50	32.4742	37	43.2927	60.2339	75.1351	52.9412	37.1429	43.299	54.4944	57.6271	53.8462	49.3151
53.6723	38.7255	36.4103	52.7778	58.5987	62.0915	49.1892	30.1136	30.3448	50	61.8705	64.6667	48.7179

## Sheet: Sheet7
		a	b
		42.4242	72.7778
		37	75.1351
		36.4103	62.0915
分散分析: 一元配置
概要
グループ	データの個数	合計	平均	分散
列 1	3	115.834	38.6115	10.9897
列 2	3	210.004	70.0015	48.315
分散分析表
変動要因	変動	自由度	分散	観測された分散比	P-値	F 境界値
グループ間	1478	1	1478	49.8441	0.00212304	7.70865
グループ内	118.609	4	29.6523
合計	1596.6	5
		40.1042	61.8182
		43.299	53.8462
		30.3448	64.6667
概要
グループ	データの個数	合計	平均	分散
列 1	3	113.748	37.916	45.5435
列 2	3	180.331	60.1103	31.4584
分散分析表
変動要因	変動	自由度	分散	観測された分散比	P-値	F 境界値
グループ間	738.884	1	738.884	19.1913	0.0118676	7.70865
グループ内	154.004	4	38.501
合計	892.887	5
