# Supplementary material for: Circadian oscillation in primary cilium length by clock genes regulates fibroblast cell migration
Source: EMBO Rep. 2023 Nov 16;24(12):e56870. doi: 10.15252/embr.202356870 (PMC10702818; doi:10.15252/embr.202356870)
Supplement: Supplementary file 8 — Source Data for Figure 1 [file EMBR-24-e56870-s006.zip › Figure 1/1D/con vs DEX %cilia 1st.xlsx]

## Sheet: Control
Control
24 h	DAPI	Arl13b	%			28 h	DAPI	Arl13b	%			32 h	DAPI	Arl13b	%			36 h	DAPI	Arl13b	%			40 h	DAPI	Arl13b	%			44 h	DAPI	Arl13b	%			48 h	DAPI	Arl13b	%			52 h	DAPI	Arl13b	%			56 h	DAPI
1	34	15	44.1176			1	37	19				1	47	26				1	27	16				1	33	19				1	45	27				1	37	23				1	32	16				1	36
2	28	14	50			2	37	12				2	27	14				2	36	17				2	32	24				2	46	27				2	43	19				2	36	18				2	19
3	28	13	46.4286			3	41	17				3	29	17				3	31	20				3	43	20				3	30	14				3	51	19				3	36	19				3	33
4	23	15	65.2174			4	55	23				4	35	19				4	20	16				4	49	26				4	40	11				4	22	14				4	37	19				4	32
5	36	13	36.1111			5	48	26				5	26	16				5	40	20				5	42	27				5	22	13				5	24	14				5	37	19				5	41
total	149	70	46.9799			total	218	97	44.4954			total	164	92	56.0976			total	154	89	57.7922			total	199	116	58.2915			total	183	92	50.2732			total	177	89	50.2825			total	178	91	51.1236			total	161
[truncated: 18 more columns]

## Sheet: DEX
DEX
24 h	DAPI	Arl13b	%			28 h	DAPI	Arl13b	%			32 h	DAPI	Arl13b	%			36 h	DAPI	Arl13b	%			40 h	DAPI	Arl13b	%			44 h	DAPI	Arl13b	%			48 h	DAPI	Arl13b	%			52 h	DAPI	Arl13b	%			56 h	DAPI
1	44	13				1	40	16				1	24	11				1	35	23				1	41	29				1	44	29				1	33	17				1	30	13				1	33
2	39	21				2	53	23				2	41	16				2	39	26				2	41	31				2	33	27				2	42	19				2	30	10				2	33
3	29	10				3	38	15				3	52	24				3	32	14				3	31	24				3	44	34				3	44	27				3	33	19				3	42
4	25	20				4	31	14				4	38	18				4	39	13				4	43	32				4	32	22				4	30	23				4	47	20				4	43
5	23	19				5	40	12				5	43	15				5	28	21				5	26	17				5	27	19				5	37	15				5	30	15				5	41
total	160	83	51.875			total	202	80	39.604			total	198	84	42.4242			total	173	97	56.0694			total	182	133	73.0769			total	180	131	72.7778			total	186	101	54.3011			total	170	77	45.2941			total	192
[truncated: 18 more columns]

## Sheet: Sheet5
24 h	DAPI	Arl13b	%			28 h	DAPI	Arl13b	%			32 h	DAPI	Arl13b	%			36 h	DAPI	Arl13b	%			40 h	DAPI	Arl13b	%			44 h	DAPI	Arl13b	%			48 h	DAPI	Arl13b	%			52 h	DAPI	Arl13b	%			56 h	DAPI
total	149	70	46.9799			total	218	97	44.4954			total	164	92	56.0976			total	154	89	57.7922			total	199	116	58.2915			total	183	92	50.2732			total	177	89	50.2825			total	178	91	51.1236			total	161
total	160	83	51.875			total	202	80	39.604			total	198	84	42.4242			total	173	97	56.0694			total	182	133	73.0769			total	180	131	72.7778			total	186	101	54.3011			total	170	77	45.2941			total	192
[truncated: 18 more columns]
