# Supplementary material for: Circadian oscillation in primary cilium length by clock genes regulates fibroblast cell migration
Source: EMBO Rep. 2023 Nov 16;24(12):e56870. doi: 10.15252/embr.202356870 (PMC10702818; doi:10.15252/embr.202356870)
Supplement: Supplementary file 8 — Source Data for Figure 1 [file EMBR-24-e56870-s006.zip › Figure 1/1E/230404 Cilia length (con vs dex) 1st.xlsx]

## Sheet: Control
Arl13b	133.06	um		28.44	inch		4.67862	um/inch
							4.67862
Control
	24 h							28 h							32 h							36 h							40 h							44 h							48 h
			Area	length	um					Area	length	um					Area	length	um					Area	length	um					Area	length	um					Area	length	um					Area	length	um
	Image 3	1	0.009	0.666	3.11596			Image 1	1	0.008	0.604	2.82589			Image 1	1	0.008	0.598	2.79782			Image 1	1	0.007	0.503	2.35335			Image 1	1	0.007	0.466	2.18024			Image 1	1	0.006	0.434	2.03052			Image 1	1	0.004	0.317	1.48312
		2	0.005	0.387	1.81063				2	0.005	0.34	1.59073				2	0.003	0.201	0.940403			Image 2	2	0.004	0.278	1.30066			Image 2	2	0.013	0.94	4.3979				2	0.004	0.317	1.48312				2	0.006	0.423	1.97906
		3	0.009	0.632	2.95689				3	0.007	0.507	2.37206			Image 2	3	0.005	0.344	1.60945				3	0.005	0.334	1.56266				3	0.006	0.452	2.11474			Image 2	3	0.006	0.42	1.96502				3	0.006	0.422	1.97438
		4	0.006	0.418	1.95566				4	0.005	0.333	1.55798				4	0.005	0.374	1.7498				4	0.007	0.521	2.43756			Image 3	4	0.005	0.351	1.6422				4	0.005	0.365	1.7077			Image 2	4	0.007	0.505	2.3627
		5	0.004	0.255	1.19305			Image 2	5	0.006	0.404	1.89016			Image 3	5	0.005	0.371	1.73577				5	0.003	0.238	1.11351				5	0.004	0.303	1.41762				5	0.006	0.443	2.07263				5	0.008	0.556	2.60131
	Image 4	6	0.004	0.312	1.45973				6	0.006	0.405	1.89484				6	0.005	0.339	1.58605			Image 3	6	0.005	0.384	1.79659				6	0.006	0.389	1.81998				6	0.006	0.403	1.88548				6	0.005	0.325	1.52055
		7	0.007	0.464	2.17088				7	0.005	0.384	1.79659				7	0.008	0.535	2.50306				7	0.006	0.415	1.94163				7	0.008	0.528	2.47031			Image 3	7	0.006	0.398	1.86209				7	0.004	0.27	1.26323
		8	0.005	0.32	1.49716			Image 3	8	0.005	0.321	1.50184				8	0.005	0.327	1.52991				8	0.005	0.386	1.80595				8	0.008	0.536	2.50774				8	0.009	0.675	3.15807			Image 3	8	0.007	0.524	2.4516
		9	0.007	0.468	2.18959				9	0.004	0.293	1.37084				9	0.006	0.456	2.13345			Image 4	9	0.008	0.594	2.7791				9	0.01	0.709	3.31714				9	0.004	0.265	1.23983			Image 4	9	0.01	0.685	3.20486
		10	0.004	0.295	1.38019			Image 4	10	0.006	0.432	2.02116				10	0.007	0.475	2.22235				10	0.006	0.408	1.90888				10	0.007	0.501	2.34399				10	0.005	0.375	1.75448				10	0.005	0.336	1.57202
	Image 5	11	0.005	0.352	1.64687			Image 5	11	0.007	0.478	2.23638				11	0.01	0.743	3.47622			Image 5	11	0.006	0.405	1.89484			Image 4	11	0.004	0.265	1.23983				11	0.008	0.553	2.58728				11	0.006	0.454	2.12409
	Image 7	12	0.008	0.55	2.57324				12	0.005	0.336	1.57202				12	0.01	0.727	3.40136				12	0.007	0.508	2.37674				12	0.006	0.433	2.02584				12	0.006	0.437	2.04456				12	0.011	0.763	3.56979
		13	0.008	0.563	2.63406				13	0.007	0.477	2.2317			Image 4	13	0.007	0.521	2.43756				13	0.003	0.216	1.01058				13	0.007	0.501	2.34399				13	0.006	0.422	1.97438				13	0.005	0.367	1.71705
		14	0.008	0.603	2.82121				14	0.005	0.33	1.54395				14	0.009	0.632	2.95689			Image 6	14	0.008	0.563	2.63406				14	0.008	0.596	2.78846			Image 4	14	0.005	0.361	1.68898				14	0.006	0.45	2.10538
		15	0.006	0.391	1.82934				15	0.008	0.609	2.84928				15	0.004	0.298	1.39423				15	0.004	0.264	1.23516			Image 5	15	0.007	0.468	2.18959			Image 5	15	0.007	0.466	2.18024			Image 5	15	0.006	0.41	1.91823
		16	0.005	0.324	1.51587				16	0.003	0.22	1.0293				16	0.007	0.505	2.3627				16	0.005	0.364	1.70302				16	0.005	0.324	1.51587			Image 6	16	0.005	0.383	1.79191				16	0.007	0.512	2.39545
	Image 8	17	0.006	0.426	1.99309				17	0.004	0.308	1.44102				17	0.005	0.322	1.50652				17	0.004	0.274	1.28194			Image 6	17	0.006	0.417	1.95099			Image 7	17	0.008	0.538	2.5171				17	0.008	0.532	2.48903
		18	0.005	0.325	1.52055			Image 6	18	0.007	0.46	2.15217			Image 5	18	0.006	0.443	2.07263				18	0.005	0.325	1.52055				18	0.006	0.428	2.00245			Image 8	18	0.009	0.666	3.11596				18	0.004	0.264	1.23516
		19	0.013	0.915	4.28094				19	0.01	0.719	3.36393			Image 6	19	0.005	0.379	1.7732				19	0.005	0.375	1.75448			Image 7	19	0.004	0.312	1.45973				19	0.006	0.404	1.89016			Image 6	19	0.007	0.513	2.40013
		20	0.006	0.431	2.01649				20	0.006	0.45	2.10538				20	0.005	0.357	1.67027			Image 7	20	0.004	0.297	1.38955			Image 8	20	0.006	0.434	2.03052				20	0.005	0.324	1.51587				20	0.008	0.563	2.63406
		21	0.007	0.497	2.32527				21	0.005	0.371	1.73577			Image 7	21	0.007	0.473	2.21299				21	0.004	0.297	1.38955				21	0.003	0.248	1.1603			Image 10	21	0.008	0.554	2.59196				21	0.006	0.439	2.05391
	Image 10	22	0.008	0.607	2.83992			Image 7	22	0.007	0.467	2.18492			Image 8	22	0.007	0.519	2.4282				22	0.006	0.45	2.10538				22	0.008	0.554	2.59196				22	0.004	0.258	1.20708				22	0.007	0.486	2.27381
		23	0.005	0.334	1.56266				23	0.008	0.554	2.59196				23	0.005	0.354	1.65623				23	0.006	0.418	1.95566				23	0.007	0.525	2.45628				23	0.007	0.491	2.2972				23	0.007	0.475	2.22235
		24	0.004	0.283	1.32405				24	0.005	0.326	1.52523			Image 9	24	0.01	0.708	3.31246				24	0.005	0.359	1.67963				24	0.004	0.281	1.31469				24	0.003	0.243	1.13691				24	0.006	0.414	1.93695
	Image 11	25	0.008	0.532	2.48903			Image 8	25	0.006	0.395	1.84806				25	0.004	0.306	1.43166			Image 8	25	0.005	0.322	1.50652				25	0.003	0.221	1.03398			Image 11	25	0.008	0.584	2.73232			Image 7	25	0.008	0.594	2.7791
		26	0.005	0.368	1.72173				26	0.008	0.543	2.54049			Image 10	26	0.008	0.546	2.55453				26	0.008	0.577	2.69956			Image 9	26	0.004	0.308	1.44102				26	0.009	0.613	2.868			Image 8	26	0.009	0.641	2.999
	Image 12	27	0.006	0.445	2.08199				27	0.01	0.72	3.36861				27	0.006	0.435	2.0352			Image 9	27	0.007	0.527	2.46563				27	0.004	0.25	1.16966				27	0.008	0.603	2.82121			Image 9	27	0.007	0.474	2.21767
		28	0.005	0.347	1.62348			Image 11	28	0.009	0.663	3.10193			Image 12	28	0.006	0.41	1.91823			Image 10	28	0.008	0.542	2.53581			Image 10	28	0.007	0.507	2.37206				28	0.004	0.27	1.26323				28	0.008	0.569	2.66214
	Image 13	29	0.007	0.494	2.31124				29	0.008	0.557	2.60599			Image 13	29	0.006	0.407	1.9042			Image 11	29	0.01	0.701	3.27971			Image 11	29	0.008	0.529	2.47499				29	0.006	0.418	1.95566				29	0.006	0.404	1.89016
		30	0.003	0.229	1.0714				30	0.005	0.384	1.79659				30	0.007	0.514	2.40481				30	0.007	0.475	2.22235			Image 12	30	0.007	0.472	2.20831			Image 12	30	0.005	0.365	1.7077			Image 10	30	0.007	0.511	2.39078
		31	0.005	0.375	1.75448			Image 13	31	0.008	0.555	2.59664				31	0.003	0.233	1.09012			Image 12	31	0.007	0.465	2.17556			Image 13	31	0.009	0.646	3.02239				31	0.007	0.464	2.17088				31	0.007	0.463	2.1662
		32	0.007	0.479	2.24106				32	0.005	0.382	1.78723			Image 14	32	0.007	0.481	2.25042				32	0.007	0.481	2.25042				32	0.006	0.439	2.05391				32	0.007	0.476	2.22702				32	0.007	0.526	2.46095
		33	0.005	0.351	1.6422				33	0.007	0.477	2.2317				33	0.006	0.426	1.99309			Image 13	33	0.008	0.536	2.50774				33	0.007	0.466	2.18024				33	0.003	0.248	1.1603				33	0.006	0.393	1.8387
		34	0.006	0.457	2.13813				34	0.006	0.432	2.02116				34	0.007	0.482	2.2551				34	0.011	0.778	3.63997				34	0.006	0.425	1.98841			Image 13	34	0.008	0.569	2.66214				34	0.004	0.295	1.38019
		35	0.004	0.295	1.38019				35	0.007	0.499	2.33463				35	0.004	0.305	1.42698				35	0.009	0.629	2.94285				35	0.006	0.425	1.98841				35	0.007	0.522	2.44224			Image 11	35	0.009	0.628	2.93817
	Image 14	36	0.007	0.478	2.23638				36	0.006	0.403	1.88548			Image 15	36	0.009	0.634	2.96625			Image 14	36	0.007	0.523	2.44692			Image 14	36	0.007	0.522	2.44224				36	0.007	0.464	2.17088			Image 12	36	0.005	0.37	1.73109
		37	0.007	0.469	2.19427				37	0.006	0.441	2.06327				37	0.008	0.534	2.49838			Image 15	37	0.006	0.458	2.14281				37	0.008	0.585	2.73699			Image 15	37	0.005	0.33	1.54395				37	0.008	0.584	2.73232
		38	0.005	0.325	1.52055			Image 14	38	0.009	0.662	3.09725				38	0.005	0.355	1.66091				38	0.007	0.473	2.21299				38	0.008	0.556	2.60131				38	0.008	0.558	2.61067				38	0.006	0.394	1.84338
		39	0.005	0.375	1.75448				39	0.005	0.363	1.69834				39	0.006	0.414	1.93695				39	0.004	0.292	1.36616				39	0.006	0.405	1.89484				39	0.005	0.366	1.71238			Image 13	39	0.004	0.299	1.39891
		40	0.006	0.4	1.87145			Image 15	40	0.007	0.459	2.14749			Image 16	40	0.007	0.485	2.26913				40	0.006	0.445	2.08199			Image 15	40	0.006	0.447	2.09134				40	0.007	0.472	2.20831			Image 14	40	0.007	0.518	2.42353
		41	0.006	0.399	1.86677				41	0.006	0.395	1.84806				41	0.01	0.748	3.49961				41	0.005	0.367	1.71705				41	0.01	0.728	3.40604			Image 17	41	0.008	0.578	2.70424				41	0.004	0.308	1.44102
	Image 15	42	0.007	0.519	2.4282				42	0.006	0.413	1.93227				42	0.005	0.33	1.54395				42	0.01	0.692	3.23761				42	0.007	0.495	2.31592				42	0.007	0.466	2.18024				42	0.008	0.61	2.85396
		43	0.005	0.339	1.58605			Image 17	43	0.009	0.679	3.17678				43	0.005	0.355	1.66091				43	0.005	0.333	1.55798			Image 16	43	0.004	0.315	1.47377			Image 18	43	0.008	0.537	2.51242				43	0.008	0.536	2.50774
		44	0.005	0.361	1.68898				44	0.005	0.332	1.5533				44	0.004	0.278	1.30066			Image 17	44	0.006	0.398	1.86209				44	0.005	0.378	1.76852			Image 19	44	0.007	0.501	2.34399			Image 16	44	0.006	0.456	2.13345
	Image 16	45	0.008	0.598	2.79782			Image 18	45	0.007	0.515	2.40949				45	0.009	0.624	2.91946				45	0.007	0.473	2.21299				45	0.007	0.519	2.4282				45	0.005	0.324	1.51587				45	0.005	0.371	1.73577
	Image 17	46	0.007	0.463	2.1662				46	0.007	0.467	2.18492				46	0.009	0.67	3.13468			Image 18	46	0.009	0.634	2.96625			Image 17	46	0.008	0.56	2.62003				46	0.006	0.399	1.86677				46	0.008	0.55	2.57324
		47	0.003	0.204	0.954439				47	0.006	0.42	1.96502				47	0.005	0.355	1.66091				47	0.007	0.512	2.39545				47	0.006	0.395	1.84806			Image 20	47	0.009	0.613	2.868				47	0.008	0.542	2.53581
		48	0.006	0.425	1.98841				48	0.005	0.356	1.66559				48	0.004	0.25	1.16966			Image 19	48	0.006	0.444	2.07731				48	0.005	0.33	1.54395				48	0.006	0.415	1.94163			Image 17	48	0.006	0.433	2.02584
		49	0.007	0.472	2.20831				49	0.006	0.401	1.87613			Image 18	49	0.007	0.492	2.30188			Image 20	49	0.007	0.526	2.46095			Image 18	49	0.008	0.584	2.73232				49	0.006	0.423	1.97906				49	0.007	0.481	2.25042
		50	0.007	0.51	2.3861			Image 19	50	0.011	0.758	3.5464			Image 19	50	0.005	0.336	1.57202			Image 21	50	0.007	0.493	2.30656				50	0.005	0.367	1.71705				50	0.004	0.268	1.25387			Image 18	50	0.006	0.436	2.03988
		51	0.004	0.265	1.23983				51	0.008	0.557	2.60599				51	0.007	0.529	2.47499			Image 22	51	0.004	0.305	1.42698			Image 19	51	0.009	0.65	3.0411				51	0.007	0.524	2.4516				51	0.008	0.562	2.62939
		52	0.007	0.513	2.40013				52	0.007	0.497	2.32527																		52	0.007	0.486	2.27381											52	0.007	0.503	2.35335
		53	0.005	0.387	1.81063				53	0.009	0.634	2.96625																		53	0.004	0.298	1.39423
									54	0.005	0.367	1.71705
									55	0.009	0.662	3.09725
									56	0.011	0.766	3.58382
			24 h Control	a.v.	2.00316					28 h DEX	a.v.	2.19578					32 h DEX	a.v.	2.104					36 h DEX	a.v.	2.07116					40 h DEX	a.v.	2.14237					44 h DEX	a.v.	2.07006					48 h DEX	a.v.	2.20039
				s.e.m.	0.0812551						s.e.m.	0.0806673						s.e.m.	0.0894413						s.e.m.	0.0821904						s.e.m.	0.0874201						s.e.m.	0.0731437						s.e.m.	0.0702419
[truncated: 30 more columns]

## Sheet: DEX
Arl13b	133.06	um		28.44	inch		4.67862	um/inch
							4.67862
DEX
	24 h							28 h							32 h							36 h							40 h							44 h							48 h
			Area	length	um					Area	length	um					Area	length	um					Area	length	um					Area	length	um					Area	length	um					Area	length	um
	Image 1	1	0.006	0.429	2.00713			Image 1	1	0.008	0.534	2.49838			Image 1	1	0.005	0.367	1.71705			Image 1	1	0.01	0.738	3.45282			Image 1	1	0.008	0.573	2.68085			Image 1	1	0.007	0.488	2.28317			Image 1	1	0.007	0.482	2.2551
		2	0.007	0.475	2.22235				2	0.003	0.22	1.0293				2	0.003	0.237	1.10883				2	0.004	0.287	1.34276				2	0.008	0.6	2.80717				2	0.007	0.517	2.41885				2	0.008	0.567	2.65278
		3	0.009	0.624	2.91946				3	0.007	0.492	2.30188				3	0.005	0.321	1.50184				3	0.008	0.559	2.61535				3	0.006	0.425	1.98841				3	0.009	0.647	3.02707				3	0.003	0.177	0.828116
	Image 2	4	0.005	0.367	1.71705				4	0.007	0.475	2.22235				4	0.004	0.305	1.42698				4	0.006	0.393	1.8387			Image 2	4	0.01	0.704	3.29375				4	0.005	0.341	1.59541				4	0.007	0.486	2.27381
		5	0.005	0.347	1.62348				5	0.006	0.428	2.00245				5	0.007	0.514	2.40481			Image 2	5	0.007	0.512	2.39545				5	0.008	0.564	2.63874				5	0.01	0.703	3.28907				5	0.006	0.469	2.19427
		6	0.007	0.47	2.19895				6	0.006	0.393	1.8387				6	0.005	0.342	1.60009				6	0.008	0.555	2.59664				6	0.008	0.584	2.73232			Image 2	6	0.008	0.571	2.67149			Image 2	6	0.007	0.47	2.19895
		7	0.006	0.434	2.03052				7	0.004	0.314	1.46909				7	0.003	0.243	1.13691				7	0.012	0.835	3.90665				7	0.007	0.488	2.28317				7	0.008	0.567	2.65278				7	0.005	0.381	1.78255
		8	0.011	0.775	3.62593			Image 2	8	0.006	0.444	2.07731			Image 2	8	0.006	0.401	1.87613				8	0.008	0.585	2.73699			Image 3	8	0.008	0.581	2.71828				8	0.005	0.365	1.7077				8	0.005	0.361	1.68898
	Image 3	9	0.007	0.516	2.41417			Image 3	9	0.006	0.438	2.04924				9	0.006	0.424	1.98374			Image 3	9	0.007	0.489	2.28785				9	0.009	0.64	2.99432			Image 4	9	0.008	0.537	2.51242				9	0.005	0.319	1.49248
		10	0.004	0.277	1.29598				10	0.003	0.196	0.91701				10	0.004	0.295	1.38019				10	0.007	0.487	2.27849			Image 4	10	0.009	0.621	2.90542				10	0.01	0.692	3.23761				10	0.005	0.348	1.62816
		11	0.006	0.413	1.93227				11	0.008	0.556	2.60131				11	0.003	0.219	1.02462				11	0.007	0.484	2.26445			Image 5	11	0.008	0.547	2.55921				11	0.009	0.619	2.89607				11	0.007	0.499	2.33463
	Image 4	12	0.006	0.419	1.96034				12	0.006	0.433	2.02584			Image 3	12	0.004	0.268	1.25387				12	0.008	0.535	2.50306				12	0.008	0.592	2.76974				12	0.005	0.354	1.65623				12	0.006	0.436	2.03988
	Image 5	13	0.008	0.532	2.48903				13	0.007	0.488	2.28317				13	0.005	0.342	1.60009			Image 4	13	0.008	0.555	2.59664			Image 6	13	0.009	0.617	2.88671				13	0.006	0.421	1.9697				13	0.007	0.484	2.26445
		14	0.005	0.334	1.56266			Image 4	14	0.005	0.335	1.56734			Image 4	14	0.004	0.291	1.36148			Image 5	14	0.006	0.428	2.00245			Image 7	14	0.006	0.431	2.01649			Image 5	14	0.006	0.434	2.03052			Image 3	14	0.008	0.545	2.54985
		15	0.005	0.359	1.67963				15	0.004	0.295	1.38019				15	0.003	0.232	1.08544				15	0.006	0.458	2.14281			Image 8	15	0.008	0.537	2.51242				15	0.007	0.507	2.37206			Image 4	15	0.007	0.486	2.27381
	Image 6	16	0.007	0.483	2.25977			Image 5	16	0.005	0.381	1.78255				16	0.006	0.42	1.96502				16	0.005	0.342	1.60009				16	0.008	0.55	2.57324			Image 6	16	0.01	0.686	3.20953				16	0.006	0.394	1.84338
		17	0.006	0.452	2.11474				17	0.005	0.332	1.5533			Image 5	17	0.006	0.427	1.99777				17	0.004	0.317	1.48312				17	0.008	0.533	2.49371				17	0.009	0.665	3.11128				17	0.006	0.444	2.07731
		18	0.007	0.492	2.30188				18	0.005	0.34	1.59073				18	0.006	0.431	2.01649				18	0.007	0.494	2.31124				18	0.007	0.464	2.17088				18	0.01	0.681	3.18614				18	0.006	0.454	2.12409
		19	0.007	0.489	2.28785			Image 6	19	0.007	0.469	2.19427				19	0.006	0.428	2.00245				19	0.007	0.479	2.24106			Image 9	19	0.004	0.29	1.3568				19	0.006	0.453	2.11942				19	0.007	0.492	2.30188
		20	0.004	0.271	1.26791				20	0.006	0.401	1.87613			Image 6	20	0.009	0.619	2.89607			Image 6	20	0.003	0.236	1.10415				20	0.006	0.391	1.82934			Image 7	20	0.01	0.725	3.392				20	0.008	0.57	2.66681
	Image 7	21	0.008	0.59	2.76039				21	0.008	0.532	2.48903				21	0.005	0.361	1.68898				21	0.005	0.361	1.68898				21	0.01	0.704	3.29375			Image 8	21	0.008	0.531	2.48435				21	0.005	0.319	1.49248
		22	0.005	0.379	1.7732				22	0.004	0.273	1.27726			Image 7	22	0.007	0.486	2.27381				22	0.006	0.404	1.89016				22	0.008	0.559	2.61535			Image 9	22	0.009	0.68	3.18146				22	0.006	0.418	1.95566
		23	0.007	0.517	2.41885				23	0.005	0.368	1.72173				23	0.004	0.27	1.26323				23	0.004	0.298	1.39423				23	0.006	0.453	2.11942				23	0.008	0.548	2.56388			Image 6	23	0.006	0.458	2.14281
	Image 8	24	0.006	0.395	1.84806			Image 7	24	0.007	0.486	2.27381				24	0.005	0.351	1.6422			Image 7	24	0.009	0.615	2.87735				24	0.007	0.515	2.40949			Image 10	24	0.008	0.53	2.47967				24	0.005	0.362	1.69366
		25	0.007	0.467	2.18492				25	0.004	0.252	1.17901				25	0.004	0.259	1.21176				25	0.006	0.442	2.06795				25	0.004	0.286	1.33809				25	0.008	0.583	2.72764				25	0.005	0.369	1.72641
		26	0.005	0.374	1.7498			Image 8	26	0.007	0.467	2.18492				26	0.006	0.4	1.87145				26	0.003	0.205	0.959117			Image 10	26	0.009	0.664	3.1066				26	0.007	0.495	2.31592				26	0.01	0.703	3.28907
		27	0.004	0.319	1.49248				27	0.004	0.312	1.45973				27	0.003	0.199	0.931046				27	0.007	0.502	2.34867				27	0.008	0.573	2.68085				27	0.005	0.387	1.81063				27	0.006	0.424	1.98374
		28	0.005	0.376	1.75916				28	0.004	0.314	1.46909				28	0.007	0.472	2.20831				28	0.009	0.612	2.86332			Image 11	28	0.008	0.536	2.50774			Image 11	28	0.012	0.884	4.1359				28	0.006	0.424	1.98374
	Image 9	29	0.007	0.469	2.19427				29	0.004	0.274	1.28194			Image 8	29	0.006	0.431	2.01649				29	0.004	0.276	1.2913				29	0.01	0.739	3.4575				29	0.008	0.577	2.69956				29	0.007	0.5	2.33931
		30	0.006	0.444	2.07731				30	0.006	0.398	1.86209				30	0.007	0.477	2.2317			Image 8	30	0.006	0.45	2.10538				30	0.008	0.531	2.48435			Image 12	30	0.008	0.601	2.81185			Image 8	30	0.006	0.403	1.88548
	Image 10	31	0.006	0.444	2.07731				31	0.005	0.344	1.60945				31	0.004	0.258	1.20708				31	0.008	0.572	2.67617				31	0.007	0.484	2.26445				31	0.008	0.569	2.66214				31	0.007	0.522	2.44224
		32	0.007	0.519	2.4282				32	0.004	0.281	1.31469				32	0.003	0.249	1.16498				32	0.005	0.365	1.7077				32	0.007	0.499	2.33463			Image 13	32	0.011	0.771	3.60722				32	0.008	0.553	2.58728
		33	0.005	0.348	1.62816				33	0.005	0.343	1.60477				33	0.005	0.369	1.72641				33	0.007	0.46	2.15217				33	0.005	0.369	1.72641				33	0.008	0.576	2.69489				33	0.007	0.479	2.24106
		34	0.005	0.336	1.57202				34	0.005	0.319	1.49248				34	0.005	0.333	1.55798			Image 9	34	0.006	0.395	1.84806				34	0.007	0.507	2.37206				34	0.007	0.491	2.2972			Image 9	34	0.005	0.376	1.75916
	Image 11	35	0.005	0.386	1.80595			Image 9	35	0.003	0.237	1.10883				35	0.004	0.283	1.32405				35	0.003	0.231	1.08076				35	0.005	0.377	1.76384			Image 14	35	0.007	0.472	2.20831				35	0.008	0.562	2.62939
		36	0.009	0.644	3.01303				36	0.005	0.385	1.80127			Image 9	36	0.004	0.254	1.18837				36	0.008	0.537	2.51242			Image 12	36	0.005	0.373	1.74513				36	0.008	0.534	2.49838				36	0.006	0.43	2.01181
		37	0.007	0.489	2.28785				37	0.003	0.231	1.08076				37	0.006	0.424	1.98374				37	0.009	0.639	2.98964				37	0.008	0.543	2.54049			Image 15	37	0.007	0.474	2.21767				37	0.007	0.463	2.1662
		38	0.004	0.261	1.22112			Image 10	38	0.005	0.354	1.65623				38	0.006	0.445	2.08199				38	0.007	0.499	2.33463				38	0.009	0.659	3.08321			Image 16	38	0.006	0.448	2.09602				38	0.006	0.45	2.10538
		39	0.006	0.42	1.96502				39	0.005	0.383	1.79191				39	0.009	0.652	3.05046			Image 10	39	0.008	0.535	2.50306				39	0.005	0.381	1.78255				39	0.009	0.632	2.95689				39	0.006	0.406	1.89952
	Image 12	40	0.007	0.493	2.30656				40	0.008	0.572	2.67617				40	0.007	0.485	2.26913				40	0.003	0.237	1.10883			Image 13	40	0.008	0.573	2.68085				40	0.008	0.556	2.60131				40	0.005	0.389	1.81998
		41	0.006	0.433	2.02584			Image 11	41	0.005	0.379	1.7732				41	0.006	0.395	1.84806				41	0.007	0.495	2.31592				41	0.006	0.401	1.87613				41	0.006	0.395	1.84806			Image 11	41	0.006	0.397	1.85741
	Image 13	42	0.009	0.633	2.96157				42	0.007	0.519	2.4282				42	0.005	0.384	1.79659				42	0.003	0.245	1.14626				42	0.008	0.602	2.81653				42	0.005	0.381	1.78255				42	0.008	0.59	2.76039
	Image 14	43	0.007	0.519	2.4282				43	0.004	0.293	1.37084				43	0.004	0.266	1.24451				43	0.006	0.404	1.89016				43	0.007	0.505	2.3627				43	0.01	0.681	3.18614				43	0.007	0.518	2.42353
		44	0.005	0.369	1.72641			Image 12	44	0.008	0.594	2.7791			Image 10	44	0.005	0.378	1.76852			Image 11	44	0.007	0.501	2.34399				44	0.007	0.493	2.30656				44	0.005	0.373	1.74513				44	0.006	0.446	2.08667
		45	0.009	0.623	2.91478				45	0.008	0.545	2.54985				45	0.006	0.447	2.09134				45	0.006	0.445	2.08199				45	0.008	0.603	2.82121				45	0.009	0.64	2.99432			Image 12	45	0.007	0.485	2.26913
		46	0.006	0.452	2.11474				46	0.006	0.455	2.12877				46	0.007	0.486	2.27381				46	0.005	0.343	1.60477				46	0.008	0.558	2.61067			Image 17	46	0.009	0.657	3.07385				46	0.007	0.498	2.32995
	Image 15	47	0.013	0.93	4.35112			Image 13	47	0.006	0.41	1.91823				47	0.004	0.288	1.34744				47	0.008	0.541	2.53113				47	0.009	0.654	3.05982				47	0.008	0.601	2.81185				47	0.008	0.566	2.6481
		48	0.006	0.417	1.95099				48	0.006	0.406	1.89952				48	0.007	0.48	2.24574				48	0.007	0.49	2.29252				48	0.008	0.569	2.66214				48	0.008	0.59	2.76039				48	0.009	0.625	2.92414
		49	0.005	0.324	1.51587				49	0.003	0.246	1.15094			Image 11	49	0.007	0.492	2.30188				49	0.007	0.465	2.17556			Image 14	49	0.009	0.654	3.05982				49	0.009	0.666	3.11596				49	0.007	0.511	2.39078
	Image 18	50	0.012	0.872	4.07976				50	0.006	0.421	1.9697				50	0.003	0.208	0.973153				50	0.009	0.643	3.00835				50	0.006	0.446	2.08667				50	0.006	0.404	1.89016				50	0.009	0.634	2.96625
		51	0.005	0.341	1.59541				51	0.006	0.451	2.11006				51	0.005	0.345	1.61412				51	0.007	0.463	2.1662			Image 15	51	0.007	0.521	2.43756				51	0.007	0.479	2.24106				51	0.005	0.377	1.76384
		52	0.009	0.63	2.94753				52	0.009	0.633	2.96157				52	0.008	0.598	2.79782											52	0.008	0.572	2.67617											52	0.006	0.426	1.99309
																53	0.003	0.247	1.15562											53	0.007	0.498	2.32995
																														54	0.006	0.453	2.11942
			24 h DEX	a.v.	2.17475					28 h DEX	a.v.	1.83915					32 h DEX	a.v.	1.73003					36 h DEX	a.v.	2.15015					40 h DEX	a.v.	2.47672					44 h DEX	a.v.	2.58508					48 h DEX	a.v.	2.1546
				s.e.m.	0.0890677						s.e.m.	0.0679696						s.e.m.	0.0694433						s.e.m.	0.0859698						s.e.m.	0.0640822						s.e.m.	0.0781206						s.e.m.	0.0589388
[truncated: 30 more columns]

## Sheet: Sheet2
		24 h	28 h	32 h	36 h	40 h	44 h	48 h	52 h	56 h	60 h	64 h	68 h	72 h
Control	a.v.	2.00316	2.19578	2.104	2.07116	2.14237	2.07006	2.20039	2.15404	2.10868	2.09644	2.22009	2.30006	2.21559
	s.e.m.	0.0812551	0.0806673	0.0894413	0.0821904	0.0874201	0.0731437	0.0702419	0.0699607	0.0821042	0.0747668	0.0710216	0.0851554	0.0941592
DEX	a.v.	2.17475	1.83915	1.73003	2.15015	2.47672	2.58508	2.1546	1.80004	1.91752	2.09871	2.44206	2.60674	2.26419
	s.e.m.	0.0890677	0.0679696	0.0694433	0.0859698	0.0640822	0.0781206	0.0589388	0.0589772	0.0729976	0.0742124	0.08041	0.0818417	0.0802669
		24	28	32	36	40	44	48	52	56	60	64	68	72
