# Supplementary material for: Circadian oscillation in primary cilium length by clock genes regulates fibroblast cell migration
Source: EMBO Rep. 2023 Nov 16;24(12):e56870. doi: 10.15252/embr.202356870 (PMC10702818; doi:10.15252/embr.202356870)
Supplement: Supplementary file 8 — Source Data for Figure 1 [file EMBR-24-e56870-s006.zip › Figure 1/1E/230417 Con vs DEX cilia length 3rd.xlsx]

## Sheet: Control
Arl13b	133.06	um		28.44	inch		4.67862	um/inch
							4.67862
Control
	24 h							28 h							32 h							36 h							40 h							44 h							48 h
			Area	length	um					Area	length	um					Area	length	um					Area	length	um					Area	length	um					Area	length	um					Area	length	um
	Image 1	1	0.008	0.583	2.72764			Image 1	1	0.007	0.476	2.22702			Image 1	1	0.008	0.543	2.54049			Image 1	1	0.008	0.552	2.5826			Image 1	1	0.008	0.598	2.79782			Image 1	1	0.006	0.406	1.89952			Image 1	1	0.01	0.708	3.31246
		2	0.005	0.331	1.54862				2	0.008	0.542	2.53581				2	0.007	0.493	2.30656				2	0.008	0.56	2.62003				2	0.004	0.306	1.43166				2	0.005	0.379	1.7732				2	0.005	0.321	1.50184
		3	0.009	0.617	2.88671				3	0.006	0.426	1.99309			Image 2	3	0.009	0.677	3.16743				3	0.006	0.452	2.11474				3	0.005	0.32	1.49716				3	0.006	0.445	2.08199				3	0.009	0.652	3.05046
		4	0.005	0.376	1.75916				4	0.004	0.277	1.29598				4	0.008	0.558	2.61067				4	0.005	0.387	1.81063				4	0.005	0.324	1.51587			Image 2	4	0.008	0.611	2.85864				4	0.009	0.626	2.92882
		5	0.006	0.408	1.90888			Image 2	5	0.004	0.286	1.33809				5	0.006	0.417	1.95099				5	0.006	0.424	1.98374				5	0.006	0.421	1.9697			Image 3	5	0.005	0.334	1.56266				5	0.005	0.38	1.77788
		6	0.008	0.545	2.54985				6	0.006	0.414	1.93695				6	0.007	0.464	2.17088				6	0.007	0.49	2.29252				6	0.008	0.56	2.62003				6	0.009	0.624	2.91946				6	0.004	0.25	1.16966
	Image 2	7	0.01	0.693	3.24228			Image 3	7	0.004	0.268	1.25387				7	0.006	0.394	1.84338			Image 2	7	0.009	0.624	2.91946				7	0.004	0.278	1.30066				7	0.007	0.523	2.44692				7	0.006	0.398	1.86209
		8	0.011	0.759	3.55107				8	0.008	0.567	2.65278			Image 3	8	0.007	0.462	2.16152				8	0.007	0.478	2.23638			Image 3	8	0.006	0.453	2.11942				8	0.008	0.566	2.6481			Image 3	8	0.008	0.562	2.62939
		9	0.008	0.608	2.8446				9	0.006	0.457	2.13813				9	0.004	0.255	1.19305			Image 3	9	0.005	0.329	1.53927			Image 4	9	0.006	0.412	1.92759				9	0.006	0.418	1.95566				9	0.008	0.59	2.76039
		10	0.007	0.465	2.17556				10	0.005	0.381	1.78255			Image 4	10	0.005	0.384	1.79659				10	0.007	0.463	2.1662				10	0.006	0.446	2.08667				10	0.005	0.354	1.65623				10	0.008	0.563	2.63406
		11	0.004	0.3	1.40359				11	0.005	0.334	1.56266				11	0.006	0.405	1.89484				11	0.007	0.522	2.44224				11	0.004	0.317	1.48312			Image 4	11	0.009	0.641	2.999			Image 4	11	0.006	0.445	2.08199
	Image 3	12	0.006	0.457	2.13813				12	0.008	0.609	2.84928			Image 5	12	0.008	0.592	2.76974				12	0.007	0.491	2.2972				12	0.007	0.475	2.22235				12	0.008	0.529	2.47499				12	0.007	0.497	2.32527
		13	0.007	0.521	2.43756			Image 4	13	0.007	0.485	2.26913				13	0.012	0.82	3.83647				13	0.003	0.224	1.04801				13	0.006	0.431	2.01649				13	0.008	0.591	2.76507			Image 5	13	0.005	0.375	1.75448
	Image 4	14	0.006	0.423	1.97906				14	0.004	0.317	1.48312				14	0.007	0.506	2.36738				14	0.007	0.521	2.43756				14	0.005	0.325	1.52055			Image 5	14	0.008	0.536	2.50774				14	0.004	0.312	1.45973
		15	0.008	0.581	2.71828			Image 5	15	0.009	0.617	2.88671			Image 6	15	0.008	0.542	2.53581			Image 4	15	0.006	0.457	2.13813				15	0.007	0.463	2.1662				15	0.005	0.339	1.58605				15	0.006	0.428	2.00245
	Image 5	16	0.007	0.471	2.20363				16	0.007	0.458	2.14281			Image 7	16	0.008	0.578	2.70424				16	0.004	0.299	1.39891				16	0.009	0.633	2.96157			Image 6	16	0.006	0.414	1.93695			Image 6	16	0.006	0.39	1.82466
		17	0.007	0.524	2.4516				17	0.006	0.395	1.84806				17	0.006	0.436	2.03988			Image 5	17	0.008	0.569	2.66214				17	0.006	0.404	1.89016				17	0.007	0.486	2.27381				17	0.006	0.453	2.11942
	Image 6	18	0.008	0.542	2.53581				18	0.009	0.629	2.94285			Image 8	18	0.008	0.586	2.74167				18	0.005	0.374	1.7498			Image 5	18	0.006	0.416	1.94631				18	0.006	0.456	2.13345				18	0.007	0.494	2.31124
		19	0.007	0.527	2.46563				19	0.007	0.472	2.20831				19	0.01	0.688	3.21889			Image 6	19	0.007	0.495	2.31592				19	0.007	0.49	2.29252				19	0.007	0.493	2.30656				19	0.009	0.619	2.89607
	Image 7	20	0.006	0.417	1.95099				20	0.006	0.431	2.01649				20	0.007	0.472	2.20831			Image 7	20	0.006	0.453	2.11942			Image 6	20	0.005	0.374	1.7498			Image 7	20	0.007	0.469	2.19427			Image 7	20	0.008	0.555	2.59664
		21	0.009	0.661	3.09257				21	0.006	0.442	2.06795				21	0.006	0.412	1.92759				21	0.007	0.503	2.35335			Image 7	21	0.009	0.639	2.98964				21	0.007	0.524	2.4516				21	0.005	0.387	1.81063
		22	0.007	0.472	2.20831				22	0.005	0.362	1.69366				22	0.007	0.464	2.17088				22	0.01	0.731	3.42007				22	0.005	0.348	1.62816				22	0.006	0.392	1.83402				22	0.008	0.596	2.78846
		23	0.008	0.556	2.60131				23	0.007	0.528	2.47031				23	0.004	0.32	1.49716			Image 8	23	0.008	0.548	2.56388			Image 8	23	0.007	0.476	2.22702				23	0.009	0.64	2.99432			Image 8	23	0.007	0.512	2.39545
		24	0.007	0.511	2.39078			Image 6	24	0.01	0.719	3.36393			Image 9	24	0.006	0.443	2.07263				24	0.006	0.389	1.81998				24	0.006	0.451	2.11006				24	0.008	0.549	2.56856				24	0.005	0.358	1.67495
		25	0.01	0.704	3.29375				25	0.008	0.543	2.54049				25	0.004	0.275	1.28662				25	0.008	0.535	2.50306				25	0.004	0.312	1.45973				25	0.007	0.5	2.33931			Image 9	25	0.007	0.476	2.22702
	Image 8	26	0.009	0.638	2.98496				26	0.006	0.449	2.1007				26	0.007	0.482	2.2551				26	0.004	0.278	1.30066			Image 9	26	0.008	0.533	2.49371				26	0.008	0.585	2.73699				26	0.008	0.555	2.59664
		27	0.005	0.325	1.52055			Image 7	27	0.009	0.619	2.89607				27	0.006	0.453	2.11942			Image 9	27	0.006	0.42	1.96502				27	0.006	0.403	1.88548				27	0.008	0.549	2.56856				27	0.006	0.405	1.89484
		28	0.008	0.534	2.49838				28	0.008	0.601	2.81185			Image 10	28	0.005	0.385	1.80127				28	0.008	0.544	2.54517				28	0.005	0.382	1.78723			Image 8	28	0.008	0.528	2.47031				28	0.008	0.588	2.75103
		29	0.007	0.493	2.30656				29	0.004	0.309	1.44569				29	0.008	0.57	2.66681			Image 10	29	0.007	0.495	2.31592			Image 10	29	0.005	0.374	1.7498				29	0.006	0.41	1.91823				29	0.005	0.383	1.79191
		30	0.008	0.565	2.64342			Image 8	30	0.008	0.567	2.65278				30	0.004	0.267	1.24919			Image 11	30	0.007	0.514	2.40481				30	0.005	0.362	1.69366				30	0.008	0.568	2.65746				30	0.006	0.428	2.00245
		31	0.007	0.488	2.28317				31	0.006	0.413	1.93227			Image 11	31	0.006	0.436	2.03988				31	0.009	0.627	2.9335			Image 11	31	0.009	0.615	2.87735			Image 9	31	0.008	0.556	2.60131			Image 10	31	0.009	0.648	3.03175
	Image 9	32	0.007	0.491	2.2972			Image 9	32	0.008	0.567	2.65278				32	0.006	0.452	2.11474				32	0.008	0.541	2.53113			Image 12	32	0.007	0.47	2.19895			Image 10	32	0.008	0.59	2.76039				32	0.004	0.286	1.33809
		33	0.008	0.532	2.48903				33	0.009	0.66	3.08789			Image 12	33	0.007	0.516	2.41417			Image 12	33	0.011	0.793	3.71015				33	0.007	0.505	2.3627				33	0.003	0.206	0.963796			Image 11	33	0.007	0.5	2.33931
		34	0.01	0.691	3.23293				34	0.006	0.422	1.97438				34	0.007	0.52	2.43288				34	0.009	0.616	2.88203				34	0.006	0.391	1.82934				34	0.007	0.51	2.3861				34	0.007	0.468	2.18959
		35	0.006	0.44	2.05859				35	0.008	0.562	2.62939				35	0.006	0.44	2.05859				35	0.01	0.736	3.44347				35	0.006	0.42	1.96502				35	0.006	0.417	1.95099				35	0.008	0.543	2.54049
	Image 10	36	0.007	0.515	2.40949			Image 10	36	0.006	0.456	2.13345				36	0.006	0.397	1.85741			Image 13	36	0.004	0.256	1.19773				36	0.009	0.631	2.95221				36	0.007	0.484	2.26445				36	0.008	0.562	2.62939
		37	0.006	0.417	1.95099				37	0.005	0.386	1.80595				37	0.007	0.482	2.2551			Image 14	37	0.006	0.448	2.09602				37	0.006	0.425	1.98841			Image 14	37	0.008	0.559	2.61535				37	0.007	0.519	2.4282
		38	0.005	0.356	1.66559				38	0.008	0.539	2.52178				38	0.011	0.753	3.523				38	0.004	0.292	1.36616				38	0.007	0.525	2.45628				38	0.004	0.264	1.23516			Image 12	38	0.01	0.687	3.21421
	Image 11	39	0.007	0.5	2.33931			Image 11	39	0.006	0.438	2.04924				39	0.007	0.502	2.34867				39	0.01	0.698	3.26568			Image 13	39	0.008	0.597	2.79314				39	0.006	0.425	1.98841				39	0.008	0.534	2.49838
		40	0.004	0.265	1.23983				40	0.007	0.485	2.26913			Image 13	40	0.006	0.427	1.99777			Image 15	40	0.009	0.648	3.03175				40	0.006	0.454	2.12409				40	0.005	0.356	1.66559				40	0.009	0.656	3.06918
		41	0.004	0.301	1.40827				41	0.005	0.338	1.58137				41	0.008	0.572	2.67617				41	0.006	0.393	1.8387				41	0.008	0.53	2.47967				41	0.006	0.434	2.03052			Image 13	41	0.005	0.33	1.54395
	Image 12	42	0.008	0.55	2.57324				42	0.005	0.333	1.55798			Image 14	42	0.005	0.344	1.60945				42	0.005	0.364	1.70302				42	0.007	0.508	2.37674				42	0.009	0.642	3.00368				42	0.006	0.412	1.92759
		43	0.005	0.342	1.60009				43	0.007	0.524	2.4516				43	0.004	0.311	1.45505				43	0.006	0.433	2.02584				43	0.007	0.498	2.32995				43	0.008	0.574	2.68553				43	0.005	0.385	1.80127
	Image 13	44	0.007	0.527	2.46563				44	0.006	0.447	2.09134				44	0.006	0.398	1.86209			Image 16	44	0.008	0.593	2.77442			Image 14	44	0.008	0.544	2.54517			Image 15	44	0.007	0.511	2.39078				44	0.007	0.528	2.47031
		45	0.006	0.405	1.89484				45	0.005	0.348	1.62816				45	0.011	0.819	3.83179				45	0.006	0.453	2.11942				45	0.005	0.372	1.74045			Image 16	45	0.007	0.516	2.41417			Image 14	45	0.01	0.727	3.40136
		46	0.006	0.457	2.13813			Image 12	46	0.007	0.526	2.46095			Image 15	46	0.006	0.431	2.01649			Image 17	46	0.007	0.482	2.2551				46	0.007	0.466	2.18024				46	0.004	0.283	1.32405				46	0.008	0.571	2.67149
		47	0.006	0.395	1.84806			Image 13	47	0.007	0.515	2.40949				47	0.005	0.362	1.69366				47	0.008	0.528	2.47031				47	0.008	0.529	2.47499				47	0.004	0.264	1.23516			Image 16	47	0.006	0.445	2.08199
	Image 14	48	0.006	0.457	2.13813				48	0.007	0.514	2.40481				48	0.011	0.793	3.71015				48	0.008	0.553	2.58728				48	0.008	0.543	2.54049			Image 18	48	0.007	0.486	2.27381				48	0.009	0.647	3.02707
		49	0.008	0.576	2.69489				49	0.005	0.355	1.66091				49	0.003	0.172	0.804723			Image 19	49	0.006	0.393	1.8387				49	0.006	0.391	1.82934				49	0.004	0.287	1.34276				49	0.009	0.613	2.868
		50	0.007	0.516	2.41417				50	0.004	0.306	1.43166				50	0.003	0.199	0.931046				50	0.008	0.536	2.50774				50	0.005	0.342	1.60009				50	0.004	0.297	1.38955			Image 17	50	0.009	0.66	3.08789
		51	0.004	0.297	1.38955			Image 14	51	0.006	0.451	2.11006			Image 16	51	0.006	0.45	2.10538			Image 20	51	0.006	0.427	1.99777				51	0.008	0.53	2.47967			Image 19	51	0.006	0.455	2.12877				51	0.007	0.477	2.2317
									52	0.005	0.336	1.57202				52	0.006	0.445	2.08199				52	0.005	0.327	1.52991											52	0.009	0.631	2.95221
									53	0.005	0.359	1.67963				53	0.008	0.542	2.53581																		53	0.004	0.318	1.4878
									54	0.005	0.334	1.56266				54	0.007	0.491	2.2972
									55	0.006	0.457	2.13813
			24 h Control	a.v.	2.30491					28 h DEX	a.v.	2.13098					32 h DEX	a.v.	2.21775					36 h DEX	a.v.	2.27255					40 h DEX	a.v.	2.11107					44 h DEX	a.v.	2.20019					48 h DEX	a.v.	2.33968
				s.e.m.	0.0744042						s.e.m.	0.0679155						s.e.m.	0.0884843						s.e.m.	0.0796769						s.e.m.	0.0621777						s.e.m.	0.0721077						s.e.m.	0.0772813
[truncated: 30 more columns]

## Sheet: DEX
Arl13b	133.06	um		28.44	inch		4.67862	um/inch
							4.67862
DEX
	24 h							28 h							32 h							36 h							40 h							44 h							48 h
			Area	length	um					Area	length	um					Area	length	um					Area	length	um					Area	length	um					Area	length	um					Area	length	um
	Image 1	1	0.007	0.523	2.44692			Image 1	1	0.007	0.486	2.27381			Image 1	1	0.007	0.509	2.38142			Image 1	1	0.013	0.955	4.46808			Image 1	1	0.008	0.542	2.53581			Image 1	1	0.013	0.958	4.48212			Image 1	1	0.01	0.69	3.22825
		2	0.007	0.526	2.46095				2	0.007	0.459	2.14749				2	0.006	0.391	1.82934				2	0.008	0.598	2.79782				2	0.008	0.61	2.85396				2	0.007	0.495	2.31592				2	0.01	0.681	3.18614
		3	0.007	0.496	2.3206				3	0.008	0.538	2.5171				3	0.008	0.588	2.75103			Image 2	3	0.008	0.611	2.85864			Image 2	3	0.01	0.746	3.49025				3	0.011	0.76	3.55575			Image 2	3	0.006	0.439	2.05391
		4	0.007	0.462	2.16152				4	0.007	0.498	2.32995				4	0.005	0.387	1.81063			Image 3	4	0.008	0.553	2.58728				4	0.008	0.528	2.47031				4	0.009	0.661	3.09257				4	0.007	0.508	2.37674
	Image 2	5	0.005	0.343	1.60477				5	0.004	0.286	1.33809				5	0.005	0.321	1.50184				5	0.007	0.496	2.3206				5	0.005	0.331	1.54862			Image 2	5	0.007	0.506	2.36738				5	0.008	0.544	2.54517
		6	0.005	0.323	1.51119			Image 2	6	0.005	0.338	1.58137			Image 2	6	0.007	0.472	2.20831				6	0.003	0.212	0.991868			Image 3	6	0.006	0.393	1.8387				6	0.01	0.716	3.34989				6	0.007	0.49	2.29252
		7	0.005	0.332	1.5533				7	0.002	0.139	0.650328				7	0.008	0.578	2.70424			Image 4	7	0.005	0.365	1.7077				7	0.009	0.627	2.9335				7	0.008	0.609	2.84928				7	0.008	0.56	2.62003
	Image 3	8	0.006	0.449	2.1007			Image 4	8	0.007	0.481	2.25042			Image 3	8	0.007	0.519	2.4282				8	0.007	0.5	2.33931				8	0.009	0.617	2.88671			Image 3	8	0.008	0.569	2.66214				8	0.011	0.81	3.78968
	Image 4	9	0.008	0.53	2.47967				9	0.002	0.119	0.556756				9	0.006	0.416	1.94631				9	0.003	0.226	1.05737				9	0.007	0.524	2.4516				9	0.007	0.499	2.33463				9	0.008	0.538	2.5171
		10	0.008	0.567	2.65278				10	0.002	0.139	0.650328				10	0.006	0.455	2.12877			Image 5	10	0.006	0.393	1.8387			Image 4	10	0.009	0.635	2.97092				10	0.008	0.591	2.76507			Image 3	10	0.01	0.718	3.35925
		11	0.003	0.178	0.832795			Image 5	11	0.004	0.305	1.42698				11	0.005	0.362	1.69366			Image 6	11	0.006	0.418	1.95566				11	0.009	0.621	2.90542				11	0.008	0.591	2.76507				11	0.009	0.615	2.87735
		12	0.004	0.28	1.31001			Image 6	12	0.008	0.589	2.75571				12	0.007	0.475	2.22235				12	0.003	0.247	1.15562				12	0.008	0.542	2.53581				12	0.005	0.376	1.75916				12	0.009	0.615	2.87735
		13	0.007	0.478	2.23638				13	0.008	0.556	2.60131				13	0.005	0.348	1.62816				13	0.005	0.348	1.62816			Image 5	13	0.01	0.736	3.44347				13	0.009	0.657	3.07385			Image 4	13	0.007	0.51	2.3861
		14	0.006	0.455	2.12877				14	0.006	0.389	1.81998				14	0.005	0.365	1.7077				14	0.004	0.3	1.40359				14	0.015	1.095	5.12309				14	0.005	0.359	1.67963				14	0.007	0.472	2.20831
		15	0.004	0.319	1.49248			Image 7	15	0.008	0.568	2.65746			Image 4	15	0.004	0.317	1.48312			Image 7	15	0.008	0.56	2.62003				15	0.008	0.567	2.65278				15	0.007	0.501	2.34399			Image 5	15	0.006	0.434	2.03052
		16	0.004	0.262	1.2258				16	0.006	0.408	1.90888				16	0.002	0.128	0.598864				16	0.009	0.656	3.06918				16	0.009	0.658	3.07853				16	0.009	0.675	3.15807				16	0.005	0.373	1.74513
		17	0.004	0.299	1.39891				17	0.007	0.498	2.32995				17	0.006	0.428	2.00245			Image 8	17	0.009	0.674	3.15339				17	0.008	0.57	2.66681				17	0.006	0.418	1.95566				17	0.006	0.413	1.93227
	Image 5	18	0.008	0.61	2.85396				18	0.004	0.313	1.46441			Image 5	18	0.004	0.314	1.46909				18	0.009	0.656	3.06918			Image 6	18	0.01	0.722	3.37796			Image 4	18	0.007	0.462	2.16152				18	0.008	0.545	2.54985
		19	0.005	0.355	1.66091				19	0.003	0.181	0.846831				19	0.006	0.413	1.93227			Image 9	19	0.007	0.463	2.1662				19	0.008	0.567	2.65278				19	0.01	0.683	3.1955				19	0.01	0.722	3.37796
		20	0.006	0.43	2.01181			Image 8	20	0.003	0.178	0.832795				20	0.006	0.447	2.09134				20	0.005	0.382	1.78723				20	0.008	0.534	2.49838			Image 5	20	0.008	0.598	2.79782				20	0.006	0.442	2.06795
	Image 6	21	0.007	0.467	2.18492				21	0.006	0.417	1.95099				21	0.008	0.57	2.66681				21	0.007	0.463	2.1662			Image 7	21	0.008	0.559	2.61535				21	0.006	0.407	1.9042				21	0.007	0.525	2.45628
		22	0.005	0.338	1.58137			Image 9	22	0.01	0.718	3.35925			Image 6	22	0.003	0.217	1.01526			Image 10	22	0.009	0.619	2.89607				22	0.009	0.668	3.12532				22	0.006	0.423	1.97906			Image 6	22	0.005	0.343	1.60477
		23	0.004	0.317	1.48312				23	0.008	0.533	2.49371				23	0.004	0.277	1.29598				23	0.008	0.576	2.69489				23	0.009	0.644	3.01303				23	0.009	0.653	3.05514				23	0.008	0.565	2.64342
		24	0.009	0.625	2.92414				24	0.005	0.322	1.50652				24	0.006	0.42	1.96502				24	0.006	0.448	2.09602				24	0.009	0.656	3.06918				24	0.007	0.501	2.34399				24	0.004	0.289	1.35212
		25	0.005	0.351	1.6422				25	0.006	0.418	1.95566			Image 7	25	0.006	0.401	1.87613				25	0.007	0.508	2.37674				25	0.011	0.795	3.7195				25	0.008	0.604	2.82589				25	0.008	0.549	2.56856
		26	0.007	0.47	2.19895				26	0.006	0.392	1.83402				26	0.003	0.206	0.963796			Image 11	26	0.006	0.412	1.92759				26	0.014	1.022	4.78155			Image 6	26	0.007	0.491	2.2972				26	0.005	0.386	1.80595
		27	0.005	0.348	1.62816				27	0.006	0.42	1.96502				27	0.008	0.568	2.65746				27	0.005	0.339	1.58605				27	0.008	0.536	2.50774				27	0.006	0.45	2.10538			Image 7	27	0.005	0.365	1.7077
		28	0.008	0.544	2.54517			Image 10	28	0.004	0.278	1.30066			Image 8	28	0.005	0.356	1.66559				28	0.007	0.5	2.33931			Image 8	28	0.012	0.836	3.91133				28	0.006	0.422	1.97438				28	0.006	0.455	2.12877
		29	0.008	0.557	2.60599				29	0.007	0.49	2.29252			Image 9	29	0.008	0.583	2.72764				29	0.006	0.414	1.93695				29	0.006	0.442	2.06795				29	0.008	0.597	2.79314				29	0.007	0.474	2.21767
		30	0.006	0.455	2.12877				30	0.005	0.35	1.63752			Image 10	30	0.006	0.412	1.92759				30	0.007	0.466	2.18024				30	0.008	0.547	2.55921				30	0.01	0.715	3.34521			Image 8	30	0.007	0.464	2.17088
	Image 7	31	0.01	0.731	3.42007				31	0.006	0.403	1.88548				31	0.006	0.413	1.93227				31	0.008	0.609	2.84928				31	0.007	0.498	2.32995				31	0.011	0.775	3.62593				31	0.007	0.496	2.3206
		32	0.004	0.276	1.2913				32	0.01	0.685	3.20486			Image 11	32	0.005	0.351	1.6422				32	0.008	0.532	2.48903			Image 9	32	0.009	0.617	2.88671				32	0.007	0.462	2.16152			Image 9	32	0.007	0.474	2.21767
		33	0.007	0.481	2.25042				33	0.007	0.462	2.16152				33	0.003	0.181	0.846831			Image 12	33	0.009	0.629	2.94285				33	0.008	0.58	2.7136			Image 7	33	0.01	0.695	3.25164			Image 10	33	0.007	0.476	2.22702
	Image 8	34	0.007	0.493	2.30656			Image 11	34	0.003	0.196	0.91701				34	0.006	0.447	2.09134				34	0.006	0.452	2.11474				34	0.006	0.393	1.8387				34	0.006	0.445	2.08199				34	0.008	0.568	2.65746
		35	0.007	0.478	2.23638				35	0.007	0.481	2.25042				35	0.005	0.382	1.78723				35	0.005	0.375	1.75448			Image 12	35	0.007	0.474	2.21767				35	0.008	0.609	2.84928				35	0.011	0.769	3.59786
		36	0.009	0.627	2.9335			Image 13	36	0.007	0.507	2.37206				36	0.007	0.503	2.35335			Image 13	36	0.008	0.551	2.57792				36	0.012	0.823	3.85051				36	0.011	0.758	3.5464				36	0.009	0.637	2.98028
	Image 9	37	0.007	0.503	2.35335				37	0.006	0.411	1.92291				37	0.009	0.629	2.94285				37	0.008	0.59	2.76039				37	0.01	0.717	3.35457				37	0.007	0.481	2.25042				37	0.008	0.529	2.47499
		38	0.009	0.653	3.05514				38	0.006	0.431	2.01649			Image 12	38	0.007	0.462	2.16152				38	0.006	0.452	2.11474				38	0.007	0.475	2.22235			Image 8	38	0.01	0.738	3.45282				38	0.009	0.647	3.02707
		39	0.007	0.469	2.19427				39	0.004	0.311	1.45505				39	0.008	0.586	2.74167				39	0.007	0.47	2.19895				39	0.014	0.974	4.55698				39	0.009	0.66	3.08789			Image 11	39	0.007	0.5	2.33931
		40	0.01	0.688	3.21889			Image 14	40	0.006	0.417	1.95099				40	0.005	0.331	1.54862				40	0.006	0.393	1.8387				40	0.006	0.425	1.98841				40	0.007	0.491	2.2972				40	0.007	0.474	2.21767
		41	0.007	0.491	2.2972				41	0.006	0.395	1.84806			Image 13	41	0.008	0.558	2.61067			Image 14	41	0.007	0.464	2.17088			Image 13	41	0.011	0.783	3.66336				41	0.01	0.721	3.37329				41	0.006	0.418	1.95566
		42	0.008	0.596	2.78846			Image 15	42	0.007	0.514	2.40481				42	0.005	0.336	1.57202				42	0.008	0.549	2.56856				42	0.005	0.37	1.73109				42	0.008	0.547	2.55921				42	0.005	0.357	1.67027
		43	0.007	0.519	2.4282				43	0.007	0.475	2.22235				43	0.004	0.252	1.17901				43	0.008	0.541	2.53113			Image 14	43	0.008	0.598	2.79782				43	0.008	0.532	2.48903				43	0.004	0.265	1.23983
	Image 10	44	0.008	0.54	2.52646				44	0.008	0.542	2.53581			Image 14	44	0.005	0.365	1.7077				44	0.005	0.373	1.74513				44	0.008	0.577	2.69956			Image 9	44	0.01	0.688	3.21889				44	0.005	0.354	1.65623
		45	0.008	0.555	2.59664				45	0.005	0.348	1.62816				45	0.008	0.534	2.49838				45	0.009	0.631	2.95221				45	0.009	0.641	2.999				45	0.011	0.763	3.56979			Image 12	45	0.003	0.193	0.902974
		46	0.007	0.505	2.3627				46	0.004	0.278	1.30066				46	0.008	0.562	2.62939			Image 15	46	0.007	0.506	2.36738				46	0.007	0.464	2.17088				46	0.009	0.668	3.12532				46	0.004	0.265	1.23983
	Image 11	47	0.007	0.523	2.44692				47	0.01	0.699	3.27036				47	0.005	0.376	1.75916				47	0.008	0.585	2.73699				47	0.006	0.417	1.95099				47	0.008	0.56	2.62003				47	0.007	0.463	2.1662
		48	0.006	0.418	1.95566			Image 16	48	0.005	0.36	1.6843			Image 15	48	0.005	0.368	1.72173				48	0.007	0.503	2.35335			Image 15	48	0.009	0.675	3.15807				48	0.009	0.658	3.07853				48	0.005	0.356	1.66559
		49	0.01	0.698	3.26568				49	0.005	0.327	1.52991				49	0.007	0.503	2.35335				49	0.008	0.576	2.69489			Image 16	49	0.011	0.815	3.81308				49	0.005	0.367	1.71705				49	0.01	0.734	3.43411
	Image 12	50	0.006	0.431	2.01649				50	0.006	0.444	2.07731				50	0.005	0.324	1.51587				50	0.009	0.619	2.89607				50	0.008	0.57	2.66681				50	0.009	0.615	2.87735			Image 13	50	0.008	0.553	2.58728
		51	0.006	0.397	1.85741				51	0.007	0.494	2.31124			Image 16	51	0.005	0.354	1.65623			Image 16	51	0.01	0.686	3.20953				51	0.008	0.549	2.56856				51	0.007	0.497	2.32527				51	0.007	0.517	2.41885
		52	0.007	0.462	2.16152											52	0.007	0.527	2.46563				52	0.004	0.307	1.43634				52	0.005	0.374	1.7498				52	0.008	0.598	2.79782				52	0.006	0.393	1.8387
		53	0.008	0.6	2.80717											53	0.004	0.274	1.28194				53	0.007	0.482	2.2551				53	0.01	0.699	3.27036				53	0.008	0.603	2.82121				53	0.008	0.541	2.53113
		54	0.007	0.512	2.39545											54	0.004	0.305	1.42698											54	0.011	0.788	3.68675
		55	0.011	0.781	3.654											55	0.006	0.452	2.11474
		56	0.005	0.384	1.79659											56	0.005	0.35	1.63752
																57	0.007	0.489	2.28785
																58	0.003	0.228	1.06673
			24 h Control	a.v.	2.21399					28 h DEX	a.v.	1.92521					32 h DEX	a.v.	1.91057					36 h DEX	a.v.	2.31574					40 h DEX	a.v.	2.87354					44 h DEX	a.v.	2.72578					48 h DEX	a.v.	2.34046
				s.e.m.	0.0785144						s.e.m.	0.0904118						s.e.m.	0.0702473						s.e.m.	0.0858045						s.e.m.	0.10206						s.e.m.	0.0807132						s.e.m.	0.0850844
[truncated: 30 more columns]

## Sheet: Sheet3
24 h Control	a.v.	2.30491	2.13098	2.21775	2.27255	2.11107	2.20019	2.33968	2.28652	2.23962	2.26996	2.28533	2.52221	2.22819
	s.e.m.	0.0744042	0.0679155	0.0884843	0.0796769	0.0621777	0.0721077	0.0772813	0.0872681	0.0790844	0.0776744	0.0890959	0.0867294	0.0868418
24 h Control	a.v.	2.21399	1.92521	1.91057	2.31574	2.87354	2.72578	2.34046	1.95502	2.06345	2.3394	2.81995	2.82185	2.43921
	s.e.m.	0.0785144	0.0904118	0.0702473	0.0858045	0.10206	0.0807132	0.0850844	0.11014	0.0894562	0.0886443	0.0850222	0.103802	0.106709
