# Supplementary material for: Circadian oscillation in primary cilium length by clock genes regulates fibroblast cell migration
Source: EMBO Rep. 2023 Nov 16;24(12):e56870. doi: 10.15252/embr.202356870 (PMC10702818; doi:10.15252/embr.202356870)
Supplement: Supplementary file 8 — Source Data for Figure 1 [file EMBR-24-e56870-s006.zip › Figure 1/1E/Cilia length (control vs DEX) 2 nd.xlsx]

## Sheet: Control
Arl13b	133.06	um		28.44	inch		4.67862	um/inch
							4.67862
Control
	24 h							28 h							32 h							36 h							40 h							44 h							48 h
			Area	length	um					Area	length	um					Area	length	um					Area	length	um					Area	length	um					Area	length	um					Area	length	um
	Image 2	1	0.008	0.607	2.83992			Image 1	1	0.006	0.426	1.99309			Image 1	1	0.006	0.4	1.87145			Image 1	1	0.008	0.535	2.50306			Image 1	1	0.005	0.378	1.76852			Image 1	1	0.004	0.281	1.31469			Image 1	1	0.007	0.488	2.28317
		2	0.006	0.431	2.01649				2	0.007	0.521	2.43756			Image 2	2	0.005	0.336	1.57202				2	0.008	0.534	2.49838				2	0.006	0.407	1.9042				2	0.008	0.598	2.79782				2	0.005	0.375	1.75448
		3	0.006	0.423	1.97906				3	0.005	0.328	1.53459				3	0.009	0.63	2.94753				3	0.008	0.563	2.63406				3	0.006	0.412	1.92759				3	0.005	0.374	1.7498				3	0.005	0.364	1.70302
	Image 3	4	0.007	0.485	2.26913				4	0.006	0.428	2.00245				4	0.004	0.305	1.42698				4	0.006	0.406	1.89952				4	0.006	0.393	1.8387				4	0.008	0.574	2.68553				4	0.006	0.393	1.8387
		5	0.004	0.285	1.33341				5	0.007	0.46	2.15217				5	0.005	0.347	1.62348				5	0.006	0.393	1.8387			Image 2	5	0.007	0.481	2.25042			Image 2	5	0.008	0.585	2.73699			Image 2	5	0.005	0.358	1.67495
	Image 4	6	0.005	0.361	1.68898				6	0.005	0.334	1.56266				6	0.006	0.425	1.98841				6	0.006	0.391	1.82934				6	0.007	0.488	2.28317				6	0.006	0.431	2.01649				6	0.007	0.485	2.26913
		7	0.006	0.409	1.91356			Image 2	7	0.01	0.729	3.41072				7	0.005	0.37	1.73109				7	0.005	0.384	1.79659				7	0.006	0.392	1.83402			Image 3	7	0.007	0.504	2.35803				7	0.004	0.283	1.32405
		8	0.005	0.354	1.65623				8	0.006	0.398	1.86209				8	0.004	0.275	1.28662			Image 2	8	0.008	0.606	2.83524				8	0.004	0.294	1.37551				8	0.006	0.398	1.86209				8	0.007	0.501	2.34399
		9	0.004	0.305	1.42698			Image 3	9	0.007	0.461	2.15684			Image 3	9	0.005	0.347	1.62348			Image 3	9	0.006	0.456	2.13345			Image 3	9	0.007	0.463	2.1662				9	0.007	0.472	2.20831				9	0.005	0.329	1.53927
		10	0.004	0.27	1.26323				10	0.003	0.237	1.10883				10	0.008	0.561	2.62471				10	0.013	0.918	4.29497				10	0.01	0.736	3.44347				10	0.005	0.374	1.7498				10	0.008	0.591	2.76507
	Image 5	11	0.009	0.68	3.18146				11	0.01	0.686	3.20953				11	0.006	0.39	1.82466			Image 4	11	0.006	0.435	2.0352				11	0.008	0.552	2.5826			Image 4	11	0.005	0.373	1.74513			Image 3	11	0.009	0.617	2.88671
		12	0.009	0.671	3.13936			Image 4	12	0.007	0.46	2.15217			Image 4	12	0.006	0.452	2.11474			Image 5	12	0.006	0.434	2.03052				12	0.006	0.42	1.96502				12	0.003	0.244	1.14158				12	0.009	0.653	3.05514
	Image 6	13	0.008	0.602	2.81653				13	0.006	0.422	1.97438				13	0.007	0.498	2.32995			Image 6	13	0.009	0.616	2.88203			Image 4	13	0.007	0.504	2.35803				13	0.006	0.397	1.85741				13	0.006	0.454	2.12409
	Image 7	14	0.008	0.61	2.85396			Image 5	14	0.006	0.441	2.06327				14	0.006	0.448	2.09602				14	0.005	0.334	1.56266				14	0.008	0.535	2.50306				14	0.006	0.413	1.93227				14	0.007	0.502	2.34867
		15	0.008	0.547	2.55921				15	0.008	0.559	2.61535				15	0.006	0.453	2.11942				15	0.005	0.356	1.66559				15	0.005	0.362	1.69366				15	0.006	0.431	2.01649				15	0.004	0.267	1.24919
		16	0.013	0.895	4.18737				16	0.01	0.682	3.19082			Image 5	16	0.009	0.638	2.98496				16	0.005	0.331	1.54862				16	0.008	0.598	2.79782			Image 5	16	0.007	0.473	2.21299			Image 4	16	0.008	0.545	2.54985
	Image 8	17	0.004	0.267	1.24919			Image 6	17	0.004	0.306	1.43166				17	0.007	0.477	2.2317				17	0.006	0.407	1.9042				17	0.008	0.564	2.63874			Image 6	17	0.005	0.374	1.7498				17	0.008	0.546	2.55453
		18	0.005	0.321	1.50184				18	0.007	0.485	2.26913				18	0.008	0.586	2.74167			Image 7	18	0.004	0.27	1.26323				18	0.004	0.317	1.48312				18	0.008	0.574	2.68553				18	0.005	0.383	1.79191
		19	0.003	0.224	1.04801				19	0.005	0.327	1.52991				19	0.01	0.728	3.40604			Image 8	19	0.008	0.574	2.68553				19	0.008	0.611	2.85864				19	0.006	0.441	2.06327				19	0.006	0.401	1.87613
		20	0.003	0.181	0.846831				20	0.009	0.629	2.94285			Image 6	20	0.008	0.548	2.56388				20	0.006	0.405	1.89484			Image 5	20	0.005	0.378	1.76852				20	0.005	0.347	1.62348			Image 5	20	0.007	0.484	2.26445
	Image 9	21	0.006	0.395	1.84806				21	0.005	0.368	1.72173				21	0.007	0.486	2.27381			Image 9	21	0.006	0.439	2.05391				21	0.008	0.583	2.72764				21	0.006	0.43	2.01181				21	0.003	0.246	1.15094
		22	0.007	0.502	2.34867				22	0.006	0.412	1.92759				22	0.006	0.443	2.07263			Image 10	22	0.007	0.514	2.40481				22	0.005	0.324	1.51587			Image 7	22	0.005	0.375	1.75448			Image 6	22	0.006	0.404	1.89016
		23	0.007	0.513	2.40013			Image 7	23	0.01	0.694	3.24696			Image 7	23	0.007	0.523	2.44692				23	0.005	0.382	1.78723			Image 6	23	0.01	0.721	3.37329				23	0.007	0.498	2.32995				23	0.004	0.317	1.48312
	Image 10	24	0.006	0.452	2.11474				24	0.006	0.428	2.00245				24	0.006	0.437	2.04456			Image 11	24	0.007	0.526	2.46095				24	0.006	0.436	2.03988				24	0.007	0.506	2.36738			Image 7	24	0.009	0.645	3.01771
		25	0.008	0.591	2.76507				25	0.007	0.494	2.31124				25	0.008	0.562	2.62939				25	0.006	0.403	1.88548				25	0.004	0.294	1.37551				25	0.006	0.403	1.88548				25	0.004	0.292	1.36616
		26	0.005	0.389	1.81998			Image 8	26	0.007	0.506	2.36738				26	0.004	0.307	1.43634			Image 12	26	0.005	0.342	1.60009				26	0.007	0.524	2.4516				26	0.008	0.529	2.47499				26	0.006	0.446	2.08667
		27	0.006	0.405	1.89484				27	0.006	0.433	2.02584				27	0.006	0.427	1.99777				27	0.006	0.392	1.83402				27	0.008	0.594	2.7791			Image 8	27	0.007	0.519	2.4282				27	0.005	0.385	1.80127
	Image 11	28	0.005	0.342	1.60009				28	0.005	0.38	1.77788			Image 8	28	0.007	0.5	2.33931				28	0.004	0.3	1.40359			Image 7	28	0.008	0.535	2.50306				28	0.007	0.49	2.29252				28	0.006	0.412	1.92759
		29	0.009	0.631	2.95221				29	0.008	0.562	2.62939			Image 9	29	0.005	0.373	1.74513				29	0.01	0.717	3.35457				29	0.004	0.307	1.43634				29	0.005	0.387	1.81063				29	0.004	0.256	1.19773
		30	0.008	0.607	2.83992				30	0.008	0.556	2.60131				30	0.006	0.397	1.85741			Image 13	30	0.01	0.691	3.23293			Image 8	30	0.007	0.501	2.34399			Image 9	30	0.005	0.323	1.51119				30	0.006	0.439	2.05391
		31	0.008	0.562	2.62939			Image 9	31	0.005	0.378	1.76852				31	0.006	0.434	2.03052				31	0.007	0.502	2.34867				31	0.008	0.573	2.68085			Image 10	31	0.006	0.447	2.09134			Image 8	31	0.004	0.319	1.49248
	Image 12	32	0.007	0.478	2.23638				32	0.008	0.539	2.52178			Image 10	32	0.006	0.413	1.93227				32	0.006	0.418	1.95566			Image 9	32	0.006	0.445	2.08199				32	0.006	0.446	2.08667			Image 9	32	0.009	0.679	3.17678
	Image 13	33	0.005	0.325	1.52055			Image 10	33	0.004	0.305	1.42698				33	0.007	0.524	2.4516				33	0.006	0.428	2.00245				33	0.007	0.46	2.15217				33	0.003	0.24	1.12287			Image 10	33	0.007	0.464	2.17088
		34	0.007	0.477	2.2317			Image 11	34	0.004	0.287	1.34276				34	0.005	0.347	1.62348			Image 14	34	0.008	0.567	2.65278				34	0.004	0.305	1.42698			Image 11	34	0.008	0.556	2.60131				34	0.01	0.731	3.42007
		35	0.01	0.681	3.18614				35	0.009	0.633	2.96157				35	0.005	0.345	1.61412				35	0.009	0.658	3.07853			Image 10	35	0.007	0.463	2.1662				35	0.007	0.521	2.43756				35	0.009	0.673	3.14871
		36	0.004	0.255	1.19305				36	0.005	0.375	1.75448				36	0.006	0.424	1.98374				36	0.006	0.442	2.06795				36	0.007	0.505	2.3627			Image 12	36	0.008	0.539	2.52178				36	0.007	0.468	2.18959
		37	0.005	0.381	1.78255				37	0.005	0.375	1.75448			Image 11	37	0.005	0.379	1.7732				37	0.009	0.647	3.02707			Image 11	37	0.005	0.364	1.70302				37	0.009	0.638	2.98496			Image 11	37	0.005	0.388	1.81531
		38	0.006	0.426	1.99309			Image 12	38	0.007	0.462	2.16152				38	0.009	0.627	2.9335				38	0.01	0.699	3.27036				38	0.006	0.455	2.12877			Image 13	38	0.007	0.5	2.33931				38	0.007	0.497	2.32527
	Image 14	39	0.007	0.518	2.42353				39	0.007	0.494	2.31124				39	0.005	0.353	1.65155			Image 15	39	0.004	0.256	1.19773				39	0.006	0.446	2.08667			Image 14	39	0.005	0.354	1.65623				39	0.006	0.446	2.08667
		40	0.005	0.35	1.63752				40	0.007	0.47	2.19895				40	0.007	0.478	2.23638			Image 16	40	0.009	0.623	2.91478				40	0.007	0.459	2.14749				40	0.005	0.364	1.70302				40	0.009	0.616	2.88203
		41	0.004	0.298	1.39423			Image 13	41	0.008	0.529	2.47499				41	0.007	0.495	2.31592				41	0.009	0.651	3.04578			Image 12	41	0.007	0.517	2.41885				41	0.006	0.397	1.85741			Image 12	41	0.009	0.636	2.9756
		42	0.004	0.309	1.44569				42	0.006	0.401	1.87613				42	0.004	0.281	1.31469			Image 17	42	0.006	0.398	1.86209				42	0.007	0.49	2.29252				42	0.008	0.576	2.69489				42	0.007	0.515	2.40949
	Image 15	43	0.007	0.465	2.17556				43	0.008	0.546	2.55453				43	0.007	0.492	2.30188				43	0.004	0.303	1.41762				43	0.008	0.55	2.57324				43	0.006	0.396	1.85273				43	0.008	0.536	2.50774
		44	0.007	0.494	2.31124				44	0.007	0.512	2.39545			Image 12	44	0.007	0.522	2.44224				44	0.007	0.481	2.25042				44	0.008	0.555	2.59664			Image 15	44	0.005	0.36	1.6843				44	0.009	0.624	2.91946
	Image 16	45	0.004	0.297	1.38955				45	0.005	0.351	1.6422				45	0.006	0.404	1.89016				45	0.005	0.367	1.71705				45	0.005	0.347	1.62348				45	0.005	0.378	1.76852			Image 14	45	0.008	0.607	2.83992
		46	0.006	0.405	1.89484			Image 14	46	0.008	0.573	2.68085				46	0.007	0.487	2.27849				46	0.005	0.322	1.50652			Image 13	46	0.007	0.467	2.18492			Image 16	46	0.006	0.455	2.12877				46	0.007	0.526	2.46095
		47	0.006	0.396	1.85273				47	0.004	0.299	1.39891				47	0.005	0.328	1.53459			Image 18	47	0.005	0.338	1.58137				47	0.004	0.25	1.16966				47	0.006	0.413	1.93227				47	0.007	0.486	2.27381
		48	0.005	0.38	1.77788			Image 15	48	0.007	0.462	2.16152			Image 14	48	0.007	0.52	2.43288				48	0.004	0.285	1.33341				48	0.005	0.328	1.53459				48	0.005	0.34	1.59073				48	0.006	0.393	1.8387
	Image 17	49	0.009	0.615	2.87735				49	0.009	0.65	3.0411				49	0.007	0.459	2.14749				49	0.004	0.286	1.33809				49	0.004	0.295	1.38019				49	0.007	0.523	2.44692				49	0.005	0.342	1.60009
	Image 18	50	0.008	0.602	2.81653				50	0.006	0.405	1.89484				50	0.006	0.4	1.87145			Image 19	50	0.007	0.46	2.15217			Image 14	50	0.008	0.543	2.54049			Image 17	50	0.006	0.405	1.89484				50	0.008	0.545	2.54985
		51	0.007	0.489	2.28785				51	0.007	0.464	2.17088				51	0.008	0.528	2.47031				51	0.005	0.368	1.72173				51	0.004	0.312	1.45973				51	0.004	0.275	1.28662			Image 15	51	0.005	0.362	1.69366
		52	0.004	0.264	1.23516				52	0.009	0.612	2.86332				52	0.006	0.4	1.87145				52	0.005	0.335	1.56734																		52	0.003	0.236	1.10415
		53	0.007	0.469	2.19427											53	0.006	0.393	1.8387				53	0.005	0.378	1.76852																		53	0.009	0.675	3.15807
																							54	0.006	0.436	2.03988																		54	0.005	0.361	1.68898
			24 h Control	a.v.	2.09134					28 h DEX	a.v.	2.18402					32 h DEX	a.v.	2.09231					36 h DEX	a.v.	2.14021					40 h DEX	a.v.	2.13134					44 h DEX	a.v.	2.04034					48 h DEX	a.v.	2.16482
				s.e.m.	0.0921025						s.e.m.	0.0752242						s.e.m.	0.0623761						s.e.m.	0.0870596						s.e.m.	0.0726429						s.e.m.	0.0609675						s.e.m.	0.0810937
[truncated: 30 more columns]

## Sheet: DEX
Arl13b	133.06	um		28.44	inch		4.67862	um/inch
							4.67862
DEX
	24 h							28 h							32 h							36 h							40 h							44 h							48 h
			Area	length	um					Area	length	um					Area	length	um					Area	length	um					Area	length	um					Area	length	um					Area	length	um
	Image 1	1	0.004	0.303	1.41762			Image 1	1	0.004	0.261	1.22112			Image 1	1	0.006	0.457	2.13813			Image 1	1	0.008	0.555	2.59664			Image 1	1	0.008	0.556	2.60131			Image 1	1	0.006	0.419	1.96034			Image 1	1	0.007	0.505	2.3627
	Image 2	2	0.006	0.393	1.8387			Image 2	2	0.005	0.321	1.50184				2	0.007	0.509	2.38142				2	0.006	0.453	2.11942				2	0.006	0.431	2.01649				2	0.007	0.493	2.30656			Image 2	2	0.008	0.541	2.53113
		3	0.005	0.336	1.57202			Image 3	3	0.005	0.361	1.68898				3	0.006	0.452	2.11474			Image 2	3	0.006	0.44	2.05859				3	0.007	0.472	2.20831				3	0.008	0.602	2.81653			Image 3	3	0.006	0.453	2.11942
	Image 3	4	0.005	0.348	1.62816				4	0.006	0.42	1.96502				4	0.008	0.551	2.57792				4	0.006	0.406	1.89952			Image 2	4	0.007	0.522	2.44224				4	0.007	0.468	2.18959				4	0.003	0.21	0.982511
		5	0.006	0.406	1.89952				5	0.007	0.502	2.34867			Image 2	5	0.008	0.551	2.57792				5	0.007	0.518	2.42353				5	0.007	0.462	2.16152				5	0.006	0.454	2.12409				5	0.006	0.404	1.89016
		6	0.006	0.456	2.13345			Image 4	6	0.006	0.451	2.11006				6	0.007	0.506	2.36738				6	0.008	0.544	2.54517				6	0.012	0.837	3.91601			Image 2	6	0.01	0.725	3.392				6	0.008	0.538	2.5171
		7	0.009	0.633	2.96157			Image 5	7	0.006	0.436	2.03988				7	0.007	0.511	2.39078				7	0.01	0.707	3.30779			Image 3	7	0.009	0.616	2.88203				7	0.007	0.483	2.25977			Image 4	7	0.006	0.401	1.87613
		8	0.005	0.334	1.56266			Image 6	8	0.005	0.382	1.78723				8	0.008	0.586	2.74167			Image 3	8	0.008	0.558	2.61067			Image 4	8	0.007	0.476	2.22702				8	0.007	0.47	2.19895				8	0.006	0.414	1.93695
		9	0.004	0.286	1.33809				9	0.005	0.343	1.60477			Image 3	9	0.005	0.339	1.58605				9	0.006	0.446	2.08667				9	0.009	0.631	2.95221			Image 3	9	0.007	0.523	2.44692				9	0.007	0.472	2.20831
		10	0.004	0.284	1.32873			Image 8	10	0.004	0.31	1.45037				10	0.004	0.308	1.44102				10	0.006	0.434	2.03052			Image 5	10	0.008	0.539	2.52178				10	0.009	0.676	3.16275				10	0.007	0.46	2.15217
	Image 4	11	0.007	0.508	2.37674				11	0.009	0.63	2.94753				11	0.005	0.368	1.72173				11	0.004	0.313	1.46441				11	0.007	0.489	2.28785				11	0.007	0.509	2.38142				11	0.006	0.424	1.98374
	Image 6	12	0.006	0.422	1.97438				12	0.006	0.441	2.06327				12	0.005	0.345	1.61412				12	0.006	0.439	2.05391				12	0.008	0.541	2.53113			Image 5	12	0.008	0.532	2.48903				12	0.006	0.426	1.99309
		13	0.007	0.465	2.17556				13	0.005	0.334	1.56266			Image 4	13	0.006	0.454	2.12409				13	0.009	0.64	2.99432				13	0.007	0.481	2.25042			Image 6	13	0.011	0.8	3.7429			Image 5	13	0.005	0.337	1.5767
		14	0.009	0.626	2.92882				14	0.003	0.21	0.982511				14	0.006	0.416	1.94631			Image 4	14	0.007	0.482	2.2551				14	0.007	0.505	2.3627				14	0.009	0.619	2.89607				14	0.015	1.064	4.97805
		15	0.007	0.481	2.25042				15	0.007	0.508	2.37674				15	0.005	0.336	1.57202				15	0.006	0.404	1.89016				15	0.007	0.492	2.30188				15	0.007	0.501	2.34399				15	0.009	0.673	3.14871
		16	0.006	0.391	1.82934			Image 9	16	0.005	0.362	1.69366				16	0.003	0.232	1.08544			Image 5	16	0.007	0.476	2.22702			Image 6	16	0.009	0.614	2.87267			Image 7	16	0.008	0.546	2.55453				16	0.008	0.562	2.62939
		17	0.007	0.479	2.24106				17	0.006	0.403	1.88548				17	0.006	0.419	1.96034				17	0.006	0.444	2.07731				17	0.007	0.521	2.43756				17	0.005	0.375	1.75448				17	0.006	0.443	2.07263
		18	0.008	0.606	2.83524			Image 10	18	0.003	0.22	1.0293				18	0.006	0.408	1.90888				18	0.008	0.548	2.56388				18	0.007	0.47	2.19895				18	0.008	0.589	2.75571			Image 6	18	0.01	0.733	3.42943
	Image 7	19	0.006	0.401	1.87613			Image 11	19	0.008	0.556	2.60131			Image 5	19	0.006	0.449	2.1007			Image 7	19	0.01	0.691	3.23293				19	0.007	0.488	2.28317				19	0.007	0.485	2.26913				19	0.006	0.404	1.89016
		20	0.01	0.728	3.40604				20	0.004	0.305	1.42698				20	0.005	0.337	1.5767			Image 8	20	0.008	0.552	2.5826			Image 7	20	0.008	0.533	2.49371				20	0.01	0.717	3.35457				20	0.006	0.416	1.94631
	Image 8	21	0.006	0.451	2.11006				21	0.005	0.377	1.76384				21	0.004	0.312	1.45973				21	0.008	0.557	2.60599				21	0.01	0.715	3.34521				21	0.004	0.29	1.3568				21	0.007	0.489	2.28785
		22	0.005	0.379	1.7732				22	0.006	0.422	1.97438			Image 6	22	0.004	0.25	1.16966				22	0.008	0.551	2.57792				22	0.007	0.498	2.32995			Image 8	22	0.008	0.583	2.72764				22	0.006	0.408	1.90888
	Image 9	23	0.008	0.571	2.67149			Image 12	23	0.003	0.22	1.0293				23	0.004	0.281	1.31469				23	0.006	0.406	1.89952				23	0.004	0.317	1.48312				23	0.009	0.613	2.868				23	0.007	0.476	2.22702
		24	0.005	0.362	1.69366			Image 13	24	0.006	0.447	2.09134				24	0.007	0.523	2.44692				24	0.006	0.448	2.09602			Image 8	24	0.007	0.485	2.26913				24	0.008	0.575	2.69021				24	0.008	0.534	2.49838
	Image 10	25	0.008	0.532	2.48903				25	0.006	0.403	1.88548				25	0.004	0.308	1.44102				25	0.006	0.436	2.03988				25	0.006	0.42	1.96502			Image 9	25	0.011	0.767	3.5885			Image 7	25	0.006	0.456	2.13345
	Image 11	26	0.009	0.643	3.00835				26	0.007	0.46	2.15217				26	0.006	0.398	1.86209				26	0.008	0.572	2.67617			Image 9	26	0.011	0.759	3.55107				26	0.006	0.45	2.10538				26	0.008	0.546	2.55453
		27	0.004	0.288	1.34744				27	0.004	0.292	1.36616			Image 7	27	0.006	0.402	1.88081				27	0.01	0.695	3.25164				27	0.008	0.54	2.52646				27	0.007	0.474	2.21767				27	0.007	0.506	2.36738
		28	0.004	0.264	1.23516			Image 14	28	0.005	0.373	1.74513				28	0.005	0.321	1.50184			Image 9	28	0.005	0.35	1.63752				28	0.008	0.557	2.60599				28	0.01	0.709	3.31714				28	0.008	0.539	2.52178
	Image 12	29	0.006	0.43	2.01181				29	0.008	0.53	2.47967			Image 8	29	0.004	0.278	1.30066				29	0.006	0.403	1.88548			Image 10	29	0.008	0.589	2.75571				29	0.012	0.861	4.02829			Image 8	29	0.006	0.425	1.98841
		30	0.006	0.436	2.03988			Image 15	30	0.007	0.514	2.40481				30	0.006	0.417	1.95099				30	0.007	0.525	2.45628				30	0.007	0.522	2.44224				30	0.006	0.419	1.96034				30	0.007	0.515	2.40949
		31	0.004	0.312	1.45973			Image 16	31	0.007	0.485	2.26913			Image 9	31	0.007	0.5	2.33931			Image 10	31	0.008	0.543	2.54049				31	0.007	0.473	2.21299			Image 10	31	0.009	0.616	2.88203				31	0.007	0.491	2.2972
		32	0.006	0.41	1.91823				32	0.006	0.423	1.97906				32	0.005	0.326	1.52523				32	0.008	0.602	2.81653				32	0.008	0.531	2.48435				32	0.01	0.692	3.23761			Image 9	32	0.007	0.519	2.4282
		33	0.005	0.345	1.61412				33	0.009	0.639	2.98964				33	0.005	0.357	1.67027			Image 11	33	0.007	0.466	2.18024				33	0.007	0.516	2.41417				33	0.009	0.66	3.08789			Image 10	33	0.004	0.264	1.23516
		34	0.007	0.52	2.43288				34	0.003	0.248	1.1603				34	0.006	0.437	2.04456				34	0.007	0.503	2.35335			Image 11	34	0.01	0.711	3.3265				34	0.007	0.516	2.41417				34	0.006	0.452	2.11474
		35	0.009	0.622	2.9101				35	0.005	0.348	1.62816			Image 10	35	0.007	0.508	2.37674				35	0.003	0.233	1.09012				35	0.014	0.978	4.57569				35	0.008	0.591	2.76507				35	0.007	0.462	2.16152
		36	0.005	0.384	1.79659				36	0.007	0.505	2.3627				36	0.006	0.4	1.87145				36	0.006	0.453	2.11942				36	0.006	0.441	2.06327			Image 11	36	0.008	0.588	2.75103			Image 11	36	0.007	0.521	2.43756
		37	0.006	0.407	1.9042				37	0.009	0.625	2.92414			Image 11	37	0.005	0.368	1.72173				37	0.006	0.393	1.8387			Image 12	37	0.011	0.801	3.74758				37	0.012	0.835	3.90665				37	0.005	0.346	1.6188
	Image 13	38	0.007	0.468	2.18959				38	0.006	0.42	1.96502				38	0.004	0.267	1.24919				38	0.008	0.548	2.56388			Image 13	38	0.016	1.12	5.24006				38	0.004	0.301	1.40827				38	0.007	0.502	2.34867
		39	0.006	0.414	1.93695				39	0.003	0.212	0.991868				39	0.004	0.318	1.4878				39	0.008	0.564	2.63874				39	0.006	0.42	1.96502			Image 12	39	0.009	0.672	3.14403			Image 12	39	0.008	0.545	2.54985
	Image 14	40	0.006	0.457	2.13813				40	0.005	0.326	1.52523				40	0.005	0.333	1.55798				40	0.009	0.623	2.91478				40	0.011	0.787	3.68208				40	0.008	0.555	2.59664				40	0.005	0.379	1.7732
		41	0.007	0.502	2.34867				41	0.004	0.311	1.45505			Image 12	41	0.005	0.376	1.75916				41	0.005	0.328	1.53459			Image 14	41	0.006	0.439	2.05391				41	0.007	0.482	2.2551				41	0.005	0.328	1.53459
		42	0.009	0.633	2.96157				42	0.005	0.327	1.52991				42	0.006	0.442	2.06795			Image 12	42	0.005	0.344	1.60945				42	0.005	0.376	1.75916				42	0.008	0.547	2.55921				42	0.005	0.36	1.6843
	Image 15	43	0.007	0.498	2.32995			Image 17	43	0.006	0.398	1.86209				43	0.004	0.306	1.43166				43	0.007	0.473	2.21299			Image 15	43	0.011	0.795	3.7195				43	0.01	0.719	3.36393			Image 13	43	0.01	0.726	3.39668
		44	0.008	0.539	2.52178				44	0.004	0.284	1.32873			Image 13	44	0.004	0.273	1.27726				44	0.008	0.56	2.62003				44	0.006	0.422	1.97438				44	0.007	0.482	2.2551			Image 14	44	0.007	0.459	2.14749
		45	0.006	0.43	2.01181				45	0.007	0.51	2.3861				45	0.008	0.585	2.73699			Image 13	45	0.004	0.284	1.32873			Image 16	45	0.009	0.653	3.05514			Image 13	45	0.01	0.743	3.47622				45	0.006	0.398	1.86209
		46	0.006	0.446	2.08667			Image 18	46	0.005	0.384	1.79659				46	0.005	0.367	1.71705				46	0.004	0.317	1.48312				46	0.008	0.579	2.70892				46	0.008	0.563	2.63406				46	0.005	0.374	1.7498
	Image 16	47	0.008	0.603	2.82121				47	0.005	0.375	1.75448				47	0.006	0.41	1.91823				47	0.006	0.439	2.05391				47	0.009	0.633	2.96157				47	0.007	0.474	2.21767				47	0.005	0.376	1.75916
		48	0.005	0.361	1.68898			Image 19	48	0.004	0.293	1.37084			Image 14	48	0.006	0.455	2.12877				48	0.008	0.57	2.66681				48	0.007	0.462	2.16152				48	0.008	0.573	2.68085			Image 15	48	0.009	0.644	3.01303
		49	0.005	0.378	1.76852				49	0.004	0.272	1.27259				49	0.005	0.338	1.58137			Image 14	49	0.008	0.541	2.53113			Image 17	49	0.009	0.629	2.94285				49	0.007	0.491	2.2972				49	0.008	0.578	2.70424
		50	0.006	0.393	1.8387				50	0.006	0.413	1.93227				50	0.006	0.434	2.03052				50	0.004	0.295	1.38019				50	0.007	0.464	2.17088			Image 16	50	0.01	0.735	3.43879				50	0.009	0.615	2.87735
		51	0.007	0.477	2.2317				51	0.005	0.35	1.63752			Image 15	51	0.009	0.633	2.96157				51	0.007	0.474	2.21767				51	0.005	0.364	1.70302				51	0.008	0.529	2.47499				51	0.006	0.398	1.86209
		52	0.008	0.551	2.57792				52	0.005	0.369	1.72641																									52	0.009	0.62	2.90075				52	0.004	0.293	1.37084
																																												53	0.009	0.633	2.96157
																																												54	0.006	0.412	1.92759
			24 h Control	a.v.	2.10466					28 h DEX	a.v.	1.82745					32 h DEX	a.v.	1.87668					36 h DEX	a.v.	2.25179					40 h DEX	a.v.	2.6303					44 h DEX	a.v.	2.6732					48 h DEX	a.v.	2.23959
				s.e.m.	0.0704123						s.e.m.	0.0685311						s.e.m.	0.0624813						s.e.m.	0.0703852						s.e.m.	0.100803						s.e.m.	0.081681						s.e.m.	0.0848824
[truncated: 30 more columns]

## Sheet: Sheet1
a.v.	2.09134	2.18402	2.09231	2.14021	2.13134	2.04034	2.16482	2.11789	2.26571	2.13998	2.25124	2.24123	2.23485
s.e.m.	0.0921025	0.0752242	0.0623761	0.0870596	0.0726429	0.0609675	0.0810937	0.067041	0.0934695	0.0639651	0.0991976	0.101129	0.098259
a.v.	2.10466	1.82745	1.87668	2.25179	2.6303	2.6732	2.23959	1.7709	1.9266	2.26262	2.55039	2.65828	2.32051
s.e.m.	0.0704123	0.0685311	0.0624813	0.0703852	0.100803	0.081681	0.0848824	0.0754893	0.0800231	0.0802422	0.0664436	0.0937186	0.0770951
