# Supplementary material for: Circadian oscillation in primary cilium length by clock genes regulates fibroblast cell migration
Source: EMBO Rep. 2023 Nov 16;24(12):e56870. doi: 10.15252/embr.202356870 (PMC10702818; doi:10.15252/embr.202356870)
Supplement: Supplementary file 8 — Source Data for Figure 1 [file EMBR-24-e56870-s006.zip › Figure 1/1E/Cilia length graph.xlsx]

## Sheet: Sheet1
Control
		24	28	32	36	40	44	48	52	56	60	64	68	72
	①	2.00316	2.19578	2.104	2.07116	2.14237	2.07006	2.20039	2.15404	2.10868	2.09644	2.22009	2.30006	2.21559
	②	2.09134	2.18402	2.09231	2.14021	2.13134	2.04034	2.16482	2.11789	2.26571	2.13998	2.25124	2.24123	2.23485
	③	2.30491	2.13098	2.21775	2.27255	2.11107	2.20019	2.33968	2.28652	2.23962	2.26996	2.28533	2.52221	2.22819
	a.v.	2.13314	2.17026	2.13802	2.16131	2.12826	2.10353	2.23496	2.18615	2.20467	2.16879	2.25222	2.3545	2.22621
	s.e.m	0.0895799	0.0199288	0.0400072	0.0590853	0.00916602	0.0490854	0.0533558	0.0512603	0.0485821	0.0521202	0.0188378	0.0855571	0.00564839
DEX
	①	2.17475	1.83915	1.73003	2.15015	2.47672	2.58508	2.1546	1.80004	1.91752	2.09871	2.44206	2.60674	2.26419
	②	2.10466	1.82745	1.87668	2.25179	2.6303	2.6732	2.23959	1.7709	1.9266	2.26262	2.55039	2.65828	2.32051
	③	2.21399	1.92521	1.91057	2.31574	2.87354	2.72578	2.34046	1.95502	2.06345	2.3394	2.81995	2.82185	2.43921
	a.v.	2.16447	1.86394	1.83909	2.23923	2.66019	2.66135	2.24488	1.84199	1.96919	2.23358	2.60413	2.69563	2.3413
	s.e.m	0.0319771	0.0308212	0.0554021	0.0482138	0.115522	0.0410483	0.0537193	0.0571392	0.0472018	0.0709831	0.112349	0.0648424	0.051583

## Sheet: Sheet1 (2)
Control
		24	28	32	36	40	44	48	52	56	60	64	68	72
	①	2.00316	2.19578	2.104	2.07116	2.14237	2.07006	2.20039	2.15404	2.10868	2.09644	2.22009	2.30006	2.21559
	②	2.09134	2.18402	2.09231	2.14021	2.13134	2.04034	2.16482	2.11789	2.26571	2.13998	2.25124	2.24123	2.23485
	③	2.30491	2.13098	2.21775	2.27255	2.11107	2.20019	2.33968	2.28652	2.23962	2.26996	2.28533	2.52221	2.22819
	a.v.	2.13314	2.17026	2.13802	2.16131	2.12826	2.10353	2.23496	2.18615	2.20467	2.16879	2.25222	2.3545	2.22621
	s.e.m	0.0895799	0.0199288	0.0400072	0.0590853	0.00916602	0.0490854	0.0533558	0.0512603	0.0485821	0.0521202	0.0188378	0.0855571	0.00564839
DEX
	①	2.17475	1.83915	1.73003	2.15015	2.47672	2.58508	2.1546	1.80004	1.91752	2.09871	2.44206	2.60674	2.26419
	②	2.10466	1.82745	1.87668	2.25179	2.6303	2.6732	2.23959	1.7709	1.9266	2.26262	2.55039	2.65828	2.32051
	③	2.21399	1.92521	1.91057	2.31574	2.87354	2.72578	2.34046	1.95502	2.06345	2.3394	2.81995	2.82185	2.43921
	a.v.	2.16447	1.86394	1.83909	2.23923	2.66019	2.66135	2.24488	1.84199	1.96919	2.23358	2.60413	2.69563	2.3413
	s.e.m	0.0319771	0.0308212	0.0554021	0.0482138	0.115522	0.0410483	0.0537193	0.0571392	0.0472018	0.0709831	0.112349	0.0648424	0.051583

## Sheet: Sheet3
分散分析: 一元配置
概要
グループ	データの個数	合計	平均	分散
列 1	3	6.4934	2.16447	0.0030676
列 2	3	5.59181	1.86394	0.00284984
列 3	3	5.51728	1.83909	0.00920819
列 4	3	6.71768	2.23923	0.00697372
列 5	3	7.98057	2.66019	0.0400357
列 6	3	7.98406	2.66135	0.00505488
列 7	3	6.73464	2.24488	0.00865729
列 8	3	5.52596	1.84199	0.00979466
列 9	3	5.90756	1.96919	0.00668404
列 10	3	6.70073	2.23358	0.0151158
列 11	3	7.81239	2.60413	0.037867
列 12	3	8.08688	2.69563	0.0126136
列 13	3	7.02391	2.3413	0.00798243
分散分析表
変動要因	変動	自由度	分散	観測された分散比	P-値	F 境界値
グループ間	3.71949	12	0.309957	24.2877	4.30632e-11	2.14793
グループ内	0.33181	26	0.0127619
合計	4.05129	38

## Sheet: Sheet4
a	b
1.73003	2.58508				1.91752	2.60674
1.87668	2.6732				1.9266	2.65828
1.91057	2.72578				2.06345	2.82185
分散分析: 一元配置
概要
グループ	データの個数	合計	平均	分散
列 1	3	5.51728	1.83909	0.00920819
列 2	3	7.98406	2.66135	0.00505488
分散分析表
変動要因	変動	自由度	分散	観測された分散比	P-値	F 境界値
グループ間	1.01417	1	1.01417	142.209	0.000283274	7.70865
グループ内	0.0285261	4	0.00713154
合計	1.04269	5
分散分析: 一元配置
概要
グループ	データの個数	合計	平均	分散
列 1	3	5.90756	1.96919	0.00668404
列 2	3	8.08688	2.69563	0.0126136
分散分析表
変動要因	変動	自由度	分散	観測された分散比	P-値	F 境界値
グループ間	0.791569	1	0.791569	82.0378	0.000823437	7.70865
グループ内	0.0385953	4	0.00964883
合計	0.830164	5
