# Supplementary material for: Circadian oscillation in primary cilium length by clock genes regulates fibroblast cell migration
Source: EMBO Rep. 2023 Nov 16;24(12):e56870. doi: 10.15252/embr.202356870 (PMC10702818; doi:10.15252/embr.202356870)
Supplement: Supplementary file 9 — Source Data for Figure 2 [file EMBR-24-e56870-s016.zip]

Archive with 56 entries (47 files):
- Figure 2/
- __MACOSX/._Figure 2
- Figure 2/.DS_Store
- __MACOSX/Figure 2/._.DS_Store
- Figure 2/2G/
- __MACOSX/Figure 2/._2G
- Figure 2/2I/
- __MACOSX/Figure 2/._2I
- Figure 2/2H/
- __MACOSX/Figure 2/._2H
- Figure 2/2F/
- __MACOSX/Figure 2/._2F
- Figure 2/2C/
- __MACOSX/Figure 2/._2C
- Figure 2/2D/
- __MACOSX/Figure 2/._2D
- Figure 2/2E/
- __MACOSX/Figure 2/._2E
- Figure 2/2B/
- __MACOSX/Figure 2/._2B
- Figure 2/2G/Arl13b length 2uM SR9011.xlsx
- __MACOSX/Figure 2/2G/._Arl13b length 2uM SR9011.xlsx
- Figure 2/2I/Cilia length (WT vs Bmal1 KO) N=3.xlsx
- __MACOSX/Figure 2/2I/._Cilia length (WT vs Bmal1 KO) N=3.xlsx
- Figure 2/2I/Cilia length Bmal1 KO 3rd.xlsx
- __MACOSX/Figure 2/2I/._Cilia length Bmal1 KO 3rd.xlsx
- Figure 2/2I/Cilia length WT Bmal1 1st.xlsx
- __MACOSX/Figure 2/2I/._Cilia length WT Bmal1 1st.xlsx
- Figure 2/2I/Cilia length WT Bmal1 2nd.xlsx
- __MACOSX/Figure 2/2I/._Cilia length WT Bmal1 2nd.xlsx
- Figure 2/2H/WT 32 h.tif
- __MACOSX/Figure 2/2H/._WT 32 h.tif
- Figure 2/2H/Bmal1 KO 32 h.tif
- __MACOSX/Figure 2/2H/._Bmal1 KO 32 h.tif
- Figure 2/2H/WT 44 h.tif
- __MACOSX/Figure 2/2H/._WT 44 h.tif
- Figure 2/2H/Bmal1 KO 44 h.tif
- __MACOSX/Figure 2/2H/._Bmal1 KO 44 h.tif
- Figure 2/2F/DEX 30 h.tif
- __MACOSX/Figure 2/2F/._DEX 30 h.tif
- Figure 2/2F/DEX+SR9011 30 h.tif
- __MACOSX/Figure 2/2F/._DEX+SR9011 30 h.tif
- Figure 2/2F/DEX+SR9011 42 h.tif
- __MACOSX/Figure 2/2F/._DEX+SR9011 42 h.tif
- Figure 2/2F/DEX 42 h.tif
- __MACOSX/Figure 2/2F/._DEX 42 h.tif
- Figure 2/2C/SR9011 cilia length.xlsx
- __MACOSX/Figure 2/2C/._SR9011 cilia length.xlsx
- Figure 2/2D/qPCR Bmal1 mRNA.xlsx
- __MACOSX/Figure 2/2D/._qPCR Bmal1 mRNA.xlsx
- Figure 2/2E/SR9011 concentration cilia length.xlsx
- __MACOSX/Figure 2/2E/._SR9011 concentration cilia length.xlsx
- Figure 2/2B/Control.tif
- __MACOSX/Figure 2/2B/._Control.tif
- Figure 2/2B/SR9011.tif
- __MACOSX/Figure 2/2B/._SR9011.tif
