# Supplementary material for: Circadian oscillation in primary cilium length by clock genes regulates fibroblast cell migration
Source: EMBO Rep. 2023 Nov 16;24(12):e56870. doi: 10.15252/embr.202356870 (PMC10702818; doi:10.15252/embr.202356870)
Supplement: Supplementary file 9 — Source Data for Figure 2 [file EMBR-24-e56870-s016.zip › Figure 2/2G/Arl13b length 2uM SR9011.xlsx]

## Sheet: ①
				scale	40x	100um	596pixel
					100x	100um	1490pixel
					100x	1um	14.9	pixel
DEX																																											DEX+SR
18 h		Area	Length (pixel)	Length (um)			24 h		Area	Length (pixel)	Length (um)			30 h		Area	Length (pixel)	Length (um)			36 h		Area	Length (pixel)	Length (um)			42 h		Area	Length (pixel)	Length (um)			48 h		Area	Length (pixel)	Length (um)				18 h		Area	Length (pixel)	Length (um)
Image 4	1	44	43.981	2.95174			Image 4	1	42	41.809	2.80597			Image 4	1	23	22.804	1.53047			Image 6	1	28	27.295	1.83188			Image 4	1	44	43.382	2.91154			Image 4	1	51	50.928	3.41799				Image 4	1	34	33.615	2.25604
Image 5	2	39	38.898	2.6106			Image 5	2	41	40.365	2.70906			Image 5	2	42	41.871	2.81013			Image 7	2	30	29.979	2.01201			Image 5	2	60	59.084	3.96537				2	55	54.459	3.65497				Image 5	2	42	43.629	2.92812
	3	70	69.924	4.69289				3	29	28.231	1.8947			Image 6	3	35	34.599	2.32208				3	32	31.906	2.14134				3	53	52.393	3.51631			Image 5	3	25	24.207	1.62463					3	30	29.275	1.96477
Image 6	4	64	63.357	4.25215				4	34	33.577	2.25349				4	22	21.763	1.4606				4	29	28.595	1.91913			Image 6	4	59	58.17	3.90403			Image 6	4	50	49.53	3.32416					4	51	50.17	3.36711
Image 7	5	49	48.815	3.27617				5	22	21.213	1.42369			Image 7	5	40	39.987	2.68369			Image 8	5	43	42.692	2.86523				5	42	41.859	2.80933				5	44	43.654	2.9298				Image 6	5	39	38.601	2.59067
Image 14	6	83	82.98	5.56913			Image 6	6	22	21.602	1.4498			Image 12	6	44	43.658	2.93007				6	24	23.106	1.55074				6	36	35.264	2.36671				6	50	49.032	3.29074				Image 7	6	49	48.785	3.27416
Image 15	7	54	53.77	3.60872				7	39	38.152	2.56054				7	28	27.957	1.87631				7	30	29.605	1.98691			Image 7	7	51	50.616	3.39705				7	30	29.155	1.95671					7	34	33.833	2.27067
	8	56	55.533	3.72705				8	27	26.528	1.7804			Image 13	8	45	44.944	3.01638			Image 9	8	41	40.219	2.69926				8	37	36.359	2.4402				8	41	40.785	2.73725					8	24	23.087	1.54946
Image 16	9	36	35.355	2.37282				9	33	32.558	2.1851			Image 14	9	21	20.248	1.35893				9	29	28.305	1.89966				9	56	55.175	3.70302				9	38	37.537	2.51926				Image 8	9	53	52.111	3.49738
	10	40	39.957	2.68168			Image 10	10	39	38.097	2.55685			Image 15	10	21	20.769	1.39389				10	23	22.438	1.50591				10	46	45.949	3.08383			Image 11	10	44	43.174	2.89758					10	53	52.094	3.49624
	11	47	46.454	3.11772				11	52	51.078	3.42805			Image 16	11	34	33.378	2.24013			Image 10	11	32	31.953	2.1445			Image 12	11	54	53.283	3.57604				11	67	66.067	4.43403				Image 12	11	38	37.216	2.49772
Image 17	12	39	38.611	2.59134				12	32	31.401	2.10745				12	30	29.12	1.95436				12	36	35.832	2.40483			Image 13	12	43	42.827	2.8743			Image 12	12	44	43.463	2.91698				Image 13	12	34	33.553	2.25188
	13	40	39.579	2.65631			Image 11	13	27	26.283	1.76396			Image 17	13	28	27.803	1.86597				13	43	42.242	2.83503			Image 14	13	63	62.62	4.20268				13	32	31.385	2.10638					13	52	51.541	3.45913
Image 18	14	42	41.049	2.75497				14	40	39.698	2.6643				14	18	17.338	1.16362			Image 14	14	32	31.82	2.13557				14	43	42.931	2.88128				14	52	51.624	3.4647				Image 17	14	43	42.942	2.88201
	15	33	32.724	2.19624				15	18	17.692	1.18738			Image 18	15	51	50.284	3.37477				15	14	13.601	0.912819				15	48	47.5	3.18792			Image 13	15	50	49.931	3.35107					15	40	39.115	2.62517
	16	47	46.719	3.1355			Image 12	16	40	39.685	2.66342			Image 19	16	30	29.155	1.95671			Image 15	16	36	35	2.34899			Image 15	16	48	47.15	3.16443				16	40	39.986	2.68362				Image 18	16	49	48.946	3.28497
	17	25	24.39	1.63691			Image 13	17	42	41.617	2.79309				17	45	44.447	2.98302				17	21	20.248	1.35893				17	46	45.36	3.0443				17	43	42.523	2.85389					17	24	23.345	1.56678
Image 19	18	52	51.759	3.47376			Image 14	18	26	26.759	1.79591				18	21	20.213	1.35658			Image 16	18	19	18.974	1.27342			Image 20	18	49	48.01	3.22215			Image 17	18	38	37.736	2.53262					18	41	40.2	2.69799
	19	42	41.231	2.76718				19	28	27.586	1.85141			Image 23	19	45	44.174	2.9647				19	24	23.77	1.5953				19	31	31.026	2.08228				19	35	34.482	2.31423				Image 19	19	25	24.187	1.62329
Image 20	20	38	37.82	2.53826			Image 15	20	36	35.814	2.40362				20	48	47.063	3.15859				20	28	27.857	1.8696				20	49	48.953	3.28544				20	29	28.844	1.93584					20	37	36.125	2.4245
	21	47	46.811	3.14168				21	51	50.947	3.41926				21	42	41.57	2.78993			Image 17	21	35	34.67	2.32685				21	44	43.841	2.94235			Image 18	21	36	35.364	2.37342					21	22	21.932	1.47195
	22	31	30.083	2.01899				22	37	36.77	2.46779			Image 24	22	28	27.659	1.85631				22	21	20.083	1.34785				22	46	45.541	3.05644				22	51	50.031	3.35779				Image 24	22	58	57.182	3.83772
Image 27	23	51	50.574	3.39423			Image 16	23	37	36.7	2.46309				23	38	37.483	2.51564				23	31	30.062	2.01758			Image 21	23	62	61.852	4.15114			Image 19	23	35	34.794	2.33517				Image 25	23	49	48.682	3.26725
Image 28	24	63	62.895	4.22114				24	38	37.801	2.53698			Image 31	24	39	38.42	2.57852			Image 18	24	38	38	2.55034			Image 22	24	49	48.778	3.27369				24	48	47.917	3.21591				Image 26	24	44	43.606	2.92658
Image 29	25	41	40.312	2.7055				25	48	47.844	3.21101			Image 32	25	45	44.732	3.00215				25	27	26.907	1.80584				25	43	42.012	2.8196				25	30	29.069	1.95094					25	38	37.014	2.48416
	26	63	62.244	4.17745			Image 17	26	39	38.949	2.61403				26	25	24.166	1.62188				26	33	32.24	2.16376				26	46	45.967	3.08503				26	38	37.162	2.49409				Image 27	26	42	41.4	2.77852
	27	36	35.575	2.38758				27	46	45.226	3.0353			Image 33	27	30	29.894	2.00631			Image 23	27	25	24.083	1.61631			Image 23	27	56	55.851	3.74839				27	27	26.249	1.76168					27	41	40.48	2.71678
Image 30	28	45	44.629	2.99523				28	41	40.991	2.75107			Image 34	28	19	18.028	1.20993				28	14	13.928	0.934765				28	35	34.369	2.30664			Image 23	28	42	41.869	2.81				Image 31	28	45	44.102	2.95987
	29	44	43.672	2.93101			Image 21	29	29	28.844	1.93584				29	17	16.492	1.10685				29	42	41.113	2.75926			Image 24	29	84	83.211	5.58463				29	47	46.078	3.09248					29	43	42.426	2.84738
	30	66	65.04	4.3651				30	38	37.341	2.50611			Image 39	30	51	50.57	3.39396			Image 24	30	50	49.564	3.32644				30	44	43.958	2.9502			Image 24	30	43	42.202	2.83235					30	39	38.08	2.5557
	31	47	46.297	3.10718			Image 22	31	45	44.778	3.00523				31	30	29.017	1.94745				31	29	28.844	1.93584				31	48	47.288	3.17369				31	27	26.577	1.78369				Image 32	31	35	34.205	2.29564
	32	35	34.794	2.33517				32	35	34.44	2.31141			Image 40	32	27	26.755	1.79564				32	45	44.154	2.96336				32	35	34	2.28188				32	23	22.804	1.53047				Image 33	32	48	47.722	3.20282
	33	26	25.437	1.70718			Image 23	33	40	39.4	2.6443				33	32	31.263	2.09819			Image 25	33	41	40.025	2.68624			Image 29	33	56	55.303	3.71161			Image 25	33	49	48.746	3.27154					33	28	27.356	1.83597
Image 31	34	49	48.466	3.25275			Image 24	34	45	44.29	2.97248			Image 41	34	30	29.833	2.00221				34	35	34.88	2.34094			Image 30	34	97	96.232	6.45852				34	36	35.128	2.35758				Image 34	34	49	48.285	3.2406
Image 34	35	56	55.378	3.71664			Image 28	35	31	30.414	2.04121				35	55	54.217	3.63872			Image 26	35	27	26.627	1.78705				35	24	23.431	1.57255				35	28	27.586	1.85141					35	52	51.42	3.45101
	36	44	43.569	2.92409				36	49	48.151	3.23161			Image 42	36	30	29.614	1.98752				36	20	19.235	1.29094				36	43	42.92	2.88054				36	40	39.851	2.67456					36	32	31.65	2.12416
	37	32	31.257	2.09779			Image 29	37	35	34.726	2.3306			Image 43	37	31	30.267	2.03134				37	30	29	1.94631			Image 31	37	73	73.003	4.89953			Image 26	37	47	46.432	3.11624				Image 35	37	31	30.463	2.0445
Image 35	38	60	59.442	3.9894				38	37	36.249	2.43282				38	30	29.62	1.98792			Image 30	38	23	22.804	1.53047				38	47	46.53	3.12282				38	41	40.671	2.7296					38	59	58.844	3.94926
	39	33	32.806	2.20174				39	45	44.412	2.98067			Image 44	39	25	24.187	1.62329				39	24	23.022	1.5451			Image 35	39	67	66.333	4.45188				39	23	22.091	1.48262					39	35	34.713	2.32973
Image 36	40	60	59.589	3.99926				40	24	23	1.54362				40	19	18.974	1.27342			Image 31	40	31	30.911	2.07456				40	41	40.606	2.72523			Image 30	40	41	40	2.68456					40	59	58.429	3.92141
	41	38	37.855	2.5406				41	49	48.466	3.25275				41	25	24.522	1.64577				41	30	29.206	1.96013				41	36	35.458	2.37973				41	27	26.131	1.75376					41	27	26.926	1.80711
	42	25	24.042	1.61356			Image 30	42	45	44.05	2.95638											42	34	33.901	2.27523				42	41	40.706	2.73195				42	39	38.471	2.58195
	43	65	64.423	4.32369				43	46	45.613	3.06128										Image 32	43	38	37.336	2.50577				43	60	59.848	4.01664			Image 31	43	39	38.389	2.57644
Image 37	44	56	55.181	3.70342			Image 31	44	38	37.202	2.49678											44	40	39.115	2.62517			Image 36	44	38	37.336	2.50577				44	37	36.134	2.4251
	45	58	57.397	3.85215				45	52	51	3.42282										Image 33	45	55	54.046	3.62725				45	38	37.743	2.53309				45	30	29.439	1.97577
	46	32	31.906	2.14134				46	39	38.484	2.58282											46	32	31.064	2.08483				46	42	41.52	2.78658				46	29	28.232	1.89477
	47	45	44.13	2.96174			Image 32	47	42	41.302	2.77195											47	44	43.038	2.88846				47	61	60.896	4.08698			Image 32	47	37	36.763	2.46732
	48	37	36.401	2.44302			Image 36	48	29	28.599	1.9194										Image 34	48	31	30.463	2.0445											48	37	36.497	2.44946
Image 40	49	47	46.174	3.09893				49	26	25.369	1.70262											49	41	40.063	2.68879											49	35	34.409	2.30933
	50	85	84.452	5.66792				50	32	31.401	2.10745										Image 35	50	38	37.726	2.53195										Image 33	50	33	32.796	2.20107
	51	42	41.049	2.75497			Image 37	51	42	41.151	2.76181											51	29	28.302	1.89946											51	36	35.773	2.40087
	52	41	40.327	2.70651				52	48	47.845	3.21107											52	46	45.559	3.05765
Image 41	53	49	48.774	3.27342				53	38	37.579	2.52208											53	42	41.64	2.79463
	54	36	35.482	2.38134				54	19	18.601	1.24839										Image 40	54	35	34.463	2.31295
	55	57	56.096	3.76483				55	54	54.001	3.62423											55	33	33	2.21477
	56	41	40.787	2.73738			Image 38	56	39	38.484	2.58282											56	36	35.666	2.39369
Image 42	57	59	58.928	3.9549				57	22	21.633	1.45188										Image 41	57	42	41.437	2.78101
	58	50	49.163	3.29953			Image 39	58	42	41.11	2.75906											58	33	32.36	2.17181
	59	35	34.297	2.30181				59	48	47.76	3.20537										Image 42	59	64	63.286	4.24738
	60	50	49.72	3.33691			Image 44	60	49	48.19	3.23423											60	36	35.809	2.40329
	61	37	36.526	2.45141			Image 45	61	37	36.421	2.44436											61	19	18.776	1.26013
								62	56	55.294	3.71101										Image 43	62	32	31.78	2.13289
							Image 46	63	47	46.648	3.13074											63	33	32.558	2.1851
								64	41	40.249	2.70128										Image 44	64	39	38.833	2.60624
								65	45	45.007	3.0206											65	54	53.504	3.59087
								66	31	30.083	2.01899											66	49	48.26	3.23893
							Image 47	67	41	40.659	2.72879
								68	25	24.61	1.65168
			pixel	um						pixel	um						pixel	um						pixel	um						pixel	um						pixel	um							pixel	um
		a.v.	46.3096	3.10803					a.v.	37.4681	2.51464					a.v.	32.1673	2.15888					a.v.	33.133	2.22369					a.v.	48.7754	3.27352					a.v.	38.4737	2.58213						a.v.	40.1777	2.69649
		s.e.m.	1.63826	0.10995					s.e.m.	1.08641	0.0729134					s.e.m.	1.60426	0.107669					s.e.m.	1.17467	0.0788372					s.e.m.	1.92227	0.129012					s.e.m.	1.28302	0.0861088						s.e.m.	1.56869	0.105281
[truncated: 25 more columns]

## Sheet: ②
DEX																																											DEX+SR
18 h		Area	Length (pixel)	Length (um)			24 h		Area	Length (pixel)	Length (um)			30 h		Area	Length (pixel)	Length (um)			36 h		Area	Length (pixel)	Length (um)			42 h		Area	Length (pixel)	Length (um)			48 h		Area	Length (pixel)	Length (um)				18 h		Area	Length (pixel)	Length (um)
Image 6	1	59	58.958	3.95691			Image 6	1	43	42.802	2.87262			Image 5	1	39	38.136	2.55946			Image 5	1	52	51.751	3.47322			Image 6	1	45	44.746	3.00309			Image 6	1	56	55.17	3.70268				Image 6	1	38	37.713	2.53107
Image 7	2	50	49.527	3.32396				2	29	28.46	1.91007			Image 6	2	34	33.992	2.28134				2	42	41.382	2.77732				2	37	36	2.41611				2	56	55.81	3.74564				Image 7	2	37	36.111	2.42356
	3	47	46.438	3.11664			Image 7	3	42	41.437	2.78101			Image 7	3	26	25.052	1.68134				3	56	55.93	3.75369			Image 7	3	41	40.408	2.71195			Image 7	3	28	27.439	1.84154					3	45	44.255	2.97013
Image 8	4	37	36.328	2.43812				4	35	34.991	2.34839				4	23	22.862	1.53436			Image 6	4	30	29.411	1.97389				4	34	33.654	2.25866				4	51	50.231	3.37121				Image 8	4	41	40.773	2.73644
	5	46	45.354	3.04389				5	31	30.29	2.03289			Image 8	5	25	24.409	1.63819				5	57	56.613	3.79953			Image 8	5	42	41.829	2.80732			Image 8	5	35	34.54	2.31812					5	33	32.899	2.20799
	6	43	42.659	2.86302				6	42	41.506	2.78564			Image 9	6	25	24.187	1.62329			Image 7	6	42	41.056	2.75544				6	23	22.821	1.53161				6	40	39.293	2.63711				Image 9	6	68	67.505	4.53054
	7	39	38.392	2.57664			Image 8	7	55	54.861	3.68195				7	21	20.1	1.34899			Image 8	7	26	25.385	1.70369			Image 9	7	34	33.242	2.23101				7	52	51.547	3.45953					7	38	37.363	2.50758
Image 9	8	41	40.975	2.75				8	32	32.006	2.14805			Image 10	8	35	34.031	2.28396				8	42	42.224	2.83383				8	26	25.597	1.71792			Image 9	8	31	30.43	2.04228				Image 16	8	37	36.944	2.47946
	9	47	46.872	3.14577				9	37	36.979	2.48181				9	43	42.889	2.87846				9	38	37.796	2.53664				9	36	35.057	2.35282				9	44	43.095	2.89228				Image 17	9	57	56.046	3.76148
Image 18	10	59	58.523	3.92772			Image 9	10	34	33.608	2.25557				10	31	30.319	2.03483			Image 9	10	37	36.359	2.4402			Image 10	10	40	39.069	2.62208			Image 20	10	39	38.643	2.59349				Image 18	10	38	37.295	2.50302
	11	54	53.988	3.62336				11	34	33.243	2.23107				11	36	35.482	2.38134				11	24	23.142	1.55315				11	43	42.586	2.85812				11	50	49.069	3.29322				Image 19	11	46	45.508	3.05423
	12	43	42.953	2.88275				12	47	46.014	3.08819			Image 11	12	40	39.115	2.62517				12	40	39.499	2.65094			Image 11	12	54	53.263	3.5747			Image 21	12	38	37.052	2.48671					12	32	31.153	2.09081
Image 19	13	60	59.238	3.9757			Image 10	13	33	32.977	2.21322				13	32	31.401	2.10745				13	36	35.805	2.40302			Image 19	13	37	36.735	2.46544				13	50	49.459	3.3194					13	57	57.016	3.82658
	14	39	38.19	2.56309				14	38	37.759	2.53416				14	33	32.767	2.19913			Image 10	14	37	36.401	2.44302				14	56	55.851	3.74839			Image 22	14	51	50.992	3.42228				Image 20	14	30	29.836	2.00242
Image 20	15	48	47.217	3.16893			Image 18	15	35	34.896	2.34201			Image 12	15	42	41.881	2.81081				15	34	33.242	2.23101			Image 20	15	43	42.19	2.83154			Image 23	15	42	41.928	2.81396					15	42	41.128	2.76027
	16	55	54.209	3.63819				16	39	38.12	2.55839				16	44	43.587	2.9253			Image 17	16	32	31.065	2.0849			Image 21	16	46	48.137	3.23067				16	54	53.366	3.58161					16	30	29.732	1.99544
Image 21	17	47	46.112	3.09477			Image 19	17	50	49.373	3.31362				17	40	39.973	2.68275				17	36	35	2.34899				17	36	35.854	2.40631				17	21	20.248	1.35893				Image 21	17	40	39.318	2.63879
	18	49	48.918	3.28309				18	47	46.175	3.09899				18	31	30.223	2.02839			Image 18	18	61	60.836	4.08295			Image 22	18	46	45.399	3.04691			Image 24	18	32	31.03	2.08255					18	43	42.583	2.85792
	19	50	49.94	3.35168			Image 20	19	54	53.984	3.62309			Image 13	19	41	40.692	2.73101				19	43	42.373	2.84383			Image 23	19	64	63.395	4.2547				19	39	38.1	2.55705				Image 26	19	42	41.63	2.79396
	20	45	44.17	2.96443				20	38	37.59	2.52282				20	43	42.791	2.87188			Image 19	20	33	32.016	2.14872			Image 24	20	78	77.044	5.17074			Image 25	20	40	39.603	2.65792					20	29	28.16	1.88993
Image 22	21	53	52.215	3.50436				21	23	22.023	1.47805			Image 19	21	33	32.148	2.15758			Image 24	21	27	26.42	1.77315				21	27	26.408	1.77235				21	39	38.861	2.60812				Image 27	21	46	45.663	3.06463
	22	46	45.808	3.07436			Image 21	22	32	31.064	2.08483				22	40	39.812	2.67195				22	40	39.774	2.6694			Image 25	22	49	48.484	3.25396				22	43	42.5	2.85235					22	48	47.542	3.19074
Image 28	23	50	49.572	3.32698				23	36	35.532	2.3847				23	37	36.235	2.43188			Image 25	23	31	30.811	2.06785			Image 26	23	48	47.559	3.19188			Image 26	23	41	40.712	2.73235				Image 28	23	46	45.408	3.04752
Image 29	24	53	52.38	3.51544				24	25	24.402	1.63772				24	28	27.785	1.86477				24	37	36.235	2.43188				24	43	42.38	2.8443			Image 27	24	45	44.209	2.96705				Image 29	24	38	37.042	2.48604
	25	48	47.66	3.19866				25	38	37.72	2.53154				25	37	36.278	2.43477				25	28	27.681	1.85779				25	31	30.364	2.03785				25	55	54.409	3.65161					25	54	53.464	3.58819
	26	32	31.579	2.1194				26	48	47.129	3.16302			Image 20	26	35	34.176	2.29369			Image 26	26	63	62.197	4.1743			Image 27	26	60	59.612	4.00081				26	39	38.079	2.55564				Image 37	26	44	43.744	2.93584
Image 30	27	54	53.047	3.5602			Image 22	27	38	37.235	2.49899				27	44	43.909	2.94691				27	48	47.011	3.1551				27	27	26.249	1.76168				27	29	28.335	1.90168					27	37	36.527	2.45148
Image 31	28	40	39.623	2.65926				28	56	55.306	3.71181			Image 21	28	34	33.117	2.22262			Image 27	28	28	27.731	1.86114				28	35	34.482	2.31423			Image 28	28	37	36.246	2.43262				Image 38	28	44	44.007	2.95349
	29	63	62.914	4.22242			Image 28	29	44	43.856	2.94336			Image 22	29	33	32.888	2.20725				29	35	34.176	2.29369				29	46	45.525	3.05537				29	27	26.684	1.79087				Image 39	29	32	31.78	2.13289
	30	43	42.381	2.84436				30	37	36.246	2.43262				30	38	37.202	2.49678			Image 28	30	36	35.692	2.39544			Image 28	30	59	58.701	3.93966			Image 29	30	52	51.719	3.47107					30	33	32.475	2.17953
Image 37	31	52	51.439	3.45228			Image 29	31	32	31.305	2.10101			Image 23	31	31	30.635	2.05604				31	47	46.135	3.09631				31	38	37.443	2.51295				31	47	46.6	3.12752				Image 40	31	35	34.392	2.30819
Image 38	32	51	50.874	3.41436				32	52	51.669	3.46772				32	20	19.698	1.32201				32	31	30.829	2.06906				32	50	49.889	3.34826				32	46	45.628	3.06228					32	35	34.467	2.31322
	33	35	34.664	2.32644				33	28	27.459	1.84289				33	45	44.916	3.0145			Image 35	33	41	40.817	2.7394				33	51	50.204	3.3694			Image 30	33	33	32.434	2.17678				Image 41	33	43	42.561	2.85644
	34	52	51.737	3.47228			Image 30	34	45	44.122	2.96121			Image 24	34	32	31.028	2.08242				34	50	49.146	3.29839			Image 32	34	54	53.246	3.57356				34	63	62.472	4.19275					34	32	31.347	2.10383
	35	67	66.04	4.43221				35	37	36.125	2.4245				35	31	30.095	2.0198			Image 36	35	43	42.22	2.83356			Image 33	35	60	59.212	3.97396				35	45	44.076	2.95812					35	17	16.125	1.08221
Image 39	36	64	63.872	4.28671				36	29	28.907	1.94007				36	42	41.1	2.75839				36	27	26.571	1.78329				36	32	31.084	2.08617			Image 31	36	37	36.675	2.46141				Image 42	36	68	67.034	4.49893
	37	51	50.221	3.37054			Image 31	37	38	37.68	2.52886			Image 25	37	41	40.366	2.70913				37	47	46.031	3.08933				37	45	44.987	3.01926				37	42	41.72	2.8				Image 48	37	39	38.991	2.61685
Image 40	38	57	56.072	3.76322				38	27	26.712	1.79275				38	46	45.319	3.04154			Image 37	38	29	28.735	1.92852			Image 34	38	55	54.227	3.6394			Image 32	38	44	43.928	2.94819				Image 49	38	51	50.171	3.36718
	39	40	39.621	2.65913				39	49	48.638	3.2643				39	29	28.601	1.91953				39	51	50.637	3.39846				39	47	46.844	3.14389				39	23	22.281	1.49537					39	32	31.683	2.12638
	40	46	45.298	3.04013			Image 38	40	40	39.692	2.66389				40	38	37.537	2.51926			Image 38	40	28	27.673	1.85725				40	76	75.504	5.06738												40	44	43.452	2.91624
	41	64	63.274	4.24658				41	36	35.176	2.36081			Image 30	41	27	26.944	1.80832				41	42	41.601	2.79201			Image 35	41	44	43.32	2.90738												41	36	35.805	2.40302
Image 41	42	39	38.019	2.55161				42	39	38.546	2.58698				42	35	34.851	2.33899				42	43	42.45	2.84899				42	54	53.093	3.56329											Image 50	42	37	36.354	2.43987
	43	39	38.471	2.58195			Image 39	43	39	38.079	2.55564				43	54	53.912	3.61826			Image 39	43	56	55.246	3.70779				43	44	43.417	2.91389												43	35	34.175	2.29362
	44	53	52.345	3.51309				44	46	45.941	3.08329			Image 31	44	36	35.057	2.35282				44	43	42.156	2.82926				44	39	38.492	2.58336											Image 51	44	50	49.985	3.3547
							Image 40	45	30	29.833	2.00221				45	29	28.401	1.90611			Image 40	45	37	36.056	2.41987			Image 36	45	70	69.276	4.6494												45	49	48.663	3.26597
								46	41	40.496	2.71785			Image 32	46	29	28.32	1.90067				46	44	43.232	2.90148			Image 42	46	43	42.586	2.85812											Image 52	46	39	38.156	2.56081
								47	27	26.761	1.79604				47	51	50	3.3557			Image 49	47	33	32.248	2.1643				47	34	33.571	2.25309												47	41	40.201	2.69805
							Image 41	48	36	35.12	2.35705				48	38	37.378	2.50859				48	45	44.887	3.01255			Image 43	48	56	55.774	3.74322												48	49	48.961	3.28597
								49	25	24.413	1.63846				49	42	41.174	2.76336			Image 50	49	29	28.133	1.88812				49	51	50.345	3.37886											Image 53	49	37	36.125	2.4245
							Image 42	50	42	41.142	2.76121				50	34	33.106	2.22188			Image 51	50	43	42.692	2.86523			Image 44	50	66	65.155	4.37282												50	42	41.753	2.80221
								51	45	44.984	3.01906				51	41	40.447	2.71456				51	42	41.532	2.78738				51	35	34.547	2.31859
							Image 43	52	32	31.385	2.10638			Image 33	52	26	25.824	1.73315			Image 52	52	40	39.056	2.62121			Image 45	52	47	46.864	3.14523
								53	40	39.966	2.68228				53	35	34.553	2.31899				53	29	28.16	1.88993				53	51	50.527	3.39107
							Image 44	54	26	25.239	1.69389			Image 34	54	29	28.162	1.89007				54	37	36.28	2.4349				54	39	38.781	2.60275
								55	43	42.185	2.83121				55	16	15	1.00671				55	32	31.936	2.14336				55	33	32.558	2.1851
							Image 51	56	36	35.511	2.38329				56	37	36.18	2.42819			Image 53	56	45	44.946	3.01651			Image 46	56	83	82.858	5.56094
								57	49	48.727	3.27027			Image 35	57	36	35.341	2.37188				57	38	37.733	2.53242				57	56	56.012	3.75919
							Image 52	58	35	34.54	2.31812				58	28	27.493	1.84517			Image 54	58	41	40.608	2.72537			Image 47	58	41	40.437	2.71389
								59	41	40.333	2.70691				59	41	40.683	2.7304				59	58	58.072	3.89745				59	41	40.24	2.70067
							Image 53	60	46	45	3.02013			Image 36	60	29	28.425	1.90772			Image 55	60	40	39.723	2.66597				60	49	48.623	3.26329
							Image 54	61	45	44.913	3.0143				61	45	44.356	2.97691				61	44	43.932	2.94846
								62	43	42.122	2.82698			Image 37	62	32	31.899	2.14087			Image 56	62	46	45.481	3.05242
							Image 55	63	35	34.564	2.31973			Image 38	63	28	27.926	1.87423				63	28	27.785	1.86477
								64	41	41	2.75168				64	39	38.954	2.61436			Image 57	64	30	29.732	1.99544
								65	51	50.135	3.36477			Image 46	65	35	34.205	2.29564				65	26	25.962	1.74242
								66	27	26.895	1.80503				66	31	30.481	2.0457				66	44	43.225	2.90101
							Image 56	67	42	41.878	2.8106				67	20	19.313	1.29617
								68	46	45.727	3.06893			Image 47	68	32	31.401	2.10745
								69	53	52.482	3.52228				69	38	37.425	2.51174
							Image 57	70	38	37.483	2.51564			Image 48	70	22	21.401	1.43631
								71	39	38.328	2.57235			Image 49	71	26	25	1.67785
							Image 58	72	28	27.734	1.86134				72	28	27.869	1.8704
								73	42	41.305	2.77215			Image 50	73	33	32.65	2.19128
							Image 59	74	48	47.526	3.18966				74	29	28.302	1.89946
								75	36	36.059	2.42007				75	22	21.616	1.45074
								76	27	26.743	1.79483				76	27	26.628	1.78711
								77	20	19.647	1.31859			Image 51	77	32	31.777	2.13268
														Image 52	78	22	21.213	1.42369
															79	22	21.932	1.47195
														Image 53	80	33	32.249	2.16436
															81	32	31.048	2.08376
															82	30	29.614	1.98752
															83	29	28.846	1.93597
														Image 54	84	30	29.967	2.01121
															85	21	20.248	1.35893
														Image 55	86	27	26.077	1.75013
															87	36	35.121	2.35711
															88	35	34.671	2.32691
														Image 56	89	28	27.893	1.87201
															90	41	40.2	2.69799
			pixel	um						pixel	um						pixel	um						pixel	um						pixel	um						pixel	um							pixel	um
		a.v.	48.3656	3.24601					a.v.	38.0235	2.55191					a.v.	32.7585	2.19856					a.v.	38.889	2.61					a.v.	45.696	3.06684					a.v.	41.4003	2.77855						a.v.	40.6204	2.7262
		s.e.m.	1.24515	0.0835672					s.e.m.	0.924272	0.0620317					s.e.m.	0.778272	0.052233					s.e.m.	1.13195	0.07597					s.e.m.	1.63447	0.109696					s.e.m.	1.55642	0.104458						s.e.m.	1.32663	0.0890353
[truncated: 25 more columns]

## Sheet: ③
DEX																																											DEX+SR
18 h		Area	Length (pixel)	Length (um)			24 h		Area	Length (pixel)	Length (um)			30 h		Area	Length (pixel)	Length (um)			36 h		Area	Length (pixel)	Length (um)			42 h		Area	Length (pixel)	Length (um)			48 h		Area	Length (pixel)	Length (um)				18 h		Area	Length (pixel)	Length (um)
Image 5	1	40	39.205	2.63121			Image 5	1	39	39.079	2.62275			Image 6	1	46	45.722	3.06859			Image 5	1	45	44.401	2.97993			Image 5	1	53	52.636	3.53262			Image 5	1	46	45.486	3.05275				Image 6	1	52	51.148	3.43275
	2	60	59.429	3.98852				2	56	55.064	3.69557				2	26	25.554	1.71503				2	33	32.311	2.16852				2	47	46.881	3.14638				2	38	37.696	2.52993					2	51	50.364	3.38013
	3	34	33.554	2.25195			Image 6	3	36	35.814	2.40362			Image 7	3	25	24.413	1.63846			Image 6	3	32	31.347	2.10383			Image 6	3	42	41.787	2.8045			Image 6	3	37	36.249	2.43282				Image 7	3	44	43.746	2.93597
Image 6	4	42	41.392	2.77799				4	39	39.02	2.61879				4	25	24.698	1.65758				4	42	41.146	2.76148			Image 7	4	53	52.142	3.49946				4	36	35.439	2.37846				Image 8	4	24	23.77	1.5953
	5	32	31.953	2.1445				5	43	42.315	2.83993			Image 8	5	36	35.232	2.36456				5	33	32.449	2.17779				5	32	32.006	2.14805			Image 7	5	34	33.882	2.27396					5	32	31.623	2.12235
	6	26	25.649	1.72141				6	30	29.716	1.99436				6	38	37.336	2.50577			Image 7	6	43	42.803	2.87268			Image 8	6	50	49.738	3.33812				6	29	28.358	1.90322					6	31	30.414	2.04121
Image 7	7	44	43.81	2.94027			Image 7	7	35	34.188	2.2945			Image 9	7	47	46.985	3.15336				7	21	20.396	1.36886				7	32	31.58	2.11946				7	29	28.443	1.90893					7	25	24.743	1.6606
	8	58	57.045	3.82852				8	36	35.228	2.3643				8	30	29.212	1.96054			Image 8	8	45	44.105	2.96007				8	35	34.124	2.2902			Image 8	8	49	48.178	3.23342				Image 9	8	40	39.711	2.66517
Image 8	9	65	64.729	4.34423				9	36	35.031	2.35107				9	25	24.187	1.62329				9	49	48.275	3.23993			Image 14	9	56	55.58	3.7302				9	45	44.799	3.00664					9	57	56.057	3.76221
Image 15	10	44	43.398	2.91262				10	25	24.698	1.65758			Image 15	10	31	30.414	2.04121			Image 14	10	37	36.676	2.46148				10	48	47.707	3.20181				10	47	46.384	3.11302					10	19	18.334	1.23047
	11	27	26.295	1.76477				11	52	51.861	3.4806				11	56	55.888	3.75087				11	26	25.71	1.7255				11	43	42.45	2.84899				11	49	48.99	3.28792					11	45	44.102	2.95987
Image 16	12	49	48.414	3.24926				12	74	73.735	4.94866			Image 16	12	30	29.614	1.98752			Image 15	12	35	34.334	2.3043				12	62	61.622	4.1357			Image 13	12	34	33.015	2.21577				Image 10	12	29	28.071	1.88396
Image 17	13	49	48.794	3.27477			Image 8	13	39	38.541	2.58664				13	42	41.168	2.76295				13	32	31.584	2.11973			Image 15	13	51	50.909	3.41671				13	48	47.323	3.17604					13	26	25.612	1.71893
	14	50	49.058	3.29248				14	39	38.721	2.59872				14	29	28.601	1.91953				14	31	30.337	2.03604				14	35	34.361	2.30611			Image 14	14	57	56.286	3.77758					14	38	37.202	2.49678
	15	49	48.298	3.24148				15	46	45.158	3.03074			Image 17	15	38	37.124	2.49154			Image 16	15	37	36.346	2.43933				15	56	55.787	3.74409				15	60	59.719	4.00799					15	50	49.244	3.30497
	16	44	43.624	2.92779				16	41	40.114	2.69221				16	26	25.318	1.69919				16	39	38.419	2.57846			Image 16	16	51	50.333	3.37805				16	37	36.839	2.47242				Image 16	16	39	38.314	2.57141
	17	34	33.554	2.25195				17	41	40.351	2.70812				17	41	40.512	2.71893			Image 17	17	39	38.152	2.56054				17	49	48.338	3.24416				17	32	31.487	2.11322					17	36	35.919	2.41067
Image 18	18	59	58.911	3.95376				18	44	43.421	2.91416			Image 20	18	21	20.209	1.35631				18	42	41.264	2.7694			Image 17	18	38	37.469	2.5147			Image 15	18	48	47.265	3.17215				Image 17	18	42	41.396	2.77826
	19	47	46.761	3.13832			Image 9	19	32	31.906	2.14134				19	23	22.929	1.53886				19	39	38.053	2.55389			Image 22	19	52	51.608	3.46362				19	55	54.332	3.64644					19	76	75.308	5.05423
	20	49	48.374	3.24658				20	50	49.364	3.31302				20	28	27.24	1.82819				20	29	28.632	1.92161				20	35	34.017	2.28302				20	27	26.926	1.80711				Image 18	20	32	31.241	2.09671
Image 23	21	57	56.739	3.80799				21	44	43.243	2.90221				21	37	36.91	2.47718			Image 18	21	33	32.768	2.19919			Image 23	21	84	83.083	5.57604				21	32	31.623	2.12235					21	35	34.909	2.34289
	22	37	36.3	2.43624			Image 13	22	51	50.613	3.39685			Image 21	22	33	32.143	2.15725				22	40	39.872	2.67597				22	35	34.039	2.2845			Image 16	22	28	27.893	1.87201					22	26	25.632	1.72027
Image 24	23	79	78.651	5.27859				23	34	33.615	2.25604				23	39	38.285	2.56946				23	27	26.685	1.79094				23	49	48.703	3.26866				23	30	29.401	1.97322				Image 19	23	39	38.61	2.59128
	24	40	39.248	2.63409				24	38	37.108	2.49047				24	41	40.616	2.72591				24	32	31.406	2.10779			Image 24	24	42	41.875	2.8104				24	30	29.402	1.97329					24	52	51.641	3.46584
	25	50	49.735	3.33792				25	45	44.115	2.96074			Image 22	25	37	36.213	2.4304				25	33	32.322	2.16926				25	44	43.998	2.95289			Image 17	25	37	36.229	2.43148				Image 20	25	39	38.598	2.59047
	26	36	35.176	2.36081			Image 14	26	35	34.655	2.32584				26	26	25.179	1.68987			Image 24	26	46	45.614	3.06134				26	34	33.527	2.25013				26	42	41.582	2.79074					26	26	25.495	1.71107
Image 25	27	49	48.123	3.22973				27	40	39.368	2.64215				27	29	28.734	1.92846				27	44	43.797	2.9394				27	44	43.966	2.95074				27	43	42.855	2.87617					27	39	38.307	2.57094
	28	58	57.597	3.86557				28	50	50.039	3.35832				28	34	33.457	2.24544				28	39	38.639	2.59322			Image 25	28	57	56.372	3.78336				28	35	34.704	2.32913				Image 21	28	30	29.074	1.95128
Image 32	29	49	49.866	3.34671											29	46	45.399	3.04691				29	32	32.017	2.14879				29	44	43.934	2.94859			Image 18	29	50	50.292	3.3753					29	39	38.854	2.60765
	30	41	40.284	2.70362											30	20	19.416	1.30309				30	34	33.028	2.21664				30	45	44.252	2.96993				30	29	28.235	1.89497				Image 22	30	34	33.285	2.23389
Image 33	31	44	43.989	2.95228										Image 23	31	27	26	1.74497				31	30	29.888	2.00591			Image 30	31	61	60.698	4.07369				31	31	30.676	2.05879					31	45	44.195	2.96611
	32	47	46.435	3.11644											32	17	16.279	1.09255			Image 25	32	46	45.817	3.07497				32	39	38.085	2.55604			Image 24	32	33	32.65	2.19128					32	45	45.007	3.0206
Image 34	33	61	60.564	4.0647											33	36	35.344	2.37208				33	41	40.069	2.68919				33	61	60.482	4.05919				33	27	26.401	1.77188				Image 23	33	26	25	1.67785
	34	59	58.757	3.94342											34	18	17.464	1.17208			Image 26	34	33	32.133	2.15658			Image 31	34	51	51.24	3.43893			Image 25	34	36	35.609	2.38987					34	22	21.26	1.42685
Image 35	35	51	50.089	3.36168										Image 24	35	21	20.479	1.37443				35	36	35.88	2.40805				35	61	60.387	4.05282				35	34	33.198	2.22805					35	30	29.841	2.00275
	36	46	45.126	3.02859											36	28	27.894	1.87208				36	46	45.982	3.08604			Image 32	36	60	59.368	3.98443				36	36	35.341	2.37188				Image 28	36	35	34.992	2.34846
Image 36	37	34	33.665	2.2594											37	24	24	1.61074			Image 27	37	40	39.395	2.64396			Image 33	37	54	53.308	3.57772			Image 26	37	46	45.421	3.04839					37	25	24.213	1.62503
	38	47	46.96	3.15168											38	36	35.71	2.39664				38	27	26.907	1.80584				38	36	35.693	2.3955				38	33	32.401	2.17456					38	50	49.041	3.29134
	39	48	47.336	3.17691											39	30	29.175	1.95805				39	28	27	1.81208				39	32	31.145	2.09027				39	51	50.227	3.37094					39	48	47.523	3.18946
Image 37	40	50	49.629	3.33081											40	22	21.024	1.41101			Image 34	40	34	33.457	2.24544			Image 34	40	54	53.833	3.61295			Image 27	40	43	42.252	2.8357				Image 29	40	37	36.562	2.45383
	41	31	30.927	2.07564										Image 28	41	47	46.149	3.09725				41	44	43.012	2.88671				41	38	37.142	2.49275				41	33	32.932	2.2102					41	45	44.67	2.99799
Image 43	42	52	51.969	3.48785											42	38	37.577	2.52195				42	59	58.518	3.92738			Image 39	42	48	47.434	3.18349			Image 28	42	42	41.593	2.79148					42	19	18.385	1.23389
	43	31	30.017	2.01456										Image 29	43	26	25.239	1.69389			Image 35	43	41	40.706	2.73195				43	46	45.464	3.05128				43	30	29.12	1.95436				Image 30	43	64	63.381	4.25376
Image 44	44	46	45.309	3.04087											44	30	29.696	1.99302				44	39	38.78	2.60268			Image 40	44	39	38.71	2.59799				44	37	36.014	2.41705					44	50	49.201	3.30208
	45	53	52.952	3.55383										Image 30	45	27	26.926	1.80711			Image 36	45	47	46.123	3.0955				45	35	34.585	2.32114			Image 29	45	39	38.779	2.60262				Image 31	45	30	29.547	1.98302
Image 45	46	42	41.11	2.75906											46	37	36.293	2.43577				46	24	23.537	1.57966				46	32	31.064	2.08483				46	32	31.855	2.13792					46	37	36.647	2.45953
	47	26	25.862	1.7357										Image 31	47	21	20	1.34228				47	46	45.283	3.03913			Image 41	47	69	68.276	4.58228				47	31	30.806	2.06752				Image 32	47	40	39.774	2.6694
	48	23	22.204	1.4902											48	46	45.616	3.06148				48	38	37.214	2.49758				48	42	41.125	2.76007				48	62	61.689	4.1402					48	37	36.612	2.45718
Image 46	49	49	48.139	3.23081											49	34	33.849	2.27174			Image 37	49	44	43.878	2.94483				49	37	36.797	2.4696			Image 34	49	53	52.309	3.51067					49	39	38.434	2.57946
	50	42	41.546	2.78832										Image 32	50	33	32.016	2.14872				50	53	52.411	3.51752				50	43	42.237	2.8347			Image 35	50	37	36.268	2.43409				Image 38	50	27	26.077	1.75013
	51	39	38.939	2.61336											51	37	36.329	2.43819			Image 38	51	34	33.069	2.2194			Image 42	51	44	43.059	2.88987				51	31	30.029	2.01537					51	42	41.795	2.80503
	52	32	31.387	2.10651											52	12	11.402	0.765235				52	43	42.689	2.86503				52	40	39.726	2.66617				52	49	48.035	3.22383					52	35	34.132	2.29074
															53	31	30.213	2.02772			Image 39	53	26	25.942	1.74107			Image 43	53	41	40.176	2.69638			Image 36	53	28	27.019	1.81336				Image 39	53	24	23.409	1.57107
														Image 37	54	29	28.302	1.89946				54	28	27.853	1.86933				54	35	34.337	2.3045				54	42	41.304	2.77208					54	27	26.926	1.80711
														Image 38	55	57	57.071	3.83027				55	44	43.942	2.94913			Image 44	55	48	47.592	3.19409				55	34	33.977	2.28034					55	31	30.48	2.04564
															56	22	21.19	1.42215			Image 45	56	35	34.636	2.32456				56	45	44.283	2.97201				56	26	25.71	1.7255				Image 40	56	49	48.324	3.24322
															57	25	24.237	1.62664				57	34	33.242	2.23101				57	33	32.527	2.18302				57	31	30.017	2.01456					57	32	31.763	2.13174
															58	34	33.342	2.23772				58	67	66.526	4.46483											58	45	44.765	3.00436				Image 41	58	41	40.811	2.73899
														Image 39	59	31	30.679	2.05899				59	67	66.565	4.46745											59	43	42.062	2.82295					59	36	35.805	2.40302
															60	21	20.616	1.38362				60	49	48.07	3.22617										Image 37	60	28	27.273	1.8304					60	46	45.408	3.04752
															61	29	28.32	1.90067			Image 46	61	25	24.033	1.61295										Image 38	61	44	43.267	2.90383					61	29	28.246	1.8957
														Image 40	62	32	31.08	2.08591				62	25	24.042	1.61356											62	56	55.135	3.70034				Image 42	62	32	31.385	2.10638
															63	43	42	2.81879				63	40	39.803	2.67134										Image 39	63	33	32.379	2.17309					63	39	38.661	2.5947
															64	48	47.519	3.18919			Image 47	64	57	56.829	3.81403										Image 40	64	36	35.878	2.40792					64	41	40.886	2.74403
															65	15	14.142	0.949128			Image 48	65	39	38.292	2.56993											65	43	42.069	2.82342				Image 43	65	33	32.39	2.17383
														Image 41	66	23	22.825	1.53188				66	27	26.29	1.76443											66	53	52.154	3.50027					66	31	30.43	2.04228
															67	30	29.836	2.00242				67	32	31.263	2.09819										Image 41	67	38	37.161	2.49403					67	24	23.345	1.56678
															68	29	28.825	1.93456				68	45	44.351	2.97658											68	44	43.324	2.90765					68	61	60.329	4.04893
															69	30	29.428	1.97503			Image 49	69	40	39.125	2.62584											69	69	68.407	4.59107				Image 48	69	44	43.841	2.94235
																						70	41	40.396	2.71114											70	33	32.313	2.16866					70	35	34.886	2.34134
																																			Image 48	71	54	53.738	3.60658					71	22	21.452	1.43973
																																				72	46	45.544	3.05664				Image 49	72	46	45.674	3.06537
																																				73	44	43.417	2.91389					73	38	37.162	2.49409
																																			Image 49	74	37	36.166	2.42725					74	46	45.277	3.03872
																																				75	38	37.122	2.49141				Image 50	75	50	49.769	3.3402
																																				76	56	55.658	3.73544					76	43	42.947	2.88235
																																			Image 50	77	27	26.191	1.75779				Image 51	77	33	32.156	2.15812
																																				78	42	41.156	2.76215					78	31	30.487	2.04611
																																			Image 51	79	23	22.804	1.53047				Image 52	79	37	36.679	2.46168
																																				80	33	32.985	2.21376					80	35	34.482	2.31423
																																				81	35	34.245	2.29832
																																				82	43	42.531	2.85443
																																			Image 52	83	39	38.228	2.56564
																																				84	37	36.427	2.44477
																																			Image 53	85	35	34.67	2.32685
																																				86	21	20.82	1.39732
																																			Image 54	87	30	29.466	1.97758
																																				88	21	20.736	1.39168
																																				89	34	33.287	2.23403
																																				90	37	36.19	2.42886
																																				91	46	45.618	3.06161
																																				92	43	42.202	2.83235
			pixel	um						pixel	um						pixel	um						pixel	um						pixel	um						pixel	um							pixel	um
		a.v.	44.7476	3.0032					a.v.	41.2886	2.77105					a.v.	31.055	2.08423					a.v.	37.7977	2.53676					a.v.	45.5017	3.05381					a.v.	38.4384	2.57976						a.v.	37.1303	2.49197
		s.e.m.	1.53158	0.102791					s.e.m.	1.78892	0.120062					s.e.m.	1.12375	0.0754195					s.e.m.	1.11307	0.074703					s.e.m.	1.39359	0.0935297					s.e.m.	0.991895	0.0665701						s.e.m.	1.17244	0.0786875
[truncated: 25 more columns]

## Sheet: Sheet1
		1	2	3	a.v.	s.e.m.
DEX	24 h	2.51464	2.55191	2.77105	2.61253	0.0799847
	30 h	2.15888	2.19856	2.08423	2.14722	0.0335152
	36 h	2.22369	2.61	2.53676	2.45682	0.118463
	42 h	3.27352	3.06684	3.05381	3.13139	0.071164
	48 h	2.58213	2.77855	2.57976	2.64681	0.0658717
DEX + SR	24 h	2.67138	2.61257	2.46552	2.58316	0.0612178
	30 h	2.77748	2.83663	2.84828	2.8208	0.0219174
	36 h	2.78959	2.76087	2.74031	2.76359	0.0142902
	42 h	2.78981	2.70483	2.43822	2.64429	0.105913
	48 h	2.85874	2.78324	2.67027	2.77075	0.0547651

## Sheet: Sheet2
	DEX					DEX+SR
	24	30	36	42	48	24	30	36	42	48
	2.51464	2.15888	2.22369	3.27352	2.58213	2.67138	2.77748	2.78959	2.78981	2.85874
	2.55191	2.19856	2.61	3.06684	2.77855	2.61257	2.83663	2.76087	2.70483	2.78324
	2.77105	2.08423	2.53676	3.05381	2.57976	2.46552	2.84828	2.74031	2.43822	2.67027

## Sheet: Sheet3
	30	42
	2.15888	3.27352
	2.19856	3.06684
	2.08423	3.05381
分散分析: 一元配置
概要
グループ	データの個数	合計	平均	分散
列 1	3	6.44166	2.14722	0.00336981
列 2	3	9.39416	3.13139	0.0151929
分散分析表
変動要因	変動	自由度	分散	観測された分散比	P-値	F 境界値
グループ間	1.45288	1	1.45288	156.537	0.000234771	7.70865
グループ内	0.0371255	4	0.00928137
合計	1.49	5
