# Supplementary material for: Circadian oscillation in primary cilium length by clock genes regulates fibroblast cell migration
Source: EMBO Rep. 2023 Nov 16;24(12):e56870. doi: 10.15252/embr.202356870 (PMC10702818; doi:10.15252/embr.202356870)
Supplement: Supplementary file 9 — Source Data for Figure 2 [file EMBR-24-e56870-s016.zip › Figure 2/2I/Cilia length (WT vs Bmal1 KO) N=3.xlsx]

## Sheet: Sheet1
WT
	24	28	32	36	40	44	48
①	2.23656	1.92011	1.84209	2.20328	2.72116	2.68007	2.20482
②	2.18748	1.93741	1.78831	2.382	2.68553	2.78005	2.34651
③	2.23797	1.92733	1.90964	2.40646	2.92944	2.65654	2.40689
a.v.	2.22067	1.92828	1.84668	2.33058	2.77871	2.70555	2.31941
s.e.m.	0.0165988	0.00501727	0.0351001	0.0640412	0.0760624	0.037864	0.0598856
Bmal1
①	2.59473	2.76378	2.73084	2.79392	2.83118	2.92315	2.90141
②	2.48656	2.73302	2.79946	2.84616	2.83295	2.56362	2.50893
③	2.61639	2.86562	2.70226	2.77548	2.85216	2.79261	2.66507
a.v.	2.56589	2.78747	2.74419	2.80519	2.83877	2.75979	2.69181
s.e.m.	0.0401562	0.040068	0.0288414	0.0211673	0.00671676	0.105077	0.114085

## Sheet: Sheet2
	1.84209	2.68007
	1.78831	2.78005
	1.90964	2.65654
分散分析: 一元配置
概要
グループ	データの個数	合計	平均	分散
列 1	3	5.54005	1.84668	0.00369605
列 2	3	8.11666	2.70555	0.00430105
分散分析表
変動要因	変動	自由度	分散	観測された分散比	P-値	F 境界値
グループ間	1.10649	1	1.10649	276.723	7.65015e-05	7.70865
グループ内	0.0159942	4	0.00399855
合計	1.12249	5
