# Supplementary material for: Circadian oscillation in primary cilium length by clock genes regulates fibroblast cell migration
Source: EMBO Rep. 2023 Nov 16;24(12):e56870. doi: 10.15252/embr.202356870 (PMC10702818; doi:10.15252/embr.202356870)
Supplement: Supplementary file 9 — Source Data for Figure 2 [file EMBR-24-e56870-s016.zip › Figure 2/2I/Cilia length Bmal1 KO 3rd.xlsx]

## Sheet: WT
Arl13b	133.06	um		28.44	inch		4.67862	um/inch
							4.67862
WT
	24 h							28 h							32 h							36 h							40 h							44 h							48 h
			Area	length	um					Area	length	um					Area	length	um					Area	length	um					Area	length	um					Area	length	um					Area	length	um
	Image 1	1	0.005	0.382	1.78723			Image 1	1	0.004	0.26	1.21644			Image 1	1	0.007	0.492	2.30188			Image 1	1	0.008	0.572	2.67617			Image 1	1	0.011	0.8	3.7429			Image 1	1	0.009	0.66	3.08789			Image 1	1	0.008	0.57	2.66681
		2	0.008	0.591	2.76507				2	0.003	0.212	0.991868				2	0.007	0.488	2.28317				2	0.007	0.523	2.44692				2	0.007	0.527	2.46563				2	0.008	0.603	2.82121				2	0.006	0.455	2.12877
		3	0.006	0.401	1.87613				3	0.007	0.481	2.25042				3	0.008	0.529	2.47499			Image 2	3	0.005	0.342	1.60009				3	0.009	0.66	3.08789				3	0.008	0.603	2.82121				3	0.006	0.391	1.82934
		4	0.006	0.455	2.12877				4	0.008	0.537	2.51242				4	0.005	0.347	1.62348				4	0.006	0.455	2.12877				4	0.006	0.451	2.11006				4	0.008	0.591	2.76507			Image 2	4	0.006	0.419	1.96034
		5	0.008	0.533	2.49371			Image 2	5	0.006	0.455	2.12877				5	0.008	0.56	2.62003				5	0.009	0.645	3.01771				5	0.008	0.567	2.65278				5	0.006	0.423	1.97906				5	0.009	0.618	2.89139
		6	0.008	0.542	2.53581				6	0.005	0.334	1.56266			Image 2	6	0.006	0.391	1.82934				6	0.005	0.327	1.52991				6	0.007	0.488	2.28317				6	0.009	0.645	3.01771				6	0.008	0.606	2.83524
		7	0.007	0.483	2.25977				7	0.004	0.293	1.37084				7	0.006	0.439	2.05391			Image 3	7	0.007	0.521	2.43756			Image 2	7	0.01	0.72	3.36861				7	0.007	0.524	2.4516			Image 3	7	0.005	0.351	1.6422
		8	0.008	0.546	2.55453				8	0.005	0.356	1.66559				8	0.005	0.353	1.65155				8	0.005	0.348	1.62816				8	0.008	0.587	2.74635			Image 2	8	0.007	0.507	2.37206				8	0.005	0.368	1.72173
		9	0.008	0.567	2.65278			Image 3	9	0.007	0.528	2.47031				9	0.006	0.41	1.91823				9	0.007	0.503	2.35335			Image 3	9	0.011	0.779	3.64465				9	0.008	0.596	2.78846				9	0.007	0.523	2.44692
	Image 2	10	0.008	0.556	2.60131				10	0.005	0.344	1.60945				10	0.007	0.487	2.27849				10	0.011	0.771	3.60722				10	0.008	0.58	2.7136			Image 3	10	0.007	0.459	2.14749				10	0.004	0.308	1.44102
		11	0.008	0.554	2.59196				11	0.004	0.32	1.49716			Image 3	11	0.007	0.499	2.33463				11	0.008	0.598	2.79782			Image 4	11	0.009	0.659	3.08321				11	0.009	0.637	2.98028				11	0.008	0.57	2.66681
		12	0.008	0.529	2.47499				12	0.006	0.395	1.84806				12	0.003	0.224	1.04801			Image 4	12	0.004	0.25	1.16966				12	0.011	0.76	3.55575				12	0.007	0.498	2.32995			Image 4	12	0.005	0.382	1.78723
	Image 3	13	0.005	0.323	1.51119			Image 4	13	0.007	0.485	2.26913				13	0.004	0.295	1.38019				13	0.006	0.399	1.86677				13	0.007	0.506	2.36738				13	0.008	0.536	2.50774				13	0.007	0.508	2.37674
		14	0.005	0.35	1.63752				14	0.005	0.372	1.74045				14	0.004	0.307	1.43634				14	0.006	0.43	2.01181			Image 5	14	0.006	0.439	2.05391				14	0.009	0.641	2.999				14	0.009	0.648	3.03175
		15	0.006	0.444	2.07731			Image 5	15	0.005	0.361	1.68898				15	0.003	0.214	1.00123			Image 5	15	0.01	0.702	3.28439				15	0.008	0.566	2.6481				15	0.008	0.58	2.7136			Image 5	15	0.006	0.444	2.07731
	Image 4	16	0.006	0.403	1.88548				16	0.008	0.572	2.67617			Image 4	16	0.007	0.47	2.19895				16	0.006	0.445	2.08199				16	0.007	0.492	2.30188				16	0.008	0.597	2.79314				16	0.008	0.573	2.68085
		17	0.006	0.417	1.95099			Image 6	17	0.006	0.452	2.11474				17	0.008	0.54	2.52646				17	0.008	0.572	2.67617				17	0.007	0.462	2.16152			Image 4	17	0.008	0.58	2.7136				17	0.005	0.383	1.79191
		18	0.008	0.548	2.56388				18	0.007	0.48	2.24574				18	0.004	0.299	1.39891			Image 6	18	0.008	0.56	2.62003			Image 6	18	0.008	0.578	2.70424				18	0.008	0.602	2.81653				18	0.013	0.949	4.44001
		19	0.008	0.574	2.68553			Image 7	19	0.007	0.484	2.26445			Image 5	19	0.006	0.398	1.86209				19	0.007	0.484	2.26445				19	0.008	0.58	2.7136				19	0.008	0.605	2.83057			Image 6	19	0.008	0.539	2.52178
		20	0.008	0.587	2.74635				20	0.005	0.367	1.71705				20	0.008	0.58	2.7136				20	0.007	0.491	2.2972			Image 7	20	0.009	0.624	2.91946				20	0.006	0.415	1.94163				20	0.009	0.611	2.85864
		21	0.008	0.559	2.61535				21	0.007	0.467	2.18492				21	0.006	0.414	1.93695				21	0.007	0.495	2.31592				21	0.007	0.498	2.32995			Image 5	21	0.01	0.724	3.38732				21	0.009	0.677	3.16743
		22	0.005	0.351	1.6422			Image 8	22	0.005	0.382	1.78723				22	0.005	0.37	1.73109				22	0.005	0.334	1.56266			Image 8	22	0.011	0.756	3.53704				22	0.006	0.413	1.93227			Image 7	22	0.008	0.567	2.65278
		23	0.009	0.634	2.96625				23	0.004	0.28	1.31001				23	0.008	0.562	2.62939				23	0.01	0.705	3.29843			Image 9	23	0.009	0.667	3.12064			Image 6	23	0.008	0.557	2.60599				23	0.006	0.419	1.96034
	Image 5	24	0.006	0.419	1.96034				24	0.006	0.429	2.00713			Image 6	24	0.004	0.307	1.43634				24	0.009	0.618	2.89139				24	0.006	0.402	1.88081				24	0.011	0.765	3.57915				24	0.005	0.378	1.76852
		25	0.008	0.604	2.82589			Image 9	25	0.01	0.683	3.1955				25	0.005	0.353	1.65155			Image 7	25	0.008	0.571	2.67149				25	0.007	0.483	2.25977				25	0.008	0.605	2.83057				25	0.007	0.521	2.43756
		26	0.004	0.308	1.44102				26	0.007	0.466	2.18024			Image 7	26	0.004	0.297	1.38955			Image 8	26	0.005	0.365	1.7077			Image 10	26	0.012	0.866	4.05169			Image 7	26	0.01	0.733	3.42943				26	0.01	0.745	3.48557
		27	0.005	0.332	1.5533			Image 10	27	0.008	0.529	2.47499				27	0.006	0.406	1.89952				27	0.005	0.347	1.62348				27	0.008	0.591	2.76507				27	0.009	0.653	3.05514				27	0.007	0.521	2.43756
	Image 6	28	0.009	0.62	2.90075				28	0.004	0.256	1.19773				28	0.005	0.367	1.71705				28	0.013	0.953	4.45873				28	0.009	0.658	3.07853				28	0.005	0.377	1.76384			Image 8	28	0.012	0.835	3.90665
		29	0.005	0.352	1.64687				29	0.006	0.433	2.02584			Image 8	29	0.006	0.399	1.86677				29	0.009	0.625	2.92414				29	0.005	0.36	1.6843				29	0.006	0.423	1.97906				29	0.01	0.717	3.35457
		30	0.007	0.498	2.32995				30	0.007	0.512	2.39545				30	0.007	0.516	2.41417			Image 9	30	0.007	0.481	2.25042				30	0.009	0.627	2.9335			Image 8	30	0.008	0.544	2.54517				30	0.008	0.536	2.50774
		31	0.005	0.331	1.54862				31	0.004	0.286	1.33809				31	0.003	0.233	1.09012				31	0.008	0.563	2.63406			Image 11	31	0.012	0.836	3.91133				31	0.009	0.629	2.94285			Image 9	31	0.009	0.629	2.94285
	Image 7	32	0.008	0.532	2.48903				32	0.007	0.524	2.4516			Image 9	32	0.006	0.447	2.09134				32	0.012	0.848	3.96747			Image 12	32	0.009	0.679	3.17678				32	0.008	0.584	2.73232				32	0.011	0.756	3.53704
		33	0.005	0.38	1.77788				33	0.006	0.442	2.06795				33	0.004	0.264	1.23516				33	0.006	0.456	2.13345			Image 13	33	0.014	1.008	4.71605				33	0.009	0.66	3.08789				33	0.004	0.302	1.41294
		34	0.006	0.392	1.83402			Image 11	34	0.003	0.231	1.08076				34	0.005	0.352	1.64687				34	0.007	0.49	2.29252				34	0.004	0.313	1.46441			Image 9	34	0.009	0.674	3.15339			Image 10	34	0.006	0.425	1.98841
		35	0.01	0.7	3.27504				35	0.007	0.494	2.31124				35	0.006	0.419	1.96034				35	0.008	0.532	2.48903				35	0.011	0.779	3.64465				35	0.011	0.755	3.53236				35	0.009	0.658	3.07853
	Image 8	36	0.007	0.503	2.35335				36	0.005	0.332	1.5533			Image 10	36	0.008	0.531	2.48435				36	0.008	0.529	2.47499			Image 14	36	0.01	0.729	3.41072				36	0.006	0.452	2.11474				36	0.008	0.562	2.62939
		37	0.006	0.408	1.90888				37	0.006	0.457	2.13813			Image 11	37	0.009	0.625	2.92414			Image 10	37	0.006	0.425	1.98841				37	0.015	1.054	4.93127				37	0.007	0.51	2.3861				37	0.008	0.591	2.76507
		38	0.004	0.263	1.23048				38	0.003	0.237	1.10883				38	0.005	0.37	1.73109				38	0.005	0.345	1.61412				38	0.009	0.66	3.08789			Image 10	38	0.011	0.753	3.523				38	0.007	0.498	2.32995
	Image 9	39	0.006	0.448	2.09602			Image 12	39	0.008	0.563	2.63406				39	0.006	0.405	1.89484			Image 11	39	0.007	0.488	2.28317				39	0.01	0.739	3.4575				39	0.008	0.531	2.48435				39	0.009	0.645	3.01771
		40	0.008	0.576	2.69489				40	0.008	0.593	2.77442				40	0.009	0.626	2.92882				40	0.007	0.479	2.24106				40	0.013	0.907	4.24351			Image 11	40	0.01	0.716	3.34989				40	0.01	0.708	3.31246
		41	0.006	0.418	1.95566				41	0.007	0.525	2.45628				41	0.003	0.22	1.0293				41	0.007	0.512	2.39545				41	0.012	0.823	3.85051				41	0.008	0.571	2.67149				41	0.008	0.574	2.68553
		42	0.006	0.428	2.00245			Image 13	42	0.003	0.208	0.973153			Image 12	42	0.004	0.307	1.43634				42	0.007	0.528	2.47031			Image 15	42	0.009	0.679	3.17678				42	0.008	0.567	2.65278			Image 11	42	0.004	0.293	1.37084
		43	0.009	0.635	2.97092				43	0.004	0.314	1.46909				43	0.007	0.474	2.21767			Image 12	43	0.006	0.406	1.89952				43	0.009	0.633	2.96157				43	0.007	0.504	2.35803				43	0.003	0.236	1.10415
	Image 10	44	0.005	0.37	1.73109			Image 14	44	0.006	0.429	2.00713				44	0.007	0.51	2.3861			Image 13	44	0.006	0.423	1.97906				44	0.007	0.463	2.1662			Image 12	44	0.007	0.503	2.35335				44	0.003	0.216	1.01058
		45	0.007	0.491	2.2972				45	0.007	0.486	2.27381				45	0.01	0.687	3.21421				45	0.008	0.536	2.50774				45	0.009	0.672	3.14403				45	0.005	0.378	1.76852				45	0.004	0.3	1.40359
		46	0.004	0.317	1.48312				46	0.004	0.298	1.39423			Image 13	46	0.004	0.265	1.23983			Image 14	46	0.008	0.562	2.62939				46	0.008	0.582	2.72296				46	0.009	0.666	3.11596				46	0.005	0.376	1.75916
		47	0.006	0.422	1.97438				47	0.006	0.398	1.86209				47	0.007	0.47	2.19895				47	0.006	0.417	1.95099				47	0.007	0.488	2.28317				47	0.007	0.501	2.34399			Image 12	47	0.005	0.347	1.62348
	Image 11	48	0.008	0.567	2.65278			Image 15	48	0.006	0.426	1.99309				48	0.007	0.472	2.20831				48	0.007	0.474	2.21767			Image 16	48	0.009	0.651	3.04578				48	0.005	0.382	1.78723				48	0.008	0.532	2.48903
	Image 12	49	0.008	0.549	2.56856				49	0.008	0.588	2.75103				49	0.009	0.627	2.9335				49	0.008	0.55	2.57324				49	0.008	0.552	2.5826			Image 13	49	0.006	0.458	2.14281				49	0.003	0.231	1.08076
		50	0.005	0.339	1.58605				50	0.005	0.335	1.56734			Image 14	50	0.007	0.528	2.47031				50	0.01	0.733	3.42943				50	0.01	0.733	3.42943				50	0.008	0.57	2.66681			Image 13	50	0.008	0.578	2.70424
	Image 13	51	0.006	0.457	2.13813			Image 16	51	0.006	0.391	1.82934				51	0.004	0.276	1.2913			Image 15	51	0.006	0.451	2.11006			Image 17	51	0.009	0.676	3.16275				51	0.007	0.498	2.32995				51	0.008	0.595	2.78378
		52	0.009	0.654	3.05982				52	0.005	0.348	1.62816				52	0.003	0.217	1.01526				52	0.008	0.539	2.52178				52	0.004	0.301	1.40827											52	0.005	0.361	1.68898
		53	0.007	0.469	2.19427				53	0.006	0.403	1.88548				53	0.004	0.311	1.45505				53	0.008	0.58	2.7136				53	0.007	0.495	2.31592											53	0.009	0.626	2.92882
		54	0.008	0.542	2.53581											54	0.004	0.298	1.39423				54	0.007	0.477	2.2317																		54	0.008	0.609	2.84928
		55	0.008	0.541	2.53113											55	0.003	0.202	0.945082
		56	0.008	0.593	2.77442
			24 h Control	a.v.	2.23797					28 h DEX	a.v.	1.92733					32 h DEX	a.v.	1.90964					36 h DEX	a.v.	2.40646					40 h DEX	a.v.	2.92944					44 h DEX	a.v.	2.65654					48 h DEX	a.v.	2.40689
				s.e.m.	0.0654263						s.e.m.	0.0700977						s.e.m.	0.07723						s.e.m.	0.0837161						s.e.m.	0.102501						s.e.m.	0.0670724						s.e.m.	0.100282

## Sheet: Bmal1
Arl13b	133.06	um		28.44	inch		4.67862	um/inch
							4.67862
Bmal1
	24 h							28 h							32 h							36 h							40 h							44 h							48 h
			Area	length	um					Area	length	um					Area	length	um					Area	length	um					Area	length	um					Area	length	um					Area	length	um
	Image 1	1	0.007	0.482	2.2551			Image 1	1	0.008	0.544	2.54517			Image 1	1	0.006	0.422	1.97438			Image 1	1	0.01	0.686	3.20953			Image 1	1	0.008	0.549	2.56856			Image 1	1	0.007	0.474	2.21767			Image 1	1	0.008	0.561	2.62471
		2	0.011	0.787	3.68208				2	0.004	0.286	1.33809				2	0.003	0.217	1.01526				2	0.006	0.447	2.09134				2	0.006	0.416	1.94631				2	0.007	0.516	2.41417				2	0.009	0.651	3.04578
		3	0.007	0.502	2.34867				3	0.007	0.507	2.37206				3	0.009	0.625	2.92414				3	0.009	0.631	2.95221				3	0.008	0.532	2.48903				3	0.014	0.979	4.58037				3	0.009	0.619	2.89607
		4	0.005	0.377	1.76384			Image 2	4	0.009	0.636	2.9756			Image 2	4	0.008	0.558	2.61067			Image 2	4	0.006	0.452	2.11474				4	0.009	0.642	3.00368				4	0.012	0.879	4.11251				4	0.008	0.543	2.54049
	Image 2	5	0.008	0.529	2.47499				5	0.011	0.8	3.7429				5	0.005	0.354	1.65623				5	0.007	0.523	2.44692			Image 2	5	0.01	0.712	3.33118				5	0.009	0.654	3.05982				5	0.006	0.452	2.11474
	Image 3	6	0.007	0.522	2.44224			Image 3	6	0.01	0.722	3.37796			Image 3	6	0.009	0.642	3.00368				6	0.013	0.923	4.31837			Image 3	6	0.009	0.636	2.9756				6	0.009	0.642	3.00368			Image 2	6	0.006	0.447	2.09134
		7	0.007	0.485	2.26913				7	0.005	0.368	1.72173			Image 4	7	0.01	0.693	3.24228			Image 3	7	0.011	0.802	3.75225				7	0.006	0.431	2.01649			Image 2	7	0.009	0.614	2.87267			Image 3	7	0.007	0.498	2.32995
	Image 4	8	0.008	0.573	2.68085			Image 4	8	0.009	0.65	3.0411				8	0.006	0.415	1.94163			Image 4	8	0.008	0.572	2.67617				8	0.008	0.586	2.74167				8	0.008	0.558	2.61067			Image 4	8	0.008	0.564	2.63874
		9	0.008	0.558	2.61067				9	0.007	0.526	2.46095				9	0.008	0.532	2.48903				9	0.01	0.722	3.37796				9	0.009	0.675	3.15807				9	0.009	0.667	3.12064			Image 5	9	0.01	0.736	3.44347
		10	0.009	0.62	2.90075				10	0.005	0.361	1.68898				10	0.004	0.267	1.24919				10	0.009	0.66	3.08789				10	0.008	0.569	2.66214				10	0.007	0.5	2.33931				10	0.005	0.383	1.79191
		11	0.008	0.605	2.83057				11	0.01	0.744	3.48089				11	0.008	0.562	2.62939				11	0.013	0.917	4.2903				11	0.008	0.555	2.59664			Image 3	11	0.008	0.541	2.53113				11	0.009	0.626	2.92882
		12	0.007	0.523	2.44692			Image 5	12	0.006	0.39	1.82466				12	0.008	0.53	2.47967				12	0.01	0.746	3.49025			Image 4	12	0.011	0.811	3.79436				12	0.009	0.667	3.12064			Image 6	12	0.007	0.503	2.35335
		13	0.008	0.548	2.56388			Image 6	13	0.005	0.375	1.75448			Image 5	13	0.008	0.546	2.55453				13	0.008	0.579	2.70892			Image 5	13	0.008	0.592	2.76974			Image 4	13	0.011	0.75	3.50897			Image 7	13	0.008	0.584	2.73232
	Image 5	14	0.01	0.691	3.23293				14	0.009	0.621	2.90542			Image 6	14	0.007	0.519	2.4282			Image 5	14	0.008	0.536	2.50774			Image 6	14	0.007	0.491	2.2972				14	0.007	0.461	2.15684				14	0.007	0.497	2.32527
		15	0.007	0.485	2.26913			Image 7	15	0.01	0.692	3.23761				15	0.007	0.508	2.37674				15	0.006	0.424	1.98374			Image 7	15	0.013	0.912	4.2669				15	0.006	0.424	1.98374				15	0.007	0.524	2.4516
	Image 6	16	0.008	0.573	2.68085				16	0.013	0.94	4.3979				16	0.004	0.305	1.42698				16	0.01	0.743	3.47622				16	0.011	0.791	3.70079				16	0.008	0.53	2.47967				16	0.01	0.723	3.38264
		17	0.004	0.317	1.48312				17	0.005	0.383	1.79191				17	0.005	0.377	1.76384			Image 6	17	0.007	0.512	2.39545				17	0.009	0.639	2.98964				17	0.008	0.567	2.65278				17	0.01	0.693	3.24228
	Image 7	18	0.01	0.687	3.21421				18	0.008	0.542	2.53581			Image 7	18	0.006	0.434	2.03052				18	0.005	0.365	1.7077				18	0.006	0.454	2.12409			Image 5	18	0.008	0.609	2.84928			Image 8	18	0.008	0.535	2.50306
		19	0.007	0.46	2.15217				19	0.01	0.691	3.23293				19	0.006	0.424	1.98374				19	0.008	0.599	2.80249				19	0.01	0.705	3.29843				19	0.009	0.612	2.86332				19	0.008	0.546	2.55453
		20	0.008	0.543	2.54049				20	0.01	0.71	3.32182			Image 8	20	0.007	0.526	2.46095			Image 7	20	0.007	0.516	2.41417				20	0.006	0.412	1.92759			Image 6	20	0.009	0.643	3.00835				20	0.006	0.399	1.86677
		21	0.008	0.528	2.47031				21	0.011	0.755	3.53236			Image 9	21	0.009	0.62	2.90075			Image 8	21	0.01	0.71	3.32182				21	0.007	0.463	2.1662				21	0.006	0.439	2.05391			Image 9	21	0.009	0.67	3.13468
		22	0.007	0.49	2.29252			Image 9	22	0.01	0.714	3.34054				22	0.009	0.637	2.98028				22	0.01	0.726	3.39668				22	0.009	0.65	3.0411			Image 7	22	0.009	0.619	2.89607			Image 10	22	0.007	0.497	2.32527
	Image 8	23	0.009	0.647	3.02707			Image 10	23	0.01	0.725	3.392				23	0.012	0.831	3.88793				23	0.009	0.668	3.12532			Image 8	23	0.009	0.677	3.16743				23	0.009	0.617	2.88671				23	0.005	0.384	1.79659
		24	0.008	0.589	2.75571				24	0.008	0.532	2.48903			Image 10	24	0.009	0.654	3.05982			Image 9	24	0.009	0.666	3.11596				24	0.01	0.696	3.25632				24	0.009	0.646	3.02239				24	0.009	0.637	2.98028
	Image 9	25	0.008	0.611	2.85864				25	0.009	0.633	2.96157				25	0.007	0.487	2.27849				25	0.006	0.424	1.98374			Image 9	25	0.008	0.59	2.76039			Image 8	25	0.008	0.583	2.72764				25	0.012	0.828	3.8739
		26	0.006	0.438	2.04924				26	0.012	0.826	3.86454			Image 11	26	0.008	0.563	2.63406			Image 10	26	0.011	0.788	3.68675				26	0.01	0.708	3.31246				26	0.006	0.398	1.86209				26	0.008	0.555	2.59664
		27	0.008	0.539	2.52178				27	0.01	0.749	3.50429			Image 12	27	0.012	0.884	4.1359				27	0.007	0.468	2.18959				27	0.007	0.516	2.41417				27	0.008	0.546	2.55453				27	0.009	0.624	2.91946
		28	0.007	0.517	2.41885				28	0.013	0.957	4.47744				28	0.01	0.743	3.47622			Image 11	28	0.008	0.573	2.68085			Image 10	28	0.011	0.758	3.5464				28	0.011	0.792	3.70547				28	0.007	0.504	2.35803
		29	0.009	0.615	2.87735				29	0.009	0.631	2.95221				29	0.012	0.863	4.03765				29	0.007	0.491	2.2972			Image 11	29	0.012	0.845	3.95344			Image 9	29	0.01	0.683	3.1955				29	0.005	0.351	1.6422
		30	0.007	0.504	2.35803			Image 11	30	0.007	0.474	2.21767				30	0.008	0.558	2.61067				30	0.006	0.456	2.13345				30	0.009	0.677	3.16743				30	0.007	0.525	2.45628			Image 11	30	0.009	0.644	3.01303
	Image 10	31	0.007	0.464	2.17088				31	0.012	0.83	3.88326				31	0.006	0.396	1.85273			Image 12	31	0.009	0.665	3.11128				31	0.009	0.64	2.99432				31	0.005	0.379	1.7732				31	0.008	0.592	2.76974
	Image 11	32	0.008	0.535	2.50306			Image 12	32	0.012	0.865	4.04701				32	0.008	0.606	2.83524				32	0.013	0.951	4.44937				32	0.008	0.552	2.5826				32	0.008	0.611	2.85864				32	0.01	0.743	3.47622
		33	0.006	0.418	1.95566				33	0.008	0.59	2.76039			Image 13	33	0.005	0.333	1.55798				33	0.006	0.424	1.98374			Image 12	33	0.011	0.763	3.56979				33	0.007	0.527	2.46563				33	0.007	0.469	2.19427
	Image 12	34	0.007	0.498	2.32995				34	0.006	0.408	1.90888			Image 14	34	0.007	0.52	2.43288			Image 13	34	0.009	0.64	2.99432				34	0.012	0.866	4.05169				34	0.007	0.522	2.44224			Image 12	34	0.007	0.506	2.36738
		35	0.011	0.778	3.63997				35	0.009	0.614	2.87267				35	0.007	0.511	2.39078				35	0.01	0.695	3.25164				35	0.007	0.503	2.35335			Image 10	35	0.008	0.594	2.7791				35	0.011	0.772	3.6119
		36	0.006	0.454	2.12409				36	0.008	0.599	2.80249			Image 15	36	0.008	0.578	2.70424				36	0.008	0.545	2.54985				36	0.008	0.58	2.7136				36	0.01	0.717	3.35457				36	0.006	0.392	1.83402
		37	0.008	0.588	2.75103				37	0.009	0.674	3.15339			Image 16	37	0.009	0.666	3.11596			Image 14	37	0.007	0.503	2.35335				37	0.008	0.54	2.52646			Image 11	37	0.008	0.611	2.85864			Image 13	37	0.007	0.459	2.14749
	Image 13	38	0.008	0.598	2.79782				38	0.005	0.371	1.73577			Image 17	38	0.007	0.48	2.24574				38	0.004	0.295	1.38019				38	0.01	0.685	3.20486				38	0.01	0.698	3.26568				38	0.008	0.535	2.50306
	Image 14	39	0.009	0.629	2.94285			Image 13	39	0.009	0.658	3.07853				39	0.01	0.702	3.28439			Image 15	39	0.011	0.82	3.83647				39	0.008	0.603	2.82121				39	0.01	0.706	3.30311				39	0.01	0.725	3.392
	Image 15	40	0.009	0.628	2.93817				40	0.01	0.721	3.37329				40	0.012	0.849	3.97215				40	0.005	0.348	1.62816				40	0.007	0.491	2.2972				40	0.008	0.55	2.57324				40	0.008	0.557	2.60599
		41	0.007	0.499	2.33463				41	0.01	0.701	3.27971			Image 18	41	0.014	1.038	4.85641				41	0.007	0.475	2.22235			Image 13	41	0.009	0.657	3.07385				41	0.008	0.555	2.59664			Image 14	41	0.011	0.771	3.60722
		42	0.01	0.749	3.50429			Image 14	42	0.009	0.647	3.02707				42	0.009	0.653	3.05514				42	0.008	0.542	2.53581				42	0.007	0.501	2.34399				42	0.012	0.853	3.99086				42	0.007	0.467	2.18492
		43	0.01	0.739	3.4575			Image 15	43	0.006	0.44	2.05859				43	0.014	0.972	4.54762				43	0.009	0.66	3.08789				43	0.008	0.541	2.53113				43	0.006	0.404	1.89016				43	0.008	0.593	2.77442
	Image 16	44	0.009	0.671	3.13936			Image 16	44	0.008	0.53	2.47967			Image 19	44	0.013	0.91	4.25755				44	0.006	0.457	2.13813				44	0.01	0.717	3.35457			Image 12	44	0.008	0.55	2.57324				44	0.007	0.525	2.45628
		45	0.006	0.407	1.9042			Image 17	45	0.012	0.826	3.86454				45	0.01	0.742	3.47154				45	0.008	0.537	2.51242				45	0.008	0.578	2.70424				45	0.009	0.641	2.999			Image 15	45	0.01	0.742	3.47154
		46	0.007	0.471	2.20363				46	0.009	0.638	2.98496				46	0.008	0.585	2.73699			Image 16	46	0.009	0.639	2.98964				46	0.009	0.672	3.14403				46	0.008	0.599	2.80249			Image 16	46	0.008	0.591	2.76507
	Image 17	47	0.007	0.507	2.37206				47	0.011	0.802	3.75225				47	0.008	0.55	2.57324			Image 17	47	0.009	0.64	2.99432			Image 14	47	0.009	0.614	2.87267			Image 13	47	0.007	0.502	2.34867				47	0.007	0.518	2.42353
		48	0.009	0.632	2.95689			Image 18	48	0.006	0.424	1.98374			Image 20	48	0.009	0.655	3.0645				48	0.007	0.512	2.39545				48	0.007	0.462	2.16152				48	0.007	0.463	2.1662				48	0.008	0.558	2.61067
		49	0.01	0.685	3.20486				49	0.007	0.501	2.34399				49	0.005	0.322	1.50652				49	0.005	0.338	1.58137			Image 15	49	0.009	0.657	3.07385				49	0.008	0.549	2.56856				49	0.007	0.462	2.16152
		50	0.007	0.479	2.24106				50	0.007	0.466	2.18024				50	0.006	0.42	1.96502				50	0.006	0.389	1.81998				50	0.006	0.415	1.94163				50	0.009	0.657	3.07385				50	0.009	0.619	2.89607
	Image 19	51	0.006	0.393	1.8387			Image 19	51	0.011	0.759	3.55107			Image 21	51	0.01	0.712	3.33118			Image 18	51	0.009	0.68	3.18146				51	0.007	0.468	2.18959			Image 14	51	0.008	0.547	2.55921				51	0.009	0.677	3.16743
		52	0.011	0.764	3.57447				52	0.007	0.508	2.37674				52	0.008	0.538	2.5171				52	0.011	0.811	3.79436				52	0.007	0.505	2.3627				52	0.009	0.656	3.06918
		53	0.007	0.519	2.4282				53	0.012	0.834	3.90197											53	0.008	0.55	2.57324											53	0.008	0.609	2.84928
		54	0.01	0.748	3.49961				54	0.008	0.562	2.62939
									55	0.01	0.7	3.27504
									56	0.004	0.273	1.27726
									57	0.011	0.799	3.73822
									58	0.004	0.278	1.30066
									59	0.009	0.635	2.97092
			24 h Control	a.v.	2.61639					28 h DEX	a.v.	2.86562					32 h DEX	a.v.	2.70226					36 h DEX	a.v.	2.77548					40 h DEX	a.v.	2.85216					44 h DEX	a.v.	2.79261					48 h DEX	a.v.	2.66507
				s.e.m.	0.0685575						s.e.m.	0.102597						s.e.m.	0.116509						s.e.m.	0.0990104						s.e.m.	0.0785587						s.e.m.	0.075746						s.e.m.	0.0741326

## Sheet: Sheet1
24 h Control	a.v.	2.23797	1.92733	1.90964	2.40646	2.92944	2.65654	2.40689
	s.e.m.	0.0654263	0.0700977	0.07723	0.0837161	0.102501	0.0670724	0.100282
24 h Control	a.v.	2.61639	2.86562	2.70226	2.77548	2.85216	2.79261	2.66507
	s.e.m.	0.0685575	0.102597	0.116509	0.0990104	0.0785587	0.075746	0.0741326
