# Supplementary material for: Circadian oscillation in primary cilium length by clock genes regulates fibroblast cell migration
Source: EMBO Rep. 2023 Nov 16;24(12):e56870. doi: 10.15252/embr.202356870 (PMC10702818; doi:10.15252/embr.202356870)
Supplement: Supplementary file 9 — Source Data for Figure 2 [file EMBR-24-e56870-s016.zip › Figure 2/2I/Cilia length WT Bmal1 1st.xlsx]

## Sheet: WT
Arl13b	133.06	um		28.44	inch		4.67862	um/inch
							4.67862
WT
	24 h							28 h							32 h							36 h							40 h							44 h							48 h
			Area	length	um					Area	length	um					Area	length	um					Area	length	um					Area	length	um					Area	length	um					Area	length	um
	Image 1	1	0.006	0.424	1.98374			Image 1	1	0.006	0.4	1.87145			Image 1	1	0.006	0.408	1.90888			Image 1	1	0.008	0.57	2.66681			Image 1	1	0.008	0.562	2.62939			Image 1	1	0.008	0.595	2.78378			Image 1	1	0.007	0.5	2.33931
		2	0.006	0.391	1.82934				2	0.009	0.611	2.85864				2	0.004	0.305	1.42698				2	0.007	0.463	2.1662				2	0.008	0.552	2.5826				2	0.008	0.562	2.62939				2	0.004	0.286	1.33809
		3	0.005	0.365	1.7077				3	0.006	0.446	2.08667				3	0.005	0.33	1.54395				3	0.005	0.345	1.61412				3	0.005	0.381	1.78255				3	0.01	0.691	3.23293				3	0.006	0.425	1.98841
		4	0.006	0.411	1.92291				4	0.006	0.427	1.99777				4	0.005	0.38	1.77788				4	0.007	0.498	2.32995			Image 2	4	0.01	0.747	3.49493				4	0.008	0.529	2.47499				4	0.005	0.343	1.60477
		5	0.004	0.267	1.24919			Image 2	5	0.004	0.29	1.3568				5	0.007	0.467	2.18492				5	0.005	0.354	1.65623				5	0.011	0.761	3.56043				5	0.009	0.659	3.08321				5	0.008	0.593	2.77442
		6	0.007	0.462	2.16152				6	0.004	0.28	1.31001				6	0.005	0.325	1.52055				6	0.007	0.523	2.44692				6	0.008	0.549	2.56856				6	0.009	0.637	2.98028				6	0.007	0.52	2.43288
		7	0.007	0.462	2.16152				7	0.005	0.344	1.60945				7	0.008	0.556	2.60131				7	0.006	0.448	2.09602				7	0.009	0.639	2.98964			Image 2	7	0.008	0.573	2.68085				7	0.009	0.644	3.01303
		8	0.008	0.585	2.73699				8	0.004	0.317	1.48312				8	0.005	0.359	1.67963			Image 3	8	0.007	0.485	2.26913			Image 3	8	0.009	0.672	3.14403				8	0.008	0.556	2.60131				8	0.006	0.395	1.84806
		9	0.008	0.531	2.48435				9	0.005	0.352	1.64687				9	0.005	0.374	1.7498				9	0.006	0.444	2.07731				9	0.007	0.468	2.18959				9	0.009	0.67	3.13468				9	0.004	0.307	1.43634
		10	0.01	0.69	3.22825			Image 3	10	0.007	0.506	2.36738				10	0.005	0.381	1.78255				10	0.006	0.454	2.12409				10	0.011	0.812	3.79904				10	0.007	0.479	2.24106				10	0.006	0.458	2.14281
	Image 3	11	0.005	0.333	1.55798				11	0.004	0.313	1.46441				11	0.006	0.391	1.82934				11	0.007	0.522	2.44224				11	0.005	0.351	1.6422				11	0.009	0.655	3.0645				11	0.003	0.217	1.01526
		12	0.008	0.531	2.48435				12	0.007	0.514	2.40481				12	0.007	0.521	2.43756				12	0.006	0.444	2.07731				12	0.007	0.523	2.44692			Image 3	12	0.007	0.492	2.30188			Image 2	12	0.008	0.584	2.73232
		13	0.005	0.358	1.67495				13	0.003	0.197	0.921688				13	0.008	0.598	2.79782			Image 4	13	0.009	0.673	3.14871				13	0.008	0.574	2.68553				13	0.009	0.652	3.05046				13	0.008	0.529	2.47499
		14	0.007	0.518	2.42353			Image 4	14	0.005	0.358	1.67495				14	0.01	0.731	3.42007				14	0.008	0.57	2.66681				14	0.007	0.519	2.4282				14	0.007	0.463	2.1662				14	0.009	0.641	2.999
		15	0.005	0.377	1.76384				15	0.008	0.551	2.57792			Image 2	15	0.007	0.467	2.18492				15	0.004	0.286	1.33809			Image 4	15	0.01	0.699	3.27036				15	0.009	0.625	2.92414				15	0.007	0.487	2.27849
	Image 4	16	0.008	0.56	2.62003				16	0.005	0.322	1.50652				16	0.008	0.557	2.60599				16	0.009	0.634	2.96625				16	0.008	0.54	2.52646				16	0.008	0.548	2.56388				16	0.007	0.47	2.19895
		17	0.008	0.535	2.50306				17	0.006	0.442	2.06795				17	0.005	0.377	1.76384				17	0.01	0.737	3.44814				17	0.009	0.617	2.88671				17	0.011	0.811	3.79436				17	0.006	0.429	2.00713
		18	0.007	0.497	2.32527				18	0.009	0.616	2.88203			Image 3	18	0.005	0.383	1.79191				18	0.006	0.39	1.82466				18	0.007	0.516	2.41417				18	0.011	0.776	3.63061				18	0.009	0.658	3.07853
		19	0.005	0.331	1.54862				19	0.006	0.389	1.81998				19	0.008	0.556	2.60131				19	0.006	0.456	2.13345				19	0.008	0.552	2.5826				19	0.007	0.502	2.34867				19	0.005	0.35	1.63752
		20	0.006	0.453	2.11942				20	0.006	0.39	1.82466				20	0.005	0.366	1.71238			Image 5	20	0.006	0.455	2.12877				20	0.005	0.367	1.71705				20	0.005	0.383	1.79191				20	0.009	0.631	2.95221
		21	0.006	0.446	2.08667				21	0.006	0.426	1.99309				21	0.005	0.378	1.76852				21	0.008	0.571	2.67149			Image 5	21	0.008	0.581	2.71828				21	0.007	0.522	2.44224				21	0.005	0.371	1.73577
		22	0.005	0.363	1.69834				22	0.005	0.319	1.49248				22	0.005	0.364	1.70302				22	0.006	0.41	1.91823				22	0.005	0.354	1.65623				22	0.008	0.557	2.60599				22	0.005	0.375	1.75448
	Image 5	23	0.007	0.499	2.33463			Image 5	23	0.009	0.632	2.95689				23	0.005	0.381	1.78255				23	0.007	0.462	2.16152				23	0.009	0.626	2.92882			Image 4	23	0.006	0.394	1.84338				23	0.004	0.296	1.38487
		24	0.009	0.625	2.92414				24	0.004	0.271	1.26791				24	0.005	0.357	1.67027				24	0.009	0.622	2.9101				24	0.007	0.486	2.27381				24	0.01	0.689	3.22357			Image 3	24	0.008	0.552	2.5826
		25	0.006	0.408	1.90888				25	0.006	0.444	2.07731			Image 5	25	0.006	0.452	2.11474				25	0.007	0.459	2.14749				25	0.007	0.506	2.36738				25	0.009	0.622	2.9101				25	0.006	0.445	2.08199
		26	0.007	0.486	2.27381				26	0.006	0.431	2.01649				26	0.004	0.265	1.23983				26	0.005	0.367	1.71705				26	0.007	0.491	2.2972				26	0.007	0.487	2.27849				26	0.008	0.564	2.63874
		27	0.008	0.547	2.55921				27	0.006	0.41	1.91823				27	0.003	0.181	0.846831			Image 6	27	0.008	0.594	2.7791			Image 6	27	0.008	0.546	2.55453				27	0.007	0.527	2.46563				27	0.007	0.521	2.43756
		28	0.007	0.524	2.4516			Image 6	28	0.003	0.226	1.05737				28	0.003	0.217	1.01526				28	0.005	0.328	1.53459				28	0.008	0.603	2.82121				28	0.005	0.343	1.60477			Image 4	28	0.005	0.375	1.75448
		29	0.006	0.414	1.93695				29	0.008	0.531	2.48435				29	0.003	0.233	1.09012				29	0.007	0.491	2.2972				29	0.009	0.637	2.98028			Image 5	29	0.005	0.384	1.79659				29	0.009	0.629	2.94285
	Image 6	30	0.006	0.404	1.89016				30	0.008	0.55	2.57324			Image 6	30	0.004	0.301	1.40827				30	0.009	0.613	2.868				30	0.013	0.902	4.22012				30	0.007	0.46	2.15217				30	0.007	0.515	2.40949
		31	0.007	0.474	2.21767				31	0.004	0.293	1.37084				31	0.009	0.639	2.98964				31	0.008	0.583	2.72764				31	0.008	0.571	2.67149				31	0.008	0.58	2.7136				31	0.007	0.503	2.35335
		32	0.008	0.603	2.82121				32	0.005	0.325	1.52055				32	0.006	0.446	2.08667				32	0.006	0.424	1.98374				32	0.007	0.484	2.26445				32	0.006	0.408	1.90888				32	0.007	0.48	2.24574
		33	0.011	0.81	3.78968				33	0.008	0.55	2.57324				33	0.005	0.324	1.51587			Image 7	33	0.007	0.466	2.18024				33	0.006	0.454	2.12409				33	0.007	0.506	2.36738				33	0.004	0.297	1.38955
		34	0.01	0.686	3.20953			Image 8	34	0.007	0.471	2.20363				34	0.005	0.339	1.58605				34	0.008	0.558	2.61067				34	0.008	0.595	2.78378				34	0.007	0.482	2.2551			Image 5	34	0.007	0.462	2.16152
		35	0.006	0.459	2.14749				35	0.005	0.374	1.7498			Image 7	35	0.006	0.445	2.08199				35	0.008	0.605	2.83057				35	0.01	0.701	3.27971				35	0.007	0.482	2.2551				35	0.007	0.503	2.35335
	Image 7	36	0.008	0.609	2.84928				36	0.007	0.485	2.26913				36	0.004	0.303	1.41762				36	0.005	0.376	1.75916			Image 7	36	0.009	0.663	3.10193				36	0.004	0.311	1.45505				36	0.008	0.612	2.86332
		37	0.007	0.488	2.28317			Image 9	37	0.007	0.485	2.26913				37	0.008	0.59	2.76039				37	0.006	0.404	1.89016				37	0.009	0.615	2.87735			Image 6	37	0.009	0.618	2.89139				37	0.007	0.511	2.39078
		38	0.006	0.391	1.82934				38	0.006	0.411	1.92291				38	0.01	0.695	3.25164				38	0.006	0.427	1.99777				38	0.008	0.566	2.6481				38	0.009	0.628	2.93817				38	0.007	0.476	2.22702
		39	0.006	0.441	2.06327				39	0.007	0.475	2.22235				39	0.004	0.25	1.16966				39	0.008	0.549	2.56856				39	0.009	0.645	3.01771				39	0.01	0.72	3.36861				39	0.004	0.294	1.37551
		40	0.009	0.619	2.89607				40	0.007	0.48	2.24574				40	0.005	0.344	1.60945			Image 8	40	0.006	0.442	2.06795			Image 8	40	0.009	0.637	2.98028				40	0.008	0.55	2.57324				40	0.005	0.375	1.75448
		41	0.003	0.212	0.991868				41	0.005	0.351	1.6422				41	0.004	0.255	1.19305				41	0.007	0.498	2.32995				41	0.01	0.734	3.43411			Image 7	41	0.008	0.539	2.52178			Image 6	41	0.007	0.493	2.30656
		42	0.006	0.394	1.84338				42	0.008	0.54	2.52646				42	0.005	0.38	1.77788				42	0.006	0.435	2.0352				42	0.006	0.399	1.86677				42	0.007	0.502	2.34867				42	0.006	0.437	2.04456
		43	0.006	0.398	1.86209				43	0.009	0.641	2.999				43	0.003	0.248	1.1603				43	0.004	0.317	1.48312				43	0.006	0.451	2.11006				43	0.005	0.361	1.68898				43	0.005	0.361	1.68898
	Image 8	44	0.006	0.401	1.87613			Image 10	44	0.004	0.265	1.23983			Image 8	44	0.006	0.389	1.81998			Image 9	44	0.007	0.469	2.19427				44	0.006	0.425	1.98841				44	0.008	0.567	2.65278				44	0.009	0.653	3.05514
		45	0.01	0.707	3.30779				45	0.003	0.246	1.15094				45	0.005	0.345	1.61412				45	0.006	0.391	1.82934				45	0.007	0.523	2.44692				45	0.008	0.601	2.81185				45	0.003	0.247	1.15562
		46	0.007	0.479	2.24106				46	0.005	0.338	1.58137				46	0.007	0.464	2.17088			Image 10	46	0.007	0.478	2.23638			Image 9	46	0.012	0.849	3.97215				46	0.009	0.614	2.87267				46	0.007	0.469	2.19427
		47	0.005	0.386	1.80595				47	0.003	0.193	0.902974				47	0.004	0.311	1.45505				47	0.006	0.414	1.93695				47	0.008	0.542	2.53581			Image 8	47	0.011	0.786	3.6774			Image 7	47	0.01	0.718	3.35925
		48	0.007	0.462	2.16152				48	0.006	0.447	2.09134				48	0.003	0.212	0.991868				48	0.007	0.459	2.14749			Image 10	48	0.016	1.145	5.35702				48	0.008	0.556	2.60131				48	0.003	0.247	1.15562
		49	0.007	0.475	2.22235				49	0.007	0.517	2.41885				49	0.007	0.46	2.15217				49	0.005	0.372	1.74045				49	0.007	0.517	2.41885				49	0.011	0.807	3.77565				49	0.005	0.376	1.75916
		50	0.009	0.634	2.96625				50	0.005	0.328	1.53459			Image 9	50	0.005	0.363	1.69834				50	0.006	0.445	2.08199				50	0.007	0.517	2.41885				50	0.006	0.435	2.0352				50	0.008	0.541	2.53113
		51	0.006	0.455	2.12877											51	0.004	0.317	1.48312				51	0.007	0.486	2.27381				51	0.009	0.621	2.90542				51	0.01	0.712	3.33118				51	0.007	0.499	2.33463
																							52	0.004	0.294	1.37551				52	0.006	0.457	2.13813				52	0.011	0.762	3.56511				52	0.01	0.69	3.22825
																							53	0.006	0.399	1.86677											53	0.011	0.798	3.73354				53	0.007	0.473	2.21299
																																					54	0.011	0.765	3.57915				54	0.008	0.558	2.61067
																																												55	0.008	0.534	2.49838
			24 h Control	a.v.	2.23656					28 h DEX	a.v.	1.92011					32 h DEX	a.v.	1.84209					36 h DEX	a.v.	2.20328					40 h DEX	a.v.	2.72116					44 h DEX	a.v.	2.68007					48 h DEX	a.v.	2.20482
				s.e.m.	0.0754996						s.e.m.	0.0759368						s.e.m.	0.0801503						s.e.m.	0.0621496						s.e.m.	0.0937733						s.e.m.	0.0802434						s.e.m.	0.0768689

## Sheet: Bmal1
Arl13b	133.06	um		28.44	inch		4.67862	um/inch
							4.67862
Bmal1
	24 h							28 h							32 h							36 h							40 h							44 h							48 h
			Area	length	um					Area	length	um					Area	length	um					Area	length	um					Area	length	um					Area	length	um					Area	length	um
	Image 1	1	0.008	0.598	2.79782			Image 1	1	0.009	0.643	3.00835			Image 1	1	0.009	0.65	3.0411			Image 1	1	0.011	0.751	3.51364			Image 1	1	0.009	0.613	2.868			Image 1	1	0.012	0.834	3.90197			Image 1	1	0.008	0.544	2.54517
		2	0.008	0.57	2.66681			Image 2	2	0.006	0.424	1.98374				2	0.007	0.529	2.47499				2	0.007	0.494	2.31124				2	0.009	0.64	2.99432				2	0.009	0.668	3.12532				2	0.015	1.089	5.09502
		3	0.011	0.765	3.57915				3	0.008	0.555	2.59664				3	0.01	0.692	3.23761				3	0.009	0.65	3.0411			Image 2	3	0.009	0.675	3.15807				3	0.017	1.206	5.64242				3	0.007	0.496	2.3206
		4	0.007	0.506	2.36738				4	0.005	0.354	1.65623				4	0.009	0.668	3.12532			Image 2	4	0.009	0.637	2.98028				4	0.008	0.606	2.83524				4	0.008	0.589	2.75571				4	0.012	0.824	3.85518
		5	0.008	0.556	2.60131			Image 3	5	0.009	0.661	3.09257				5	0.009	0.662	3.09725				5	0.01	0.721	3.37329				5	0.01	0.715	3.34521				5	0.01	0.694	3.24696				5	0.008	0.608	2.8446
	Image 2	6	0.008	0.57	2.66681				6	0.008	0.547	2.55921				6	0.004	0.292	1.36616				6	0.009	0.663	3.10193			Image 4	6	0.014	1.01	4.72541			Image 2	6	0.012	0.819	3.83179				6	0.009	0.641	2.999
	Image 3	7	0.008	0.566	2.6481				7	0.008	0.536	2.50774				7	0.008	0.559	2.61535				7	0.007	0.484	2.26445				7	0.011	0.801	3.74758				7	0.008	0.59	2.76039			Image 2	7	0.006	0.457	2.13813
		8	0.004	0.294	1.37551				8	0.008	0.529	2.47499			Image 2	8	0.008	0.596	2.78846				8	0.003	0.233	1.09012				8	0.015	1.063	4.97337				8	0.008	0.583	2.72764			Image 3	8	0.005	0.372	1.74045
		9	0.008	0.553	2.58728			Image 4	9	0.011	0.769	3.59786			Image 3	9	0.007	0.521	2.43756				9	0.006	0.444	2.07731				9	0.008	0.529	2.47499				9	0.009	0.62	2.90075				9	0.007	0.493	2.30656
		10	0.011	0.784	3.66804				10	0.01	0.72	3.36861			Image 4	10	0.008	0.599	2.80249			Image 3	10	0.008	0.574	2.68553				10	0.009	0.667	3.12064				10	0.004	0.283	1.32405				10	0.013	0.898	4.2014
		11	0.008	0.552	2.5826				11	0.007	0.464	2.17088				11	0.006	0.458	2.14281				11	0.008	0.546	2.55453				11	0.011	0.774	3.62125			Image 3	11	0.015	1.086	5.08098				11	0.011	0.81	3.78968
	Image 4	12	0.009	0.618	2.89139			Image 5	12	0.007	0.51	2.3861				12	0.009	0.663	3.10193				12	0.008	0.528	2.47031			Image 5	12	0.012	0.848	3.96747				12	0.004	0.307	1.43634				12	0.008	0.61	2.85396
		13	0.006	0.457	2.13813			Image 6	13	0.012	0.865	4.04701				13	0.01	0.73	3.41539				13	0.007	0.488	2.28317			Image 6	13	0.007	0.497	2.32527			Image 4	13	0.009	0.634	2.96625			Image 4	13	0.011	0.784	3.66804
		14	0.006	0.457	2.13813				14	0.008	0.584	2.73232				14	0.008	0.552	2.5826			Image 4	14	0.011	0.807	3.77565				14	0.014	0.985	4.60844				14	0.009	0.635	2.97092			Image 5	14	0.011	0.762	3.56511
		15	0.007	0.467	2.18492				15	0.008	0.583	2.72764			Image 5	15	0.008	0.597	2.79314				15	0.008	0.544	2.54517				15	0.007	0.524	2.4516				15	0.008	0.528	2.47031				15	0.013	0.922	4.31369
		16	0.01	0.748	3.49961				16	0.006	0.433	2.02584				16	0.009	0.616	2.88203			Image 5	16	0.011	0.766	3.58382				16	0.012	0.889	4.15929				16	0.006	0.447	2.09134				16	0.011	0.806	3.77097
		17	0.007	0.513	2.40013			Image 7	17	0.01	0.704	3.29375				17	0.007	0.469	2.19427				17	0.009	0.635	2.97092			Image 7	17	0.007	0.488	2.28317				17	0.011	0.785	3.67272				17	0.008	0.585	2.73699
		18	0.009	0.671	3.13936				18	0.012	0.841	3.93472			Image 6	18	0.011	0.765	3.57915				18	0.007	0.52	2.43288				18	0.007	0.524	2.4516				18	0.01	0.686	3.20953				18	0.007	0.503	2.35335
		19	0.005	0.385	1.80127				19	0.01	0.745	3.48557				19	0.008	0.589	2.75571				19	0.009	0.66	3.08789				19	0.007	0.518	2.42353			Image 5	19	0.008	0.573	2.68085			Image 6	19	0.011	0.762	3.56511
	Image 5	20	0.009	0.634	2.96625				20	0.006	0.433	2.02584				20	0.011	0.756	3.53704			Image 6	20	0.006	0.436	2.03988				20	0.01	0.729	3.41072			Image 6	20	0.008	0.593	2.77442				20	0.007	0.506	2.36738
		21	0.008	0.536	2.50774			Image 8	21	0.01	0.693	3.24228				21	0.011	0.762	3.56511				21	0.011	0.791	3.70079			Image 8	21	0.009	0.631	2.95221			Image 7	21	0.006	0.401	1.87613				21	0.008	0.603	2.82121
		22	0.006	0.389	1.81998				22	0.01	0.717	3.35457			Image 7	22	0.011	0.798	3.73354				22	0.01	0.723	3.38264				22	0.008	0.591	2.76507				22	0.008	0.562	2.62939			Image 7	22	0.005	0.386	1.80595
	Image 6	23	0.008	0.568	2.65746				23	0.009	0.636	2.9756				23	0.008	0.542	2.53581				23	0.013	0.92	4.30433				23	0.006	0.422	1.97438				23	0.012	0.851	3.98151				23	0.011	0.811	3.79436
	Image 7	24	0.009	0.662	3.09725			Image 9	24	0.012	0.874	4.08912			Image 8	24	0.012	0.841	3.93472			Image 7	24	0.01	0.705	3.29843				24	0.007	0.505	2.3627				24	0.009	0.64	2.99432				24	0.008	0.544	2.54517
		25	0.008	0.583	2.72764				25	0.006	0.429	2.00713				25	0.004	0.317	1.48312				25	0.01	0.735	3.43879			Image 9	25	0.006	0.444	2.07731			Image 8	25	0.007	0.509	2.38142				25	0.011	0.775	3.62593
		26	0.008	0.551	2.57792				26	0.01	0.727	3.40136				26	0.008	0.536	2.50774				26	0.007	0.49	2.29252				26	0.008	0.596	2.78846				26	0.006	0.403	1.88548				26	0.008	0.561	2.62471
		27	0.007	0.495	2.31592				27	0.008	0.534	2.49838				27	0.008	0.53	2.47967			Image 8	27	0.006	0.453	2.11942				27	0.005	0.386	1.80595				27	0.009	0.649	3.03643				27	0.006	0.454	2.12409
		28	0.005	0.365	1.7077				28	0.005	0.362	1.69366			Image 9	28	0.009	0.627	2.9335				28	0.007	0.485	2.26913			Image 10	28	0.005	0.381	1.78255			Image 9	28	0.008	0.556	2.60131				28	0.009	0.672	3.14403
	Image 8	29	0.008	0.569	2.66214			Image 10	29	0.009	0.641	2.999				29	0.009	0.652	3.05046				29	0.009	0.651	3.04578				29	0.009	0.645	3.01771				29	0.004	0.265	1.23983				29	0.01	0.728	3.40604
		30	0.009	0.631	2.95221				30	0.007	0.499	2.33463			Image 10	30	0.007	0.472	2.20831				30	0.005	0.354	1.65623				30	0.009	0.629	2.94285			Image 10	30	0.006	0.452	2.11474				30	0.013	0.929	4.34644
		31	0.008	0.555	2.59664				31	0.008	0.569	2.66214				31	0.005	0.383	1.79191			Image 9	31	0.007	0.524	2.4516				31	0.007	0.478	2.23638				31	0.011	0.771	3.60722			Image 8	31	0.006	0.42	1.96502
		32	0.008	0.566	2.6481				32	0.009	0.627	2.9335				32	0.008	0.547	2.55921				32	0.005	0.367	1.71705				32	0.006	0.42	1.96502				32	0.006	0.426	1.99309				32	0.006	0.426	1.99309
	Image 9	33	0.007	0.524	2.4516				33	0.008	0.593	2.77442				33	0.008	0.536	2.50774				33	0.005	0.365	1.7077				33	0.007	0.509	2.38142				33	0.01	0.723	3.38264			Image 9	33	0.007	0.475	2.22235
		34	0.01	0.694	3.24696			Image 11	34	0.007	0.466	2.18024			Image 11	34	0.008	0.532	2.48903				34	0.01	0.703	3.28907			Image 11	34	0.007	0.503	2.35335				34	0.015	1.052	4.92191				34	0.009	0.638	2.98496
		35	0.005	0.383	1.79191				35	0.008	0.556	2.60131			Image 12	35	0.009	0.617	2.88671			Image 10	35	0.007	0.505	2.3627				35	0.008	0.534	2.49838			Image 11	35	0.005	0.387	1.81063				35	0.008	0.541	2.53113
		36	0.008	0.602	2.81653				36	0.009	0.654	3.05982				36	0.005	0.356	1.66559				36	0.007	0.511	2.39078				36	0.005	0.374	1.7498				36	0.008	0.598	2.79782				36	0.009	0.655	3.0645
		37	0.009	0.617	2.88671				37	0.008	0.581	2.71828			Image 13	37	0.011	0.8	3.7429			Image 11	37	0.011	0.76	3.55575			Image 12	37	0.009	0.669	3.13				37	0.015	1.088	5.09034				37	0.004	0.308	1.44102
		38	0.012	0.851	3.98151				38	0.009	0.639	2.98964				38	0.006	0.441	2.06327				38	0.01	0.735	3.43879			Image 13	38	0.01	0.71	3.32182			Image 12	38	0.01	0.716	3.34989			Image 10	38	0.011	0.776	3.63061
	Image 10	39	0.009	0.654	3.05982			Image 12	39	0.009	0.638	2.98496				39	0.009	0.673	3.14871				39	0.008	0.56	2.62003				39	0.012	0.876	4.09847			Image 14	39	0.012	0.839	3.92536				39	0.011	0.805	3.76629
	Image 11	40	0.007	0.485	2.26913				40	0.007	0.479	2.24106				40	0.011	0.773	3.61657				40	0.01	0.7	3.27504				40	0.007	0.467	2.18492				40	0.005	0.344	1.60945				40	0.008	0.56	2.62003
		41	0.008	0.55	2.57324				41	0.007	0.474	2.21767			Image 14	41	0.009	0.635	2.97092				41	0.009	0.672	3.14403				41	0.012	0.84	3.93004				41	0.011	0.761	3.56043				41	0.01	0.731	3.42007
		42	0.008	0.545	2.54985				42	0.007	0.491	2.2972				42	0.006	0.449	2.1007			Image 12	42	0.007	0.46	2.15217				42	0.009	0.64	2.99432				42	0.007	0.515	2.40949			Image 11	42	0.004	0.308	1.44102
		43	0.008	0.575	2.69021				43	0.007	0.514	2.40481				43	0.004	0.317	1.48312				43	0.01	0.69	3.22825			Image 14	43	0.009	0.63	2.94753				43	0.01	0.715	3.34521				43	0.011	0.791	3.70079
	Image 12	44	0.007	0.52	2.43288				44	0.008	0.608	2.8446				44	0.01	0.7	3.27504				44	0.009	0.679	3.17678				44	0.009	0.66	3.08789				44	0.009	0.664	3.1066				44	0.006	0.432	2.02116
		45	0.008	0.603	2.82121			Image 13	45	0.008	0.556	2.60131			Image 15	45	0.009	0.671	3.13936				45	0.006	0.409	1.91356				45	0.007	0.459	2.14749				45	0.008	0.545	2.54985				45	0.008	0.53	2.47967
		46	0.007	0.502	2.34867				46	0.011	0.782	3.65868				46	0.012	0.867	4.05636				46	0.01	0.701	3.27971				46	0.01	0.696	3.25632				46	0.007	0.477	2.2317				46	0.009	0.648	3.03175
		47	0.008	0.543	2.54049				47	0.009	0.667	3.12064				47	0.007	0.518	2.42353				47	0.008	0.533	2.49371				47	0.007	0.481	2.25042			Image 15	47	0.006	0.408	1.90888			Image 12	47	0.009	0.673	3.14871
	Image 13	48	0.01	0.693	3.24228				48	0.009	0.659	3.08321				48	0.006	0.408	1.90888				48	0.008	0.543	2.54049				48	0.006	0.393	1.8387				48	0.008	0.555	2.59664				48	0.006	0.427	1.99777
		49	0.005	0.347	1.62348				49	0.01	0.686	3.20953			Image 16	49	0.011	0.796	3.72418			Image 13	49	0.008	0.598	2.79782			Image 15	49	0.008	0.55	2.57324				49	0.016	1.136	5.31491				49	0.011	0.789	3.69143
		50	0.006	0.42	1.96502				50	0.007	0.512	2.39545				50	0.006	0.391	1.82934				50	0.007	0.509	2.38142				50	0.006	0.431	2.01649				50	0.008	0.531	2.48435			Image 13	50	0.006	0.455	2.12877
	Image 14	51	0.008	0.542	2.53581				51	0.005	0.364	1.70302			Image 17	51	0.008	0.598	2.79782			Image 14	51	0.014	1.004	4.69734				51	0.008	0.534	2.49838			Image 16	51	0.004	0.306	1.43166				51	0.01	0.684	3.20018
		52	0.009	0.642	3.00368											52	0.008	0.533	2.49371				52	0.009	0.67	3.13468				52	0.007	0.495	2.31592				52	0.007	0.459	2.14749				52	0.007	0.503	2.35335
		53	0.004	0.317	1.48312											53	0.007	0.474	2.21767				53	0.008	0.59	2.76039				53	0.006	0.398	1.86209				53	0.009	0.665	3.11128				53	0.007	0.514	2.40481
		54	0.008	0.605	2.83057											54	0.007	0.464	2.17088				54	0.008	0.571	2.67149											54	0.006	0.406	1.89952				54	0.006	0.429	2.00713
																																					55	0.008	0.557	2.60599				55	0.006	0.4	1.87145
																																					56	0.01	0.746	3.49025				56	0.012	0.875	4.09379
																																					57	0.011	0.775	3.62593
			24 h Control	a.v.	2.59473					28 h DEX	a.v.	2.76378					32 h DEX	a.v.	2.73084					36 h DEX	a.v.	2.79392					40 h DEX	a.v.	2.83118					44 h DEX	a.v.	2.92315					48 h DEX	a.v.	2.90141
				s.e.m.	0.0724769						s.e.m.	0.0829329						s.e.m.	0.0889771						s.e.m.	0.092719						s.e.m.	0.107838						s.e.m.	0.131888						s.e.m.	0.110176

## Sheet: Sheet1
WT
a.v.	2.23656	1.92011	1.84209	2.20328	2.72116	2.68007	2.20482
s.e.m.	0.0754996	0.0759368	0.0801503	0.0621496	0.0937733	0.0802434	0.0768689
Bmal1 KO
a.v.	2.59473	2.76378	2.73084	2.79392	2.83118	2.92315	2.90141
s.e.m.	0.0724769	0.0829329	0.0889771	0.092719	0.107838	0.131888	0.110176
	24	28	32	36	40	44	48
