# Supplementary material for: Circadian oscillation in primary cilium length by clock genes regulates fibroblast cell migration
Source: EMBO Rep. 2023 Nov 16;24(12):e56870. doi: 10.15252/embr.202356870 (PMC10702818; doi:10.15252/embr.202356870)
Supplement: Supplementary file 9 — Source Data for Figure 2 [file EMBR-24-e56870-s016.zip › Figure 2/2I/Cilia length WT Bmal1 2nd.xlsx]

## Sheet: WT
Arl13b	133.06	um		28.44	inch		4.67862	um/inch
							4.67862
WT
	24 h							28 h							32 h							36 h							40 h							44 h							48 h
			Area	length	um					Area	length	um					Area	length	um					Area	length	um					Area	length	um					Area	length	um					Area	length	um
	Image 1	1	0.004	0.307	1.43634			Image 1	1	0.004	0.269	1.25855			Image 1	1	0.01	0.735	3.43879			Image 1	1	0.007	0.513	2.40013			Image 1	1	0.006	0.448	2.09602			Image 1	1	0.006	0.435	2.0352			Image 1	1	0.011	0.767	3.5885
		2	0.006	0.44	2.05859				2	0.005	0.343	1.60477				2	0.007	0.514	2.40481				2	0.007	0.47	2.19895				2	0.008	0.542	2.53581				2	0.01	0.716	3.34989				2	0.005	0.334	1.56266
		3	0.007	0.462	2.16152				3	0.005	0.336	1.57202				3	0.003	0.181	0.846831				3	0.007	0.468	2.18959				3	0.01	0.696	3.25632				3	0.007	0.48	2.24574				3	0.01	0.698	3.26568
		4	0.008	0.605	2.83057			Image 2	4	0.008	0.586	2.74167				4	0.004	0.251	1.17433				4	0.003	0.187	0.874902				4	0.005	0.388	1.81531				4	0.007	0.519	2.4282				4	0.007	0.497	2.32527
	Image 2	5	0.008	0.56	2.62003				5	0.004	0.292	1.36616			Image 2	5	0.004	0.299	1.39891				5	0.004	0.286	1.33809				5	0.008	0.538	2.5171			Image 2	5	0.008	0.539	2.52178				5	0.008	0.535	2.50306
		6	0.004	0.267	1.24919				6	0.005	0.386	1.80595				6	0.005	0.323	1.51119			Image 2	6	0.01	0.75	3.50897				6	0.011	0.766	3.58382				6	0.009	0.665	3.11128				6	0.008	0.595	2.78378
	Image 3	7	0.005	0.383	1.79191				7	0.003	0.246	1.15094				7	0.008	0.571	2.67149				7	0.004	0.305	1.42698			Image 2	7	0.009	0.612	2.86332				7	0.009	0.652	3.05046				7	0.004	0.251	1.17433
		8	0.005	0.377	1.76384			Image 3	8	0.006	0.409	1.91356				8	0.009	0.678	3.17211			Image 3	8	0.007	0.488	2.28317				8	0.01	0.701	3.27971				8	0.007	0.484	2.26445				8	0.006	0.397	1.85741
		9	0.006	0.4	1.87145				9	0.008	0.532	2.48903				9	0.005	0.377	1.76384				9	0.005	0.364	1.70302				9	0.008	0.594	2.7791			Image 3	9	0.009	0.629	2.94285				9	0.006	0.457	2.13813
		10	0.009	0.635	2.97092				10	0.009	0.639	2.98964				10	0.005	0.373	1.74513				10	0.004	0.307	1.43634				10	0.013	0.926	4.3324				10	0.01	0.696	3.25632			Image 2	10	0.006	0.448	2.09602
		11	0.004	0.316	1.47844			Image 4	11	0.007	0.525	2.45628			Image 3	11	0.005	0.367	1.71705				11	0.007	0.512	2.39545				11	0.008	0.543	2.54049			Image 4	11	0.01	0.695	3.25164				11	0.004	0.317	1.48312
	Image 4	12	0.006	0.418	1.95566				12	0.005	0.351	1.6422				12	0.008	0.53	2.47967				12	0.005	0.35	1.63752				12	0.008	0.561	2.62471				12	0.01	0.723	3.38264				12	0.004	0.292	1.36616
		13	0.008	0.562	2.62939			Image 5	13	0.01	0.708	3.31246				13	0.005	0.365	1.7077				13	0.005	0.377	1.76384				13	0.007	0.517	2.41885				13	0.011	0.807	3.77565				13	0.006	0.431	2.01649
		14	0.008	0.563	2.63406				14	0.007	0.471	2.20363				14	0.004	0.319	1.49248			Image 4	14	0.009	0.663	3.10193				14	0.008	0.592	2.76974			Image 5	14	0.012	0.875	4.09379				14	0.01	0.735	3.43879
		15	0.006	0.411	1.92291				15	0.007	0.517	2.41885				15	0.006	0.392	1.83402			Image 5	15	0.009	0.646	3.02239			Image 3	15	0.01	0.719	3.36393				15	0.009	0.642	3.00368				15	0.008	0.6	2.80717
	Image 5	16	0.005	0.367	1.71705			Image 6	16	0.005	0.34	1.59073				16	0.006	0.443	2.07263				16	0.009	0.67	3.13468				16	0.007	0.515	2.40949				16	0.008	0.573	2.68085			Image 3	16	0.009	0.621	2.90542
		17	0.008	0.553	2.58728				17	0.007	0.517	2.41885				17	0.006	0.445	2.08199				17	0.01	0.717	3.35457			Image 4	17	0.008	0.583	2.72764				17	0.005	0.378	1.76852				17	0.003	0.242	1.13223
		18	0.006	0.405	1.89484				18	0.007	0.523	2.44692				18	0.005	0.323	1.51119				18	0.005	0.378	1.76852				18	0.008	0.541	2.53113				18	0.006	0.428	2.00245				18	0.008	0.562	2.62939
		19	0.008	0.537	2.51242			Image 7	19	0.007	0.466	2.18024				19	0.008	0.596	2.78846				19	0.006	0.416	1.94631				19	0.009	0.648	3.03175			Image 6	19	0.007	0.488	2.28317			Image 4	19	0.005	0.334	1.56266
		20	0.005	0.381	1.78255				20	0.003	0.193	0.902974				20	0.006	0.397	1.85741			Image 6	20	0.007	0.526	2.46095				20	0.01	0.704	3.29375				20	0.014	0.967	4.52423				20	0.01	0.686	3.20953
		21	0.007	0.504	2.35803				21	0.005	0.328	1.53459				21	0.005	0.37	1.73109				21	0.007	0.522	2.44224				21	0.007	0.498	2.32995				21	0.011	0.795	3.7195				21	0.008	0.579	2.70892
	Image 6	22	0.008	0.584	2.73232			Image 8	22	0.004	0.285	1.33341			Image 4	22	0.006	0.429	2.00713				22	0.005	0.343	1.60477				22	0.008	0.545	2.54985				22	0.015	1.053	4.92659				22	0.006	0.429	2.00713
		23	0.007	0.521	2.43756				23	0.007	0.496	2.3206				23	0.007	0.468	2.18959				23	0.014	1.014	4.74412			Image 5	23	0.008	0.595	2.78378			Image 7	23	0.012	0.824	3.85518				23	0.012	0.828	3.8739
		24	0.005	0.369	1.72641				24	0.007	0.512	2.39545			Image 5	24	0.002	0.112	0.524006				24	0.006	0.422	1.97438				24	0.006	0.439	2.05391				24	0.007	0.463	2.1662			Image 5	24	0.008	0.538	2.5171
		25	0.007	0.524	2.4516			Image 9	25	0.008	0.532	2.48903				25	0.004	0.294	1.37551			Image 7	25	0.009	0.674	3.15339				25	0.009	0.632	2.95689			Image 8	25	0.009	0.645	3.01771				25	0.008	0.553	2.58728
		26	0.003	0.197	0.921688				26	0.005	0.348	1.62816				26	0.003	0.24	1.12287				26	0.008	0.562	2.62939				26	0.006	0.445	2.08199			Image 9	26	0.007	0.484	2.26445				26	0.004	0.303	1.41762
		27	0.007	0.467	2.18492				27	0.007	0.485	2.26913				27	0.002	0.164	0.767294				27	0.006	0.407	1.9042				27	0.008	0.603	2.82121				27	0.011	0.766	3.58382				27	0.009	0.64	2.99432
		28	0.005	0.339	1.58605				28	0.005	0.382	1.78723			Image 6	28	0.003	0.189	0.884259			Image 8	28	0.008	0.57	2.66681				28	0.009	0.627	2.9335				28	0.008	0.576	2.69489				28	0.01	0.716	3.34989
	Image 7	29	0.006	0.389	1.81998				29	0.003	0.237	1.10883				29	0.002	0.15	0.701793				29	0.009	0.641	2.999			Image 6	29	0.007	0.463	2.1662				29	0.006	0.406	1.89952				29	0.005	0.355	1.66091
		30	0.005	0.331	1.54862				30	0.006	0.418	1.95566				30	0.006	0.435	2.0352			Image 9	30	0.009	0.677	3.16743				30	0.008	0.554	2.59196				30	0.006	0.431	2.01649				30	0.008	0.552	2.5826
		31	0.008	0.547	2.55921			Image 10	31	0.004	0.315	1.47377				31	0.004	0.318	1.4878				31	0.008	0.586	2.74167				31	0.009	0.658	3.07853				31	0.007	0.524	2.4516				31	0.009	0.613	2.868
		32	0.007	0.526	2.46095			Image 11	32	0.004	0.317	1.48312				32	0.006	0.405	1.89484				32	0.009	0.672	3.14403			Image 7	32	0.01	0.717	3.35457				32	0.008	0.554	2.59196			Image 6	32	0.006	0.417	1.95099
		33	0.013	0.908	4.24819				33	0.006	0.431	2.01649			Image 7	33	0.005	0.382	1.78723				33	0.01	0.732	3.42475				33	0.008	0.57	2.66681				33	0.011	0.81	3.78968				33	0.012	0.843	3.94408
	Image 8	34	0.007	0.481	2.25042				34	0.006	0.404	1.89016				34	0.006	0.441	2.06327				34	0.005	0.336	1.57202				34	0.005	0.388	1.81531			Image 10	34	0.009	0.669	3.13				34	0.004	0.311	1.45505
		35	0.008	0.553	2.58728			Image 12	35	0.003	0.226	1.05737				35	0.004	0.311	1.45505			Image 10	35	0.007	0.473	2.21299				35	0.007	0.487	2.27849				35	0.007	0.516	2.41417				35	0.009	0.675	3.15807
		36	0.007	0.483	2.25977				36	0.008	0.567	2.65278				36	0.006	0.394	1.84338				36	0.01	0.686	3.20953				36	0.005	0.366	1.71238				36	0.008	0.555	2.59664				36	0.009	0.634	2.96625
	Image 9	37	0.008	0.565	2.64342			Image 13	37	0.007	0.502	2.34867				37	0.005	0.362	1.69366				37	0.003	0.24	1.12287				37	0.007	0.482	2.2551				37	0.006	0.427	1.99777				37	0.011	0.786	3.6774
		38	0.009	0.626	2.92882				38	0.005	0.35	1.63752			Image 8	38	0.008	0.529	2.47499				38	0.008	0.546	2.55453				38	0.009	0.672	3.14403				38	0.008	0.571	2.67149				38	0.015	1.07	5.00613
	Image 10	39	0.007	0.479	2.24106			Image 14	39	0.003	0.187	0.874902				39	0.007	0.482	2.2551			Image 11	39	0.007	0.492	2.30188			Image 8	39	0.008	0.565	2.64342			Image 11	39	0.01	0.725	3.392			Image 7	39	0.006	0.403	1.88548
		40	0.007	0.491	2.2972				40	0.006	0.433	2.02584				40	0.004	0.262	1.2258				40	0.008	0.564	2.63874				40	0.009	0.661	3.09257				40	0.007	0.477	2.2317				40	0.007	0.485	2.26913
		41	0.004	0.295	1.38019				41	0.008	0.607	2.83992			Image 9	41	0.004	0.286	1.33809				41	0.007	0.523	2.44692				41	0.007	0.524	2.4516			Image 12	41	0.006	0.432	2.02116				41	0.006	0.398	1.86209
	Image 11	42	0.006	0.427	1.99777			Image 15	42	0.006	0.455	2.12877			Image 10	42	0.005	0.365	1.7077			Image 12	42	0.007	0.472	2.20831				42	0.008	0.582	2.72296				42	0.006	0.444	2.07731				42	0.004	0.255	1.19305
		43	0.009	0.661	3.09257				43	0.005	0.376	1.75916				43	0.005	0.387	1.81063				43	0.007	0.519	2.4282			Image 9	43	0.01	0.684	3.20018				43	0.009	0.635	2.97092				43	0.007	0.495	2.31592
	Image 12	44	0.007	0.48	2.24574				44	0.007	0.497	2.32527				44	0.005	0.328	1.53459				44	0.004	0.286	1.33809				44	0.008	0.558	2.61067				44	0.007	0.49	2.29252				44	0.006	0.422	1.97438
		45	0.007	0.517	2.41885				45	0.004	0.264	1.23516				45	0.008	0.584	2.73232				45	0.009	0.617	2.88671				45	0.005	0.364	1.70302				45	0.007	0.528	2.47031			Image 8	45	0.003	0.229	1.0714
		46	0.003	0.244	1.14158				46	0.005	0.369	1.72641				46	0.007	0.495	2.31592				46	0.009	0.628	2.93817				46	0.007	0.486	2.27381				46	0.007	0.517	2.41885				46	0.007	0.52	2.43288
		47	0.006	0.452	2.11474			Image 16	47	0.006	0.416	1.94631				47	0.008	0.532	2.48903				47	0.006	0.45	2.10538				47	0.01	0.722	3.37796				47	0.008	0.545	2.54985				47	0.004	0.275	1.28662
	Image 13	48	0.01	0.716	3.34989				48	0.008	0.541	2.53113			Image 11	48	0.005	0.365	1.7077			Image 13	48	0.008	0.605	2.83057				48	0.006	0.436	2.03988				48	0.005	0.329	1.53927				48	0.005	0.367	1.71705
		49	0.008	0.578	2.70424			Image 17	49	0.006	0.434	2.03052				49	0.005	0.387	1.81063				49	0.007	0.463	2.1662				49	0.008	0.562	2.62939				49	0.006	0.409	1.91356				49	0.006	0.445	2.08199
		50	0.005	0.348	1.62816				50	0.005	0.369	1.72641				50	0.003	0.206	0.963796			Image 15	50	0.007	0.509	2.38142			Image 10	50	0.011	0.76	3.55575			Image 13	50	0.01	0.682	3.19082				50	0.006	0.39	1.82466
		51	0.004	0.294	1.37551				51	0.005	0.387	1.81063				51	0.006	0.452	2.11474				51	0.008	0.591	2.76507				51	0.008	0.56	2.62003			Image 14	51	0.007	0.492	2.30188				51	0.005	0.365	1.7077
																52	0.004	0.273	1.27726				52	0.01	0.719	3.36393				52	0.006	0.439	2.05391				52	0.008	0.587	2.74635				52	0.006	0.39	1.82466
																							53	0.007	0.471	2.20363				53	0.009	0.644	3.01303				53	0.008	0.599	2.80249
																							54	0.005	0.356	1.66559											54	0.01	0.736	3.44347
																							55	0.006	0.445	2.08199
																							56	0.004	0.305	1.42698
			24 h Control	a.v.	2.18748					28 h DEX	a.v.	1.93741					32 h DEX	a.v.	1.78831					36 h DEX	a.v.	2.382					40 h DEX	a.v.	2.68553					44 h DEX	a.v.	2.78005					48 h DEX	a.v.	2.34651
				s.e.m.	0.0856392						s.e.m.	0.0772678						s.e.m.	0.0845131						s.e.m.	0.0966529						s.e.m.	0.0726905						s.e.m.	0.0974843						s.e.m.	0.117521

## Sheet: Bmal1
Arl13b	133.06	um		28.44	inch		4.67862	um/inch
							4.67862
Bmal1
	24 h							28 h							32 h							36 h							40 h							44 h							48 h
			Area	length	um					Area	length	um					Area	length	um					Area	length	um					Area	length	um					Area	length	um					Area	length	um
	Image 1	1	0.009	0.68	3.18146			Image 1	1	0.009	0.612	2.86332			Image 1	1	0.01	0.689	3.22357			Image 1	1	0.007	0.508	2.37674			Image 1	1	0.006	0.391	1.82934			Image 1	1	0.006	0.436	2.03988			Image 1	1	0.005	0.339	1.58605
		2	0.01	0.747	3.49493				2	0.005	0.341	1.59541				2	0.005	0.382	1.78723				2	0.01	0.684	3.20018				2	0.007	0.51	2.3861				2	0.009	0.633	2.96157				2	0.008	0.607	2.83992
		3	0.01	0.702	3.28439				3	0.005	0.337	1.5767				3	0.006	0.45	2.10538				3	0.01	0.734	3.43411				3	0.006	0.411	1.92291				3	0.009	0.623	2.91478				3	0.007	0.522	2.44224
		4	0.007	0.493	2.30656			Image 2	4	0.01	0.745	3.48557				4	0.007	0.476	2.22702				4	0.011	0.799	3.73822				4	0.013	0.944	4.41662			Image 2	4	0.008	0.602	2.81653				4	0.005	0.347	1.62348
		5	0.009	0.646	3.02239				5	0.009	0.65	3.0411			Image 2	5	0.008	0.593	2.77442				5	0.008	0.576	2.69489				5	0.008	0.593	2.77442				5	0.004	0.26	1.21644			Image 2	5	0.007	0.468	2.18959
		6	0.006	0.454	2.12409				6	0.006	0.453	2.11942				6	0.006	0.439	2.05391			Image 2	6	0.01	0.731	3.42007			Image 2	6	0.008	0.604	2.82589			Image 3	6	0.008	0.529	2.47499			Image 3	6	0.005	0.354	1.65623
		7	0.006	0.421	1.9697				7	0.01	0.733	3.42943				7	0.009	0.619	2.89607			Image 3	7	0.005	0.374	1.7498				7	0.007	0.491	2.2972				7	0.006	0.408	1.90888			Image 4	7	0.005	0.338	1.58137
	Image 2	8	0.008	0.54	2.52646				8	0.007	0.472	2.20831			Image 3	8	0.006	0.404	1.89016				8	0.008	0.534	2.49838				8	0.008	0.598	2.79782				8	0.007	0.513	2.40013				8	0.006	0.428	2.00245
		9	0.005	0.376	1.75916			Image 3	9	0.008	0.566	2.6481				9	0.005	0.345	1.61412				9	0.006	0.4	1.87145				9	0.008	0.574	2.68553				9	0.009	0.618	2.89139				9	0.009	0.671	3.13936
	Image 3	10	0.007	0.462	2.16152			Image 4	10	0.009	0.632	2.95689				10	0.009	0.639	2.98964				10	0.009	0.616	2.88203				10	0.005	0.377	1.76384			Image 4	10	0.006	0.45	2.10538				10	0.008	0.561	2.62471
		11	0.008	0.554	2.59196				11	0.008	0.601	2.81185			Image 4	11	0.008	0.603	2.82121				11	0.007	0.502	2.34867				11	0.006	0.408	1.90888				11	0.01	0.691	3.23293			Image 5	11	0.007	0.491	2.2972
	Image 4	12	0.006	0.45	2.10538				12	0.008	0.545	2.54985			Image 5	12	0.008	0.579	2.70892				12	0.007	0.505	2.3627			Image 3	12	0.008	0.554	2.59196				12	0.008	0.611	2.85864				12	0.01	0.704	3.29375
		13	0.005	0.371	1.73577			Image 5	13	0.007	0.472	2.20831				13	0.004	0.313	1.46441				13	0.008	0.58	2.7136			Image 4	13	0.008	0.587	2.74635			Image 5	13	0.006	0.425	1.98841			Image 6	13	0.009	0.671	3.13936
		14	0.005	0.354	1.65623			Image 6	14	0.012	0.825	3.85986				14	0.006	0.411	1.92291			Image 4	14	0.011	0.817	3.82243				14	0.007	0.499	2.33463			Image 6	14	0.01	0.686	3.20953				14	0.008	0.563	2.63406
	Image 5	15	0.008	0.534	2.49838			Image 7	15	0.007	0.473	2.21299				15	0.013	0.942	4.40726			Image 5	15	0.011	0.755	3.53236				15	0.009	0.67	3.13468				15	0.009	0.628	2.93817				15	0.007	0.485	2.26913
		16	0.011	0.786	3.6774				16	0.009	0.624	2.91946				16	0.009	0.614	2.87267				16	0.008	0.549	2.56856				16	0.009	0.623	2.91478			Image 7	16	0.009	0.617	2.88671				16	0.009	0.615	2.87735
		17	0.007	0.511	2.39078				17	0.007	0.473	2.21299			Image 6	17	0.009	0.652	3.05046			Image 6	17	0.007	0.521	2.43756				17	0.006	0.398	1.86209				17	0.008	0.589	2.75571				17	0.008	0.529	2.47499
	Image 6	18	0.011	0.78	3.64932				18	0.009	0.622	2.9101				18	0.007	0.464	2.17088			Image 7	18	0.008	0.599	2.80249				18	0.01	0.728	3.40604				18	0.007	0.507	2.37206			Image 7	18	0.003	0.246	1.15094
		19	0.009	0.66	3.08789				19	0.008	0.607	2.83992			Image 7	19	0.008	0.555	2.59664			Image 8	19	0.007	0.522	2.44224				19	0.007	0.519	2.4282			Image 8	19	0.009	0.65	3.0411				19	0.004	0.309	1.44569
		20	0.008	0.56	2.62003			Image 8	20	0.006	0.434	2.03052				20	0.008	0.535	2.50306				20	0.007	0.493	2.30656				20	0.007	0.519	2.4282				20	0.007	0.49	2.29252				20	0.009	0.646	3.02239
		21	0.006	0.437	2.04456			Image 9	21	0.007	0.467	2.18492				21	0.01	0.727	3.40136			Image 9	21	0.007	0.502	2.34867			Image 5	21	0.01	0.682	3.19082				21	0.005	0.353	1.65155				21	0.007	0.469	2.19427
	Image 7	22	0.008	0.535	2.50306			Image 10	22	0.007	0.46	2.15217			Image 8	22	0.01	0.711	3.3265				22	0.007	0.482	2.2551			Image 6	22	0.009	0.642	3.00368			Image 9	22	0.006	0.441	2.06327			Image 8	22	0.008	0.592	2.76974
		23	0.006	0.433	2.02584				23	0.009	0.637	2.98028				23	0.006	0.447	2.09134			Image 10	23	0.009	0.618	2.89139				23	0.01	0.709	3.31714				23	0.006	0.403	1.88548				23	0.011	0.757	3.54172
	Image 8	24	0.006	0.433	2.02584				24	0.01	0.706	3.30311				24	0.008	0.552	2.5826				24	0.013	0.918	4.29497				24	0.01	0.711	3.3265				24	0.008	0.576	2.69489			Image 9	24	0.006	0.42	1.96502
		25	0.01	0.684	3.20018				25	0.011	0.775	3.62593				25	0.006	0.407	1.9042				25	0.004	0.295	1.38019			Image 7	25	0.008	0.585	2.73699			Image 10	25	0.009	0.611	2.85864				25	0.006	0.456	2.13345
	Image 9	26	0.008	0.591	2.76507			Image 11	26	0.008	0.562	2.62939				26	0.01	0.682	3.19082				26	0.008	0.547	2.55921				26	0.008	0.564	2.63874				26	0.008	0.586	2.74167				26	0.014	0.992	4.64119
		27	0.008	0.584	2.73232				27	0.007	0.489	2.28785				27	0.006	0.453	2.11942				27	0.006	0.422	1.97438			Image 8	27	0.007	0.525	2.45628				27	0.009	0.648	3.03175			Image 10	27	0.006	0.438	2.04924
		28	0.009	0.644	3.01303				28	0.008	0.607	2.83992			Image 9	28	0.013	0.894	4.18269				28	0.007	0.512	2.39545				28	0.009	0.623	2.91478			Image 11	28	0.005	0.366	1.71238			Image 11	28	0.01	0.687	3.21421
	Image 10	29	0.007	0.482	2.2551			Image 12	29	0.01	0.697	3.261				29	0.01	0.701	3.27971			Image 11	29	0.008	0.529	2.47499				29	0.013	0.895	4.18737				29	0.008	0.613	2.868				29	0.007	0.484	2.26445
		30	0.01	0.711	3.3265				30	0.007	0.501	2.34399				30	0.006	0.439	2.05391				30	0.012	0.853	3.99086				30	0.006	0.412	1.92759				30	0.004	0.294	1.37551				30	0.006	0.448	2.09602
		31	0.004	0.286	1.33809				31	0.009	0.637	2.98028				31	0.009	0.678	3.17211			Image 12	31	0.008	0.545	2.54985				31	0.009	0.677	3.16743			Image 12	31	0.013	0.934	4.36983				31	0.006	0.429	2.00713
		32	0.007	0.524	2.4516				32	0.01	0.69	3.22825				32	0.009	0.671	3.13936			Image 13	32	0.007	0.481	2.25042			Image 9	32	0.008	0.609	2.84928				32	0.008	0.552	2.5826				32	0.007	0.494	2.31124
		33	0.008	0.577	2.69956				33	0.008	0.548	2.56388				33	0.011	0.785	3.67272			Image 14	33	0.008	0.56	2.62003				33	0.008	0.581	2.71828				33	0.012	0.868	4.06104			Image 12	33	0.007	0.493	2.30656
	Image 11	34	0.008	0.536	2.50774				34	0.009	0.64	2.99432			Image 10	34	0.012	0.836	3.91133				34	0.008	0.598	2.79782				34	0.008	0.584	2.73232			Image 13	34	0.005	0.371	1.73577				34	0.005	0.327	1.52991
		35	0.008	0.558	2.61067			Image 13	35	0.007	0.486	2.27381				35	0.009	0.625	2.92414				35	0.011	0.752	3.51832			Image 10	35	0.008	0.574	2.68553				35	0.009	0.64	2.99432			Image 13	35	0.009	0.627	2.9335
		36	0.009	0.643	3.00835				36	0.006	0.447	2.09134				36	0.009	0.67	3.13468				36	0.007	0.511	2.39078				36	0.01	0.698	3.26568				36	0.01	0.714	3.34054				36	0.009	0.669	3.13
		37	0.008	0.588	2.75103			Image 14	37	0.007	0.501	2.34399				37	0.01	0.71	3.32182			Image 15	37	0.009	0.652	3.05046				37	0.007	0.52	2.43288				37	0.006	0.391	1.82934				37	0.009	0.679	3.17678
		38	0.006	0.428	2.00245				38	0.004	0.278	1.30066				38	0.011	0.751	3.51364				38	0.01	0.706	3.30311			Image 11	38	0.009	0.633	2.96157				38	0.008	0.593	2.77442				38	0.009	0.677	3.16743
		39	0.005	0.352	1.64687				39	0.007	0.472	2.20831			Image 11	39	0.008	0.604	2.82589			Image 16	39	0.009	0.648	3.03175			Image 12	39	0.011	0.753	3.523				39	0.008	0.571	2.67149			Image 14	39	0.005	0.365	1.7077
	Image 12	40	0.004	0.317	1.48312			Image 15	40	0.007	0.497	2.32527				40	0.006	0.435	2.0352				40	0.011	0.75	3.50897				40	0.01	0.716	3.34989			Image 14	40	0.005	0.386	1.80595				40	0.012	0.846	3.95811
		41	0.008	0.546	2.55453				41	0.012	0.835	3.90665				41	0.009	0.616	2.88203			Image 17	41	0.007	0.505	2.3627				41	0.01	0.743	3.47622				41	0.007	0.527	2.46563				41	0.006	0.427	1.99777
		42	0.007	0.474	2.21767				42	0.008	0.553	2.58728			Image 12	42	0.009	0.668	3.12532				42	0.008	0.608	2.8446			Image 13	42	0.007	0.51	2.3861			Image 15	42	0.01	0.718	3.35925				42	0.008	0.56	2.62003
		43	0.006	0.42	1.96502				43	0.009	0.656	3.06918				43	0.01	0.684	3.20018			Image 18	43	0.008	0.61	2.85396				43	0.011	0.769	3.59786				43	0.007	0.479	2.24106				43	0.006	0.433	2.02584
		44	0.006	0.443	2.07263				44	0.005	0.367	1.71705				44	0.014	1.02	4.77219				44	0.012	0.827	3.86922				44	0.009	0.638	2.98496				44	0.011	0.762	3.56511				44	0.009	0.68	3.18146
		45	0.005	0.374	1.7498			Image 16	45	0.006	0.434	2.03052				45	0.007	0.511	2.39078				45	0.013	0.918	4.29497				45	0.006	0.413	1.93227				45	0.007	0.472	2.20831			Image 15	45	0.008	0.532	2.48903
	Image 13	46	0.009	0.613	2.868				46	0.007	0.484	2.26445			Image 13	46	0.01	0.739	3.4575			Image 19	46	0.009	0.66	3.08789			Image 14	46	0.009	0.668	3.12532				46	0.008	0.609	2.84928				46	0.005	0.355	1.66091
		47	0.007	0.502	2.34867				47	0.011	0.806	3.77097				47	0.011	0.776	3.63061			Image 20	47	0.008	0.611	2.85864				47	0.008	0.568	2.65746				47	0.006	0.39	1.82466			Image 16	47	0.008	0.582	2.72296
		48	0.006	0.42	1.96502			Image 17	48	0.012	0.828	3.8739			Image 14	48	0.009	0.659	3.08321				48	0.009	0.647	3.02707				48	0.009	0.625	2.92414				48	0.004	0.311	1.45505				48	0.009	0.63	2.94753
	Image 14	49	0.007	0.489	2.28785				49	0.012	0.84	3.93004				49	0.006	0.391	1.82934			Image 17-2	49	0.01	0.73	3.41539				49	0.008	0.6	2.80717			Image 16	49	0.007	0.51	2.3861				49	0.009	0.625	2.92414
		50	0.008	0.552	2.5826				50	0.012	0.844	3.94876				50	0.006	0.405	1.89484				50	0.008	0.586	2.74167				50	0.009	0.616	2.88203				50	0.01	0.707	3.30779				50	0.01	0.729	3.41072
	Image 15	51	0.009	0.633	2.96157				51	0.011	0.752	3.51832				51	0.006	0.395	1.84806				51	0.009	0.643	3.00835				51	0.014	1.04	4.86577			Image 17	51	0.008	0.588	2.75103				51	0.008	0.553	2.58728
		52	0.01	0.69	3.22825				52	0.009	0.641	2.999				52	0.008	0.574	2.68553																		52	0.006	0.445	2.08199
		53	0.007	0.469	2.19427				53	0.008	0.606	2.83524				53	0.009	0.626	2.92882																		53	0.009	0.646	3.02239
		54	0.009	0.617	2.88671											54	0.011	0.765	3.57915
		55	0.008	0.565	2.64342
			24 h Control	a.v.	2.48656					28 h DEX	a.v.	2.73302					32 h DEX	a.v.	2.79946					36 h DEX	a.v.	2.84616					40 h DEX	a.v.	2.83295					44 h DEX	a.v.	2.56362					48 h DEX	a.v.	2.50893
				s.e.m.	0.0748214						s.e.m.	0.0905298						s.e.m.	0.0997511						s.e.m.	0.0880932						s.e.m.	0.0883529						s.e.m.	0.0897273						s.e.m.	0.0973288

## Sheet: Sheet1
a.v.	2.18748	1.93741	1.78831	2.382	2.68553	2.78005	2.34651
s.e.m.	0.0856392	0.0772678	0.0845131	0.0966529	0.0726905	0.0974843	0.117521
a.v.	2.48656	2.73302	2.79946	2.84616	2.83295	2.56362	2.50893
s.e.m.	0.0748214	0.0905298	0.0997511	0.0880932	0.0883529	0.0897273	0.0973288
