# Supplementary material for: Circadian oscillation in primary cilium length by clock genes regulates fibroblast cell migration
Source: EMBO Rep. 2023 Nov 16;24(12):e56870. doi: 10.15252/embr.202356870 (PMC10702818; doi:10.15252/embr.202356870)
Supplement: Supplementary file 9 — Source Data for Figure 2 [file EMBR-24-e56870-s016.zip › Figure 2/2C/SR9011 cilia length.xlsx]

## Sheet: Sheet1
28					21
Control		Area	Length (pixel)		SR9011		Area	Length (pixel)
Image1	1	48	47.679		Image1	1	54	53.151
	2	30	29.733			2	35	34.366
Image2	3	42	41.169			3	45	44
	4	33	32.45		Image2	4	41	40.792
	5	52	51			5	58	57.465
Image3	6	24	23.601			6	32	31.401
	7	40	39.598		Image3	7	81	80.982
Image4	8	52	51.202			8	49	49.012
Image5	9	42	41.857			9	92	91.892
	10	34	33.747			10	47	46.404
	11	29	28.231		Image4	11	138	137.457
Image6	12	40	39.246			12	70	69.404
Image7	13	42	41.437			13	85	84.777
	14	28	27.893		Image5	14	82	81.904
Image8	15	44	43.829			15	68	67.449
Image9	16	39	38.471			16	45	44.944
	17	27	26.565		Image6	17	54	54
Image10	18	31	30.232			18	115	114.828
	19	27	26			19	86	85.941
	20	35	34.504			20	45	44.204
	21	20	19.521		Image7	21	81	80.52
Image11	22	35	34.438			22	116	115.922
	23	35	34.132			23	84	83.45
	24	30	29.248			24	67	66.603
	25	28	28.024		Image8	25	45	44.102
Image12	26	61	60.539		Image9	26	92	91.833
	27	51	50.652			27	41	40.224
	28	33	32.65			28	60	59.037
	29	38	37.014			29	76	75.348
	30	44	43.186			30	55	54.223
Image13	31	41	40.792		Image10	31	111	110.137
	32	34	33.616			32	34	33.615
	33	38	37		Image11	33	61	60.701
Image14	34	42	41.785			34	46	45.607
	35	32	31.18			35	34	33.422
	36	35	34.713		Image13	36	79	78.335
	37	36	35.482			37	96	95.502
	38	25	24.698			38	36	35.355
	39	45	44.777			39	36	35.128
Image15	40	36	35.71		Image14	40	43	42.544
Image16	41	40	39.592			41	59	58.752
	42	46	45.676		Image15	42	56	55.844
	43	40	39.395			43	59	58.045
Image17	44	46	45.695		Image16	44	52	51.692
	45	36	35.735			45	93	92.115
Image18	46	44	43.382			46	54	53.417
	47	51	50.411			47	62	61.761
	48	34	33.06		Image17	48	73	72.582
Image19	49	42	41.729			49	48	47.824
	50	34	33.137			50	52	51.785
Image20	51	38	37.59		Image18	51	45	44.283
Image21	52	31	30.178			52	48	47.432
	53	48	47.384			53	60	59.135
	54	44	43.982		Image19	54	64	63.583
Image22	55	35	34.864			55	61	60.207
	56	37	36.892		Image20	56	67	66.26
Image23	57	30	29.017			57	61	60.494
	58	38	37.014			58	36	35.355
	59	43	42.023			59	61	60.275
Image24	60	47	46.998		Image21	60	52	51.069
Image25	61	43	42.154			61	42	41.988
	62	31	30.853			62	77	76.295
Image26	63	29	28.32			63	97	96.576
	64	53	52.65			64	62	61.484
Image27	65	38	37.656
	66	35	34.54
Image28	67	61	60.208
	68	35	34.928
	69	35	34.167
		a.v.	37.7802				a.v.	62.8787

## Sheet: Sheet2
Control	area	mean	min	max	length		SR9011		Area	Length (pixel)
1	41	84.742	82.249	85	40.556		Image 1	1	63	62.669
2	43	84.539	80.667	85	42.982			2	54	53.567
2	38	83.728	64.667	85	37.041			3	42	41.232
2	33	75.724	59.333	85	32.09		Image 2	4	41	40.249
3	44	80.909	61.333	85	43.855			5	61	60.531
3	41	82.883	71.671	85	40.139		Image 3	6	68	67.676
4	35	85	85	85	34.094			7	68	67.891
5	48	78.137	67.074	85	47.55		Image 4	8	61	60.208
5	40	78.831	63.468	85	39.529			9	53	52.296
6	52	85	84.984	85	51.712		Image 5	10	59	58.31
6	36	81.025	70.565	85	35.862			11	56	55.902
6	28	78.657	66.644	85	27.856			12	33	32.202
7	38	84.863	83.78	85	37.12			13	57	56.055
8	29	58.944	50.409	64.63	28.723		Image 6	14	62	61.717
8	27	83.372	77	85	26.313			15	43	42.285
9	34	84.999	84.959	85	33.997			16	33	32.016
9	30	84.526	76.873	85	29.176		Image 7	17	85	84.235
10	29	80.914	70.667	85	28.733			18	72	71.704
10	37	84.916	84.322	85	36.389		Image 8	19	76	75.367
11	34	78.159	66.667	84.731	33.259			20	50	49.85
11	46	84.851	79.666	85	45.834			21	51	50.16
11	33	72.281	45.206	85	32.803			22	33	32.311
12	53	81.19	63.773	85	52.64		Image 9	23	44	43.267
12	83	81.196	66.333	85	82.367		Image 10	24	72	71.084
12	33	84.912	82.667	85	33.197			25	70	69.869
12	49	57.305	39.333	64.667	48.24			26	80	79.436
13	45	83.575	74.342	85	45.819		Image 11	27	66	67.036
13	51	70.689	65	78.159	51.07			28	71	70.49
14	27	84.916	84.195	85	27.005			29	34	34.027
14	31	84.928	84.024	85	30.779		Image 12	30	41	41.093
14	25	82.457	69.58	85	24.246		Image 13	31	67	66.828
15	52	84.023	70.518	85	53.24			32	34	33.838
15	45	84.333	78.045	85	44.331			33	79	78.802
15	37	81.125	75	85	36.84		Image 14	34	72	71.724
16	60	84.091	78.559	85	59.743			35	68	67.578
16	38	69.785	41.824	84.7	37.885			36	46	45.081
17	54	83.742	68.667	85	53.62		Image 15	37	69	68.058
17	49	79.742	63.255	85	48.883			38	53	52.414
17	26	84.334	71	85	25.375		Image 16	39	76	75.007
17	41	83.324	69.562	85	40.303			40	55	54.148
18	34	82.62	56.667	85	33.792			41	43	42.847
18	25	70.239	60.89	80.152	24.73		Image 17	42	49	48.682
19	49	81.453	73.971	85	48.979			43	39	38.618
19	27	83.787	79.724	85	26.333		Image 18	44	61	60.074
20	47	84.722	75	85	46.529			45	60	59.47
20	42	84.747	83.109	85	41.237			46	59	58.817
20	53	82.159	69.221	85	53.14		Image 19	47	56	55.558
20	44	81.929	68.747	85	43.816		Image 20	48	80	79.63
21	57	83.651	72.991	85	56.621		Image 21	49	63	62.867
21	44	83.101	68.604	85	43.844			50	59	58.79
21	30	84.89	82.72	85	29.648			51	62	61.24
21	30	75.455	66.038	83.593	30.021		Image 22	52	78	77.15
								53	63	62.414
								54	43	42.669
								55	69	68.472
								56	60	59.523
								57	49	48.754
							Image 23	58	86	85.301
								59	55	54.148
								60	72	71.47
							Image 24	61	56	55.418
								62	78	77.586
								63	61	60.275
								64	47	46.28
								65	55	54.208
								66	55	54.244
								67	38	37.108
							Image 25	68	55	54.428
								69	40	39.408
								70	58	57.912
								71	42	41.336
								72	60	59.532
							Image 26	73	62	61.312
								74	48	47.337
								75	50	49.416
					39.9978				a.v.	57.2068
									s.e.m.

## Sheet: Sheet3
25					34
Control		Area	Length (pixel)		SR9011		Area	Length (pixel)
Image1	1	55	54.204		Image1	1	75	74.316
	2	37	36.056		Image2	2	34	33.242
	3	37	36.715		Image3	3	55	54.359
	4	41	40		Image4	4	95	95.001
	5	36	35.511			5	66	65.947
Image2	6	61	60.299			6	70	69.685
Image3	7	43	42.19		Image5	7	67	66.888
	8	48	47.916		Image6	8	79	78.265
	9	41	40		Image7	9	61	60.836
	10	46	45.486		Image8	10	93	92.283
	11	41	40.198		Image9	11	84	83.159
Image4	12	50	49.293		Image10	12	54	53.044
	13	39	38.419		Image11	13	72	71.063
Image5	14	62	61.592		Image12	14	57	56.223
Image6	15	57	56.365			15	98	97.921
	16	57	56.939		Image13	16	63	62.249
	17	27	26.683		Image14	17	61	60.208
	18	49	48.042		Image15	18	48	47.508
Image7	19	49	48.048			19	59	58.078
Image8	20	54	53.151		Image16	20	70	69.57
	21	75	74.132			21	42	41.773
	22	53	52.402		Image17	22	85	84.044
	23	47	46.648			23	40	39.598
Image9	24	46	45.967		Image18	24	86	85.381
	25	42	41.049		Image19	25	62	61.4
Image10	26	45	44.283		Image20	26	81	81.035
	27	66	65.665		Image21	27	74	73.824
	28	47	46.573			28	100	99.141
Image11	29	50	49.739		Image22	29	59	58.009
Image12	30	48	47.508		Image23	30	77	76.325
	31	42	41.4			31	73	72.451
Image13	32	47	46.731		Image24	32	47	46.861
Image14	33	53	52.24			33	67	66.172
	34	50	49.041			34	66	65.513
	35	51	50.359		Image25	35	111	110.151
Image16	36	46	45.967			36	104	103.368
Image17	37	48	47.108			37	56	55.94
	38	50	49.08		Image26	38	48	47.096
	39	41	40.249		Image27	39	51	50.053
Image18	40	45	44.553		Image28	40	63	62.968
	41	49	48.384			41	65	64.759
	42	40	39.598			42	64	63.647
Image19	43	57	57.895			43	74	73.556
	44	47	46.873			44	60	59.059
Image20	45	54	53.852		Image29	45	61	60.033
	46	39	38.083			46	57	56.569
Image21	47	39	38.833			47	44	43.966
	48	50	49.847			48	70	69.658
Image22	49	48	47.309		Image30	49	75	74.848
	50	52	51.624		Image31	50	56	55.36
	51	44	43.174		Image32	51	43	42.521
	52	50	49.092		Image33	52	36	35.384
	53	39	38.833		Image34	53	64	63.737
Image23	54	54	53.254			54	79	78.726
Image24	55	51	50.249			55	84	83.912
Image25	56	73	72.111
		a.v.	47.8002				a.v.	66.4851

## Sheet: Sheet4
		37.7802	39.9978	47.8002
		62.8787	57.2068	66.4851
					a.v.
	control	2.53558	2.68442	3.20807	2.80936	0.203934
	sr	4.22004	3.83938	4.46209	4.17384	0.18124

## Sheet: Sheet6
分散分析: 一元配置
概要
グループ	データの個数	合計	平均	分散
a	3	137.477	45.8255	0.174574
b	3	117.807	39.2691	1.55189
c	3	139.954	46.6515	2.37664
d	3	155.218	51.7394	0.581412
e	3	132.272	44.0905	1.97865
分散分析表
変動要因	変動	自由度	分散	観測された分散比	P-値	F 境界値
グループ間	243.514	4	60.8784	45.6828	2.15872e-06	3.47805
グループ内	13.3263	10	1.33263
合計	256.84	14
