# Supplementary material for: Circadian oscillation in primary cilium length by clock genes regulates fibroblast cell migration
Source: EMBO Rep. 2023 Nov 16;24(12):e56870. doi: 10.15252/embr.202356870 (PMC10702818; doi:10.15252/embr.202356870)
Supplement: Supplementary file 9 — Source Data for Figure 2 [file EMBR-24-e56870-s016.zip › Figure 2/2D/qPCR Bmal1 mRNA.xlsx]

## Sheet: Sheet1
Arntl				⊿Ct		⊿⊿Ct		a.v.	s.e.m.
DEX	24 h	①	25.8814	8.79815	8.6936	0.104544	0.930099	1.00295	0.0444001	100	4.42695
		②	25.9062	8.57182		-0.121779	1.08808
		③	26.0665	8.80989		0.116285	0.92256
		④	26.0001	8.59455		-0.0990504	1.07107
	30 h	①	24.8493	7.40399		-1.28961	2.44462	2.49288	0.138365	248.555	13.7958
		②	24.8324	7.50391		-1.18969	2.28104
		③	24.6243	7.2326		-1.461	2.753
2 uM	24 h	①	25.6599	8.6068	8.63696	-0.0301656	1.02113	1.00011	0.010528	100	1.05268
		②	25.0974	8.65048		0.0135135	0.990677
		③	25.4804	8.65362		0.0166521	0.988524
	30 h	①	24.5048	7.67046		-0.966498	1.95409	1.62506	0.178877	162.489	17.8858
		②	24.0694	8.21591		-0.421056	1.33891
		③	25.0931	7.97504		-0.661926	1.58219
5 uM	24 h	①	25.7362	9.17478	8.99249	0.182284	0.881307	1.00388	0.0504706	100	5.02756
		②	25.5854	8.85406		-0.13843	1.10071
		③	25.5688	8.89384		-0.0986504	1.07077
		④	25.6973	9.04729		0.0547968	0.96273
	30 h	①	24.8439	8.48138		-0.511117	1.42515	1.46126	0.0230766	145.562	2.29874
		②	24.9021	8.40349		-0.589007	1.50421
		③	24.9695	8.45204		-0.540453	1.45443
10 uM	24 h	①	25.4036	8.47624	8.58915	-0.11291	1.08141	1.00932	0.0752164	100	7.45218
		②	24.8327	8.43189		-0.157254	1.11516
		③	25.167	8.51343		-0.075723	1.05389
		④	25.4589	8.93504		0.345887	0.786824
	30 h	①	25.1214	8.39942		-0.189733	1.14055	1.18027	0.020744	116.937	2.05524
		②	25.0822	8.33849		-0.250661	1.18975
		③	24.7359	8.31353		-0.275616	1.21051

## Sheet: Sheet4 (3)
		a	b	c	d
		2.44462	1.95388	1.42515	1.14055
		2.28104	1.33876	1.50421	1.18975
		2.753	1.58202	1.45443	1.21051
	a.v.	2.49288	1.62489	1.46126	1.18027
	s.e.m.	0.138365	0.178858	0.0230766	0.020744

## Sheet: Sheet2
分散分析: 一元配置
概要
グループ	データの個数	合計	平均	分散
列 1	3	7.47865	2.49288	0.0574346
列 2	3	4.87466	1.62489	0.0959703
分散分析表
変動要因	変動	自由度	分散	観測された分散比	P-値	F 境界値
グループ間	1.13013	1	1.13013	14.734	0.0184834	7.70865
グループ内	0.30681	4	0.0767025
合計	1.43694	5
a	c
2.44462	1.42515
2.28104	1.50421
2.753	1.45443
分散分析: 一元配置
概要
グループ	データの個数	合計	平均	分散
列 1	3	7.47865	2.49288	0.0574346
列 2	3	4.38379	1.46126	0.00159758
分散分析表
変動要因	変動	自由度	分散	観測された分散比	P-値	F 境界値
グループ間	1.59636	1	1.59636	54.0844	0.00182089	7.70865
グループ内	0.118064	4	0.0295161
合計	1.71442	5
a	d
2.44462	1.14055
2.28104	1.18975
2.753	1.21051
分散分析: 一元配置
概要
グループ	データの個数	合計	平均	分散
列 1	3	7.47865	2.49288	0.0574346
列 2	3	3.54082	1.18027	0.00129094
分散分析表
変動要因	変動	自由度	分散	観測された分散比	P-値	F 境界値
グループ間	2.58443	1	2.58443	88.0172	0.000719146	7.70865
グループ内	0.117451	4	0.0293628
合計	2.70188	5
