# Supplementary material for: Circadian oscillation in primary cilium length by clock genes regulates fibroblast cell migration
Source: EMBO Rep. 2023 Nov 16;24(12):e56870. doi: 10.15252/embr.202356870 (PMC10702818; doi:10.15252/embr.202356870)
Supplement: Supplementary file 9 — Source Data for Figure 2 [file EMBR-24-e56870-s016.zip › Figure 2/2E/SR9011 concentration cilia length.xlsx]

## Sheet: Sheet1
DEX				scale	40x	100um	596pixel			100x	1um	14.9	pixel																	DEX
24 h					100x	100um	1490pixel																							30 h
0 uM - 1		Area	Length (pixel)	Length (um)		10 uM		Area	Length (pixel)	Length (um)		5 uM		Area	Length (pixel)	Length (um)		2 uM		Area	Length (pixel)	Length (um)		1 uM		Area	Length (pixel)	Length (um)		0 uM - 1		Area	Length (pixel)	Length (um)		10 uM		Area	Length (pixel)	Length (um)		5 uM		Area	Length (pixel)	Length (um)		2 uM
Image 1	1	41	40.509	2.71872		Image 1	1	81	80.518	5.40389		Image 1	1	60	59.898	4.02		Image 1	1	45	44.049	2.95631		Image 1	1	46	45.442	3.0498		Image 1	1	32	31.429	2.10933		Image 1	1	47	46.271	3.10544		Image 1	1	45	44.102	2.95987		Image 1	1
Image 2	2	55	54.72	3.67248			2	94	93.435	6.27081		Image 2	2	67	66.519	4.46436			2	27	26.683	1.79081			2	29	28.018	1.8804			2	33	32.385	2.17349			2	51	50.908	3.41664			2	51	50.942	3.41893		Image 2	2
Image 3	3	53	52.173	3.50154		Image 2	3	69	68.6	4.60403			3	50	49.69	3.3349		Image 2	3	38	37.162	2.49409		Image 2	3	32	31.89	2.14027			3	27	26.992	1.81154			3	63	62.763	4.21228			3	84	83.668	5.6153		Image 3	3
Image 4	4	46	45.312	3.04107			4	51	50.695	3.40235			4	49	48.6	3.26174			4	58	57.852	3.88268			4	37	36.305	2.43658		Image 2	4	30	29.038	1.94886		Image 2	4	48	47.337	3.17698			4	59	58.121	3.90074			4
	5	36	35	2.34899			5	35	34.356	2.30577		Image 3	5	34	33.654	2.25866			5	40	39.408	2.64483		Image 3	5	45	45.048	3.02336			5	28	27.53	1.84765			5	46	45.995	3.08691		Image 2	5	54	53.575	3.59564			5
Image 5	6	50	49.826	3.34403		Image 3	6	73	72.618	4.87369			6	41	40.203	2.69819		Image 3	6	48	48.386	3.24738			6	23	22.804	1.53047		Image 3	6	45	44.204	2.96671			6	70	69.737	4.68034			6	63	62.381	4.18664		Image 4	6
	7	45	44.757	3.00383			7	52	51.196	3.43597			7	48	47.548	3.19114		Image 4	7	49	48.977	3.28705			7	37	36.056	2.41987			7	37	36.688	2.46228			7	66	65.775	4.41443		Image 3	7	65	64.245	4.31174			7
	8	31	30.265	2.03121			8	75	74.38	4.99195		Image 4	8	70	69.183	4.64315			8	38	37.878	2.54215		Image 4	8	47	46.558	3.1247			8	40	39.345	2.6406		Image 3	8	69	68.62	4.60537			8	67	66.57	4.46779			8
Image 6	9	64	63.033	4.2304			9	60	59.335	3.98221			9	43	42.108	2.82604			9	46	45.495	3.05336			9	38	37.083	2.48879		Image 4	9	35	34.828	2.33745		Image 4	9	33	32.757	2.19846			9	48	47.618	3.19584			9
	10	27	26.627	1.78705		Image 4	10	96	95.321	6.39738			10	52	51.631	3.46517			10	34	33.015	2.21577			10	63	62.759	4.21201			10	28	27.53	1.84765			10	71	70.531	4.73362		Image 4	10	47	46.131	3.09604		Image 5	10
Image 7	11	44	43.186	2.89839			11	68	67.622	4.53839		Image 5	11	58	57.387	3.85148		Image 5	11	49	48.367	3.24611			11	28	27.682	1.85785		Image 5	11	37	36.896	2.47624		Image 5	11	69	68.702	4.61087			11	36	35.732	2.39812			11
	12	34	33.191	2.22758			12	83	82.609	5.54423			12	66	65.729	4.41134			12	38	37.014	2.48416		Image 5	12	76	75.731	5.08262			12	53	52.619	3.53148			12	46	45.484	3.05262			12	59	58.42	3.92081			12
	13	73	72.332	4.8545			13	93	92.337	6.19711		Image 6	13	61	60.481	4.05913			13	41	40.727	2.73336			13	39	38.464	2.58148			13	21	20.125	1.35067		Image 6	13	45	44.553	2.99013		Image 5	13	52	51.803	3.47671			13
Image 8	14	38	37.656	2.52725		Image 5	14	58	57.308	3.84617		Image 7	14	37	36.797	2.4696		Image 6	14	38	37.657	2.52732			14	49	48.139	3.23081		Image 6	14	26	25.239	1.69389			14	44	43.417	2.91389			14	56	55.968	3.75624		Image 6	14
Image 9	15	38	37.752	2.53369			15	46	45.013	3.02101			15	69	68.762	4.6149			15	34	33.448	2.24483		Image 6	15	32	31.028	2.08242			15	30	29.155	1.95671		Image 7	15	60	59.388	3.98577		Image 6	15	52	51.187	3.43537			15
	16	31	30.075	2.01846		Image 6	16	97	96.353	6.46664			16	42	41.639	2.79456			16	39	38.471	2.58195			16	41	40.53	2.72013			16	32	31.652	2.1243			16	55	54.876	3.68295			16	52	51.478	3.4549		Image 7	16
	17	30	29.073	1.95121			17	63	62.155	4.17148		Image 8	17	57	56.303	3.77872			17	41	40.72	2.73289		Image 7	17	46	45.285	3.03926		Image 7	17	38	37.933	2.54584		Image 8	17	59	58.196	3.90577		Image 7	17	108	107.933	7.24383			17
Image 10	18	42	41.773	2.80356			18	48	47.703	3.20154			18	48	47.508	3.18846		Image 7	18	41	40.028	2.68644			18	36	35.729	2.39792			18	23	22.706	1.52389			18	59	58.197	3.90584			18	44	43.339	2.90866		Image 8	18
	19	49	48.304	3.24188		Image 7	19	55	54.544	3.66067		Image 9	19	60	59.651	4.00342			19	33	32.45	2.17785		Image 8	19	46	45.277	3.03872			19	36	35.886	2.40846			19	93	92.591	6.21416		Image 8	19	112	111.405	7.47685			19
Image 11	20	44	43.148	2.89584			20	61	60.918	4.08846			20	79	78.324	5.25664		Image 8	20	72	71.396	4.79168			20	34	33.302	2.23503			20	44	43.628	2.92805		Image 9	20	80	79.52	5.33691			20	59	58.412	3.92027		Image 9	20
	21	34	33.287	2.23403			21	46	45.449	3.05027			21	67	67.029	4.49859			21	37	36.094	2.42242		Image 9	21	57	56.614	3.7996			21	33	32.292	2.16725			21	88	88.14	5.91544			21	39	38.91	2.61141			21
	22	32	31.543	2.11698			22	57	56.575	3.79698		Image 10	22	45	44.085	2.95872		Image 9	22	111	110.678	7.42805			22	24	23.789	1.59658			22	25	26.823	1.8002		Image 10	22	59	58.903	3.95322		Image 9	22	59	58.74	3.94228		Image 10	22
	23	31	30.503	2.04718			23	67	66.541	4.46584			23	64	63.167	4.2394			23	29	28.206	1.89302			23	39	38.852	2.60752		Image 8	23	29	28.16	1.88993		Image 11	23	76	75.786	5.08631			23	43	42.415	2.84664			23
	24	48	47.373	3.1794		Image 8	24	109	108.111	7.25577			24	66	66.026	4.43128			24	35	34.685	2.32785			24	35	34.41	2.3094			24	31	30.221	2.02826			24	61	60.304	4.04725			24	63	62.416	4.18899		Image 11	24
Image 12	25	57	56.608	3.79919			25	138	137.059	9.19859		Image 11	25	65	64.481	4.32758			25	35	34.889	2.34154		Image 10	25	48	47.539	3.19054			25	16	15.811	1.06114			25	63	62.63	4.20336		Image 10	25	38	37.483	2.51564			25
	26	42	42.823	2.87403		Image 9	26	91	90.795	6.09362			26	51	50.132	3.36456		Image 10	26	52	51.706	3.4702			26	48	47.186	3.16685		Image 9	26	43	42.72	2.86711		Image 12	26	76	75.955	5.09765			26	47	46.539	3.12342			26
Image 13	27	36	35.498	2.38242			27	44	43.311	2.90678		Image 12	27	55	54.068	3.62872			27	38	37.455	2.51376		Image 11	27	24	23.601	1.58396			27	42	41.336	2.77423			27	41	40.512	2.71893			27	67	66.437	4.45886			27
	28	40	39.907	2.67832			28	45	44.178	2.96497			28	59	58.514	3.92711			28	25	24.123	1.61899			28	38	37.675	2.52852			28	24	23.622	1.58537			28	47	46.467	3.11859			28	42	41.797	2.80517		Image 12	28
	29	36	35.513	2.38342			29	57	56.494	3.79154			29	29	28.178	1.89114		Image 11	29	51	50.172	3.36725			29	28	27.403	1.83913		Image 10	29	39	38.866	2.60846			29	72	71.796	4.81852		Image 11	29	85	84.24	5.65369			29
	30	49	48.689	3.26772			30	35	34.767	2.33336		Image 13	30	77	76.531	5.13631			30	25	24.416	1.63866			30	33	32.253	2.16463			30	41	40.034	2.68685		Image 13	30	129	128.569	8.62879			30	74	73.582	4.93839		Image 13	30
	31	26	25.766	1.72926			31	80	80.166	5.38027			31	75	74.695	5.01309			31	17	16.492	1.10685		Image 12	31	40	39.205	2.63121			31	33	32.942	2.21087			31	104	103.587	6.95215			31	41	41.018	2.75289			31
Image 14	32	38	37.603	2.52369		Image 10	32	76	75.19	5.04631			32	44	43.085	2.89161			32	41	41.086	2.75745			32	48	47.802	3.20819		Image 11	32	32	31.747	2.13067			32	35	34.954	2.34591			32	40	39.962	2.68201			32
	33	55	54.426	3.65275			33	48	47.221	3.16919		Image 14	33	79	78.175	5.24664		Image 12	33	54	53.776	3.60913			33	32	31.643	2.12369			33	46	45.717	3.06826		Image 14	33	46	45.077	3.0253			33	47	46.59	3.12685		Image 14	33
Image 15	34	40	39.408	2.64483			34	29	28.702	1.92631			34	33	32.855	2.20503			34	39	38.758	2.60121		Image 13	34	38	37.269	2.50128			34	32	31.176	2.09235			34	49	48.691	3.26785			34	45	44.932	3.01557			34
	35	28	27.514	1.84658		Image 11	35	66	65.936	4.42523			35	53	52.526	3.52523			35	33	32.352	2.17128			35	43	42.755	2.86946			35	37	37	2.48322		Image 15	35	60	59.414	3.98752		Image 12	35	66	66.029	4.43148			35
Image 16	36	49	48.673	3.26664			36	57	56.042	3.76121			36	45	44.928	3.0153		Image 13	36	28	27.471	1.84369			36	26	25.915	1.73926		Image 12	36	46	45.62	3.06174			36	85	84.105	5.64463			36	44	43.203	2.89953		Image 15	36
	37	38	37.658	2.52738			37	80	79.336	5.32456			37	44	43.636	2.92859			37	48	47.863	3.21228			37	37	36.498	2.44953			37	22	21.401	1.43631			37	78	77.169	5.17913			37	67	66.617	4.47094			37
	38	37	36.171	2.42758			38	46	45.373	3.04517		Image 15	38	45	44.721	3.00141		Image 14	38	40	39.438	2.64685		Image 14	38	39	38.984	2.61638			38	35	34.017	2.28302			38	77	76.243	5.11698		Image 13	38	50	50.001	3.35577			38
	39	44	43.081	2.89134		Image 12	39	66	65.803	4.41631			39	60	59.933	4.02235			39	43	42.265	2.83658			39	33	32.84	2.20403			39	25	24.083	1.61631		Image 16	39	114	113.886	7.64336			39	37	36.675	2.46141			39
Image 17	40	48	47.58	3.19329			40	62	61.262	4.11154			40	21	21	1.4094		Image 15	40	49	48.51	3.2557			40	29	28.601	1.91953			40	36	35.341	2.37188			40	68	67.411	4.52423			40	42	41.142	2.76121			40
	41	34	33.081	2.2202			41	58	57.475	3.85738		Image 16	41	64	63.409	4.25564			41	27	26.663	1.78946		Image 15	41	52	51.292	3.44242		Image 13	41	29	28.302	1.89946		Image 17	41	79	79.056	5.30577		Image 14	41	41	40.311	2.70544			41
	42	39	38.715	2.59832			42	81	80.747	5.41926			42	63	63.033	4.2304			42	22	21.954	1.47342			42	39	38.08	2.5557			42	64	63.909	4.28919		Image 18	42	74	73.931	4.96181			42	67	66.381	4.4551		Image 16	42
Image 18	43	48	47.657	3.19846		Image 13	43	62	61.756	4.1447			43	52	51.264	3.44054		Image 16	43	54	53.316	3.57826			43	37	36.592	2.45584			43	42	41.624	2.79356		Image 19	43	68	67.173	4.50826		Image 15	43	45	44.036	2.95544			43
	44	43	42.575	2.85738			44	79	78.135	5.24396			44	37	36.402	2.44309			44	44	43.199	2.89926		Image 16	44	37	36.14	2.4255			44	33	32.311	2.16852			44	56	55.902	3.75181			44	39	38.079	2.55564			44
	45	41	40.089	2.69054			45	46	45.131	3.02893			45	28	27.088	1.81799		Image 17	45	36	35.355	2.37282			45	37	36.649	2.45966			45	33	32.696	2.19436		Image 20	45	71	70.298	4.71799			45	44	44.145	2.96275			45
Image 19	46	53	52.943	3.55322			46	75	74.064	4.97074		Image 17	46	67	66.412	4.45718			46	41	40.556	2.72188			46	35	34.638	2.3247			46	35	34	2.28188			46	52	51.399	3.4496			46	45	44.422	2.98134		Image 17	46
	47	40	39.319	2.63886		Image 14	47	57	56.179	3.7704			47	100	99.244	6.66067			47	42	41.166	2.76282		Image 17	47	32	31.623	2.12235		Image 14	47	33	32	2.14765			47	56	55.076	3.69638			47	56	55.631	3.73362			47
	48	32	31.174	2.09221			48	65	64.893	4.35523			48	55	54.251	3.64101		Image 18	48	48	47.946	3.21785			48	40	39.43	2.64631			48	39	38.601	2.59067			48	48	47.682	3.20013			48	35	34.94	2.34497			48
Image 20	49	46	45.614	3.06134			49	62	61.279	4.11268			49	104	103.234	6.92846			49	42	41	2.75168		Image 18	49	42	41.626	2.79369			49	30	29.44	1.97584			49	81	80.843	5.4257		Image 16	49	46	45.28	3.03893		Image 18	49
	50	53	52.697	3.53671			50	60	60.034	4.02913		Image 18	50	58	57.737	3.87497		Image 19	50	50	49.939	3.35161			50	46	45.284	3.03919		Image 15	50	38	37.872	2.54174		Image 21	50	90	89.166	5.9843			50	73	72.279	4.85094			50
	51	40	39.899	2.67779		Image 15	51	71	70.274	4.71638			51	38	37.405	2.5104			51	33	32.865	2.2057			51	45	44.551	2.99			51	52	51.87	3.48121			51	54	53.654	3.60094		Image 17	51	59	58.473	3.92436			51
Image 21	52	38	37.108	2.49047			52	78	77.859	5.22544			52	51	50.329	3.37779			52	26	25.529	1.71336		Image 19	52	48	47.419	3.18248			52	45	44.245	2.96946			52	56	55.26	3.70872			52	52	51.591	3.46248			52
	53	39	38.089	2.55631			53	44	43.702	2.93302			53	55	54.997	3.69107			53	39	38.491	2.58329			53	60	59.041	3.96248			53	41	40.361	2.70879		Image 22	53	96	95.973	6.44114			53	41	40.46	2.71544			53
	54	39	38	2.55034		Image 16	54	103	103.138	6.92201		Image 19	54	88	87.534	5.87477		Image 20	54	31	30.385	2.03926			54	34	33.605	2.25537		Image 16	54	31	30	2.01342			54	58	57.279	3.84423		Image 18	54	47	46.861	3.14503		Image 19	54
Image 22	55	35	34.16	2.29262			55	58	57.762	3.87664			55	39	38.21	2.56443			55	51	50.733	3.4049			55	30	29.12	1.95436			55	19	18.385	1.23389			55	72	71.833	4.82101			55	56	55.926	3.75342			55
	56	44	43.175	2.89765			56	71	70.791	4.75107			56	120	119.392	8.01289			56	47	46.662	3.13168			56	45	44.296	2.97289			56	31	30.887	2.07295			56	89	88.204	5.91973			56	41	40.055	2.68826			56
	57	36	35.817	2.40383			57	57	56.442	3.78805			57	46	45.652	3.06389		Image 21	57	58	57.55	3.86242		Image 20	57	47	46.213	3.10154		Image 17	57	39	38.791	2.60342		Image 23	57	58	57.842	3.88201		Image 19	57	47	46.436	3.11651			57
Image 23	58	50	50.007	3.35617		Image 17	58	86	85.631	5.74705		Image 20	58	50	49.518	3.32336			58	46	45.296	3.04			58	26	25.807	1.73201			58	43	42.459	2.8496			58	82	81.127	5.44477			58	38	37.736	2.53262		Image 20	58
	59	49	48.681	3.26718			59	59	58.951	3.95644			59	57	56.485	3.79094		Image 22	59	44	43.601	2.92624		Image 21	59	64	63.657	4.27228			59	20	19.105	1.28221			59	38	37.736	2.53262		Image 20	59	32	31.401	2.10745			59
Image 24	60	44	43.186	2.89839			60	61	60.362	4.05114			60	59	58.815	3.94732			60	37	36.139	2.42544			60	34	33.242	2.23101			60	31	30.017	2.01456									60	91	90.998	6.10725
	61	46	45.972	3.08537		Image 18	61	64	63.918	4.2898			61	63	62.95	4.22483			61	40	39.521	2.65242			61	45	44.283	2.97201		Image 18	61	44	43.228	2.90121									61	47	46.665	3.13188
							62	55	54.225	3.63926		Image 21	62	88	87.762	5.89007			62	48	47.294	3.17409			62	49	48.985	3.28758			62	36	35.562	2.38671									62	44	43.854	2.94322
							63	84	83.49	5.60336			63	34	33.36	2.23893		Image 23	63	56	55.738	3.74081									63	40	39.326	2.63933
							64	59	58.921	3.95443			64	36	35.655	2.39295			64	38	37.998	2.5502									64	18	17.464	1.17208
						Image 19	65	56	55.861	3.74906			65	47	46.551	3.12423			65	42	41.386	2.77758								Image 19	65	49	48.209	3.2355
							66	57	57.021	3.82691		Image 22	66	79	78.982	5.30081															66	26	25.942	1.74107
							67	35	34.603	2.32235			67	42	41.672	2.79678															67	56	55.112	3.69879
							68	48	48.21	3.23557			68	74	73.517	4.93403														Image 20	68	46	45.177	3.03201
						Image 20	69	48	47.127	3.16289			69	44	43.417	2.91389															69	30	29.275	1.96477
							70	80	79.856	5.35946		Image 23	70	62	61.995	4.16074															70	33	32.065	2.15201
							71	39	38.601	2.59067			71	41	40.74	2.73423														Image 21	71	41	40.33	2.70671
						Image 21	72	47	46.85	3.1443			72	78	77.598	5.20792															72	49	48.259	3.23886
							73	93	92.873	6.23309																				Image 22	73	31	30.232	2.02899
						Image 22	74	63	62.897	4.22128																					74	38	37.918	2.54483
							75	68	67.605	4.53725																					75	36	35.248	2.36564
							76	63	62.688	4.20725																				Image 23	76	44	43.351	2.90946
																															77	19	18.439	1.23752
																															78	44	43.794	2.93919
																															79	26	25.786	1.7306
																															80	24	23.602	1.58403
																															81	33	32.09	2.15369
	24 h	a.v.	41.5786				24 h	a.v.	64.6668				24 h	a.v.	56.3054				24 h	a.v.	41.3831				24 h	a.v.	39.6054				30 h	a.v.	34.4694				30 h	a.v.	65.3331				30 h	a.v.	53.3503				30 h
	0 uM	s.e.m.	1.15118				10 uM	s.e.m.	2.18348				5 uM	s.e.m.	2.13123				2 uM	s.e.m.	1.6197				1 uM	s.e.m.	1.30261				0 uM-1	s.e.m.	1.01812				10 uM	s.e.m.	2.50575				5 uM	s.e.m.	2.0819				2 uM
[truncated: 8 more columns]

## Sheet: グラフ um
DEX				scale	40x	100um	596pixel			100x	1um	14.9	pixel																	DEX
24 h					100x	100um	1490pixel																							30 h
0 uM - 1		Area	Length (um)	Length (um)		10 uM		Area	Length (um)	Length (um)		5 uM		Area	Length (um)	Length (um)		2 uM		Area	Length (um)	Length (um)		1 uM		Area	Length (um)	Length (um)		0 uM - 1		Area	Length (um)	Length (um)		10 uM		Area	Length (um)	Length (um)		5 uM		Area	Length (um)	Length (um)		2 uM
Image 1	1	41	2.71872	0.182465		Image 1	1	81	5.40389	0.362677		Image 1	1	60	4.02	0.269799		Image 1	1	45	2.95631	0.19841		Image 1	1	46	3.0498	0.204684		Image 1	1	32	2.10933	0.141566		Image 1	1	47	3.10544	0.208419		Image 1	1	45	2.95987	0.198649		Image 1	1
Image 2	2	55	3.67248	0.246475			2	94	6.27081	0.420859		Image 2	2	67	4.46436	0.299622			2	27	1.79081	0.120188			2	29	1.8804	0.126202			2	33	2.17349	0.145872			2	51	3.41664	0.229305			2	51	3.41893	0.229458		Image 2	2
Image 3	3	53	3.50154	0.235003		Image 2	3	69	4.60403	0.308995			3	50	3.3349	0.223819		Image 2	3	38	2.49409	0.167389		Image 2	3	32	2.14027	0.143642			3	27	1.81154	0.12158			3	63	4.21228	0.282703			3	84	5.6153	0.376866		Image 3	3
Image 4	4	46	3.04107	0.204099			4	51	3.40235	0.228346			4	49	3.26174	0.218909			4	58	3.88268	0.260583			4	37	2.43658	0.163529		Image 2	4	30	1.94886	0.130796		Image 2	4	48	3.17698	0.21322			4	59	3.90074	0.261795			4
	5	36	2.34899	0.157651			5	35	2.30577	0.15475		Image 3	5	34	2.25866	0.151588			5	40	2.64483	0.177506		Image 3	5	45	3.02336	0.20291			5	28	1.84765	0.124003			5	46	3.08691	0.207175		Image 2	5	54	3.59564	0.241318			5
Image 5	6	50	3.34403	0.224431		Image 3	6	73	4.87369	0.327093			6	41	2.69819	0.181086		Image 3	6	48	3.24738	0.217945			6	23	1.53047	0.102716		Image 3	6	45	2.96671	0.199108			6	70	4.68034	0.314116			6	63	4.18664	0.280983		Image 4	6
	7	45	3.00383	0.201599			7	52	3.43597	0.230602			7	48	3.19114	0.214171		Image 4	7	49	3.28705	0.220607			7	37	2.41987	0.162407			7	37	2.46228	0.165254			7	66	4.41443	0.29627		Image 3	7	65	4.31174	0.289379			7
	8	31	2.03121	0.136323			8	75	4.99195	0.33503		Image 4	8	70	4.64315	0.311621			8	38	2.54215	0.170614		Image 4	8	47	3.1247	0.209711			8	40	2.6406	0.177222		Image 3	8	69	4.60537	0.309085			8	67	4.46779	0.299851			8
Image 6	9	64	4.2304	0.28392			9	60	3.98221	0.267263			9	43	2.82604	0.189667			9	46	3.05336	0.204923			9	38	2.48879	0.167033		Image 4	9	35	2.33745	0.156876		Image 4	9	33	2.19846	0.147547			9	48	3.19584	0.214486			9
	10	27	1.78705	0.119936		Image 4	10	96	6.39738	0.429355			10	52	3.46517	0.232562			10	34	2.21577	0.14871			10	63	4.21201	0.282685			10	28	1.84765	0.124003			10	71	4.73362	0.317693		Image 4	10	47	3.09604	0.207788		Image 5	10
Image 7	11	44	2.89839	0.194523			11	68	4.53839	0.30459		Image 5	11	58	3.85148	0.258488		Image 5	11	49	3.24611	0.21786			11	28	1.85785	0.124688		Image 5	11	37	2.47624	0.166191		Image 5	11	69	4.61087	0.309455			11	36	2.39812	0.160948			11
	12	34	2.22758	0.149502			12	83	5.54423	0.372096			12	66	4.41134	0.296063			12	38	2.48416	0.166722		Image 5	12	76	5.08262	0.341115			12	53	3.53148	0.237012			12	46	3.05262	0.204874			12	59	3.92081	0.263141			12
	13	73	4.8545	0.325805			13	93	6.19711	0.415914		Image 6	13	61	4.05913	0.272425			13	41	2.73336	0.183447			13	39	2.58148	0.173253			13	21	1.35067	0.0906491		Image 6	13	45	2.99013	0.20068		Image 5	13	52	3.47671	0.233336			13
Image 8	14	38	2.52725	0.169614		Image 5	14	58	3.84617	0.258133		Image 7	14	37	2.4696	0.165745		Image 6	14	38	2.52732	0.169618			14	49	3.23081	0.216833		Image 6	14	26	1.69389	0.113684			14	44	2.91389	0.195563			14	56	3.75624	0.252097		Image 6	14
Image 9	15	38	2.53369	0.170046			15	46	3.02101	0.202752			15	69	4.6149	0.309725			15	34	2.24483	0.15066		Image 6	15	32	2.08242	0.139759			15	30	1.95671	0.131323		Image 7	15	60	3.98577	0.267501		Image 6	15	52	3.43537	0.230562			15
	16	31	2.01846	0.135467		Image 6	16	97	6.46664	0.434003			16	42	2.79456	0.187555			16	39	2.58195	0.173285			16	41	2.72013	0.182559			16	32	2.1243	0.14257			16	55	3.68295	0.247178			16	52	3.4549	0.231872		Image 7	16
	17	30	1.95121	0.130954			17	63	4.17148	0.279965		Image 8	17	57	3.77872	0.253606			17	41	2.73289	0.183415		Image 7	17	46	3.03926	0.203977		Image 7	17	38	2.54584	0.170862		Image 8	17	59	3.90577	0.262132		Image 7	17	108	7.24383	0.486163			17
Image 10	18	42	2.80356	0.188158			18	48	3.20154	0.214869			18	48	3.18846	0.21399		Image 7	18	41	2.68644	0.180298			18	36	2.39792	0.160934			18	23	1.52389	0.102275			18	59	3.90584	0.262137			18	44	2.90866	0.195212		Image 8	18
	19	49	3.24188	0.217576		Image 7	19	55	3.66067	0.245683		Image 9	19	60	4.00342	0.268686			19	33	2.17785	0.146165		Image 8	19	46	3.03872	0.203941			19	36	2.40846	0.161641			19	93	6.21416	0.417058		Image 8	19	112	7.47685	0.501802			19
Image 11	20	44	2.89584	0.194352			20	61	4.08846	0.274393			20	79	5.25664	0.352795		Image 8	20	72	4.79168	0.321589			20	34	2.23503	0.150002			20	44	2.92805	0.196514		Image 9	20	80	5.33691	0.358182			20	59	3.92027	0.263105		Image 9	20
	21	34	2.23403	0.149935			21	46	3.05027	0.204716			21	67	4.49859	0.301919			21	37	2.42242	0.162578		Image 9	21	57	3.7996	0.255007			21	33	2.16725	0.145453			21	88	5.91544	0.397009			21	39	2.61141	0.175262			21
	22	32	2.11698	0.142079			22	57	3.79698	0.254831		Image 10	22	45	2.95872	0.198572		Image 9	22	111	7.42805	0.498527			22	24	1.59658	0.107153			22	25	1.8002	0.120819		Image 10	22	59	3.95322	0.265317		Image 9	22	59	3.94228	0.264583		Image 10	22
	23	31	2.04718	0.137395			23	67	4.46584	0.299721			23	64	4.2394	0.284523			23	29	1.89302	0.127048			23	39	2.60752	0.175001		Image 8	23	29	1.88993	0.126841		Image 11	23	76	5.08631	0.341363			23	43	2.84664	0.19105			23
	24	48	3.1794	0.213382		Image 8	24	109	7.25577	0.486965			24	66	4.43128	0.297401			24	35	2.32785	0.156232			24	35	2.3094	0.154993			24	31	2.02826	0.136124			24	61	4.04725	0.271627			24	63	4.18899	0.28114		Image 11	24
Image 12	25	57	3.79919	0.25498			25	138	9.19859	0.617355		Image 11	25	65	4.32758	0.290442			25	35	2.34154	0.157151		Image 10	25	48	3.19054	0.21413			25	16	1.06114	0.0712175			25	63	4.20336	0.282104		Image 10	25	38	2.51564	0.168835			25
	26	42	2.87403	0.192888		Image 9	26	91	6.09362	0.408968			26	51	3.36456	0.22581		Image 10	26	52	3.4702	0.232899			26	48	3.16685	0.21254		Image 9	26	43	2.86711	0.192424		Image 12	26	76	5.09765	0.342124			26	47	3.12342	0.209626			26
Image 13	27	36	2.38242	0.159894			27	44	2.90678	0.195086		Image 12	27	55	3.62872	0.243539			27	38	2.51376	0.168709		Image 11	27	24	1.58396	0.106306			27	42	2.77423	0.18619			27	41	2.71893	0.182478			27	67	4.45886	0.299252			27
	28	40	2.67832	0.179753			28	45	2.96497	0.198991			28	59	3.92711	0.263565			28	25	1.61899	0.108657			28	38	2.52852	0.1697			28	24	1.58537	0.106401			28	47	3.11859	0.209301			28	42	2.80517	0.188266		Image 12	28
	29	36	2.38342	0.159961			29	57	3.79154	0.254466			29	29	1.89114	0.126922		Image 11	29	51	3.36725	0.22599			29	28	1.83913	0.123431		Image 10	29	39	2.60846	0.175064			29	72	4.81852	0.323391		Image 11	29	85	5.65369	0.379442			29
	30	49	3.26772	0.21931			30	35	2.33336	0.156601		Image 13	30	77	5.13631	0.344719			30	25	1.63866	0.109977			30	33	2.16463	0.145277			30	41	2.68685	0.180325		Image 13	30	129	8.62879	0.579114			30	74	4.93839	0.331436		Image 13	30
	31	26	1.72926	0.116058			31	80	5.38027	0.361092			31	75	5.01309	0.336449			31	17	1.10685	0.0742849		Image 12	31	40	2.63121	0.176591			31	33	2.21087	0.148381			31	104	6.95215	0.466587			31	41	2.75289	0.184757			31
Image 14	32	38	2.52369	0.169375		Image 10	32	76	5.04631	0.338678			32	44	2.89161	0.194068			32	41	2.75745	0.185064			32	48	3.20819	0.215315		Image 11	32	32	2.13067	0.142998			32	35	2.34591	0.157443			32	40	2.68201	0.180001			32
	33	55	3.65275	0.245151			33	48	3.16919	0.212698		Image 14	33	79	5.24664	0.352124		Image 12	33	54	3.60913	0.242223			33	32	2.12369	0.14253			33	46	3.06826	0.205923		Image 14	33	46	3.0253	0.20304			33	47	3.12685	0.209855		Image 14	33
Image 15	34	40	2.64483	0.177506			34	29	1.92631	0.129282			34	33	2.20503	0.147989			34	39	2.60121	0.174578		Image 13	34	38	2.50128	0.167871			34	32	2.09235	0.140426			34	49	3.26785	0.219319			34	45	3.01557	0.202387			34
	35	28	1.84658	0.123931		Image 11	35	66	4.42523	0.296996			35	53	3.52523	0.236593			35	33	2.17128	0.145723			35	43	2.86946	0.192581			35	37	2.48322	0.166659		Image 15	35	60	3.98752	0.267619		Image 12	35	66	4.43148	0.297415			35
Image 16	36	49	3.26664	0.219238			36	57	3.76121	0.25243			36	45	3.0153	0.202369		Image 13	36	28	1.84369	0.123738			36	26	1.73926	0.116729		Image 12	36	46	3.06174	0.205486			36	85	5.64463	0.378834			36	44	2.89953	0.194599		Image 15	36
	37	38	2.52738	0.169623			37	80	5.32456	0.357353			37	44	2.92859	0.19655			37	48	3.21228	0.215589			37	37	2.44953	0.164398			37	22	1.43631	0.0963966			37	78	5.17913	0.347592			37	67	4.47094	0.300063			37
	38	37	2.42758	0.162925			38	46	3.04517	0.204374		Image 15	38	45	3.00141	0.201437		Image 14	38	40	2.64685	0.177641		Image 14	38	39	2.61638	0.175596			38	35	2.28302	0.153223			38	77	5.11698	0.343421		Image 13	38	50	3.35577	0.22522			38
	39	44	2.89134	0.19405		Image 12	39	66	4.41631	0.296397			39	60	4.02235	0.269956			39	43	2.83658	0.190374			39	33	2.20403	0.147921			39	25	1.61631	0.108477		Image 16	39	114	7.64336	0.512977			39	37	2.46141	0.165195			39
Image 17	40	48	3.19329	0.214315			40	62	4.11154	0.275943			40	21	1.4094	0.0945903		Image 15	40	49	3.2557	0.218504			40	29	1.91953	0.128828			40	36	2.37188	0.159187			40	68	4.52423	0.303639			40	42	2.76121	0.185316			40
	41	34	2.2202	0.149007			41	58	3.85738	0.258885		Image 16	41	64	4.25564	0.285613			41	27	1.78946	0.120098		Image 15	41	52	3.44242	0.231035		Image 13	41	29	1.89946	0.127481		Image 17	41	79	5.30577	0.356092		Image 14	41	41	2.70544	0.181573			41
	42	39	2.59832	0.174384			42	81	5.41926	0.363709			42	63	4.2304	0.28392			42	22	1.47342	0.0988874			42	39	2.5557	0.171524			42	64	4.28919	0.287865		Image 18	42	74	4.96181	0.333008			42	67	4.4551	0.299		Image 16	42
Image 18	43	48	3.19846	0.214662		Image 13	43	62	4.1447	0.278168			43	52	3.44054	0.230909		Image 16	43	54	3.57826	0.240151			43	37	2.45584	0.164821			43	42	2.79356	0.187487		Image 19	43	68	4.50826	0.302567		Image 15	43	45	2.95544	0.198351			43
	44	43	2.85738	0.191771			44	79	5.24396	0.351944			44	37	2.44309	0.163966			44	44	2.89926	0.194581		Image 16	44	37	2.4255	0.162785			44	33	2.16852	0.145538			44	56	3.75181	0.251799			44	39	2.55564	0.171519			44
	45	41	2.69054	0.180573			45	46	3.02893	0.203284			45	28	1.81799	0.122013		Image 17	45	36	2.37282	0.15925			45	37	2.45966	0.165078			45	33	2.19436	0.147273		Image 20	45	71	4.71799	0.316643			45	44	2.96275	0.198842			45
Image 19	46	53	3.55322	0.238471			46	75	4.97074	0.333607		Image 17	46	67	4.45718	0.29914			46	41	2.72188	0.182676			46	35	2.3247	0.15602			46	35	2.28188	0.153146			46	52	3.4496	0.231517			46	45	2.98134	0.20009		Image 17	46
	47	40	2.63886	0.177105		Image 14	47	57	3.7704	0.253047			47	100	6.66067	0.447025			47	42	2.76282	0.185424		Image 17	47	32	2.12235	0.14244		Image 14	47	33	2.14765	0.144138			47	56	3.69638	0.248079			47	56	3.73362	0.250579			47
	48	32	2.09221	0.140417			48	65	4.35523	0.292298			48	55	3.64101	0.244363		Image 18	48	48	3.21785	0.215963			48	40	2.64631	0.177605			48	39	2.59067	0.173871			48	48	3.20013	0.214774			48	35	2.34497	0.15738			48
Image 20	49	46	3.06134	0.205459			49	62	4.11268	0.276019			49	104	6.92846	0.464997			49	42	2.75168	0.184676		Image 18	49	42	2.79369	0.187496			49	30	1.97584	0.132607			49	81	5.4257	0.364141		Image 16	49	46	3.03893	0.203955		Image 18	49
	50	53	3.53671	0.237363			50	60	4.02913	0.270411		Image 18	50	58	3.87497	0.260065		Image 19	50	50	3.35161	0.22494			50	46	3.03919	0.203973		Image 15	50	38	2.54174	0.170587		Image 21	50	90	5.9843	0.401631			50	73	4.85094	0.325566			50
	51	40	2.67779	0.179717		Image 15	51	71	4.71638	0.316535			51	38	2.5104	0.168483			51	33	2.2057	0.148034			51	45	2.99	0.200671			51	52	3.48121	0.233638			51	54	3.60094	0.241674		Image 17	51	59	3.92436	0.26338			51
Image 21	52	38	2.49047	0.167146			52	78	5.22544	0.3507			52	51	3.37779	0.226697			52	26	1.71336	0.11499		Image 19	52	48	3.18248	0.213589			52	45	2.96946	0.199293			52	56	3.70872	0.248908			52	52	3.46248	0.232381			52
	53	39	2.55631	0.171564			53	44	2.93302	0.196847			53	55	3.69107	0.247723			53	39	2.58329	0.173375			53	60	3.96248	0.265938			53	41	2.70879	0.181798		Image 22	53	96	6.44114	0.432291			53	41	2.71544	0.182244			53
	54	39	2.55034	0.171163		Image 16	54	103	6.92201	0.464565		Image 19	54	88	5.87477	0.39428		Image 20	54	31	2.03926	0.136863			54	34	2.25537	0.151367		Image 16	54	31	2.01342	0.135129			54	58	3.84423	0.258002		Image 18	54	47	3.14503	0.211076		Image 19	54
Image 22	55	35	2.29262	0.153867			55	58	3.87664	0.260177			55	39	2.56443	0.172109			55	51	3.4049	0.228517			55	30	1.95436	0.131165			55	19	1.23389	0.0828116			55	72	4.82101	0.323557			55	56	3.75342	0.251908			55
	56	44	2.89765	0.194473			56	71	4.75107	0.318864			56	120	8.01289	0.537778			56	47	3.13168	0.21018			56	45	2.97289	0.199523			56	31	2.07295	0.139124			56	89	5.91973	0.397297			56	41	2.68826	0.18042			56
	57	36	2.40383	0.161331			57	57	3.78805	0.254232			57	46	3.06389	0.20563		Image 21	57	58	3.86242	0.259223		Image 20	57	47	3.10154	0.208157		Image 17	57	39	2.60342	0.174726		Image 23	57	58	3.88201	0.260538		Image 19	57	47	3.11651	0.209162			57
Image 23	58	50	3.35617	0.225247		Image 17	58	86	5.74705	0.385708		Image 20	58	50	3.32336	0.223044			58	46	3.04	0.204027			58	26	1.73201	0.116243			58	43	2.8496	0.191248			58	82	5.44477	0.36542			58	38	2.53262	0.169974		Image 20	58
	59	49	3.26718	0.219274			59	59	3.95644	0.265533			59	57	3.79094	0.254425		Image 22	59	44	2.92624	0.196392		Image 21	59	64	4.27228	0.28673			59	20	1.28221	0.0860547			59	38	2.53262	0.169974		Image 20	59	32	2.10745	0.14144			59
Image 24	60	44	2.89839	0.194523			60	61	4.05114	0.271889			60	59	3.94732	0.26492			60	37	2.42544	0.162781			60	34	2.23101	0.149732			60	31	2.01456	0.135206									60	91	6.10725	0.409882
	61	46	3.08537	0.207072		Image 18	61	64	4.2898	0.287906			61	63	4.22483	0.283546			61	40	2.65242	0.178015			61	45	2.97201	0.199464		Image 18	61	44	2.90121	0.194712									61	47	3.13188	0.210193
							62	55	3.63926	0.244246		Image 21	62	88	5.89007	0.395307			62	48	3.17409	0.213026			62	49	3.28758	0.220643			62	36	2.38671	0.160182									62	44	2.94322	0.197532
							63	84	5.60336	0.376064			63	34	2.23893	0.150264		Image 23	63	56	3.74081	0.251061									63	40	2.63933	0.177136
							64	59	3.95443	0.265398			64	36	2.39295	0.160601			64	38	2.5502	0.171154									64	18	1.17208	0.0786631
						Image 19	65	56	3.74906	0.251615			65	47	3.12423	0.20968			65	42	2.77758	0.186415								Image 19	65	49	3.2355	0.217148
							66	57	3.82691	0.25684		Image 22	66	79	5.30081	0.355759															66	26	1.74107	0.116851
							67	35	2.32235	0.155862			67	42	2.79678	0.187703															67	56	3.69879	0.248241
							68	48	3.23557	0.217152			68	74	4.93403	0.331143														Image 20	68	46	3.03201	0.203491
						Image 20	69	48	3.16289	0.212274			69	44	2.91389	0.195563															69	30	1.96477	0.131863
							70	80	5.35946	0.359696		Image 23	70	62	4.16074	0.279244															70	33	2.15201	0.14443
							71	39	2.59067	0.173871			71	41	2.73423	0.183505														Image 21	71	41	2.70671	0.181658
						Image 21	72	47	3.1443	0.211027			72	78	5.20792	0.349525															72	49	3.23886	0.217373
							73	93	6.23309	0.418328																				Image 22	73	31	2.02899	0.136174
						Image 22	74	63	4.22128	0.283307																					74	38	2.54483	0.170794
							75	68	4.53725	0.304513																					75	36	2.36564	0.158768
							76	63	4.20725	0.282366																				Image 23	76	44	2.90946	0.195266
																															77	19	1.23752	0.0830548
																															78	44	2.93919	0.197261
																															79	26	1.7306	0.116148
																															80	24	1.58403	0.106311
																															81	33	2.15369	0.144543
	24 h	a.v.	2.79051				24 h	a.v.	4.34005				24 h	a.v.	3.77889				24 h	a.v.	2.77739				24 h	a.v.	2.65808				30 h	a.v.	2.31338				30 h	a.v.	4.38477				30 h	a.v.	3.58056				30 h
	0 uM	s.e.m.	0.0772603				10 uM	s.e.m.	0.146543				5 uM	s.e.m.	0.143036				2 uM	s.e.m.	0.108705				1 uM	s.e.m.	0.0874236				0 uM-1	s.e.m.	0.0683305				10 uM	s.e.m.	0.168171				5 uM	s.e.m.	0.139725				2 uM
[truncated: 8 more columns]

## Sheet: Sheet3
0	10	5	2	1	0	10	5	2	1
2.71872	5.40389	4.02	2.95631	3.0498	2.10933	3.10544	2.95987	3.24933	1.52161
3.67248	6.27081	4.46436	1.79081	1.8804	2.17349	3.41664	3.41893	2.46577	1.90644
3.50154	4.60403	3.3349	2.49409	2.14027	1.81154	4.21228	5.6153	2.31128	2.25651
3.04107	3.40235	3.26174	3.88268	2.43658	1.94886	3.17698	3.90074	2.20779	2.88591
2.34899	2.30577	2.25866	2.64483	3.02336	1.84765	3.08691	3.59564	2.73852	2.67953
3.34403	4.87369	2.69819	3.24738	1.53047	2.96671	4.68034	4.18664	3.63564	2.90879
3.00383	3.43597	3.19114	3.28705	2.41987	2.46228	4.41443	4.31174	1.6547	1.74497
2.03121	4.99195	4.64315	2.54215	3.1247	2.6406	4.60537	4.46779	3.99282	3.02953
4.2304	3.98221	2.82604	3.05336	2.48879	2.33745	2.19846	3.19584	3.74107	3.13792
1.78705	6.39738	3.46517	2.21577	4.21201	1.84765	4.73362	3.09604	2.52785	2.09027
2.89839	4.53839	3.85148	3.24611	1.85785	2.47624	4.61087	2.39812	2.32128	2.36591
2.22758	5.54423	4.41134	2.48416	5.08262	3.53148	3.05262	3.92081	3.19208	3.92
4.8545	6.19711	4.05913	2.73336	2.58148	1.35067	2.99013	3.47671	2.5445	3.52383
2.52725	3.84617	2.4696	2.52732	3.23081	1.69389	2.91389	3.75624	3.25691	2.9706
2.53369	3.02101	4.6149	2.24483	2.08242	1.95671	3.98577	3.43537	2.99081	1.30309
2.01846	6.46664	2.79456	2.58195	2.72013	2.1243	3.68295	3.4549	3.45638	3.12698
1.95121	4.17148	3.77872	2.73289	3.03926	2.54584	3.90577	7.24383	2.19389	1.23752
2.80356	3.20154	3.18846	2.68644	2.39792	1.52389	3.90584	2.90866	3.68362	1.46577
3.24188	3.66067	4.00342	2.17785	3.03872	2.40846	6.21416	7.47685	2.85966	2.27993
2.89584	4.08846	5.25664	4.79168	2.23503	2.92805	5.33691	3.92027	2.57349	2.03785
2.23403	3.05027	4.49859	2.42242	3.7996	2.16725	5.91544	2.61141	3.38013	1.80336
2.11698	3.79698	2.95872	7.42805	1.59658	1.8002	3.95322	3.94228	3.85148	2.63309
2.04718	4.46584	4.2394	1.89302	2.60752	1.88993	5.08631	2.84664	2.75752	2.44134
3.1794	7.25577	4.43128	2.32785	2.3094	2.02826	4.04725	4.18899	4.59779	2.09403
3.79919	9.19859	4.32758	2.34154	3.19054	1.06114	4.20336	2.51564	3.18067	1.21456
2.87403	6.09362	3.36456	3.4702	3.16685	2.86711	5.09765	3.12342	2.32973	1.53047
2.38242	2.90678	3.62872	2.51376	1.58396	2.77423	2.71893	4.45886	3.75181	1.56906
2.67832	2.96497	3.92711	1.61899	2.52852	1.58537	3.11859	2.80517	2.34134	2.67195
2.38342	3.79154	1.89114	3.36725	1.83913	2.60846	4.81852	5.65369	2.55121	1.76168
3.26772	2.33336	5.13631	1.63866	2.16463	2.68685	8.62879	4.93839	4.06195	1.42369
1.72926	5.38027	5.01309	1.10685	2.63121	2.21087	6.95215	2.75289	2.83396	1.90772
2.52369	5.04631	2.89161	2.75745	3.20819	2.13067	2.34591	2.68201	2.28819	1.97497
3.65275	3.16919	5.24664	3.60913	2.12369	3.06826	3.0253	3.12685	2.46228	1.93705
2.64483	1.92631	2.20503	2.60121	2.50128	2.09235	3.26785	3.01557	2.2551	2.48852
1.84658	4.42523	3.52523	2.17128	2.86946	2.48322	3.98752	4.43148	2.30181	1.80584
3.26664	3.76121	3.0153	1.84369	1.73926	3.06174	5.64463	2.89953	2.03362	1.92067
2.52738	5.32456	2.92859	3.21228	2.44953	1.43631	5.17913	4.47094	3.9696	3.31859
2.42758	3.04517	3.00141	2.64685	2.61638	2.28302	5.11698	3.35577	2.27107	2.18611
2.89134	4.41631	4.02235	2.83658	2.20403	1.61631	7.64336	2.46141	2.50544	2.13329
3.19329	4.11154	1.4094	3.2557	1.91953	2.37188	4.52423	2.76121	3.3155	2.11087
2.2202	3.85738	4.25564	1.78946	3.44242	1.89946	5.30577	2.70544	1.94631	3.1655
2.59832	5.41926	4.2304	1.47342	2.5557	4.28919	4.96181	4.4551	3.78926	2.49772
3.19846	4.1447	3.44054	3.57826	2.45584	2.79356	4.50826	2.95544	3.03517	2.70826
2.85738	5.24396	2.44309	2.89926	2.4255	2.16852	3.75181	2.55564	1.80591	2.91268
2.69054	3.02893	1.81799	2.37282	2.45966	2.19436	4.71799	2.96275	2.1496	1.62329
3.55322	4.97074	4.45718	2.72188	2.3247	2.28188	3.4496	2.98134	3.6798	2.16436
2.63886	3.7704	6.66067	2.76282	2.12235	2.14765	3.69638	3.73362	3.95705	3.14577
2.09221	4.35523	3.64101	3.21785	2.64631	2.59067	3.20013	2.34497	4.92208	2.76181
3.06134	4.11268	6.92846	2.75168	2.79369	1.97584	5.4257	3.03893	3.55779	3.12282
3.53671	4.02913	3.87497	3.35161	3.03919	2.54174	5.9843	4.85094	2.68584	2.34416
2.67779	4.71638	2.5104	2.2057	2.99	3.48121	3.60094	3.92436	4.61584	1.97389
2.49047	5.22544	3.37779	1.71336	3.18248	2.96946	3.70872	3.46248	3.78779	1.80181
2.55631	2.93302	3.69107	2.58329	3.96248	2.70879	6.44114	2.71544	2.97758	1.84289
2.55034	6.92201	5.87477	2.03926	2.25537	2.01342	3.84423	3.14503	3.23584	2.47926
2.29262	3.87664	2.56443	3.4049	1.95436	1.23389	4.82101	3.75342	4.20221	2.00221
2.89765	4.75107	8.01289	3.13168	2.97289	2.07295	5.91973	2.68826	2.86007	2.46409
2.40383	3.78805	3.06389	3.86242	3.10154	2.60342	3.88201	3.11651	3.36456	2.16436
3.35617	5.74705	3.32336	3.04	1.73201	2.8496	5.44477	2.53262	4.0502	2.30644
3.26718	3.95644	3.79094	2.92624	4.27228	1.28221	2.53262	2.10745	2.47597	2.5355
2.89839	4.05114	3.94732	2.42544	2.23101	2.01456		6.10725		2.41987
3.08537	4.2898	4.22483	2.65242	2.97201	2.90121		3.13188		1.62188
	3.63926	5.89007	3.17409	3.28758	2.38671		2.94322		3.54396
	5.60336	2.23893	3.74081		2.63933				2.77396
	3.95443	2.39295	2.5502		1.17208				2.61597
	3.74906	3.12423	2.77758		3.2355				2.57242
	3.82691	5.30081			1.74107				1.80611
	2.32235	2.79678			3.69879				1.55114
	3.23557	4.93403			3.03201				2.29074
	3.16289	2.91389			1.96477				1.77309
	5.35946	4.16074			2.15201				1.92604
	2.59067	2.73423			2.70671				2.70544
	3.1443	5.20792			3.23886				2.49899
	6.23309				2.02899				4.11396
	4.22128				2.54483				2.94154
	4.53725				2.36564				3.45685
	4.20725				2.90946				2.01899
					1.23752				1.8947
					2.93919				3.12208
					1.7306				1.8804
					1.58403				2.16121
					2.15369				2.14879
									2.29074
									2.13188
									2.00221
									1.5953
									4.33
									2.2457
									2.31584
									2.41611
									4.39758
									3.22926
									2.3906
									1.50074
									3.20584
									1.74107
									1.99315
									0.78557
									4.21792
									1.93705
									1.80711
									3.09893
2.79051	4.34005	3.77889	2.77739	2.65808	2.31338	4.38477	3.58056	3.04638	2.36443
0.0772603	0.146543	0.143036	0.108705	0.0874236	0.0683305	0.168171	0.139725	0.0999651	0.0702769

## Sheet: Sheet3 (2)
0	0	10	10	5	5	2	2	1	1
2.71872	2.10933	5.40389	3.10544	4.02	2.95987	2.95631	3.24933	3.0498	1.52161
3.67248	2.17349	6.27081	3.41664	4.46436	3.41893	1.79081	2.46577	1.8804	1.90644
3.50154	1.81154	4.60403	4.21228	3.3349	5.6153	2.49409	2.31128	2.14027	2.25651
3.04107	1.94886	3.40235	3.17698	3.26174	3.90074	3.88268	2.20779	2.43658	2.88591
2.34899	1.84765	2.30577	3.08691	2.25866	3.59564	2.64483	2.73852	3.02336	2.67953
3.34403	2.96671	4.87369	4.68034	2.69819	4.18664	3.24738	3.63564	1.53047	2.90879
3.00383	2.46228	3.43597	4.41443	3.19114	4.31174	3.28705	1.6547	2.41987	1.74497
2.03121	2.6406	4.99195	4.60537	4.64315	4.46779	2.54215	3.99282	3.1247	3.02953
4.2304	2.33745	3.98221	2.19846	2.82604	3.19584	3.05336	3.74107	2.48879	3.13792
1.78705	1.84765	6.39738	4.73362	3.46517	3.09604	2.21577	2.52785	4.21201	2.09027
2.89839	2.47624	4.53839	4.61087	3.85148	2.39812	3.24611	2.32128	1.85785	2.36591
2.22758	3.53148	5.54423	3.05262	4.41134	3.92081	2.48416	3.19208	5.08262	3.92
4.8545	1.35067	6.19711	2.99013	4.05913	3.47671	2.73336	2.5445	2.58148	3.52383
2.52725	1.69389	3.84617	2.91389	2.4696	3.75624	2.52732	3.25691	3.23081	2.9706
2.53369	1.95671	3.02101	3.98577	4.6149	3.43537	2.24483	2.99081	2.08242	1.30309
2.01846	2.1243	6.46664	3.68295	2.79456	3.4549	2.58195	3.45638	2.72013	3.12698
1.95121	2.54584	4.17148	3.90577	3.77872	7.24383	2.73289	2.19389	3.03926	1.23752
2.80356	1.52389	3.20154	3.90584	3.18846	2.90866	2.68644	3.68362	2.39792	1.46577
3.24188	2.40846	3.66067	6.21416	4.00342	7.47685	2.17785	2.85966	3.03872	2.27993
2.89584	2.92805	4.08846	5.33691	5.25664	3.92027	4.79168	2.57349	2.23503	2.03785
2.23403	2.16725	3.05027	5.91544	4.49859	2.61141	2.42242	3.38013	3.7996	1.80336
2.11698	1.8002	3.79698	3.95322	2.95872	3.94228	7.42805	3.85148	1.59658	2.63309
2.04718	1.88993	4.46584	5.08631	4.2394	2.84664	1.89302	2.75752	2.60752	2.44134
3.1794	2.02826	7.25577	4.04725	4.43128	4.18899	2.32785	4.59779	2.3094	2.09403
3.79919	1.06114	9.19859	4.20336	4.32758	2.51564	2.34154	3.18067	3.19054	1.21456
2.87403	2.86711	6.09362	5.09765	3.36456	3.12342	3.4702	2.32973	3.16685	1.53047
2.38242	2.77423	2.90678	2.71893	3.62872	4.45886	2.51376	3.75181	1.58396	1.56906
2.67832	1.58537	2.96497	3.11859	3.92711	2.80517	1.61899	2.34134	2.52852	2.67195
2.38342	2.60846	3.79154	4.81852	1.89114	5.65369	3.36725	2.55121	1.83913	1.76168
3.26772	2.68685	2.33336	8.62879	5.13631	4.93839	1.63866	4.06195	2.16463	1.42369
1.72926	2.21087	5.38027	6.95215	5.01309	2.75289	1.10685	2.83396	2.63121	1.90772
2.52369	2.13067	5.04631	2.34591	2.89161	2.68201	2.75745	2.28819	3.20819	1.97497
3.65275	3.06826	3.16919	3.0253	5.24664	3.12685	3.60913	2.46228	2.12369	1.93705
2.64483	2.09235	1.92631	3.26785	2.20503	3.01557	2.60121	2.2551	2.50128	2.48852
1.84658	2.48322	4.42523	3.98752	3.52523	4.43148	2.17128	2.30181	2.86946	1.80584
3.26664	3.06174	3.76121	5.64463	3.0153	2.89953	1.84369	2.03362	1.73926	1.92067
2.52738	1.43631	5.32456	5.17913	2.92859	4.47094	3.21228	3.9696	2.44953	3.31859
2.42758	2.28302	3.04517	5.11698	3.00141	3.35577	2.64685	2.27107	2.61638	2.18611
2.89134	1.61631	4.41631	7.64336	4.02235	2.46141	2.83658	2.50544	2.20403	2.13329
3.19329	2.37188	4.11154	4.52423	1.4094	2.76121	3.2557	3.3155	1.91953	2.11087
2.2202	1.89946	3.85738	5.30577	4.25564	2.70544	1.78946	1.94631	3.44242	3.1655
2.59832	4.28919	5.41926	4.96181	4.2304	4.4551	1.47342	3.78926	2.5557	2.49772
3.19846	2.79356	4.1447	4.50826	3.44054	2.95544	3.57826	3.03517	2.45584	2.70826
2.85738	2.16852	5.24396	3.75181	2.44309	2.55564	2.89926	1.80591	2.4255	2.91268
2.69054	2.19436	3.02893	4.71799	1.81799	2.96275	2.37282	2.1496	2.45966	1.62329
3.55322	2.28188	4.97074	3.4496	4.45718	2.98134	2.72188	3.6798	2.3247	2.16436
2.63886	2.14765	3.7704	3.69638	6.66067	3.73362	2.76282	3.95705	2.12235	3.14577
2.09221	2.59067	4.35523	3.20013	3.64101	2.34497	3.21785	4.92208	2.64631	2.76181
3.06134	1.97584	4.11268	5.4257	6.92846	3.03893	2.75168	3.55779	2.79369	3.12282
3.53671	2.54174	4.02913	5.9843	3.87497	4.85094	3.35161	2.68584	3.03919	2.34416
2.67779	3.48121	4.71638	3.60094	2.5104	3.92436	2.2057	4.61584	2.99	1.97389
2.49047	2.96946	5.22544	3.70872	3.37779	3.46248	1.71336	3.78779	3.18248	1.80181
2.55631	2.70879	2.93302	6.44114	3.69107	2.71544	2.58329	2.97758	3.96248	1.84289
2.55034	2.01342	6.92201	3.84423	5.87477	3.14503	2.03926	3.23584	2.25537	2.47926
2.29262	1.23389	3.87664	4.82101	2.56443	3.75342	3.4049	4.20221	1.95436	2.00221
2.89765	2.07295	4.75107	5.91973	8.01289	2.68826	3.13168	2.86007	2.97289	2.46409
2.40383	2.60342	3.78805	3.88201	3.06389	3.11651	3.86242	3.36456	3.10154	2.16436
3.35617	2.8496	5.74705	5.44477	3.32336	2.53262	3.04	4.0502	1.73201	2.30644
3.26718	1.28221	3.95644	2.53262	3.79094	2.10745	2.92624	2.47597	4.27228	2.5355
2.89839	2.01456	4.05114		3.94732	6.10725	2.42544		2.23101	2.41987
3.08537	2.90121	4.2898		4.22483	3.13188	2.65242		2.97201	1.62188
	2.38671	3.63926		5.89007	2.94322	3.17409		3.28758	3.54396
	2.63933	5.60336		2.23893		3.74081			2.77396
	1.17208	3.95443		2.39295		2.5502			2.61597
	3.2355	3.74906		3.12423		2.77758			2.57242
	1.74107	3.82691		5.30081					1.80611
	3.69879	2.32235		2.79678					1.55114
	3.03201	3.23557		4.93403					2.29074
	1.96477	3.16289		2.91389					1.77309
	2.15201	5.35946		4.16074					1.92604
	2.70671	2.59067		2.73423					2.70544
	3.23886	3.1443		5.20792					2.49899
	2.02899	6.23309							4.11396
	2.54483	4.22128							2.94154
	2.36564	4.53725							3.45685
	2.90946	4.20725							2.01899
	1.23752								1.8947
	2.93919								3.12208
	1.7306								1.8804
	1.58403								2.16121
	2.15369								2.14879
									2.29074
									2.13188
									2.00221
									1.5953
									4.33
									2.2457
									2.31584
									2.41611
									4.39758
									3.22926
									2.3906
									1.50074
									3.20584
									1.74107
									1.99315
									0.78557
									4.21792
									1.93705
									1.80711
									3.09893
2.79051	2.31338	4.34005	4.38477	3.77889	3.58056	2.77739	3.04638	2.65808	2.36443
0.0772603	0.0683305	0.146543	0.168171	0.143036	0.139725	0.108705	0.0999651	0.0874236	0.0702769
