# Supplementary material for: Circadian oscillation in primary cilium length by clock genes regulates fibroblast cell migration
Source: EMBO Rep. 2023 Nov 16;24(12):e56870. doi: 10.15252/embr.202356870 (PMC10702818; doi:10.15252/embr.202356870)
Supplement: Supplementary file 10 — Source Data for Figure 3 [file EMBR-24-e56870-s014.zip]

Archive with 32 entries (26 files):
- Figure 3/
- __MACOSX/._Figure 3
- Figure 3/3E/
- __MACOSX/Figure 3/._3E
- Figure 3/3B/
- __MACOSX/Figure 3/._3B
- Figure 3/3C/
- __MACOSX/Figure 3/._3C
- Figure 3/3D/
- __MACOSX/Figure 3/._3D
- Figure 3/.DS_Store
- __MACOSX/Figure 3/._.DS_Store
- Figure 3/3A/
- __MACOSX/Figure 3/._3A
- Figure 3/3E/GFAP cilia length.xlsx
- __MACOSX/Figure 3/3E/._GFAP cilia length.xlsx
- Figure 3/3B/ZT17.tif
- __MACOSX/Figure 3/3B/._ZT17.tif
- Figure 3/3B/ZT5.tif
- __MACOSX/Figure 3/3B/._ZT5.tif
- Figure 3/3C/Cilia length neuron.xlsx
- __MACOSX/Figure 3/3C/._Cilia length neuron.xlsx
- Figure 3/3D/ZT5 GFAP.tif
- __MACOSX/Figure 3/3D/._ZT5 GFAP.tif
- Figure 3/3D/ZT17 GFAP.tif
- __MACOSX/Figure 3/3D/._ZT17 GFAP.tif
- Figure 3/3A/GFAP Arl13b.tif
- __MACOSX/Figure 3/3A/._GFAP Arl13b.tif
- Figure 3/3A/GFAP AC3.tif
- __MACOSX/Figure 3/3A/._GFAP AC3.tif
- Figure 3/3A/NeuN AC3 DAPI.tif
- __MACOSX/Figure 3/3A/._NeuN AC3 DAPI.tif
