# Supplementary material for: Circadian oscillation in primary cilium length by clock genes regulates fibroblast cell migration
Source: EMBO Rep. 2023 Nov 16;24(12):e56870. doi: 10.15252/embr.202356870 (PMC10702818; doi:10.15252/embr.202356870)
Supplement: Supplementary file 10 — Source Data for Figure 3 [file EMBR-24-e56870-s014.zip › Figure 3/3E/GFAP cilia length.xlsx]

## Sheet: Sheet1
14:00:00									02:00:00
	Image0162	xy[um]	Z (0.46/slice)	Z (um)	Length					Image0167	xy[um]	Z (0.46/slice)	Z (um)	Length
	1	5.665	10	4.6	7.29741					1	3.925	3	1.38	4.16053
	2	5.717	3	1.38	5.8812					2	5.272	4	1.84	5.58387
	3	3.337	7	3.22	4.63724					3	2.76	5	2.3	3.59271
	4	3.783	3	1.38	4.02685					4	3.036	4	1.84	3.55006
	5	3.6	5	2.3	4.272					5	4.215	5	2.3	4.80169
	6	3.447	3	1.38	3.71298					6	5.679	5	2.3	6.12707
	7	2.989	2	0.92	3.12738					7	8.335	5	2.3	8.64652
	8	2.985	3	1.38	3.28856					8	5.159	5	2.3	5.64848
	9	2.469	3	1.38	2.82849					9	3.396	4	1.84	3.86244
	10	4.147	3	1.38	4.37058					10	4.054	6	2.76	4.90434
	11	3.147	3	1.38	3.43628					11	4.821	6	2.76	5.55515
	12	3.711	3	1.38	3.95928					12	5.378	3	1.38	5.55223
	13	3.273	1	0.46	3.30517					13	5.193	5	2.3	5.67955
	14	2.657	5	2.3	3.51421					14	3.599	3	1.38	3.8545
										15	5.048	4	1.84	5.37289
										16	3.952	5	2.3	4.57256
										17	2.374	5	2.3	3.30543
	Image0165	xy[um]	Z (0.46/slice)	Z (um)	Length
	1	4.103	1	0.46	4.12871
	2	3.081	4	1.84	3.58862
	3	2.235	2	0.92	2.41695					Image0168	xy[um]	Z (0.46/slice)	Z (um)	Length
	4	3.605	3	1.38	3.86011					1	4.723	4	1.84	5.06876
	5	4.106	4	1.84	4.49943					2	5.988	5	2.3	6.41453
	6	3.541	2	0.92	3.65856					3	3.294	4	1.84	3.77307
	7	1.38	6	2.76	3.08577					4	4.749	7	3.22	5.73772
	8	1.656	1	0.46	1.7187					5	7.129	7	3.22	7.82247
	9	2.815	3	1.38	3.13506					6	7.434	8	3.68	8.29498
	10	4.866	2	0.92	4.95221					7	7.001	4	1.84	7.23876
	11	4.826	1	0.46	4.84787					8	7.557	6	2.76	8.04524
	12	2.358	2	0.92	2.53112					9	7.839	4	1.84	8.05205
	13	1.851	5	2.3	2.95232
	14	3.619	2	0.92	3.73411
	15	2.954	4	1.84	3.48019
	16	1.767	2	0.92	1.99216					Image0170	xy[um]	Z (0.46/slice)	Z (um)	Length
										1	6.619	3	1.38	6.76133
										2	5.966	3	1.38	6.12352
										3	4.222	5	2.3	4.80784
	Image0166	xy[um]	Z (0.46/slice)	Z (um)	Length					4	5.138	5	2.3	5.6293
	1	2.225	6	2.76	3.54517					5	4	4	1.84	4.40291
	2	1.932	4	1.84	2.668					6	5.223	4	1.84	5.53763
	3	1.609	2	0.92	1.85345					7	8.146	3	1.38	8.26206
	4	2.225	2	0.92	2.4077					8	5.912	3	1.38	6.07093
	5	1.656	4	1.84	2.47547					9	7.125	4	1.84	7.35875
	6	2.469	5	2.3	3.37431					10	6.697	2	0.92	6.7599
	7	3.67	5	2.3	4.33115					11	5.241	5	2.3	5.72347
	8	2.89	5	2.3	3.69352					12	5.227	6	2.76	5.91093
	9	3.379	4	1.84	3.8475					13	4.947	5	2.3	5.45553
	10	3.54	3	1.38	3.79947					14	4.63	5	2.3	5.16981
	11	3.312	2	0.92	3.4374					15	5.069	5	2.3	5.5664
	12	2.156	2	0.92	2.34409					16	4.381	4	1.84	4.75171
	13	3.139	0	0	3.139					17	5.17	3	1.38	5.35101
	14	3.482	0	0	3.482					18	4.97	4	1.84	5.29967
	15	1.767	2	0.92	1.99216					19	5.46	3	1.38	5.6317
	16	3.642	6	2.76	4.56966
	17	2.156	1	0.46	2.20453
	18	2.469	3	1.38	2.82849
										Image0171	xy[um]	Z (0.46/slice)	Z (um)	Length
										1	6.65	4	1.84	6.89986
										2	6.373	4	1.84	6.6333
										3	6.516	2	0.92	6.58063
										4	5.032	6	2.76	5.73922
										5	7.43	5	2.3	7.77785
										6	7.871	6	2.76	8.34088
										7	7.865	8	3.68	8.68335
										8	6.942	3	1.38	7.07784

## Sheet: Sheet2
		14:00:00	02:00:00
		7.29741	4.16053
		5.8812	5.58387
		4.63724	3.59271
		4.02685	3.55006
		4.272	4.80169
		3.71298	6.12707
		3.12738	8.64652
		3.28856	5.64848
		2.82849	3.86244
		4.37058	4.90434
		3.43628	5.55515
		3.95928	5.55223
		3.30517	5.67955
		3.51421	3.8545
		4.12871	5.37289
		3.58862	4.57256
		2.41695	3.30543
		3.86011	5.06876
		4.49943	6.41453
		3.65856	3.77307
		3.08577	5.73772
		1.7187	7.82247
		3.13506	8.29498
		4.95221	7.23876
		4.84787	8.04524
		2.53112	8.05205
		2.95232	6.76133
		3.73411	6.12352
		3.48019	4.80784
		1.99216	5.6293
		3.54517	4.40291
		2.668	5.53763
		1.85345	8.26206
		2.4077	6.07093
		2.47547	7.35875
		3.37431	6.7599
		4.33115	5.72347
		3.69352	5.91093
		3.8475	5.45553
		3.79947	5.16981
		3.4374	5.5664
		2.34409	4.75171
		3.139	5.35101
		3.482	5.29967
		1.99216	5.6317
		4.56966	6.89986
		2.20453	6.6333
		2.82849	6.58063
			5.73922
			7.77785
			8.34088
			8.68335
			7.07784
		3.50485	5.91556

## Sheet: Sheet4
分散分析: 一元配置
概要
グループ	データの個数	合計	平均	分散
列 1	48	168.233	3.50485	1.09081
列 2	53	313.525	5.91556	1.99329
分散分析表
変動要因	変動	自由度	分散	観測された分散比	P-値	F 境界値
グループ間	146.382	1	146.382	93.5447	5.68822e-16	3.93712
グループ内	154.919	99	1.56484
合計	301.302	100

## Sheet: Sheet2 (2)
		a	b
		7.29741	4.16053
		5.8812	5.58387
		4.63724	3.59271
		4.02685	3.55006
		4.272	4.80169
		3.71298	6.12707
		3.12738	8.64652
		3.28856	5.64848
		2.82849	3.86244
		4.37058	4.90434
		3.43628	5.55515
		3.95928	5.55223
		3.30517	5.67955
		3.51421	3.8545
		4.12871	5.37289
		3.58862	4.57256
		2.41695	3.30543
		3.86011	5.06876
		4.49943	6.41453
		3.65856	3.77307
		3.08577	5.73772
		1.7187	7.82247
		3.13506	8.29498
		4.95221	7.23876
		4.84787	8.04524
		2.53112	8.05205
		2.95232	6.76133
		3.73411	6.12352
		3.48019	4.80784
		1.99216	5.6293
		3.54517	4.40291
		2.668	5.53763
		1.85345	8.26206
		2.4077	6.07093
		2.47547	7.35875
		3.37431	6.7599
		4.33115	5.72347
		3.69352	5.91093
		3.8475	5.45553
		3.79947	5.16981
		3.4374	5.5664
		2.34409	4.75171
		3.139	5.35101
		3.482	5.29967
		1.99216	5.6317
		4.56966	6.89986
		2.20453	6.6333
		2.82849	6.58063
			5.73922
			7.77785
			8.34088
			8.68335
			7.07784
