# Supplementary material for: Circadian oscillation in primary cilium length by clock genes regulates fibroblast cell migration
Source: EMBO Rep. 2023 Nov 16;24(12):e56870. doi: 10.15252/embr.202356870 (PMC10702818; doi:10.15252/embr.202356870)
Supplement: Supplementary file 10 — Source Data for Figure 3 [file EMBR-24-e56870-s014.zip › Figure 3/3C/Cilia length neuron.xlsx]

## Sheet: 3D
	Image0073	2 pm DG				Image0076	2 am DG
		pixel	um				pixel	um
	2	12.053	2.65166			1	18.908	4.15976
	3	12.285	2.7027			2	16.26	3.5772
	4	9.849	2.16678			3	17.211	3.78642
	5	13.042	2.86924			4	15.233	3.35126
	6	10.891	2.39602			5	14.053	3.09166
	7	10.817	2.37974			6	13.892	3.05624
	8	9.437	2.07614			7	14.282	3.14204
	9	10.831	2.38282			8	19.682	4.33004
	10	6.325	1.3915			9	12.539	2.75858
	11	8.544	1.87968			10	12.156	2.67432
	12	10.646	2.34212			11	10.77	2.3694
	13	8.602	1.89244			12	21.149	4.65278
	14	8.944	1.96768			13	20.401	4.48822
	15	8.991	1.97802			14	16.929	3.72438
	16	8.991	1.97802			15	14.687	3.23114
	17	10.099	2.22178			16	18.391	4.04602
	18	9.487	2.08714			17	12.472	2.74384
	19	12.166	2.67652			18	11.402	2.50844
	20	8.162	1.79564			19	20.863	4.58986
	21	8.28	1.8216			20	11.325	2.4915
	22	10.639	2.34058			21	13.485	2.9667
	23	9.571	2.10562			22	18.447	4.05834
	24	10.875	2.3925			23	13.273	2.92006
	25	8.261	1.81742			24	9.78	2.1516
	26	7.211	1.58642			25	17.31	3.8082
	27	8.485	1.8667			26	14.596	3.21112
	28	8.472	1.86384			27	18.246	4.01412
	29	13.434	2.95548			28	22.08	4.8576
	30	11.543	2.53946			29	19.759	4.34698
	31	10	2.2			30	14.123	3.10706
	32	8.991	1.97802			31	12.539	2.75858
	33	10.325	2.2715			32	15.457	3.40054
	34	14.474	3.18428			33	8	1.76
	35	10.797	2.37534			34	10.385	2.2847
	36	8.606	1.89332			35	12.472	2.74384
	37	13.062	2.87364			36	14.316	3.14952
	38	12.845	2.8259			37	16.508	3.63176
	39	8.261	1.81742			38	14.465	3.1823
	40	10.009	2.20198			39	11.933	2.62526
	41	8.944	1.96768			40	15.234	3.35148
	42	15.485	3.4067			41	9.87	2.1714
	43	11.543	2.53946			42	12.365	2.7203
	44	8.246	1.81412			43	10.831	2.38282
	45	11.162	2.45564			44	16.807	3.69754
	46	9.708	2.13576			45	10.05	2.211
	47	7.071	1.55562			46	12.81	2.8182
	48	11.334	2.49348			47	17.71	3.8962
	49	10.074	2.21628			48	17.456	3.84032
	50	12.234	2.69148			49	15.394	3.38668
	52	14.586	3.20892			50	10.314	2.26908
		a.v.	2.26464				a.v.	3.24993
		s.e.m.	0.0626953				s.e.m.	0.106436

## Sheet: xyz
		14:00:00											02:00:00
		xy		z	z (um)								xy		z	z (um)
	1	1.867	3.48569	2	0.9	0.81		2.0726	1			1	4.426	19.5895	4	1.8	3.24		4.77802	2
	2	4.057	16.4592	0	0	0		4.057	1			2	3.15	9.9225	3	1.35	1.8225		3.4271	2
	3	1.893	3.58345	3	1.35	1.8225		2.32507	1			3	3.898	15.1944	0	0	0		3.898	2
	4	1.891	3.57588	0	0	0		1.891	1			4	4.198	17.6232	2	0.9	0.81		4.29339	2
	5	1.489	2.21712	5	2.25	5.0625		2.69808	1			5	3.704	13.7196	3	1.35	1.8225		3.94235	2
	6	2.46	6.0516	1	0.45	0.2025		2.50082	1			6	4.944	24.4431	0	0	0		4.944	2
	7	1.338	1.79024	2	0.9	0.81		1.61253	1			7	3.755	14.1	2	0.9	0.81		3.86135	2
	8	1.603	2.56961	3	1.35	1.8225		2.09574	1			8	3.317	11.0025	0	0	0		3.317	2
	9	1.54	2.3716	0	0	0		1.54	1			9	4.878	23.7949	7	3.15	9.9225		5.80667	2
	10	1.409	1.98528	0	0	0		1.409	1			10	4.832	23.3482	1	0.45	0.2025		4.85291	2
	11	1.356	1.83874	3	1.35	1.8225		1.91344	1			11	3.182	10.1251	2	0.9	0.81		3.30683	2
	12	1.476	2.17858	1	0.45	0.2025		1.54307	1			12	3.08	9.4864	3	1.35	1.8225		3.36287	2
	13	1.814	3.2906	2	0.9	0.81		2.02499	1			13	3.362	11.303	0	0	0		3.362	2
	14	1.644	2.70274	3	1.35	1.8225		2.12726	1			14	2.952	8.7143	3	1.35	1.8225		3.24604	2
	15	1.722	2.96528	1	0.45	0.2025		1.77983	1			15	3.194	10.2016	3	1.35	1.8225		3.46758	2
	16	1.685	2.83923	3	1.35	1.8225		2.1591	1			16	3.26	10.6276	3	1.35	1.8225		3.52847	2
	17	1.905	3.62902	4	1.8	3.24		2.62088	1			17	4.313	18.602	5	2.25	5.0625		4.86461	2
	18	2.438	5.94384	3	1.35	1.8225		2.78682	1			18	2.298	5.2808	0	0	0		2.298	2
	19	2.007	4.02805	2	0.9	0.81		2.19956	1			19	3.414	11.6554	0	0	0		3.414	2
	20	1.496	2.23802	0	0	0		1.496	1			20	3.206	10.2784	3	1.35	1.8225		3.47864	2
	21	1.586	2.5154	0	0	0		1.586	1			21	2.702	7.3008	4	1.8	3.24		3.24666	2
	22	1.84	3.3856	4	1.8	3.24		2.57402	1			22	3.568	12.7306	4	1.8	3.24		3.99633	2
	23	2.267	5.13929	3	1.35	1.8225		2.63852	1			23	4.163	17.3306	7	3.15	9.9225		5.22045	2
	24	1.864	3.4745	4	1.8	3.24		2.59123	1			24	3.479	12.1034	2	0.9	0.81		3.59353	2
	25	1.424	2.02778	1	0.45	0.2025		1.49341	1			25	4.394	19.3072	4	1.8	3.24		4.74839	2
	26	1.867	3.48569	0	0	0		1.867	1			26	3.484	12.1383	3	1.35	1.8225		3.73641	2
	27	2.42	5.8564	0	0	0		2.42	1			27	3.665	13.4322	3	1.35	1.8225		3.90573	2
	28	1.796	3.22562	0	0	0		1.796	1			28	3.369	11.3502	4	1.8	3.24		3.81971	2
	29	2.076	4.30978	2	0.9	0.81		2.26269	1			29	3.194	10.2016	6	2.7	7.29		4.1823	2
	30	2.092	4.37646	3	1.35	1.8225		2.48977	1			30	3.273	10.7125	2	0.9	0.81		3.39449	2
							a.v.	2.15238										a.v.	3.90979
							s.e.m.	0.100461										s.e.m.	0.135943

## Sheet: Sheet2
分散分析: 一元配置
概要
グループ	データの個数	合計	平均	分散
列 1	30	64.5714	2.15238	0.302775
列 2	30	117.294	3.90979	0.554412
分散分析表
変動要因	変動	自由度	分散	観測された分散比	P-値	F 境界値
グループ間	46.3275	1	46.3275	108.092	7.1967e-15	4.00687
グループ内	24.8584	58	0.428594
合計	71.1859	59

## Sheet: Sheet1
2:00 P.M.	2:00 A.M.
2.0726	4.77802
4.057	3.4271
2.32507	3.898
1.891	4.29339
2.69808	3.94235
2.50082	4.944
1.61253	3.86135
2.09574	3.317
1.54	5.80667
1.409	4.85291
1.91344	3.30683
1.54307	3.36287
2.02499	3.362
2.12726	3.24604
1.77983	3.46758
2.1591	3.52847
2.62088	4.86461
2.78682	2.298
2.19956	3.414
1.496	3.47864
1.586	3.24666
2.57402	3.99633
2.63852	5.22045
2.59123	3.59353
1.49341	4.74839
1.867	3.73641
2.42	3.90573
1.796	3.81971
2.26269	4.1823
2.48977	3.39449
2.15238	3.90979
0.100461	0.135943
