# Supplementary material for: Circadian oscillation in primary cilium length by clock genes regulates fibroblast cell migration
Source: EMBO Rep. 2023 Nov 16;24(12):e56870. doi: 10.15252/embr.202356870 (PMC10702818; doi:10.15252/embr.202356870)
Supplement: Supplementary file 11 — Source Data for Figure 4 [file EMBR-24-e56870-s012.zip]

Archive with 102 entries (93 files):
- Figure 4/
- __MACOSX/._Figure 4
- Figure 4/.DS_Store
- __MACOSX/Figure 4/._.DS_Store
- Figure 4/4E/
- __MACOSX/Figure 4/._4E
- Figure 4/4B/
- __MACOSX/Figure 4/._4B
- Figure 4/4C/
- __MACOSX/Figure 4/._4C
- Figure 4/4D/
- __MACOSX/Figure 4/._4D
- Figure 4/4A/
- __MACOSX/Figure 4/._4A
- Figure 4/4F/
- __MACOSX/Figure 4/._4F
- Figure 4/4E/DEX 32 h.tif
- __MACOSX/Figure 4/4E/._DEX 32 h.tif
- Figure 4/4E/DEX 48 h.tif
- __MACOSX/Figure 4/4E/._DEX 48 h.tif
- Figure 4/4E/DEX+SR9011 28 h.tif
- __MACOSX/Figure 4/4E/._DEX+SR9011 28 h.tif
- Figure 4/4E/DEX 36 h.tif
- __MACOSX/Figure 4/4E/._DEX 36 h.tif
- Figure 4/4E/DEX 28 h.tif
- __MACOSX/Figure 4/4E/._DEX 28 h.tif
- Figure 4/4E/DEX+SR9011 36 h.tif
- __MACOSX/Figure 4/4E/._DEX+SR9011 36 h.tif
- Figure 4/4E/DEX+SR9011 32 h.tif
- __MACOSX/Figure 4/4E/._DEX+SR9011 32 h.tif
- Figure 4/4E/DEX+SR9011 48 h.tif
- __MACOSX/Figure 4/4E/._DEX+SR9011 48 h.tif
- Figure 4/4E/DEX+SR9011 44 h.tif
- __MACOSX/Figure 4/4E/._DEX+SR9011 44 h.tif
- Figure 4/4E/DEX 24 h.tif
- __MACOSX/Figure 4/4E/._DEX 24 h.tif
- Figure 4/4E/DEX+SR9011 40 h.tif
- __MACOSX/Figure 4/4E/._DEX+SR9011 40 h.tif
- Figure 4/4E/DEX 40 h.tif
- __MACOSX/Figure 4/4E/._DEX 40 h.tif
- Figure 4/4E/DEX+SR9011 24 h.tif
- __MACOSX/Figure 4/4E/._DEX+SR9011 24 h.tif
- Figure 4/4E/DEX 44 h.tif
- __MACOSX/Figure 4/4E/._DEX 44 h.tif
- Figure 4/4B/PCNT area 2uM SR9011.xlsx
- __MACOSX/Figure 4/4B/._PCNT area 2uM SR9011.xlsx
- Figure 4/4C/Gapdh raw data.tif
- __MACOSX/Figure 4/4C/._Gapdh raw data.tif
- Figure 4/4C/PCNT GAPDH.tif
- __MACOSX/Figure 4/4C/._PCNT GAPDH.tif
- Figure 4/4C/PCNT GAPDH raw data.tif
- __MACOSX/Figure 4/4C/._PCNT GAPDH raw data.tif
- Figure 4/4C/marker.tif
- __MACOSX/Figure 4/4C/._marker.tif
- Figure 4/4C/GAPDH.tif
- __MACOSX/Figure 4/4C/._GAPDH.tif
- Figure 4/4D/230331 DEX+SR-4.xlsx
- __MACOSX/Figure 4/4D/._230331 DEX+SR-4.xlsx
- Figure 4/4D/230331 DEX-2.xlsx
- __MACOSX/Figure 4/4D/._230331 DEX-2.xlsx
- Figure 4/4D/230331 DEX-3.xlsx
- __MACOSX/Figure 4/4D/._230331 DEX-3.xlsx
- Figure 4/4D/DEX vs SR.xlsx
- __MACOSX/Figure 4/4D/._DEX vs SR.xlsx
- Figure 4/4D/230331 DEX-4.xlsx
- __MACOSX/Figure 4/4D/._230331 DEX-4.xlsx
- Figure 4/4D/230331 data summary.xlsx
- __MACOSX/Figure 4/4D/._230331 data summary.xlsx
- Figure 4/4D/230331 DEX+SR-2.xlsx
- __MACOSX/Figure 4/4D/._230331 DEX+SR-2.xlsx
- Figure 4/4D/230331 DEX+SR-3.xlsx
- __MACOSX/Figure 4/4D/._230331 DEX+SR-3.xlsx
- Figure 4/4D/230331 DEX+SR-1.xlsx
- __MACOSX/Figure 4/4D/._230331 DEX+SR-1.xlsx
- Figure 4/4D/DEX/
- __MACOSX/Figure 4/4D/._DEX
- Figure 4/4D/DEX+SR/
- __MACOSX/Figure 4/4D/._DEX+SR
- Figure 4/4D/230331 DEX-1.xlsx
- __MACOSX/Figure 4/4D/._230331 DEX-1.xlsx
- Figure 4/4A/42 h.tif
- __MACOSX/Figure 4/4A/._42 h.tif
- Figure 4/4A/30 h.tif
- __MACOSX/Figure 4/4A/._30 h.tif
- Figure 4/4F/PCM1 area.xlsx
- __MACOSX/Figure 4/4F/._PCM1 area.xlsx
- Figure 4/4D/DEX/3.tif
- __MACOSX/Figure 4/4D/DEX/._3.tif
- Figure 4/4D/DEX/2.tif
- __MACOSX/Figure 4/4D/DEX/._2.tif
- Figure 4/4D/DEX/1.tif
- __MACOSX/Figure 4/4D/DEX/._1.tif
- Figure 4/4D/DEX/4.tif
- __MACOSX/Figure 4/4D/DEX/._4.tif
- Figure 4/4D/DEX+SR/3.tif
- __MACOSX/Figure 4/4D/DEX+SR/._3.tif
- Figure 4/4D/DEX+SR/2.tif
- __MACOSX/Figure 4/4D/DEX+SR/._2.tif
- Figure 4/4D/DEX+SR/1.tif
- __MACOSX/Figure 4/4D/DEX+SR/._1.tif
- Figure 4/4D/DEX+SR/4.tif
- __MACOSX/Figure 4/4D/DEX+SR/._4.tif
