# Supplementary material for: Circadian oscillation in primary cilium length by clock genes regulates fibroblast cell migration
Source: EMBO Rep. 2023 Nov 16;24(12):e56870. doi: 10.15252/embr.202356870 (PMC10702818; doi:10.15252/embr.202356870)
Supplement: Supplementary file 11 — Source Data for Figure 4 [file EMBR-24-e56870-s012.zip › Figure 4/4B/PCNT area 2uM SR9011.xlsx]

## Sheet: ①
DEX		Threshold	10/255		222.01
	18 h											24 h											30 h											36 h											42 h
			Area	Mean	Min	Max	%Area	PCNT Area	um2					Area	Mean	Min	Max	%Area	PCNT Area	um2					Area	Mean	Min	Max	%Area	PCNT Area	um2					Area	Mean	Min	Max	%Area	PCNT Area	um2					Area	Mean	Min
												Image 1	1	27644	58.289	0	255	22.858	6318.87	28.4621			Image 1	1	31282	97.094	0	255	38.076	11910.9	53.6504			Image 1	1	18822	51.564	0	255	20.221	3806	17.1434			Image 1	1	12732	71.08	0
													2	33395	34.537	0	255	13.544	4523.02	20.373				2	27033	80.519	0	255	31.576	8535.94	38.4484				2	18426	53.82	0	255	21.106	3888.99	17.5172				2	5434	37.682	0
													3	42075	40.752	0	255	15.981	6724.01	30.2869			Image 2	3	21927	38.982	0	255	15.287	3351.98	15.0983				3	12266	29.022	0	255	11.381	1395.99	6.28798				3	5846	50.337	0
												Image 2	4	18841	74.006	0	255	29.022	5468.04	24.6297				4	21440	92.152	0	255	36.138	7747.99	34.8993				4	9033	29.726	0	255	11.657	1052.98	4.74293				4	11962	89.64	0
													5	21416	36.292	0	255	14.232	3047.93	13.7288			Image 3	5	42118	68.748	0	255	26.96	11355	51.1464				5	16069	41.275	0	255	16.186	2600.93	11.7154			Image 2	5	15347	64.07	0
													6	24370	98.924	0	255	38.794	9454.1	42.5841				6	37963	74.022	0	255	29.028	11019.9	49.637			Image 2	6	8808	45.8	0	255	17.961	1582	7.12583				6	14508	50.392	0
													7	11223	51.872	0	255	20.342	2282.98	10.2832			Image 8	7	30265	62.585	0	255	24.543	7427.94	33.4577			Image 3	7	18313	39.546	0	255	15.508	2839.98	12.7921				7	6121	46.492	0
													8	12074	56.305	0	255	22.081	2666.06	12.0087			Image 9	8	22078	49.699	0	255	19.49	4303	19.382				8	9562	73.871	0	255	28.969	2770.02	12.477				8	4649	35.104	0
												Image 3	9	21557	40.858	0	255	16.023	3454.08	15.5582				9	24683	48.597	0	255	19.058	4704.09	21.1886			Image 4	9	18944	36.613	0	255	14.358	2719.98	12.2516				9	8226	82.613	0
													10	16079	67.544	0	255	26.488	4259.01	19.1838			Image 10	10	42394	132.492	0	255	51.958	22027.1	99.2166				10	6330	22.72	0	255	8.91	564.003	2.54044			Image 3	10	11849	24.577	0
													11	14423	64.974	0	255	25.48	3674.98	16.5532				11	16828	112.271	0	255	44.028	7409.03	33.3725				11	9804	28.299	0	255	11.098	1088.05	4.9009				11	16487	83.118	0
													12	18505	67.688	0	255	26.544	4911.97	22.125				12	11175	96.82	0	255	37.969	4243.04	19.1119			Image 5	12	9094	59.278	0	255	23.246	2113.99	9.52205				12	11836	95.248	0
													13	14452	79.118	0	255	31.027	4484.02	20.1974			Image 11	13	40436	43.564	0	255	17.084	6908.09	31.1161				13	18654	59.423	0	255	23.303	4346.94	19.5799			Image 8	13	20809	69.372	0
												Image 7	14	14466	77.737	0	255	30.485	4409.96	19.8638			Image 20	14	20297	86.575	0	255	33.951	6891.03	31.0393				14	26445	29.584	0	255	11.601	3067.88	13.8187				14	17036	80.589	0
													15	8623	82.92	0	255	32.518	2804.03	12.6302				15	22132	91.679	0	255	35.952	7956.9	35.8403			Image 11	15	49072	44.825	0	255	17.578	8625.88	38.8535				15	7251	45.999	0
												Image 8	16	16550	42.772	0	255	16.773	2775.93	12.5036				16	28078	61.466	0	255	24.104	6767.92	30.4848				16	17682	79.332	0	255	31.111	5501.05	24.7784				16	15689	123.038	0
													17	14673	32.464	0	255	12.731	1868.02	8.41412			Image 21	17	29589	114.448	0	255	44.882	13280.1	59.8177			Image 12	17	18360	61.917	0	255	24.281	4457.99	20.0801			Image 9	17	11973	78.312	0
													18	21072	45.344	0	255	17.782	3747.02	16.8777				18	22290	117.662	0	255	46.142	10285.1	46.327				18	17330	44.114	0	255	17.299	2997.92	13.5035				18	23511	69.61	0
													19	13505	33.44	0	255	13.114	1771.05	7.97732			Image 22	19	43334	104.127	0	255	40.834	17695	79.7036				19	30829	21.671	0	255	8.498	2619.85	11.8006				19	21492	70.75	0
													20	12751	10.899	0	255	4.274	544.978	2.45474				20	29531	87.11	0	255	34.161	10088.1	45.4398			Image 13	20	10929	48.765	0	255	19.123	2089.95	9.41378			Image 10	20	10006	62.641	0
													21	11701	24.561	0	255	9.632	1127.04	5.07653				21	19863	59.478	0	255	23.325	4633.04	20.8686				21	14039	52.911	0	255	20.749	2912.95	13.1208				21	9981	49.641	0
												Image 9	22	15545	17.864	0	255	7.005	1088.93	4.90486			Image 25	22	23667	115.675	0	255	45.363	10736.1	48.3585				22	6083	38.441	0	255	15.075	917.012	4.1305				22	14234	47.654	0
													23	18383	17.645	0	255	6.919	1271.92	5.72911				23	14731	52.537	0	255	20.603	3035.03	13.6707				23	10292	86.619	0	255	33.968	3495.99	15.747				23	14334	74.166	0
													24	7498	27.071	0	255	10.616	795.988	3.58537				24	15401	48.314	0	255	18.947	2918.03	13.1437			Image 19	24	25079	56.259	0	255	22.062	5532.93	24.922				24	11150	58.273	0
													25	8122	36.074	0	255	14.147	1149.02	5.17553			Image 26	25	32994	107.027	0	255	41.971	13847.9	62.3752				25	12868	71.459	0	255	28.023	3606	16.2425			Image 11	25	14796	50.807	0
												Image 18	26	11078	14.225	0	255	5.579	618.042	2.78385				26	21875	57.33	0	255	22.482	4917.94	22.1519				26	10812	64.953	0	255	25.472	2754.03	12.405				26	15415	45.822	0
													27	16184	31.576	0	255	12.383	2004.06	9.02691				27	21477	91.423	0	255	35.852	7699.93	34.6828			Image 20	27	16769	57.481	0	255	22.542	3780.07	17.0266				27	5539	30.799	0
													28	8391	32.395	0	255	12.704	1065.99	4.80155			Image 27	28	38707	64.219	0	255	25.184	9747.97	43.9078				28	22227	79.195	0	255	31.057	6903.04	31.0934			Image 16	28	16812	91.856	0
													29	7665	30.607	0	255	12.003	920.03	4.14409			Image 28	29	40653	40.251	0	255	15.785	6417.08	28.9044				29	17736	87.976	0	255	34.5	6118.92	27.5615				29	4757	71.081	0
												Image 19	30	9164	25.934	0	255	10.17	931.979	4.19791			Image 29	30	28193	65.358	0	255	25.63	7225.87	32.5475			Image 21	30	14739	89.014	0	255	34.907	5144.94	23.1744				30	6252	93.361	0
													31	13769	55.745	0	255	21.861	3010.04	13.5581			Image 30	31	23053	36.414	0	255	14.28	3291.97	14.828				31	12236	108.827	0	255	42.677	5221.96	23.5213				31	9657	89.278	0
													32	12259	61.093	0	255	23.958	2937.01	13.2292			Image 35	32	32429	43.406	0	255	17.022	5520.06	24.864			Image 22	32	17797	82.23	0	255	32.247	5739	25.8502			Image 17	32	13652	34.537	0
													33	13461	80.018	0	255	31.38	4224.06	19.0264				33	27731	68.332	0	255	26.797	7431.08	33.4718				33	26679	116.15	0	255	45.549	12152	54.7364				33	9540	57.201	0
													34	10331	74.987	0	255	29.407	3038.04	13.6842			Image 36	34	25396	65.085	0	255	25.524	6482.08	29.1972				34	17716	49.025	0	255	19.226	3406.08	15.342				34	14468	58.674	0
												Image 20	35	7769	48.643	0	255	19.076	1482.01	6.67544				35	23690	81.548	0	255	31.98	7576.06	34.1249				35	16545	60.879	0	255	23.874	3949.95	17.7918				35	15940	49.32	0
													36	8786	50.211	0	255	19.69	1729.96	7.79228			Image 37	36	47869	35.19	0	255	13.8	6605.92	29.7551			Image 27	36	15668	38.23	0	255	14.992	2348.95	10.5804				36	41785	74.324	0
													37	12366	42.356	0	255	16.61	2053.99	9.2518			Image 38	37	24400	60.552	0	255	23.746	5794.02	26.098				37	8702	30.857	0	255	12.101	1053.03	4.74316			Image 18	37	10819	31.748	0
												Image 25	38	5828	24.152	0	255	9.472	552.028	2.4865															38	9190	13.18	0	255	5.169	475.031	2.13968				38	10221	24.001	0
													39	21594	33.372	0	255	13.087	2826.01	12.7292															39	11635	30.311	0	255	11.887	1383.05	6.22969				39	16462	44.132	0
													40	27062	36.325	0	255	14.245	3854.98	17.364															40	13979	19.263	0	255	7.554	1055.97	4.75642				40	7371	29.925	0
													41	23413	9.552	0	255	3.746	877.051	3.9505														Image 28	41	12060	48.928	0	255	19.187	2313.95	10.4227			Image 19	41	18348	57.426	0
												Image 26	42	11110	73.631	0	255	28.875	3208.01	14.4499															42	11421	21.791	0	255	8.546	976.039	4.39637				42	10793	40.732	0
													43	6919	25.356	0	255	9.944	688.025	3.09907															43	12808	31.019	0	255	12.164	1557.97	7.01754				43	10115	34.538	0
												Image 27	44	20041	53.11	0	255	20.827	4173.94	18.8007														Image 29	44	13315	32.481	0	255	12.738	1696.06	7.63959			Image 25	44	5199	25.014	0
													45	10496	62.997	0	255	24.705	2593.04	11.6798															45	8410	29.745	0	255	11.665	981.026	4.41884				45	12232	51.138	0
													46	7448	17.769	0	255	6.968	518.977	2.33763															46	11087	51.957	0	255	20.375	2258.98	10.1751				46	5893	36.911	0
													47	11912	13.786	0	255	5.406	643.963	2.9006															47	5433	32.573	0	255	12.774	694.011	3.12604				47	5422	33.627	0
													48	4814	10.488	0	255	4.113	198	0.891851															48	8048	33.333	0	255	13.072	1052.03	4.73868			Image 26	48	20565	51.236	0
												Image 33	49	6597	31.078	0	255	12.187	803.976	3.62135														Image 36	49	15335	79.651	0	255	31.236	4790.04	21.5758				49	13963	28.49	0
													50	17221	52.374	0	255	20.539	3537.02	15.9318															50	17187	52.967	0	255	20.772	3570.08	16.0807			Image 27	50	10148	69.404	0
													51	5443	32.279	0	255	12.658	688.975	3.10335														Image 37	51	9932	40.104	0	255	15.727	1562.01	7.03574				51	14599	46.584	0
													52	5174	28.487	0	255	11.171	577.988	2.60343															52	13714	69.951	0	255	27.432	3762.02	16.9453				52	15058	43.251	0
												Image 34	53	13300	23.966	0	255	9.398	1249.93	5.63008															53	17049	66.753	0	255	26.177	4462.92	20.1023				53	13925	62.207	0
													54	13180	24.842	0	255	9.742	1284	5.7835														Image 38	54	19309	56.945	0	255	22.332	4312.09	19.4229			Image 28	54	12026	103.391	0
												Image 35	55	13891	36.714	0	255	14.398	2000.03	9.00872															55	20674	44.922	0	255	17.616	3641.93	16.4044				55	9271	38.26	0
													56	12258	45.288	0	255	17.76	2177.02	9.80596														Image 39	56	12579	63.35	0	255	24.843	3125	14.0759			Image 32	56	7022	33.482	0
													57	9129	32.207	0	255	12.63	1152.99	5.19343																										57	5353	29.058	0
												Image 40	58	13330	53.372	0	255	20.93	2789.97	12.5669																									Image 33	58	14242	62.183	0
													59	12864	72.353	0	255	28.374	3650.03	16.4408																										59	18624	34.257	0
													60	8752	59.001	0	255	23.138	2025.04	9.12138																										60	18289	52.69	0
													61	8432	37.681	0	255	14.777	1246	5.61234																										61	13456	27.384	0
													62	6321	32.273	0	255	12.656	799.986	3.60338																									Image 34	62	14232	25.962	0
												Image 41	63	36050	54.332	0	255	21.307	7681.17	34.5983																										63	12312	43.287	0
													64	13796	61.144	0	255	23.978	3308	14.9003
													65	11686	29.196	0	255	11.45	1338.05	6.02697
												Image 42	66	7900	46.191	0	255	18.114	1431.01	6.44568
													67	11185	27.176	0	255	10.657	1191.99	5.36906
													68	11644	49.231	0	255	19.306	2247.99	10.1256
													69	4359	36.094	0	255	14.155	617.016	2.77923
												Image 43	70	17772	29.357	0	255	11.512	2045.91	9.21541
													71	17626	75.201	0	255	29.491	5198.08	23.4137
													72	10548	59.93	0	255	23.502	2478.99	11.1661
													73	9871	35.572	0	255	13.95	1377	6.20244
													74	5779	17.341	0	255	6.8	392.972	1.77006
																		a.v.	2460.32	11.082									a.v.	8048.33	36.2521									a.v.	3193.53	14.3846
																		s.e.m.	322.737	1.4537									s.e.m.	663.391	2.98811									s.e.m.	378.306	1.70401
[truncated: 58 more columns]

## Sheet: ②
DEX		Threshold	10/255		222.01
	18 h											24 h											30 h											36 h											42 h
			Area	Mean	Min	Max	%Area	PCNT Area	um2					Area	Mean	Min	Max	%Area	PCNT Area	um2					Area	Mean	Min	Max	%Area	PCNT Area	um2					Area	Mean	Min	Max	%Area	PCNT Area	um2					Area	Mean	Min
												Image 1	1	20068	66.558	0	255	26.101	5237.95	23.5933			Image 1	1	27560	45.208	0	255	17.729	4886.11	22.0085			Image 1	1	18012	44.878	0	255	17.599	3169.93	14.2783			Image 1	1	7302	39.008	0
													2	8301	53.881	0	255	21.13	1754	7.90055				2	14278	59.258	0	255	23.239	3318.06	14.9456				2	20316	43.956	0	255	17.238	3502.07	15.7744				2	4674	58.485	0
												Image 2	3	6058	84.06	0	255	32.965	1997.02	8.99518			Image 2	3	27265	41.732	0	255	16.365	4461.92	20.0978				3	13870	36.531	0	255	14.326	1987.02	8.95012				3	6552	40.671	0
													4	17882	95.871	0	255	37.596	6722.92	30.282			Image 3	4	21325	93.223	0	255	36.558	7795.99	35.1155				4	13249	65.708	0	255	25.768	3414	15.3777			Image 2	4	3929	50.753	0
												Image 3	5	11275	65.565	0	255	25.712	2899.03	13.0581				5	26058	82.955	0	255	32.531	8476.93	38.1826			Image 2	5	17787	27.569	0	255	10.811	1922.95	8.66156				5	8977	85.672	0
													6	15837	49.528	0	255	19.423	3076.02	13.8553			Image 4	6	21917	76.22	0	255	29.89	6550.99	29.5076				6	3483	23.355	0	255	9.159	319.008	1.43691			Image 3	6	6389	42.586	0
													7	13725	75.71	0	255	29.69	4074.95	18.3548				7	24553	27.366	0	255	10.732	2635.03	11.869			Image 3	7	16602	55.463	0	255	21.75	3610.93	16.2647				7	4721	48.451	0
													8	6586	53.122	0	255	20.832	1372	6.17988				8	31002	80.312	0	255	31.495	9764.08	43.9804				8	17066	73.335	0	255	28.759	4908.01	22.1072				8	11029	54.704	0
													9	10346	71.921	0	255	28.204	2917.99	13.1435			Image 14	9	30615	63.835	0	255	25.033	7663.85	34.5203			Image 4	9	9789	39.413	0	255	15.456	1512.99	6.81495				9	7009	46.314	0
												Image 4	10	4457	45.485	0	255	17.837	794.995	3.5809			Image 15	10	21502	58.645	0	255	22.998	4945.03	22.2739				10	14732	37.475	0	255	14.696	2165.01	9.75188				10	2534	56.253	0
													11	3975	60.943	0	255	23.899	949.985	4.27902			Image 16	11	33767	73.184	0	255	28.7	9691.13	43.6518				11	13500	64.846	0	255	25.43	3433.05	15.4635				11	11404	53.576	0
													12	17791	82.673	0	255	32.421	5768.02	25.9809				12	20332	69.632	0	255	27.307	5552.06	25.0081				12	27549	70.893	0	255	27.801	7658.9	34.498			Image 4	12	10242	60.451	0
													13	6293	65.806	0	255	25.806	1623.97	7.31486			Image 17	13	23363	57.04	0	255	22.369	5226.07	23.5398			Image 10	13	12134	49.911	0	255	19.573	2374.99	10.6977				13	6960	35.722	0
													14	8684	44.223	0	255	17.342	1505.98	6.78338			Image 18	14	26546	77.616	0	255	30.438	8080.07	36.3951				14	17771	83.67	0	255	32.812	5831.02	26.2647				14	6254	59.856	0
													15	23801	120.627	0	255	47.305	11259.1	50.7142				15	35281	30.927	0	255	12.128	4278.88	19.2734				15	10912	60.642	0	255	23.781	2594.98	11.6886				15	7110	56.021	0
												Image 5	16	19357	83.85	0	255	32.882	6364.97	28.6697				16	22926	59.351	0	255	23.275	5336.03	24.0351			Image 11	16	9248	33.116	0	255	12.987	1201.04	5.40984			Image 5	16	5933	31.848	0
													17	15920	97.003	0	255	38.04	6055.97	27.2779				17	10402	38.316	0	255	15.026	1563	7.04024				17	35896	78.498	0	255	30.783	11049.9	49.7719				17	8087	53.983	0
												Image 11	18	8506	61.876	0	255	24.265	2063.98	9.29679				18	15142	30.229	0	255	11.854	1794.93	8.08492			Image 12	18	17046	58.402	0	255	22.903	3904.05	17.585			Image 12	18	12866	127.223	0
													19	7911	75.008	0	255	29.415	2327.02	10.4816			Image 26	19	20650	69.609	0	255	27.298	5637.04	25.3909				19	3806	25.996	0	255	10.194	387.984	1.7476				19	13626	28.464	0
													20	10320	72.176	0	255	28.304	2920.97	13.1569				20	38934	53.47	0	255	20.969	8164.07	36.7734			Image 13	20	20864	47.091	0	255	18.467	3852.95	17.3549				20	9093	57.097	0
													21	4950	44.406	0	255	17.414	861.993	3.88268			Image 27	21	44765	84.364	0	255	33.084	14810.1	66.7089				21	16563	58.935	0	255	23.112	3828.04	17.2426				21	7677	42.317	0
												Image 12	22	5307	36.902	0	255	14.471	767.976	3.4592				22	44371	75.619	0	255	29.655	13158.2	59.2686			Image 14	22	19733	71.332	0	255	27.973	5519.91	24.8633			Image 13	22	12121	83.184	0
													23	19986	94.888	0	255	37.211	7436.99	33.4984				23	16538	54.599	0	255	21.411	3540.95	15.9495				23	12660	47.052	0	255	18.452	2336.02	10.5222				23	6550	83.43	0
												Image 13	24	18248	70.5	0	255	27.647	5045.02	22.7243			Image 28	24	34201	69.937	0	255	27.426	9379.97	42.2502				24	11004	59.046	0	255	23.155	2547.98	11.4769				24	6180	119.701	0
													25	10662	60.222	0	255	23.617	2518.04	11.342				25	26606	45.612	0	255	17.887	4759.02	21.436				25	8663	59.342	0	255	23.271	2015.97	9.08052			Image 14	25	12424	50.635	0
												Image 14	26	17852	46.866	0	255	18.379	3281.02	14.7787			Image 29	26	20529	56.704	0	255	22.237	4565.03	20.5623			Image 15	26	18311	50.273	0	255	19.715	3610.01	16.2606				26	8462	62.078	0
													27	11659	40.615	0	255	15.928	1857.05	8.36469			Image 39	27	24946	67.507	0	255	26.473	6603.95	29.7462				27	8690	28.317	0	255	11.105	965.024	4.34676				27	5039	65.686	0
												Image 15	28	3960	57.697	0	255	22.626	895.99	4.03581				28	28312	89.491	0	255	35.095	9936.1	44.7552				28	16184	52.232	0	255	20.483	3314.97	14.9316			Image 15	28	5439	60.808	0
													29	6231	33.722	0	255	13.224	823.987	3.71149			Image 40	29	30972	91.899	0	255	36.039	11162	50.277			Image 19	29	12572	50.748	0	255	19.901	2501.95	11.2696				29	8975	57.45	0
													30	6374	54.128	0	255	21.227	1353.01	6.09436			Image 41	30	14966	45.084	0	255	17.68	2645.99	11.9183				30	7130	48.103	0	255	18.864	1345	6.0583				30	10781	44.94	0
												Image 16	31	13960	60.973	0	255	23.911	3337.98	15.0352				31	21628	65.943	0	255	25.86	5593	25.1926			Image 20	31	14539	29.202	0	255	11.452	1665.01	7.49969			Image 16	31	31997	36.97	0
													32	19916	79.627	0	255	31.226	6218.97	28.0121			Image 42	32	20101	72.12	0	255	28.282	5684.96	25.6068				32	9772	62.106	0	255	24.355	2379.97	10.7201				32	27545	21.144	0
													33	13332	63.846	0	255	25.038	3338.07	15.0357				33	19181	34.632	0	255	13.581	2604.97	11.7336				33	12224	54.759	0	255	21.474	2624.98	11.8237				33	22698	19.335	0
												Image 17	34	9223	47.859	0	255	18.768	1730.97	7.79682			Image 43	34	13735	31.599	0	255	12.392	1702.04	7.66651			Image 21	34	14453	39.786	0	255	15.602	2254.96	10.157				34	10267	43.812	0
													35	24668	24.448	0	255	9.587	2364.92	10.6523				35	22300	42.652	0	255	16.726	3729.9	16.8006			Image 22	35	12273	49.99	0	255	19.604	2406	10.8373			Image 17	35	20313	41.176	0
													36	14941	105.953	0	255	41.55	6207.99	27.9626			Image 44	36	45858	70.236	0	255	27.544	12631.1	56.8944			Image 29	36	6007	62.063	0	255	24.338	1461.98	6.58522				36	8728	36.345	0
												Image 22	37	5745	31.914	0	255	12.515	718.987	3.23853				37	25766	44.921	0	255	17.616	4538.94	20.4447				37	11532	108.616	0	255	42.595	4912.06	22.1254				37	4333	54.143	0
													38	7876	36.456	0	255	14.297	1126.03	5.07199			Image 45	38	32177	39.197	0	255	15.371	4945.93	22.2779			Image 30	38	14237	67.543	0	255	26.487	3770.95	16.9855				38	9149	71.826	0
													39	11411	51.04	0	255	20.016	2284.03	10.2879				39	18375	36.942	0	255	14.487	2661.99	11.9904				39	23873	66.492	0	255	26.075	6224.88	28.0388				39	4187	40.013	0
												Image 23	40	7952	46.081	0	255	18.071	1437.01	6.47271				40	16114	27.931	0	255	10.953	1764.97	7.94994				40	5817	61.065	0	255	23.947	1393	6.27448			Image 18	40	9573	50.212	0
													41	10996	40.026	0	255	15.697	1726.04	7.77461			Image 57	41	16635	54.158	0	255	21.238	3532.94	15.9134				41	3840	78.957	0	255	30.964	1189.02	5.35569				41	5101	56.389	0
													42	14690	53.152	0	255	20.844	3061.98	13.7921				42	13136	62.566	0	255	24.536	3223.05	14.5176			Image 31	42	6213	80.773	0	255	31.676	1968.03	8.8646			Image 29	42	6486	56.496	0
												Image 24	43	13185	67.594	0	255	26.507	3494.95	15.7423				43	12204	36.754	0	255	14.413	1758.96	7.9229				43	13036	27.386	0	255	10.739	1399.94	6.30573				43	19766	59.306	0
													44	9742	35.729	0	255	14.011	1364.95	6.14815			Image 58	44	29282	18.296	0	255	7.175	2100.98	9.46346				44	17464	36.956	0	255	14.493	2531.06	11.4006				44	7954	67.902	0
													45	3971	39.749	0	255	15.588	618.999	2.78816				45	36036	68.76	0	255	26.965	9717.11	43.7688				45	8001	29.863	0	255	11.711	936.997	4.22052			Image 30	45	12908	118.65	0
													46	12369	25.873	0	255	10.146	1254.96	5.65271			Image 59	46	11830	13.903	0	255	5.452	644.972	2.90515			Image 32	46	12277	80.964	0	255	31.75	3897.95	17.5575				46	19396	122.267	0
												Image 25	47	12068	66.286	0	255	25.994	3136.96	14.1298				47	19258	14.883	0	255	5.837	1124.09	5.06324				47	7647	79.131	0	255	31.032	2373.02	10.6888				47	5379	76.04	0
													48	14840	103.031	0	255	40.404	5995.95	27.0076				48	12649	32.981	0	255	12.934	1636.02	7.36913				48	6651	69.281	0	255	27.169	1807.01	8.13932				48	5675	58.729	0
													49	6007	39.819	0	255	15.615	937.993	4.225			Image 60	49	32810	50.052	0	255	19.628	6439.95	29.0075				49	9392	56.636	0	255	22.21	2085.96	9.39581			Image 31	49	6103	58.162	0
												Image 26	50	8937	50.561	0	255	19.828	1772.03	7.98175				50	19125	43.467	0	255	17.046	3260.05	14.6842			Image 33	50	6478	73.571	0	255	28.851	1868.97	8.41839				50	12581	58.11	0
													51	7758	26.032	0	255	10.209	792.014	3.56747			Image 61	51	81557	53.581	0	255	21.012	17136.8	77.1891				51	4037	50.659	0	255	19.866	801.99	3.61241				51	8300	49.556	0
												Image 32	52	5032	30.659	0	255	12.023	604.997	2.72509			Image 62	52	35998	87.874	0	255	34.46	12404.9	55.8755				52	14462	63.618	0	255	24.948	3607.98	16.2514				52	4316	23.751	0
													53	15780	36.747	0	255	14.411	2274.06	10.243				53	22231	22.929	0	255	8.992	1999.01	9.00415			Image 34	53	13481	30.34	0	255	11.898	1603.97	7.22476				53	6472	48.029	0
													54	13198	33.097	0	255	12.979	1712.97	7.71573															54	11857	67.164	0	255	26.339	3123.02	14.067			Image 37	54	7221	63.035	0
												Image 33	55	7734	38.148	0	255	14.96	1157.01	5.21151															55	5913	34.759	0	255	13.631	806.001	3.63047				55	4829	33.796	0
													56	4585	23.637	0	255	9.269	424.984	1.91425														Image 41	56	12186	59.659	0	255	23.396	2851.04	12.8419			Image 38	56	11051	63.94	0
												Image 34	57	3516	34.16	0	255	13.396	471.003	2.12154															57	13611	39.98	0	255	15.678	2133.93	9.61188				57	16145	74.312	0
													58	12077	34.923	0	255	13.695	1653.95	7.44987															58	7600	58.583	0	255	22.974	1746.02	7.86462			Image 39	58	4488	39.545	0
													59	8202	24.965	0	255	9.79	802.976	3.61685														Image 42	59	8887	84.33	0	255	33.071	2939.02	13.2382				59	3209	36.236	0
													60	16057	35.16	0	255	13.788	2213.94	9.97225															60	5473	45.94	0	255	18.016	986.016	4.44131				60	6721	48.982	0
												Image 35	61	10338	33.62	0	255	13.184	1362.96	6.13919															61	10361	128.571	0	255	50.42	5224.02	23.5305				61	5519	43.801	0
												Image 36	62	10659	62.129	0	255	24.364	2596.96	11.6975														Image 43	62	8721	46.433	0	255	18.209	1588.01	7.15286				62	11043	60.246	0
													63	5156	39.912	0	255	15.652	807.017	3.63505															63	9516	24.975	0	255	9.794	931.997	4.198			Image 40	63	15013	39.915	0
													64	21129	47.249	0	255	18.529	3914.99	17.6343															64	5320	52.198	0	255	20.47	1089	4.9052			Image 41	64	16092	35.702	0
												Image 37	65	8050	32.596	0	255	12.783	1029.03	4.63507														Image 44	65	9352	56.606	0	255	22.198	2075.96	9.35074
													66	4951	35.075	0	255	13.755	681.01	3.06747															66	10162	51.241	0	255	20.094	2041.95	9.19757
													67	16919	39.157	0	255	15.356	2598.08	11.7025															67	3961	32.511	0	255	12.749	504.988	2.27462
												Image 45	68	11577	22.907	0	255	8.983	1039.96	4.6843															68	5519	54.013	0	255	21.181	1168.98	5.26544
													69	9606	64.958	0	255	25.474	2447.03	11.0222														Image 45	69	13585	38.555	0	255	15.12	2054.05	9.25207
													70	17196	44.873	0	255	17.597	3025.98	13.6299															70	14274	44.108	0	255	17.297	2468.97	11.121
												Image 46	71	13712	31.243	0	255	12.252	1679.99	7.5672															71	6708	47.632	0	255	18.679	1252.99	5.64383
													72	22151	49.478	0	255	19.403	4297.96	19.3593															72	5047	46.433	0	255	18.209	919.008	4.13949
													73	18190	21.911	0	255	8.593	1563.07	7.04052															73	6093	50.975	0	255	19.99	1217.99	5.4862
													74	7014	21.305	0	255	8.355	586.02	2.63961														Image 46	74	19102	65.679	0	255	25.756	4919.91	22.1608
												Image 47	75	12870	78.838	0	255	30.917	3979.02	17.9227															75	14928	71.129	0	255	27.894	4164.02	18.756
												Image 48	76	10446	23.972	0	255	9.401	982.028	4.42335														Image 47	76	4316	31.373	0	255	12.303	530.997	2.39177
												Image 49	77	21827	80.997	0	255	31.763	6932.91	31.2279															77	17756	50.681	0	255	19.875	3529.01	15.8957
													78	11470	24.655	0	255	9.669	1109.03	4.99542															78	7124	61.137	0	255	23.975	1707.98	7.69325
													79	14691	60.231	0	255	23.62	3470.01	15.63														Image 48	79	14337	58.161	0	255	22.808	3269.98	14.729
												Image 50	80	15622	61.555	0	255	24.139	3770.99	16.9857															80	14096	44.918	0	255	17.615	2483.01	11.1842
													81	10984	84.203	0	255	33.021	3627.03	16.3372															81	12623	54.402	0	255	21.334	2692.99	12.13
																																			82	10850	49.919	0	255	19.576	2124	9.56712
																		a.v.	2620.58	11.8039									a.v.	5796.59	26.1096									a.v.	2615.81	11.7824
																		s.e.m.	396.037	1.78387									s.e.m.	545.378	2.45655									s.e.m.	334.2	1.50534
[truncated: 58 more columns]

## Sheet: ③
DEX		Threshold	12/255
DMSO	24 h											30 h											36 h											42 h											48 h
			Area	Mean	Min	Max	%Area	PCNT Area						Area	Mean	Min	Max	%Area	PCNT Area						Area	Mean	Min	Max	%Area	PCNT Area						Area	Mean	Min	Max	%Area	PCNT Area						Area	Mean	Min
	Image 1	1	21280	26.638	0	255	10.446	2222.91				Image 1	1	47424	41.624	0	255	16.323	7741.02				Image 1	1	22304	27.256	0	255	10.689	2384.07				Image 1	1	24300	14.356	0	255	5.63	1368.09				Image 1	1	31392	41.501	0
		2	33880	28.021	0	255	10.989	3723.07					2	41500	60.69	0	255	23.8	9877					2	22304	37.031	0	255	14.522	3238.99					2	47376	24.022	0	255	9.42	4462.82					2	31392	41.956	0
		3	11200	10.519	0	255	4.125	462					3	25564	32.848	0	255	12.881	3292.9				Image 2	3	35328	51.631	0	255	20.247	7152.86					3	27448	39.233	0	255	15.385	4222.87					3	31392	26.311	0
		4	11200	41.825	0	255	16.402	1837.02				Image 2	4	25564	43.96	0	255	17.239	4406.98					4	51980	49.528	0	255	19.423	10096.1					4	24564	31.984	0	255	12.543	3081.06					4	37236	43.212	0
		5	13920	117.296	0	255	45.999	6403.06					5	40660	27.758	0	255	10.885	4425.84					5	51980	33.212	0	255	13.024	6769.88					5	30104	43.183	0	255	16.935	5098.11				Image 2	5	37236	32.433	0
	Image 2	6	8096	81.798	0	255	32.078	2597.03					6	40660	23.035	0	255	9.033	3672.82				Image 3	6	10176	24.483	0	255	9.601	976.998					6	3944	38.017	0	255	14.909	588.011					6	21888	29.114	0
		7	14695	92.178	0	255	36.148	5311.95				Image 3	7	40660	27.814	0	255	10.908	4435.19					7	15576	43.024	0	255	16.872	2627.98				Image 2	7	17608	51.672	0	255	20.264	3568.09					7	21888	37.269	0
	Image 3	8	13216	26.781	0	255	10.502	1387.94					8	53808	12.743	0	255	4.997	2688.79					8	11000	47.175	0	255	18.5	2035					8	23400	53.408	0	255	20.944	4900.9					8	21888	25.386	0
		9	13216	29.309	0	255	11.494	1519.05				Image 4	9	29160	54.017	0	255	21.183	6176.96					9	14616	63.82	0	255	25.027	3657.95				Image 3	9	23400	24.89	0	255	9.761	2284.07				Image 3	9	21888	32.947	0
		10	72036	11.915	0	255	4.673	3366.24					10	51128	34.493	0	255	13.527	6916.08				Image 4	10	7740	21.415	0	255	8.398	650.005					10	23400	36.408	0	255	14.278	3341.05					10	19000	72.903	0
		11	12272	30.628	0	255	12.011	1473.99					11	61992	31.715	0	255	12.437	7709.95					11	7740	27.806	0	255	10.904	843.97				Image 4	11	23400	57.811	0	255	22.671	5305.01					11	19000	53.631	0
		12	12160	96.694	0	255	37.919	4610.95					12	22908	21.339	0	255	8.368	1916.94					12	18480	48.82	0	255	19.145	3538					12	5544	59.978	0	255	23.521	1304					12	11408	17.525	0
	Image 4	13	11904	39.651	0	255	15.549	1850.95					13	43680	31.256	0	255	12.257	5353.86					13	7728	31.545	0	255	12.371	956.031					13	6216	94.846	0	255	37.194	2311.98					13	15504	80.674	0
		14	17400	38.294	0	255	15.017	2612.96					14	31304	32.054	0	255	12.57	3934.91				Image 5	14	12980	58.701	0	255	23.02	2988					14	14160	26.346	0	255	10.332	1463.01				Image 4	14	11628	112.917	0
		15	17400	16.575	0	255	6.5	1131					15	10488	22.198	0	255	8.705	912.98					15	12064	128.98	0	255	50.58	6101.97					15	14160	38.646	0	255	15.155	2145.95					15	16320	98.516	0
		16	21504	37.626	0	255	14.755	3172.92				Image 5	16	62176	83.141	0	255	32.604	20271.9					16	12064	60.241	0	255	23.624	2850				Image 5	16	14160	37.674	0	255	14.774	2092					16	16320	72.281	0
		17	31752	45.239	0	255	17.741	5633.12					17	19600	62.774	0	255	24.617	4824.93					17	6840	35.454	0	255	13.904	951.034					17	21580	56.471	0	255	22.146	4779.11					17	30952	64.78	0
	Image 5	18	28500	49.282	0	255	19.326	5507.91					18	36456	31.322	0	255	12.283	4477.89					18	12960	44.172	0	255	17.323	2245.06					18	20160	45.94	0	255	18.016	3632.03					18	19961	52.019	0
		19	28500	33.32	0	255	13.067	3724.09				Image 6	19	36456	21.474	0	255	8.421	3069.96					19	5476	86.475	0	255	33.912	1857.02				Image 6	19	20160	52.834	0	255	20.719	4176.95				Image 5	19	16896	18.413	0
		20	28500	88.794	0	255	34.821	9923.98					20	18396	35.056	0	255	13.748	2529.08					20	5476	45.729	0	255	17.933	982.011					20	30300	30.852	0	255	12.099	3666					20	16896	44.522	0
		21	28500	57.558	0	255	22.572	6433.02					21	66176	24.646	0	255	9.665	6395.91				Image 6	21	12980	75.616	0	255	29.653	3848.96					21	14300	31.278	0	255	12.266	1754.04				Image 6	21	28060	62.968	0
		22	12768	24.885	0	255	9.759	1246.03				Image 7	22	23120	33.816	0	255	13.261	3065.94					22	6688	62.187	0	255	24.387	1631					22	14300	73.647	0	255	28.881	4129.98					22	14152	46.74	0
		23	12768	37.327	0	255	14.638	1868.98					23	31600	22.345	0	255	8.763	2769.11					23	12264	67.056	0	255	26.296	3224.94				Image 7	23	14300	44.135	0	255	17.308	2475.04					23	14152	34.776	0
	Image 6	24	22780	51.515	0	255	20.202	4602.02					24	18200	36.19	0	255	14.192	2582.94				Image 7	24	5888	44.175	0	255	17.323	1019.98					24	16704	43.324	0	255	16.99	2838.01					24	14152	85.805	0
		25	15544	42.998	0	255	16.862	2621.03					25	53460	29.988	0	255	11.76	6286.9					25	6660	38.365	0	255	15.045	1002					25	26412	37.441	0	255	14.683	3878.07					25	18096	67.724	0
		26	9504	52.642	0	255	20.644	1962.01					26	24120	19.009	0	255	7.454	1797.9				Image 8	26	11160	36.902	0	255	14.471	1614.96					26	21172	48.936	0	255	19.19	4062.91				Image 7	26	15180	20.494	0
		27	24820	29.579	0	255	11.6	2879.12				Image 8	27	34440	46.987	0	255	18.426	6345.91					27	11160	30.961	0	255	12.142	1355.05				Image 8	27	13348	102.55	0	255	40.216	5368.03					27	15180	37.46	0
		28	24820	27.904	0	255	10.943	2716.05					28	30616	44.91	0	255	17.612	5392.09					28	11160	65.235	0	255	25.582	2854.95					28	7708	92.962	0	255	36.456	2810.03					28	15180	59.752	0
	Image 7	29	11448	18.243	0	255	7.154	818.99					29	30616	41.112	0	255	16.122	4935.91				Image 9	29	16240	49.367	0	255	19.36	3144.06					29	14664	79.018	0	255	30.987	4543.93					29	15180	58.895	0
		30	11448	26.061	0	255	10.22	1169.99				Image 9	30	36432	44.803	0	255	17.57	6401.1					30	27888	29.04	0	255	11.388	3175.89					30	6956	54.622	0	255	21.42	1489.98					30	15180	37.578	0
		31	7520	56.697	0	255	22.234	1672					31	80512	32.166	0	255	12.614	10155.8					31	27888	59.617	0	255	23.379	6519.94				Image 9	31	23328	51.004	0	255	20.002	4666.07				Image 8	31	12296	56.305	0
		32	12980	20.333	0	255	7.974	1035.03				Image 10	32	32400	43.562	0	255	17.083	5534.89				Image 10	32	11448	31.764	0	255	12.456	1425.96					32	6800	20.025	0	255	7.853	534.004					32	12296	38.698	0
		33	20548	54.753	0	255	21.472	4412.07					33	39996	61.984	0	255	24.307	9721.83					33	11448	74.687	0	255	29.289	3353					33	30160	30.962	0	255	12.142	3662.03					33	34580	28.597	0
		34	16118	81.224	0	255	31.853	5134.07					34	26400	22.361	0	255	8.769	2315.02					34	14592	66.861	0	255	26.22	3826.02					34	18592	31.861	0	255	12.495	2323.07					34	10976	28.344	0
	Image 8	35	11440	11.658	0	255	4.572	523.037					35	17420	64.54	0	255	25.31	4409					35	14592	60.22	0	255	23.616	3446.05					35	12800	21.814	0	255	8.555	1095.04					35	15616	36.006	0
		36	11440	58.356	0	255	22.885	2618.04					36	17420	20.333	0	255	7.974	1389.07				Image 11	36	20160	74.792	0	255	29.33	5912.93				Image 10	36	17936	71.569	0	255	28.066	5033.92					36	15616	50.18	0
		37	11440	15.982	0	255	6.267	716.945				Image 11	37	41516	49.451	0	255	19.393	8051.2					37	4216	123.448	0	255	48.411	2041.01					37	20160	51.164	0	255	20.064	4044.9					37	15616	9.781	0
		38	11440	32.232	0	255	12.64	1446.02					38	63960	35.726	0	255	14.01	8960.8					38	4216	55.343	0	255	21.703	914.998					38	19800	55.52	0	255	21.773	4311.05					38	15616	31.695	0
		39	11440	20.663	0	255	8.103	926.983					39	28080	39.957	0	255	15.67	4400.14				Image 12	39	8364	42.835	0	255	16.798	1404.98					39	19800	24.058	0	255	9.434	1867.93					39	15616	41.901	0
		40	20740	12.639	0	255	4.957	1028.08				Image 12	40	16644	31.53	0	255	12.365	2058.03					40	8364	21.189	0	255	8.309	694.965					40	19800	36.73	0	255	14.404	2851.99				Image 9	40	15616	47.437	0
		41	11024	44.505	0	255	17.453	1924.02					41	26624	40.303	0	255	15.805	4207.92					41	20440	30.615	0	255	12.006	2454.03					41	19800	37.464	0	255	14.692	2909.02					41	15616	24.151	0
	Image 9	42	23856	76.748	0	255	30.097	7179.94					42	22528	40.84	0	255	16.016	3608.08					42	20440	43.926	0	255	17.226	3520.99				Image 11	42	19800	51.348	0	255	20.136	3986.93					42	15616	7.267	0
		43	22960	67.06	0	255	26.298	6038.02					43	22528	9.112	0	255	3.573	804.925					43	20440	38.774	0	255	15.205	3107.9					43	13668	19.235	0	255	7.543	1030.98					43	15616	30.389	0
		44	14688	70.608	0	255	27.689	4066.96					44	22528	6.146	0	255	2.41	542.925					44	20440	67.592	0	255	26.507	5418.03					44	22880	44.77	0	255	17.557	4017.04					44	15616	42.685	0
		45	14688	19.948	0	255	7.823	1149.04					45	34848	54.376	0	255	21.324	7430.99					45	20440	26.635	0	255	10.445	2134.96					45	15616	77.94	0	255	30.565	4773.03					45	15616	59.994	0
	Image 10	46	20856	61.965	0	255	24.3	5068.01				Image 13	46	97856	53.462	0	255	20.966	20516.5					46	20440	41.02	0	255	16.086	3287.98					46	22360	77.025	0	255	30.206	6754.06					46	15616	69.498	0
		47	29568	49.175	0	255	19.284	5701.89					47	60604	15.568	0	255	6.105	3699.87				Image 13	47	20440	49.952	0	255	19.589	4003.99					47	11660	38.031	0	255	14.914	1738.97				Image 10	47	15616	41.444	0
		48	17160	29.869	0	255	11.713	2009.95				Image 14	48	60604	24.047	0	255	9.43	5714.96					48	8428	34.946	0	255	13.704	1154.97				Image 12	48	13260	92.077	0	255	36.109	4788.05					48	15616	45.037	0
		49	9348	64.814	0	255	25.417	2375.98					49	30652	39.067	0	255	15.32	4695.89					49	31920	27.194	0	255	10.664	3403.95					49	10856	86.464	0	255	33.908	3681.05				Image 11	49	15616	36.627	0
		50	26572	31.621	0	255	12.4	3294.93				Image 15	50	30652	20.349	0	255	7.98	2446.03					50	18544	58.593	0	255	22.978	4261.04					50	15624	49.763	0	255	19.515	3049.02					50	15616	60.745	0
		51	15120	32.044	0	255	12.566	1899.98					51	34632	41.837	0	255	16.407	5682.07					51	18544	58.442	0	255	22.918	4249.91					51	15624	34.96	0	255	13.71	2142.05					51	15616	32.953	0
	Image 11	52	15120	33.241	0	255	13.036	1971.04					52	34632	51.446	0	255	20.175	6987.01					52	18544	51.347	0	255	20.136	3734.02					52	15624	40.803	0	255	16.001	2500					52	21904	35.612	0
		53	16900	74.644	0	255	29.272	4946.97					53	26344	50.353	0	255	19.746	5201.89				Image 14	53	18544	27.048	0	255	10.607	1966.96				Image 13	53	15624	37.196	0	255	14.587	2279.07				Image 12	53	21904	13.213	0
	Image 12	54	16900	17.126	0	255	6.716	1135				Image 16	54	28392	54.661	0	255	21.436	6086.11					54	18544	30.074	0	255	11.794	2187.08					54	15624	19.83	0	255	7.776	1214.92					54	21904	11.944	0
		55	23460	98.522	0	255	38.636	9064.01					55	28392	47.754	0	255	18.727	5316.97					55	18544	51.058	0	255	20.023	3713.07					55	15624	49.649	0	255	19.47	3041.99					55	21904	27.882	0
		56	8256	38.855	0	255	15.237	1257.97					56	43632	33.143	0	255	12.997	5670.85					56	18544	69.635	0	255	27.308	5064					56	22200	24.236	0	255	9.505	2110.11					56	21904	37.545	0
	Image 13	57	26640	48.76	0	255	19.122	5094.1					57	22040	54.054	0	255	21.198	4672.04					57	18544	37.898	0	255	14.862	2756.01					57	22200	10.522	0	255	4.126	915.972					57	21904	36.415	0
		58	26640	55.623	0	255	21.813	5810.98					58	41296	20.47	0	255	8.027	3314.83				Image 15	58	18544	61.082	0	255	23.954	4442.03					58	29120	21.796	0	255	8.547	2488.89				Image 13	58	21904	53.249	0
		59	26640	36.929	0	255	14.482	3858				Image 17	59	49000	52.702	0	255	20.667	10126.8					59	18544	49.71	0	255	19.494	3614.97					59	9384	19.375	0	255	7.598	712.996					59	39480	19.254	0
		60	26640	27.759	0	255	10.886	2900.03					60	31000	32.854	0	255	12.884	3994.04					60	23904	37.86	0	255	14.847	3549.03				Image 14	60	25920	28.727	0	255	11.265	2919.89					60	20904	55.418	0
		61	7728	13.001	0	255	5.098	393.973					61	43848	27.502	0	255	10.785	4729.01					61	15264	12.095	0	255	4.743	723.972					61	25920	12.711	0	255	4.985	1292.11					61	20904	60.822	0
	Image 14	62	13452	31.069	0	255	12.184	1638.99					62	45288	41.672	0	255	16.342	7400.96					62	15264	14.233	0	255	5.582	852.036					62	49312	16.222	0	255	6.362	3137.23					62	7912	25.687	0
		63	17680	29.639	0	255	11.623	2054.95				Image 18	63	49220	73.915	0	255	28.986	14266.9					63	15264	37.304	0	255	14.629	2232.97					63	23436	49.562	0	255	19.436	4555.02					63	16616	61.648	0
		64	23328	46.424	0	255	18.206	4247.1					64	62356	63.652	0	255	24.962	15565.3				Image 16	64	19028	39.078	0	255	15.325	2916.04					64	24000	40.014	0	255	15.692	3766.08					64	16616	41.267	0
		65	12012	36.577	0	255	14.344	1723				Image 19	65	35696	44.026	0	255	17.265	6162.91					65	19028	54.945	0	255	21.547	4099.96					65	24000	32.821	0	255	12.871	3089.04				Image 14	65	16616	54.112	0
		66	9964	73.757	0	255	28.924	2881.99					66	35696	30.175	0	255	11.833	4223.91					66	8600	32.349	0	255	12.686	1091					66	24000	69.796	0	255	27.371	6569.04					66	16616	70.779	0
		67	11872	18.343	0	255	7.193	853.953					67	15096	67.584	0	255	26.504	4001.04				Image 17	67	21580	34.351	0	255	13.471	2907.04				Image 15	67	7600	20.199	0	255	7.921	601.996					67	17080	75.261	0
		68	11872	31.381	0	255	12.306	1460.97					68	16896	32.886	0	255	12.897	2179.08					68	21580	54.108	0	255	21.219	4579.06					68	7600	23.52	0	255	9.224	701.024					68	28336	46.526	0
	Image 15	69	11872	26.462	0	255	10.377	1231.96				Image 20	69	32232	33.109	0	255	12.984	4185					69	15912	50.641	0	255	19.859	3159.96					69	9680	38.382	0	255	15.052	1457.03				Image 15	69	19176	55.359	0
		70	11872	25.496	0	255	9.998	1186.96					70	32232	24.359	0	255	9.553	3079.12				Image 18	70	11872	31.166	0	255	12.222	1451					70	19764	46.074	0	255	18.068	3570.96					70	13992	66.958	0
		71	11872	43.731	0	255	17.15	2036.05					71	30000	55.556	0	255	21.787	6536.1					71	11872	9.923	0	255	3.892	462.058					71	19764	39.571	0	255	15.518	3066.98					71	8064	20.776	0
		72	13924	88.052	0	255	34.53	4807.96				Image 21	72	46080	43.895	0	255	17.214	7932.21					72	11872	43.731	0	255	17.15	2036.05				Image 16	72	9984	22.45	0	255	8.804	878.991					72	38872	26.089	0
		73	21868	91.666	0	255	35.948	7861.11					73	29876	28.038	0	255	10.995	3284.87					73	11872	45.149	0	255	17.706	2102.06					73	21760	42.281	0	255	16.581	3608.03					73	17464	49.426	0
		74	21868	36.195	0	255	14.194	3103.94					74	54280	53.429	0	255	20.952	11372.7					74	11872	12.243	0	255	4.801	569.975					74	36084	29.85	0	255	11.706	4223.99					74	30800	49.99	0
		75	12680	172.306	0	255	67.571	8568					75	54280	38.809	0	255	15.219	8260.87					75	32136	18.02	0	255	7.067	2271.05					75	19500	50.961	0	255	19.985	3897.07				Image 16	75	11956	19.835	0
	Image 16	76	14848	13.087	0	255	5.132	761.999					76	15552	93.608	0	255	36.709	5708.98				Image 19	76	15276	23.854	0	255	9.355	1429.07					76	8096	7.717	0	255	3.026	244.985					76	14840	48.818	0
		77	14848	18.308	0	255	7.179	1065.94				Image 22	77	34592	79.798	0	255	31.293	10824.9					77	20672	19.873	0	255	7.793	1610.97					77	24012	27.601	0	255	10.824	2599.06					77	20904	35.022	0
		78	14848	37.422	0	255	14.675	2178.94					78	34592	41.635	0	255	16.327	5647.84					78	10608	14.543	0	255	5.703	604.974					78	24012	21.431	0	255	8.404	2017.97					78	36612	34.908	0
		79	14848	9.068	0	255	3.556	527.995					79	52416	80.213	0	255	31.456	16488				Image 20	79	12992	25.319	0	255	9.929	1289.98					79	24012	60.904	0	255	23.884	5735.03				Image 17	79	16380	49.661	0
	Image 17	80	29232	27.827	0	255	10.913	3190.09				Image 23	80	39936	60.021	0	255	23.538	9400.14					80	8448	13.311	0	255	5.22	440.986				Image 17	80	9504	26.214	0	255	10.28	977.011					80	19564	47.509	0
		81	42768	44.128	0	255	17.305	7401					81	30780	29.22	0	255	11.459	3527.08					81	8448	20.073	0	255	7.872	665.027					81	9504	34.263	0	255	13.436	1276.96					81	19564	31.764	0
	Image 18	82	16080	15.478	0	255	6.07	976.056					82	30780	28.582	0	255	11.209	3450.13					82	8448	21.703	0	255	8.511	719.009					82	15600	33.412	0	255	13.103	2044.07					82	19564	60.817	0
		83	34020	14.159	0	255	5.553	1889.13					83	35308	50.779	0	255	19.913	7030.88					83	8448	53.366	0	255	20.928	1768				Image 18	83	28220	37.69	0	255	14.78	4170.92				Image 18	83	19564	23.905	0
		84	20800	11.708	0	255	4.591	954.928					84	23680	35.353	0	255	13.864	3283					84	13680	43.152	0	255	16.923	2315.07					84	28220	36.416	0	255	14.281	4030.1					84	19564	34.332	0
	Image 19	85	28704	19.455	0	255	7.63	2190.12				Image 24	85	52520	25.816	0	255	10.124	5317.12				Image 21	85	13680	19.703	0	255	7.727	1057.05					85	28220	20.648	0	255	8.097	2284.97					85	19564	25.703	0
		86	30704	37.838	0	255	14.838	4555.86					86	33936	25.428	0	255	9.972	3384.1					86	13680	8.276	0	255	3.246	444.053					86	28220	39.768	0	255	15.595	4400.91					86	19564	14.598	0
		87	30704	8.778	0	255	3.443	1057.14					87	33936	33.926	0	255	13.304	4514.85					87	13680	68.988	0	255	27.054	3700.99				Image 19	87	28220	24.181	0	255	9.483	2676.1					87	19564	54.835	0
	Image 20	88	14640	37.344	0	255	14.645	2144.03					88	58548	50.932	0	255	19.973	11693.8					88	7744	12.579	0	255	4.933	382.012					88	28220	27.226	0	255	10.677	3013.05					88	34840	24.161	0
		89	43008	23.888	0	255	9.368	4028.99																89	11328	51.279	0	255	20.109	2277.95					89	12312	24.522	0	255	9.617	1184.05				Image 19	89	24700	31.374	0
		90	31920	19.069	0	255	7.478	2386.98																90	11328	51.977	0	255	20.383	2308.99					90	12312	19.179	0	255	7.521	925.986					90	16644	35.744	0
		91	31920	47.261	0	255	18.534	5916.05																91	11328	43.581	0	255	17.09	1935.96					91	12312	51.924	0	255	20.362	2506.97					91	16644	53.7	0
	Image 21	92	11712	7.969	0	255	3.125	366															Image 22	92	11328	64.403	0	255	25.256	2861					92	16284	62.341	0	255	24.447	3980.95					92	16644	33.093	0
		93	11712	27.368	0	255	10.733	1257.05																93	11328	44.864	0	255	17.594	1993.05					93	16284	9.458	0	255	3.709	603.974					93	9408	24.963	0
		94	11712	40.323	0	255	15.813	1852.02																94	11328	18.144	0	255	7.115	805.987				Image 20	94	16284	39.947	0	255	15.666	2551.05					94	22620	31.52	0
		95	11712	37.471	0	255	14.694	1720.96																95	16500	58.125	0	255	22.794	3761.01					95	19968	48.796	0	255	19.136	3821.08				Image 20	95	9600	39.445	0
		96	11712	81.233	0	255	31.856	3730.97																96	16500	47.507	0	255	18.63	3073.95					96	8772	61.105	0	255	23.963	2102.03					96	9600	49.938	0
	Image 22	97	19596	50.594	0	255	19.841	3888.04																											97	22436	57.465	0	255	22.535	5055.95					97	16128	42.057	0
		98	10584	33.152	0	255	13.001	1376.03																											98	16472	50.607	0	255	19.846	3269.03					98	16128	55.354	0
		99	18144	41.811	0	255	16.397	2975.07																										Image 21	99	16472	40.668	0	255	15.948	2626.95					99	16536	66.68	0
	Image 23	100	18144	50.89	0	255	19.957	3621																											100	8352	10.136	0	255	3.975	331.992				Image 21	100	15456	48.555	0
		101	10816	60.756	0	255	23.826	2577.02																											101	16240	69.937	0	255	27.426	4453.98					101	10304	25.465	0
		102	16008	19.259	0	255	7.552	1208.92																											102	16240	30.839	0	255	12.094	1964.07					102	10304	11.26	0
		103	7644	19.549	0	255	7.666	585.989																											103	16240	41.233	0	255	16.17	2626.01					103	12064	58.212	0
		104	10600	55.138	0	255	21.623	2292.04																										Image 22	104	16240	64.472	0	255	25.283	4105.96					104	12064	31.241	0
	Image 24	105	13992	43.885	0	255	17.21	2408.02																											105	20400	59.237	0	255	23.23	4738.92					105	12064	46.333	0
		106	13992	14.215	0	255	5.575	780.054																											106	9212	12.706	0	255	4.983	459.034				Image 22	106	16644	57.116	0
		107	13992	39.311	0	255	15.416	2157.01																											107	19584	60.664	0	255	23.79	4659.03					107	16644	30.994	0
		108	7200	46.29	0	255	18.153	1307.02																											108	28336	75.557	0	255	29.63	8395.96					108	16644	54.159	0
		109	16544	45.84	0	255	17.976	2973.95																										Image 23	109	28704	34.131	0	255	13.385	3842.03					109	16644	39.267	0
		110	16872	53.533	0	255	20.993	3541.94																											110	28704	32.355	0	255	12.688	3641.96				Image 23	110	16644	40.294	0
																																			111	28704	22.973	0	255	9.009	2585.94					111	8832	15.158	0
																																			112	28704	27.522	0	255	10.793	3098.02					112	14160	22.186	0
																																			113	9200	20.539	0	255	8.054	740.968					113	7912	40.48	0
																																			114	22356	32.428	0	255	12.717	2843.01					114	26624	88.116	0
																																		Image 24	115	22356	52.595	0	255	20.625	4610.93					115	22016	70.005	0
																																			116	22356	63.191	0	255	24.781	5540.04
																																			117	22356	53.587	0	255	21.014	4697.89
																																			118	22356	43.595	0	255	17.096	3821.98
																																			119	22356	26.645	0	255	10.449	2335.98
																																			120	23944	47.36	0	255	18.573	4447.12
																																		Image 25	121	23944	19.436	0	255	7.622	1825.01
																																			122	23944	24.133	0	255	9.464	2266.06
																																			123	23944	4.665	0	255	1.829	437.936
																																			124	23944	38.265	0	255	15.006	3593.04
																																			125	23944	17.647	0	255	6.92	1656.92
																																			126	23944	47.189	0	255	18.506	4431.08
																																			127	14384	48.646	0	255	19.077	2744.04
																																		Image 26	128	20008	54.115	0	255	21.222	4246.1
																																			129	25760	50.01	0	255	19.612	5052.05
																																			130	25760	43.249	0	255	16.96	4368.9
																																			131	25760	36.27	0	255	14.224	3664.1
																																			132	31668	32.829	0	255	12.874	4076.94
																																			133	31668	18.142	0	255	7.114	2252.86
							a.v.	12.9783										a.v.	26.4002										a.v.	11.7412										a.v.	13.806
							s.e.m.	0.876781										s.e.m.	1.82564										s.e.m.	0.786765										s.e.m.	0.594448
[truncated: 43 more columns]

## Sheet: まとめ (2)
		③	①	②	a.v.	s.e.m.
DEX	24 h	12.9783	11.082	11.8039	11.9547	0.552579
	30 h	26.4002	36.2521	26.1096	29.5873	3.33346
	36 h	11.7412	14.3846	11.7824	12.636	0.874359
	42 h	13.806	12.938	9.3065	12.0168	1.37814
	48 h	14.0441	15.917	11.365	13.7753	1.32088
DEX+SR	24 h	17.9761	15.838	18.3823	17.3988	0.789138
	30 h	18.818	18.854	14.8008	17.4909	1.34511
	36 h	14.8987	13.3632	12.0787	13.4469	0.815125
	42 h	13.111	19.0903	6.4357	12.879	3.6549
	48 h	15.7116	12.9059	7.20773	11.9418	2.50175

## Sheet: Sheet3
	26.4002	18.818
	36.2521	18.854
	26.1096	14.8008
分散分析: 一元配置
概要
グループ	データの個数	合計	平均	分散
列 1	3	88.7619	29.5873	33.336
列 2	3	52.4728	17.4909	5.42794
分散分析表
変動要因	変動	自由度	分散	観測された分散比	P-値	F 境界値
グループ間	219.483	1	219.483	11.3241	0.0281706	7.70865
グループ内	77.5278	4	19.382
合計	297.01	5
