# Supplementary material for: Circadian oscillation in primary cilium length by clock genes regulates fibroblast cell migration
Source: EMBO Rep. 2023 Nov 16;24(12):e56870. doi: 10.15252/embr.202356870 (PMC10702818; doi:10.15252/embr.202356870)
Supplement: Supplementary file 11 — Source Data for Figure 4 [file EMBR-24-e56870-s012.zip › Figure 4/4D/230331 DEX+SR-4.xlsx]

## Sheet: Sheet1
X	161100	Y	55800												X	162900	Y	99000												X	181800	Y	62400												X	146700	Y	84900
	Area	Mean			XM	YM										Area	Mean			XM	YM										Area	Mean			XM	YM										Area	Mean
1	270000	255	255	255	163743	49098.1	163400	48800	600	600	6.885e+07	6885			1	250000	255	255	255	168158	92982	167800	92800	700	400	6.375e+07	6375			1	280000	255	255	255	181521	56960.7	181200	56700	700	500	7.14e+07	7140			1	80000	255	255	255
2	40000	255	255	255	157125	49550	157000	49400	200	300	1.02e+07	1020			2	220000	255	255	255	170727	93309.1	170400	93100	700	400	5.61e+07	5610			2	90000	255	255	255	181017	58161.1	180800	58000	400	300	2.295e+07	2295			2	80000	255	255	255
3	100000	255	255	255	159470	49590	159200	49400	500	300	2.55e+07	2550			3	190000	255	255	255	167892	93892.1	167600	93700	600	400	4.845e+07	4845			3	170000	255	255	255	178621	58526.5	178400	58200	400	600	4.335e+07	4335			3	130000	255	255	255
4	40000	255	255	255	154900	50200	154800	50100	200	200	1.02e+07	1020			4	20000	255	255	255	169050	94500	169000	94400	100	200	5.1e+06	510			4	20000	255	255	255	180250	58600	180200	58500	100	200	5.1e+06	510			4	80000	255	255	255
5	20000	255	255	255	155200	51150	155100	51100	200	100	5.1e+06	510			5	300000	255	255	255	168200	95320	167700	95000	900	600	7.65e+07	7650			5	70000	255	255	255	181650	58821.4	181500	58700	300	300	1.785e+07	1785			5	280000	255	255	255
6	170000	255	255	255	152291	51838.2	152100	51600	400	500	4.335e+07	4335			6	30000	255	255	255	171950	95150	171800	95100	300	100	7.65e+06	765			6	210000	255	255	255	182440	59050	182100	58800	700	500	5.355e+07	5355			6	120000	255	255	255
7	280000	255	255	255	158243	52067.9	157900	51700	700	600	7.14e+07	7140			7	20000	255	255	255	154750	95500	154700	95400	100	200	5.1e+06	510			7	40000	255	255	255	174700	59100	174600	59000	200	200	1.02e+07	1020			7	140000	255	255	255
8	390000	255	255	255	160519	52067.9	160200	51700	700	700	9.945e+07	9945			8	190000	255	255	255	166976	95676.3	166700	95500	600	400	4.845e+07	4845			8	280000	255	255	255	181179	59471.4	180800	59200	700	600	7.14e+07	7140			8	40000	255	255	255
9	160000	255	255	255	166769	52218.8	166500	52000	500	400	4.08e+07	4080			9	60000	255	255	255	169400	95750	169300	95600	200	300	1.53e+07	1530			9	20000	255	255	255	179750	59400	179700	59300	100	200	5.1e+06	510			9	20000	255	255	255
10	40000	255	255	255	155200	52200	155100	52100	200	200	1.02e+07	1020			10	270000	255	255	255	169224	96283.3	168900	96000	700	600	6.885e+07	6885			10	140000	255	255	255	173929	59614.3	173700	59400	500	400	3.57e+07	3570			10	10000	255	255	255
11	60000	255	255	255	159667	52266.7	159500	52100	300	300	1.53e+07	1530			11	330000	255	255	255	168186	96559.1	167700	96200	900	800	8.415e+07	8415			11	20000	255	255	255	180250	59700	180200	59600	100	200	5.1e+06	510			11	200000	255	255	255
12	70000	255	255	255	157036	52407.1	156800	52200	400	400	1.785e+07	1785			12	230000	255	255	255	170637	96554.4	170300	96300	600	500	5.865e+07	5865			12	970000	255	255	255	181725	60691.2	181000	59900	1500	1700	2.4735e+08	24735			12	300000	255	255	255
13	130000	255	255	255	156550	52634.6	156300	52500	500	300	3.315e+07	3315			13	340000	255	255	255	165188	96802.9	164800	96400	700	700	8.67e+07	8670			13	70000	255	255	255	178950	60421.4	178800	60300	300	300	1.785e+07	1785			13	70000	255	255	255
14	50000	255	255	255	161890	52630	161800	52500	200	300	1.275e+07	1275			14	130000	255	255	255	167312	96588.5	167100	96400	400	400	3.315e+07	3315			14	20000	255	255	255	174000	60650	173900	60600	200	100	5.1e+06	510			14	30000	255	255	255
15	470000	255	255	255	159078	53058.5	158600	52600	1000	900	1.1985e+08	11985			15	250000	255	255	255	163010	97134	162700	96900	800	500	6.375e+07	6375			15	80000	255	255	255	179663	60762.5	179500	60600	300	300	2.04e+07	2040			15	450000	255	255	255
16	130000	255	255	255	163335	52826.9	163100	52600	500	400	3.315e+07	3315			16	440000	255	255	255	166768	97379.5	166300	97000	900	700	1.122e+08	11220			16	40000	255	255	255	180150	60875	180000	60800	300	200	1.02e+07	1020			16	90000	255	255	255
17	30000	255	255	255	153983	52816.7	153900	52700	200	200	7.65e+06	765			17	60000	255	255	255	159733	97266.7	159600	97100	300	300	1.53e+07	1530			17	190000	255	255	255	173697	61176.3	173400	61000	600	400	4.845e+07	4845			17	290000	255	255	255
18	420000	255	255	255	160364	53181	160100	52700	600	900	1.071e+08	10710			18	710000	255	255	255	164971	97819	164400	97200	1100	1400	1.8105e+08	18105			18	20000	255	255	255	178500	61050	178400	61000	200	100	5.1e+06	510			18	40000	255	255	255
19	190000	255	255	255	164245	53055.3	164000	52800	600	500	4.845e+07	4845			19	30000	255	255	255	165783	97416.7	165700	97300	200	200	7.65e+06	765			19	250000	255	255	255	182502	61470	182200	61200	600	600	6.375e+07	6375			19	220000	255	255	255
20	160000	255	255	255	157431	53050	157100	52900	600	300	4.08e+07	4080			20	230000	255	255	255	163776	97697.8	163500	97400	500	600	5.865e+07	5865			20	40000	255	255	255	183125	61450	183000	61300	200	300	1.02e+07	1020			20	1.97e+06	255	255	255
21	300000	255	255	255	155203	53526.7	154900	53200	600	600	7.65e+07	7650			21	60000	255	255	255	161700	97783.3	161500	97700	400	200	1.53e+07	1530			21	30000	255	255	255	179850	61450	179700	61400	300	100	7.65e+06	765			21	180000	255	255	255
22	440000	255	255	255	162493	53493.2	161900	53200	1200	600	1.122e+08	11220			22	110000	255	255	255	159477	97931.8	159200	97800	500	300	2.805e+07	2805			22	30000	255	255	255	178117	61583.3	178000	61500	200	200	7.65e+06	765			22	10000	255	255	255
23	110000	255	255	255	165186	53440.9	165000	53300	400	300	2.805e+07	2805			23	250000	255	255	255	168578	98058	168300	97800	600	500	6.375e+07	6375			23	140000	255	255	255	173543	61835.7	173400	61600	300	500	3.57e+07	3570			23	190000	255	255	255
24	320000	255	255	255	163841	53796.9	163500	53400	700	700	8.16e+07	8160			24	220000	255	255	255	161095	98127.3	160800	97900	600	600	5.61e+07	5610			24	60000	255	255	255	177050	61700	176900	61600	300	200	1.53e+07	1530			24	20000	255	255	255
25	140000	255	255	255	157521	53700	157300	53500	400	400	3.57e+07	3570			25	70000	255	255	255	169779	98092.9	169600	98000	400	200	1.785e+07	1785			25	10000	255	255	255	179050	61850	179000	61800	100	100	2.55e+06	255			25	100000	255	255	255
26	550000	255	255	255	158441	53964.5	157900	53600	1400	800	1.4025e+08	14025			26	30000	255	255	255	170617	98116.7	170500	98000	200	200	7.65e+06	765			26	1.05e+06	255	255	255	181235	62400.5	180000	61800	2800	1600	2.6775e+08	26775			26	40000	255	255	255
27	90000	255	255	255	159739	53883.3	159600	53700	300	400	2.295e+07	2295			27	190000	255	255	255	157076	98323.7	156800	98100	600	500	4.845e+07	4845			27	180000	255	255	255	177728	62611.1	177500	62300	400	600	4.59e+07	4590			27	260000	255	255	255
28	30000	255	255	255	168617	54116.7	168500	54000	200	200	7.65e+06	765			28	140000	255	255	255	163493	98350	163300	98100	400	500	3.57e+07	3570			28	30000	255	255	255	179383	62383.3	179300	62300	200	200	7.65e+06	765			28	40000	255	255	255
29	1.1e+06	255	255	255	162367	54599.1	160800	54100	2700	1100	2.805e+08	28050			29	100000	255	255	255	158970	98450	158800	98300	400	300	2.55e+07	2550			29	110000	255	255	255	183714	62504.5	183500	62300	400	400	2.805e+07	2805			29	50000	255	255	255
30	180000	255	255	255	156711	54533.3	156500	54200	500	600	4.59e+07	4590			30	340000	255	255	255	160206	98605.9	159700	98300	900	600	8.67e+07	8670			30	50000	255	255	255	185530	62410	185400	62300	300	200	1.275e+07	1275			30	700000	255	255	255
31	290000	255	255	255	153357	54594.8	153000	54300	700	600	7.395e+07	7395			31	260000	255	255	255	162350	98400	161700	98300	1300	200	6.63e+07	6630			31	100000	255	255	255	185620	62970	185500	62700	300	500	2.55e+07	2550			31	70000	255	255	255
32	90000	255	255	255	157650	54550	157500	54400	300	300	2.295e+07	2295			32	120000	255	255	255	165967	98558.3	165700	98400	500	300	3.06e+07	3060			32	80000	255	255	255	179500	63200	179300	63100	400	200	2.04e+07	2040			32	40000	255	255	255
33	160000	255	255	255	160031	54568.8	159700	54400	600	400	4.08e+07	4080			33	90000	255	255	255	172017	98538.9	171800	98400	400	300	2.295e+07	2295			33	570000	255	255	255	180748	63609.7	179800	63200	1800	800	1.4535e+08	14535			33	120000	255	255	255
34	520000	255	255	255	155479	54978.8	155100	54600	800	800	1.326e+08	13260			34	230000	255	255	255	167793	98810.9	167600	98500	400	600	5.865e+07	5865			34	810000	255	255	255	182515	64171	181900	63500	1200	1300	2.0655e+08	20655			34	40000	255	255	255
35	280000	255	255	255	157204	55107.1	156800	54800	700	600	7.14e+07	7140			35	460000	255	255	255	166763	99082.6	166500	98600	600	1000	1.173e+08	11730			35	120000	255	255	255	177733	63816.7	177400	63700	600	300	3.06e+07	3060			35	160000	255	255	255
36	280000	255	255	255	158257	55264.3	158000	54900	600	700	7.14e+07	7140			36	320000	255	255	255	164622	99003.1	163900	98800	1200	500	8.16e+07	8160			36	50000	255	255	255	179930	63990	179800	63900	300	200	1.275e+07	1275			36	70000	255	255	255
37	200000	255	255	255	162120	55775	162000	55300	300	1000	5.1e+07	5100			37	80000	255	255	255	168700	98950	168500	98800	400	300	2.04e+07	2040			37	40000	255	255	255	174400	64100	174300	64000	200	200	1.02e+07	1020			37	220000	255	255	255
38	20000	255	255	255	164200	55750	164100	55700	200	100	5.1e+06	510			38	160000	255	255	255	170125	99062.5	169800	98800	600	500	4.08e+07	4080			38	180000	255	255	255	183622	64216.7	183400	64000	500	500	4.59e+07	4590			38	80000	255	255	255
39	510000	255	255	255	156077	56428.4	155200	55900	1500	900	1.3005e+08	13005			39	140000	255	255	255	160721	99114.3	160500	98900	400	400	3.57e+07	3570			39	30000	255	255	255	179217	64183.3	179100	64100	200	200	7.65e+06	765			39	210000	255	255	255
40	30000	255	255	255	158817	56050	158700	55900	200	300	7.65e+06	765			40	410000	255	255	255	165828	99279.3	165400	98900	800	700	1.0455e+08	10455			40	220000	255	255	255	176695	64536.4	176400	64200	500	600	5.61e+07	5610			40	60000	255	255	255
41	120000	255	255	255	158317	56275	158100	56100	400	400	3.06e+07	3060			41	20000	255	255	255	172600	98950	172500	98900	200	100	5.1e+06	510			41	10000	255	255	255	186950	64250	186900	64200	100	100	2.55e+06	255			41	130000	255	255	255
42	430000	255	255	255	165320	56452.3	164800	56100	1000	700	1.0965e+08	10965			42	120000	255	255	255	158200	99200	158000	99000	400	400	3.06e+07	3060			42	140000	255	255	255	173543	64492.9	173300	64300	500	400	3.57e+07	3570			42	20000	255	255	255
43	1.1e+06	255	255	255	162748	56965.5	161000	56300	3000	1400	2.805e+08	28050			43	220000	255	255	255	171168	99231.8	170900	99000	600	500	5.61e+07	5610			43	60000	255	255	255	183767	65033.3	183600	64900	300	300	1.53e+07	1530			43	250000	255	255	255
44	60000	255	255	255	157100	56550	157000	56400	200	300	1.53e+07	1530			44	120000	255	255	255	173900	99200	173700	99000	400	400	3.06e+07	3060			44	310000	255	255	255	181502	65714.5	181200	65400	600	700	7.905e+07	7905			44	250000	255	255	255
45	250000	255	255	255	157658	56706	157400	56400	500	600	6.375e+07	6375			45	40000	255	255	255	159000	99300	158900	99200	200	200	1.02e+07	1020			45	290000	255	255	255	184757	65574.1	184300	65400	900	400	7.395e+07	7395			45	60000	255	255	255
46	440000	255	255	255	159461	57165.9	158900	56400	1500	1200	1.122e+08	11220			46	230000	255	255	255	157380	99537	157000	99300	700	500	5.865e+07	5865			46	210000	255	255	255	184112	66373.8	183800	66100	600	500	5.355e+07	5355			46	240000	255	255	255
47	200000	255	255	255	157445	57605	157200	57300	500	600	5.1e+07	5100			47	690000	255	255	255	162070	100237	161200	99300	2200	1800	1.7595e+08	17595			47	10000	255	255	255	170750	66350	170700	66300	100	100	2.55e+06	255			47	20000	255	255	255
48	40000	255	255	255	163475	57550	163400	57400	200	300	1.02e+07	1020			48	30000	255	255	255	159983	99516.7	159900	99400	200	200	7.65e+06	765			48	110000	255	255	255	176286	66740.9	176100	66600	400	300	2.805e+07	2805			48	50000	255	255	255
49	280000	255	255	255	158464	57942.9	158200	57600	500	700	7.14e+07	7140			49	340000	255	255	255	164803	100291	164500	99500	600	1300	8.67e+07	8670			49	20000	255	255	255	185400	66950	185300	66900	200	100	5.1e+06	510			49	750000	255	255	255
50	200000	255	255	255	159300	57920	159100	57600	400	600	5.1e+07	5100			50	370000	255	255	255	170426	100142	170100	99600	600	1100	9.435e+07	9435			50	170000	255	255	255	179891	67238.2	179700	67000	400	500	4.335e+07	4335			50	100000	255	255	255
51	170000	255	255	255	160644	57873.5	160400	57700	500	400	4.335e+07	4335			51	40000	255	255	255	168000	99800	167900	99700	200	200	1.02e+07	1020			51	130000	255	255	255	183896	68334.6	183700	68100	400	400	3.315e+07	3315			51	260000	255	255	255
52	130000	255	255	255	153150	57988.5	152900	57800	500	400	3.315e+07	3315			52	260000	255	255	255	165942	100362	165600	100100	700	500	6.63e+07	6630			52	230000	255	255	255	171867	70610.9	171500	70400	700	400	5.865e+07	5865			52	10000	255	255	255
53	140000	255	255	255	161407	58064.3	161100	57900	600	300	3.57e+07	3570			53	430000	255	255	255	169129	100541	168400	100200	1400	700	1.0965e+08	10965			53	80000	255	255	255	173600	70600	173500	70400	200	400	2.04e+07	2040			53	150000	255	255	255
54	140000	255	255	255	163771	58035.7	163500	57900	600	300	3.57e+07	3570			54	140000	255	255	255	167107	100436	166800	100300	600	300	3.57e+07	3570																		54	60000	255	255	255
55	220000	255	255	255	159805	58450	159500	58200	600	500	5.61e+07	5610			55	140000	255	255	255	167221	100886	167000	100700	400	400	3.57e+07	3570																		55	10000	255	255	255
56	80000	255	255	255	157500	58450	157300	58300	400	300	2.04e+07	2040			56	10000	255	255	255	157650	101050	157600	101000	100	100	2.55e+06	255																		56	180000	255	255	255
57	160000	255	255	255	161806	58931.3	161400	58700	800	500	4.08e+07	4080			57	730000	255	255	255	164194	101894	163300	101100	1500	1400	1.8615e+08	18615																		57	180000	255	255	255
58	20000	255	255	255	162950	58900	162900	58800	100	200	5.1e+06	510			58	490000	255	255	255	159003	101889	158600	101400	800	1000	1.2495e+08	12495																		58	10000	255	255	255
59	50000	255	255	255	166670	58950	166500	58800	300	300	1.275e+07	1275			59	120000	255	255	255	167533	101658	167300	101500	500	300	3.06e+07	3060																		59	180000	255	255	255
60	100000	255	255	255	160840	59040	160600	58900	500	300	2.55e+07	2550			60	20000	255	255	255	168650	101900	168600	101800	100	200	5.1e+06	510																		60	220000	255	255	255
61	300000	255	255	255	163543	59260	163200	58900	600	700	7.65e+07	7650			61	90000	255	255	255	170550	101950	170400	101800	300	300	2.295e+07	2295																		61	30000	255	255	255
62	30000	255	255	255	158650	59550	158500	59500	300	100	7.65e+06	765			62	110000	255	255	255	163750	102550	163500	102400	500	300	2.805e+07	2805																		62	340000	255	255	255
63	230000	255	255	255	162902	59876.1	162600	59600	600	500	5.865e+07	5865			63	920000	255	255	255	165278	102959	164400	102400	1600	1000	2.346e+08	23460																		63	220000	255	255	255
64	410000	255	255	255	166818	60103.7	166300	59600	1000	900	1.0455e+08	10455			64	200000	255	255	255	167760	102835	167400	102600	700	400	5.1e+07	5100																		64	260000	255	255	255
65	60000	255	255	255	160783	59816.7	160600	59700	300	300	1.53e+07	1530			65	210000	255	255	255	167312	103707	167000	103500	600	400	5.355e+07	5355																		65	10000	255	255	255
66	70000	255	255	255	165793	59878.6	165700	59700	200	400	1.785e+07	1785			66	20000	255	255	255	166450	103700	166400	103600	100	200	5.1e+06	510																		66	160000	255	255	255
67	80000	255	255	255	163800	60250	163600	60100	400	300	2.04e+07	2040			67	110000	255	255	255	168405	104014	168200	103800	400	400	2.805e+07	2805																		67	10000	255	255	255
68	110000	255	255	255	162568	60595.5	162400	60400	400	400	2.805e+07	2805			68	420000	255	255	255	163979	104340	163600	104000	800	700	1.071e+08	10710
69	180000	255	255	255	160350	60800	160100	60600	500	400	4.59e+07	4590			69	60000	255	255	255	166967	104267	166800	104100	300	300	1.53e+07	1530
70	80000	255	255	255	159750	61100	159600	60900	300	400	2.04e+07	2040			70	70000	255	255	255	158321	104350	158200	104200	300	300	1.785e+07	1785
71	30000	255	255	255	167117	61583.3	167000	61500	200	200	7.65e+06	765			71	360000	255	255	255	166378	104822	166100	104400	600	900	9.18e+07	9180
72	90000	255	255	255	164550	63894.4	164300	63700	500	300	2.295e+07	2295			72	310000	255	255	255	165360	104976	165000	104700	700	600	7.905e+07	7905
															73	190000	255	255	255	163703	105229	163400	105000	600	500	4.845e+07	4845
															74	240000	255	255	255	169850	105500	169500	105300	700	400	6.12e+07	6120
															75	120000	255	255	255	157500	106400	157300	106200	400	400	3.06e+07	3060
															76	70000	255	255	255	170207	106364	170000	106200	400	300	1.785e+07	1785
															77	60000	255	255	255	172650	106400	172500	106300	300	200	1.53e+07	1530
															78	20000	255	255	255	161800	107250	161700	107200	200	100	5.1e+06	510
															79	100000	255	255	255	171450	107370	171300	107200	300	400	2.55e+07	2550
															80	180000	255	255	255	164511	107567	164200	107400	600	400	4.59e+07	4590
															81	30000	255	255	255	169850	108150	169700	108100	300	100	7.65e+06	765
															82	220000	255	255	255	167618	108755	167300	108500	600	500	5.61e+07	5610
															83	130000	255	255	255	162681	109050	162400	108900	500	300	3.315e+07	3315
															84	60000	255	255	255	159367	109917	159200	109800	400	200	1.53e+07	1530
[truncated: 34 more columns]

## Sheet: Sheet2
X	161100	Y	55800		1645.35			X	162900	Y	99000					X	181800	Y	62400					X	146700	Y	84900					X	142800	Y	126300					X	202500	Y	156900
XM	YM	XM-X	YM-Y		um			XM	YM	XM-X	YM-Y		um			XM	YM	XM-X	YM-Y		um			XM	YM	XM-X	YM-Y		um			XM	YM	XM-X	YM-Y		um			XM	YM	XM-X	YM-Y		um			XM	YM
163743	49098.1	2642.6	-6701.85	7204.04	4.37842			168158	92982	5258	-6018	7991.43	4.85698			181521	56960.7	-278.567	-5439.28	5446.41	3.31018			145500	75200	-1200	-9700	9773.94	5.94034			139450	117767	-3350	-8533.33	9167.35	5.57167			209864	148343	7364.29	-8557.14	11289.7	6.86158
157125	49550	-3975	-6250	7406.96	4.50175			170727	93309.1	7827.28	-5690.91	9677.43	5.88169			181017	58161.1	-783.329	-4238.89	4310.66	2.6199			145638	75762.5	-1062.5	-9137.5	9199.06	5.59095			142300	118900	-499.997	-7400	7416.87	4.50778			212988	149973	10488.5	-6926.92	12569.4	7.63935
159470	49590	-1630	-6210	6420.36	3.90212			167892	93892.1	4992.11	-5107.89	7142.25	4.34087			178621	58526.5	-3179.41	-3873.53	5011.27	3.04572			147235	76226.9	534.619	-8673.07	8689.54	5.28127			145689	119278	2888.89	-7022.22	7593.24	4.61497			211917	150383	9416.67	-6516.66	11451.7	6.96002
154900	50200	-6200	-5600	8354.64	5.07773			169050	94500	6150	-4500	7620.53	4.63156			180250	58600	-1550	-3800	4103.96	2.49428			146575	77075	-124.997	-7825	7826	4.75643			140083	119483	-2716.66	-6816.66	7338.06	4.45988			207317	151325	4816.67	-5575	7367.56	4.47781
155200	51150	-5900	-4650	7512.15	4.56569			168200	95320	5300	-3680	6452.32	3.92155			181650	58821.4	-149.996	-3578.57	3581.71	2.17687			145471	78053.6	-1228.57	-6846.43	6955.78	4.22754			142814	119759	13.639	-6540.91	6540.92	3.9754			202645	151541	145.459	-5359.09	5361.06	3.25831
152291	51838.2	-8808.82	-3961.76	9658.72	5.87031			171950	95150	9050	-3850	9834.89	5.97738			182440	59050	640.48	-3350	3410.68	2.07292			150342	78925	3641.67	-5975	6997.31	4.25278			136425	121325	-6375	-4975	8086.48	4.91475			199510	151670	-2990	-5230	6024.36	3.66145
158243	52067.9	-2857.14	-3732.14	4700.23	2.85667			154750	95500	-8150	-3500	8869.75	5.3908			174700	59100	-7100	-3300	7829.43	4.75852			144900	79150	-1800	-5750	6025.15	3.66193			133921	121479	-8878.57	-4821.43	10103.2	6.14047			204643	151879	2142.86	-5021.42	5459.54	3.31816
160519	52067.9	-580.766	-3732.05	3776.97	2.29554			166976	95676.3	4076.32	-3323.68	5259.59	3.19664			181179	59471.4	-621.425	-2928.57	2993.78	1.81954			147200	79250	500.003	-5650	5672.08	3.44734			143550	121600	750.003	-4700	4759.46	2.89267			208423	152127	5922.73	-4772.72	7606.42	4.62298
166769	52218.8	5668.75	-3581.25	6705.23	4.07526			169400	95750	6500	-3250	7267.22	4.41683			179750	59400	-2050	-3000	3633.52	2.20836			150050	79300	3350	-5600	6525.53	3.96604			140650	121650	-2150	-4650	5122.98	3.11361			207160	152400	4660.01	-4500	6478.09	3.93721
155200	52200	-5900	-3600	6911.58	4.20068			169224	96283.3	6324.08	-2716.66	6882.89	4.18324			173929	59614.3	-7871.42	-2785.71	8349.82	5.0748			145150	79750	-1550	-5150	5378.19	3.26872			144519	122069	1718.75	-4231.25	4567.01	2.77571			210450	152500	7950.01	-4400	9086.39	5.52247
159667	52266.7	-1433.33	-3533.33	3812.99	2.31743			168186	96559.1	5286.37	-2440.91	5822.69	3.53888			180250	59700	-1550	-2700	3113.28	1.89217			146900	80000	200.003	-4900	4904.08	2.98057			140171	122142	-2629.16	-4158.33	4919.78	2.99011			202212	152688	-288.457	-4211.54	4221.4	2.56566
157036	52407.1	-4064.28	-3392.86	5294.32	3.21775			170637	96554.4	7736.96	-2445.65	8114.29	4.93165			181725	60691.2	-74.738	-1708.76	1710.4	1.03953			145570	80150	-1130	-4750	4882.56	2.96749			136758	122142	-6042.3	-4157.69	7334.56	4.45775			204450	152750	1950	-4150	4585.3	2.78682
156550	52634.6	-4550	-3165.38	5542.75	3.36874			165188	96802.9	2288.24	-2197.06	3172.24	1.928			178950	60421.4	-2850	-1978.57	3469.47	2.10865			148821	80407.1	2121.43	-4492.85	4968.52	3.01974			137668	122162	-5132.35	-4138.23	6592.87	4.00697			205875	153217	3375.01	-3683.33	4995.76	3.03629
161890	52630	790.004	-3170	3266.96	1.98557			167312	96588.5	4411.54	-2411.54	5027.64	3.05567			174000	60650	-7800	-1750	7993.9	4.85848			152950	80883.3	6250	-4016.66	7429.41	4.5154			141892	122225	-908.33	-4075	4175	2.53746			207733	153067	5233.34	-3833.33	6487.08	3.94268
159078	53058.5	-2022.34	-2741.49	3406.7	2.0705			163010	97134	110.004	-1866	1869.24	1.13607			179663	60762.5	-2137.5	-1637.5	2692.64	1.63651			147043	81430	343.337	-3470	3486.94	2.11927			147115	122156	4314.71	-4144.12	5982.51	3.63601			204224	153234	1723.69	-3665.79	4050.81	2.46198
163335	52826.9	2234.62	-2973.08	3719.23	2.26045			166768	97379.5	3868.18	-1620.45	4193.89	2.54894			180150	60875	-1650	-1525	2246.8	1.36555			147717	81405.6	1016.67	-3494.44	3639.33	2.21189			132800	122200	-10000	-4100	10807.9	6.56873			208283	153217	5783.34	-3683.33	6856.67	4.1673
153983	52816.7	-7116.66	-2983.33	7716.68	4.68999			159733	97266.7	-3166.66	-1733.33	3610.01	2.19407			173697	61176.3	-8102.63	-1223.68	8194.51	4.9804			147471	82915.5	770.693	-1984.48	2128.88	1.29388			142557	122631	-242.589	-3668.52	3676.53	2.2345			203550	153575	1050	-3325	3486.85	2.11921
160364	53181	-735.711	-2619.05	2720.42	1.6534			164971	97819	2071.13	-1180.98	2384.18	1.44904			178500	61050	-3300	-1350	3565.46	2.16699			141200	82900	-5500	-2000	5852.35	3.5569			136640	122757	-6160.34	-3543.1	7106.57	4.31919			203060	153985	560.004	-2915	2968.3	1.80405
164245	53055.3	3144.74	-2744.74	4174.08	2.5369			165783	97416.7	2883.34	-1583.33	3289.46	1.99925			182502	61470	702.004	-929.999	1165.21	0.708182			148727	83009.1	2027.28	-1890.91	2772.25	1.6849			132090	122830	-10710	-3470	11258.1	6.84238			205050	153800	2550	-3100	4014.04	2.43963
157431	53050	-3668.75	-2750	4585	2.78664			163776	97697.8	876.091	-1302.17	1569.45	0.953873			183125	61450	1325	-949.999	1630.38	0.990901			146263	84699.7	-437.306	-200.252	480.975	0.292324			139323	123446	-3476.92	-2853.84	4498.15	2.73386			208686	153941	6186.37	-2959.09	6857.65	4.1679
155203	53526.7	-5896.66	-2273.33	6319.71	3.84095			161700	97783.3	-1200	-1216.66	1708.88	1.03861			179850	61450	-1950	-949.999	2169.1	1.31832			148950	83861.1	2250	-1038.89	2478.27	1.50622			144565	123427	1765.39	-2873.07	3372.11	2.04948			213650	153950	11150	-2950	11533.7	7.00985
162493	53493.2	1393.18	-2306.82	2694.88	1.63788			159477	97931.8	-3422.72	-1068.18	3585.53	2.17919			178117	61583.3	-3683.33	-816.665	3772.78	2.29299			149650	83650	2950	-1250	3203.91	1.94725			145200	123300	2400	-3000	3841.87	2.33499			207414	154181	4914.29	-2719.04	5616.36	3.41347
165186	53440.9	4086.37	-2359.09	4718.44	2.86774			168578	98058	5678	-941.998	5755.61	3.49811			173543	61835.7	-8257.14	-564.284	8276.4	5.03017			148045	83992.1	1344.74	-907.893	1622.53	0.986129			141821	123617	-978.568	-2683.33	2856.2	1.73592			209539	154492	7039.48	-2407.89	7439.91	4.52178
163841	53796.9	2740.63	-2003.12	3394.64	2.06317			161095	98127.3	-1804.54	-872.725	2004.5	1.21828			177050	61700	-4750	-699.999	4801.3	2.9181			149750	84100	3050	-799.998	3153.18	1.91642			137739	123717	-5061.11	-2583.33	5682.29	3.45354			202850	154550	350.004	-2350	2375.92	1.44402
157521	53700	-3578.57	-2100	4149.23	2.52179			169779	98092.9	6878.58	-907.141	6938.13	4.21681			179050	61850	-2750	-549.999	2804.46	1.70447			142260	84320	-4440	-579.998	4477.72	2.72144			143692	124477	892.311	-1823.07	2029.73	1.23362			206490	154843	3990.01	-2056.66	4488.88	2.72822
158441	53964.5	-2659.09	-1835.45	3231.04	1.96374			170617	98116.7	7716.67	-883.331	7767.06	4.72061			181235	62400.5	-565.234	0.478	565.234	0.343534			143650	84600	-3050	-299.998	3064.72	1.86265			147817	123977	5016.67	-2323.33	5528.55	3.3601			203754	155373	1254.11	-1526.71	1975.76	1.20082
159739	53883.3	-1361.11	-1916.67	2350.79	1.42875			157076	98323.7	-5823.68	-676.314	5862.82	3.56327			177728	62611.1	-4072.22	211.112	4077.69	2.47831			148469	84734.6	1769.23	-165.383	1776.95	1.07998			146600	124050	3800	-2250	4416.16	2.68403			205250	154821	2750	-2078.57	3447.17	2.0951
168617	54116.7	7516.67	-1683.33	7702.85	4.68159			163493	98350	592.861	-649.998	879.762	0.534696			179383	62383.3	-2416.66	-16.665	2416.72	1.46882			147800	84900	1100	0.002	1100	0.668553			142339	124595	-461.318	-1704.71	1766.03	1.07335			201563	156272	-936.838	-627.628	1127.64	0.685352
162367	54599.1	1267.28	-1200.91	1745.9	1.06111			158970	98450	-3930	-549.998	3968.3	2.41182			183714	62504.5	1913.64	104.547	1916.49	1.16479			143110	85070	-3590	170.002	3594.02	2.18435			133188	124512	-9611.54	-1788.46	9776.51	5.9419			210021	155100	7521.43	-1800	7733.82	4.70041
156711	54533.3	-4388.89	-1266.67	4568.01	2.77632			160206	98605.9	-2694.11	-394.115	2722.79	1.65484			185530	62410	3730	10.001	3730.02	2.26701			143977	85617.1	-2722.85	717.145	2815.71	1.71131			145110	124543	2310	-1756.66	2902.07	1.7638			205461	155640	2961.37	-1260.22	3218.36	1.95604
153357	54594.8	-7743.1	-1205.17	7836.33	4.76271			162350	98400	-549.996	-599.998	813.937	0.494689			185620	62970	3820	570.001	3862.3	2.3474			148950	85221.4	2250	321.43	2272.85	1.38138			147017	124483	4216.67	-1816.66	4591.36	2.79051			208950	155450	6450.01	-1450	6610.98	4.01798
157650	54550	-3450	-1250	3669.47	2.2302			165967	98558.3	3066.67	-441.665	3098.31	1.88307			179500	63200	-2300	800.001	2435.16	1.48002			152400	85600	5700	700.002	5742.82	3.49034			135112	124842	-7688.46	-1457.69	7825.42	4.75608			198021	155707	-4478.57	-1192.85	4634.7	2.81685
160031	54568.8	-1068.75	-1231.25	1630.4	0.990911			172017	98538.9	9116.67	-461.109	9128.32	5.54795			180748	63609.7	-1051.75	1209.65	1602.95	0.974227			148000	85750	1300	850.002	1553.23	0.944009			137817	124783	-4983.33	-1516.66	5209.02	3.1659			208900	155650	6400.01	-1250	6520.93	3.96325
155479	54978.8	-5621.15	-821.153	5680.81	3.45265			167793	98810.9	4893.48	-189.128	4897.14	2.97635			182515	64171	715.436	1770.99	1910.04	1.16087			142450	86125	-4250	1225	4423.02	2.68819			139821	125150	-2978.57	-1150	3192.86	1.94054			212613	156006	10112.5	-893.747	10151.9	6.17007
157204	55107.1	-3896.42	-692.856	3957.55	2.40529			166763	99082.6	3863.05	82.611	3863.93	2.34839			177733	63816.7	-4066.66	1416.67	4306.36	2.61729			152900	86350	6200	1450	6367.3	3.86988			141099	125341	-1701.42	-958.569	1952.87	1.1869			206640	156098	4140.33	-801.609	4217.21	2.56311
158257	55264.3	-2842.85	-535.713	2892.89	1.75822			164622	99003.1	1721.88	3.127	1721.88	1.04651			179930	63990	-1870	1590	2454.59	1.49183			147007	86335.7	307.146	1435.72	1468.2	0.892335			144217	126733	1417.31	432.695	1481.89	0.900653			207590	156230	5090.01	-669.997	5133.91	3.12025
162120	55775	1020	-24.999	1020.31	0.620117			168700	98950	5800	-49.998	5800.22	3.52522			174400	64100	-7400	1700	7592.76	4.61468			148314	86527.3	1613.64	1627.27	2291.69	1.39283			142150	125550	-649.997	-749.997	992.467	0.603195			208550	156250	6050.01	-649.997	6084.82	3.69819
164200	55750	3100	-49.999	3100.41	1.88434			170125	99062.5	7225	62.502	7225.27	4.39133			183622	64216.7	1822.23	1816.67	2573.09	1.56386			152025	86325	5325	1425	5512.38	3.35028			136707	125821	-6092.85	-478.569	6111.62	3.71448			213100	156300	10600	-599.997	10617	6.45271
156077	56428.4	-5022.55	628.433	5061.71	3.07637			160721	99114.3	-2178.57	114.288	2181.56	1.3259			179217	64183.3	-2583.33	1783.33	3139.09	1.90785			140740	86707.1	-5959.52	1807.15	6227.49	3.7849			139031	126119	-3768.75	-181.247	3773.1	2.29319			203434	156945	934.215	44.74	935.286	0.568442
158817	56050	-2283.33	250.001	2296.98	1.39604			165828	99279.3	2928.05	279.27	2941.34	1.78767			176695	64536.4	-5104.54	2136.36	5533.57	3.36316			142400	86650	-4300	1750	4642.46	2.82157			142050	126150	-749.997	-149.997	764.849	0.464855			206364	156900	3864.29	0.003	3864.29	2.34861
158317	56275	-2783.33	475.001	2823.57	1.71609			172600	98950	9700	-49.998	9700.13	5.89548			186950	64250	5150	1850	5472.21	3.32586			149419	86850	2719.23	1950	3346.15	2.0337			145283	126117	2483.34	-183.331	2490.09	1.51341			211826	157282	9326.01	382.003	9333.83	5.67285
165320	56452.3	4219.77	652.327	4269.89	2.59513			158200	99200	-4700	200.002	4704.25	2.85912			173543	64492.9	-8257.14	2092.86	8518.24	5.17716			143650	86700	-3050	1800	3541.54	2.15245			140050	126150	-2750	-149.997	2754.08	1.67386			202955	157988	455.177	1087.93	1179.32	0.716757
162748	56965.5	1648.18	1165.46	2018.61	1.22686			171168	99231.8	8268.19	231.82	8271.44	5.02716			183767	65033.3	1966.67	2633.33	3286.68	1.99756			147394	87058	694.003	2158	2266.85	1.37773			136250	126419	-6550	119.234	6551.08	3.98157			205283	157461	2783.34	561.115	2839.33	1.72567
157100	56550	-4000	750.001	4069.7	2.47346			173900	99200	11000	200.002	11001.8	6.68661			181502	65714.5	-298.383	3314.52	3327.92	2.02262			141294	87450	-5406	2550	5977.23	3.6328			137250	126550	-5550	250.003	5555.62	3.37656			209994	157650	7494.45	750.003	7531.88	4.57768
157658	56706	-3442	906.001	3559.24	2.16321			159000	99300	-3900	300.002	3911.52	2.37732			184757	65574.1	2956.9	3174.14	4338.02	2.63653			143533	87483.3	-3166.66	2583.34	4086.73	2.48381			141443	127015	-1356.97	715.119	1533.88	0.932249			206629	157886	4128.58	985.718	4244.62	2.57977
159461	57165.9	-1638.63	1365.91	2133.27	1.29654			157380	99537	-5519.56	536.959	5545.62	3.37048			184112	66373.8	2311.91	3973.81	4597.4	2.79418			148829	87512.5	2129.17	2612.5	3370.24	2.04834			145106	126683	2305.56	383.336	2337.21	1.42049			204527	158147	2027.15	1247.15	2380.06	1.44654
157445	57605	-3655	1805	4076.4	2.47753			162070	100237	-829.707	1236.96	1489.46	0.905252			170750	66350	-11050	3950	11734.8	7.13208			142100	87650	-4600	2750	5359.34	3.25726			137825	127035	-4975	735.003	5029	3.05649			211295	158114	8795.46	1213.64	8878.8	5.3963
163475	57550	2375	1750	2950.11	1.793			159983	99516.7	-2916.66	516.669	2962.07	1.80027			176286	66740.9	-5513.63	4340.91	7017.38	4.26498			143070	87890	-3630	2990	4702.87	2.85828			144600	127150	1800	850.003	1990.61	1.20984			207286	158259	4786.37	1359.09	4975.59	3.02403
158464	57942.9	-2635.71	2142.86	3396.88	2.06453			164803	100291	1902.95	1291.18	2299.64	1.39766			185400	66950	3600	4550	5801.94	3.52627			146417	88664.7	-283.33	3764.67	3775.32	2.29454			139483	127317	-3316.66	1016.67	3468.99	2.10836			201525	158517	-974.996	1616.67	1887.92	1.14743
159300	57920	-1800	2120	2781.08	1.69027			170426	100142	7525.68	1141.89	7611.82	4.62626			179891	67238.2	-1908.82	4838.24	5201.17	3.16113			140530	88150	-6170	3250	6973.62	4.23838			139735	127704	-3065.38	1403.85	3371.55	2.04914			199483	158543	-3016.66	1643.34	3435.23	2.08784
160644	57873.5	-455.879	2073.53	2123.05	1.29034			168000	99800	5100	800.002	5162.37	3.13755			183896	68334.6	2096.16	5934.62	6293.93	3.82528			147773	88253.8	1073.08	3353.85	3521.33	2.14017			145134	127761	2333.79	1460.81	2753.28	1.67337			207117	158717	4616.67	1816.67	4961.24	3.01531
153150	57988.5	-7950	2188.46	8245.72	5.01153			165942	100362	3042.31	1361.54	3333.08	2.02576			171867	70610.9	-9932.61	8210.87	12887	7.83238			152950	88250	6250	3350	7091.2	4.30984			141589	128131	-1211.11	1831.48	2195.7	1.33449			210107	158821	7607.15	1921.43	7846.06	4.76862
161407	58064.3	307.146	2264.29	2285.02	1.38878			169129	100541	6229.07	1540.7	6416.78	3.89995			173600	70600	-8200	8200	11596.5	7.04807			145257	88510	-1443.33	3610	3887.84	2.36293			137150	127800	-5650	1500	5845.72	3.55287			213309	158785	10808.8	1885.3	10972	6.6685
163771	58035.7	2671.43	2235.72	3483.53	2.1172			167107	100436	4207.15	1435.72	4445.38	2.70178											144450	89000	-2250	4100	4676.8	2.84244			142948	128575	148.042	2275.49	2280.3	1.38591			209208	158908	6707.9	2007.9	7001.97	4.25561
159805	58450	-1295.45	2650	2949.69	1.79275			167221	100886	4321.43	1885.72	4714.94	2.86562											148850	89050	2150	4150	4673.87	2.84065			139965	128539	-2835.18	2238.89	3612.6	2.19564			200289	158993	-2210.86	2093.48	3044.76	1.85053
157500	58450	-3600	2650	4470.18	2.71685			157650	101050	-5250	2050	5636.04	3.42544											147778	89688.9	1077.78	4788.89	4908.67	2.98336			145600	128438	2800	2137.5	3522.63	2.14096			203738	159009	1238.24	2108.83	2445.48	1.4863
161806	58931.3	706.254	3131.25	3209.91	1.9509			164194	101894	1293.84	2893.84	3169.91	1.92659											146000	89950	-699.997	5050	5098.29	3.0986			146350	128350	3550	2050	4099.39	2.4915			206042	159108	3542.31	2207.7	4173.95	2.53682
162950	58900	1850	3100	3610.06	2.1941			159003	101889	-3896.93	2888.78	4850.89	2.94824											144950	89950	-1750	5050	5344.62	3.24832			139150	128450	-3650	2150	4236.15	2.57462			202157	159257	-343.329	2356.67	2381.55	1.44744
166670	58950	5570	3150	6399.02	3.88915			167533	101658	4633.34	2658.34	5341.78	3.24659											148550	90116.7	1850	5216.67	5534.99	3.36402			139242	128988	-3557.69	2688.46	4459.26	2.71022			208350	159250	5850.01	2350	6304.37	3.83163
160840	59040	-259.996	3240	3250.42	1.97552			168650	101900	5750	2900	6439.92	3.91401											147691	90290.9	990.912	5390.91	5481.23	3.33134			141806	129281	-993.747	2981.25	3142.52	1.90994			198400	159350	-4100	2450	4776.24	2.90287
163543	59260	2443.34	3460	4235.74	2.57437			170550	101950	7650	2950	8199.09	4.98319											143817	90883.3	-2883.33	5983.34	6641.83	4.03673			145930	129190	3130	2890	4260.17	2.58922			200830	159450	-1670	2550	3048.18	1.8526
158650	59550	-2450	3750	4479.4	2.72246			163750	102550	850.004	3550	3650.35	2.21858											144994	91629.4	-1705.88	6729.41	6942.26	4.21932			142131	130065	-669.228	3765.39	3824.4	2.32437			208000	159400	5500.01	2500	6041.53	3.67188
162902	59876.1	1802.18	4076.09	4456.72	2.70867			165278	102959	2378.26	3958.7	4618.16	2.8068											150695	91872.7	3995.46	6972.73	8036.33	4.88427			140613	130281	-2187.5	3981.25	4542.63	2.76089			212313	159953	9812.51	3053.13	10276.5	6.24579
166818	60103.7	5718.3	4303.66	7156.84	4.34974			167760	102835	4860	3835	6190.87	3.76265											146792	92353.8	92.311	7453.85	7454.42	4.5306			143555	130395	754.549	4095.46	4164.39	2.531			200100	160100	-2400	3200	4000	2.43109
160783	59816.7	-316.663	4016.67	4029.13	2.4488			167312	103707	4411.91	4707.15	6451.52	3.92106											149250	92350	2550	7450	7874.33	4.78581			141479	130782	-1321.05	4481.58	4672.23	2.83966			209364	160121	6864.29	3221.43	7582.62	4.60851
165793	59878.6	4692.86	4078.57	6217.53	3.77885			166450	103700	3550	4700	5890.04	3.57981											144650	92600	-2050	7700	7968.22	4.84287			139240	130779	-3559.52	4478.57	5720.82	3.47696			201450	160377	-1050	3477.28	3632.35	2.20764
163800	60250	2700	4450	5205.05	3.16349			168405	104014	5504.55	5013.64	7445.58	4.52522											142050	94250	-4650	9350	10442.5	6.34665			142521	131150	-278.568	4850	4858	2.95256			202300	160250	-199.996	3350	3355.97	2.03967
162568	60595.5	1468.18	4795.46	5015.17	3.04809			163979	104340	1078.58	5340.48	5448.31	3.31133																			143512	131307	711.908	5007.15	5057.5	3.07381			202825	160325	325.004	3425	3440.39	2.09098
160350	60800	-749.996	5000	5055.94	3.07286			166967	104267	4066.67	5266.67	6653.99	4.04412																			145730	131290	2930	4990	5786.63	3.51696			206450	160570	3950.01	3670	5391.8	3.27699
159750	61100	-1350	5300	5469.23	3.32405			158321	104350	-4578.57	5350	7041.72	4.27977																			140117	131417	-2683.33	5116.67	5777.59	3.51147			206930	160700	4430.01	3800	5836.52	3.54728
167117	61583.3	6016.67	5783.33	8345.49	5.07217			166378	104822	3477.78	5822.23	6781.83	4.12182																			141500	131383	-1300	5083.34	5246.93	3.18895			207862	160754	5361.54	3853.85	6602.9	4.01307
164550	63894.4	3450	8094.45	8799.01	5.3478			165360	104976	2459.68	5975.81	6462.22	3.92757																			144713	131588	1912.5	5287.5	5622.75	3.41736			204300	160650	1800	3750	4159.63	2.52811
								163703	105229	802.635	6228.95	6280.45	3.81709																			146430	131490	3630	5190	6333.49	3.84932			200850	160975	-1650	4075	4396.38	2.672
								169850	105500	6950	6500	9515.91	5.78352																			141594	131783	-1205.55	5483.34	5614.3	3.41222			198783	161117	-3716.66	4216.67	5620.84	3.4162
								157500	106400	-5400	7400	9160.79	5.56768																			148014	131764	5214.29	5464.29	7552.96	4.59049			203080	161520	580.004	4620	4656.27	2.82996
								170207	106364	7307.15	7364.29	10374.3	6.30525																			143050	131850	250.003	5550	5555.63	3.37656			206583	161717	4083.34	4816.67	6314.58	3.83784
								172650	106400	9750	7400	12240.2	7.43927																			144929	132550	2129.17	6250	6602.72	4.01296			205379	161979	2879.04	5079.04	5838.28	3.54835
								161800	107250	-1100	8250	8323.01	5.05851																			142180	133328	-619.562	7028.26	7055.52	4.28816			197750	162150	-4750	5250	7079.9	4.30298
								171450	107370	8550	8370	11964.9	7.27196																			143250	133235	450.003	6934.62	6949.2	4.22354			208338	162038	5837.51	5137.5	7776.27	4.72621
								164511	107567	1611.11	8566.67	8716.85	5.29787																			145183	133483	2383.34	7183.34	7568.4	4.59987			210200	162000	7700.01	5100	9235.81	5.61328
								169850	108150	6950	9150	11490.2	6.98345																			139208	133758	-3591.66	7458.34	8278.09	5.0312			210963	162338	8462.51	5437.5	10058.8	6.1135
								167618	108755	4718.18	9754.55	10835.7	6.58565																			140900	134050	-1900	7750	7979.51	4.84973			200750	162450	-1750	5550	5819.37	3.53686
								162681	109050	-219.227	10050	10052.4	6.10958																			142150	134521	-649.997	8221.43	8247.09	5.01236			204300	162450	1800	5550	5834.6	3.54611
								159367	109917	-3533.33	10916.7	11474.2	6.97374																			147281	134550	4480.77	8250	9388.28	5.70595			203600	162970	1100	6070	6168.87	3.74928
																																145550	134779	2750	8478.57	8913.4	5.41733			208829	163292	6329.25	6391.51	8995.05	5.46695
																																139121	134950	-3678.57	8650	9399.7	5.71289			204729	163379	2229.17	6479.17	6851.92	4.16442
																																144428	135050	1627.78	8750	8900.12	5.40926
																																145630	135850	2830	9550	9960.5	6.05372
																																142650	135950	-149.997	9650	9651.17	5.86572
																																136900	136500	-5900	10200	11783.5	7.16168
																																145750	136450	2950	10150	10570	6.42417
																																140850	136450	-1950	10150	10335.6	6.28172
																																145183	137161	2383.34	10861.1	11119.5	6.75816
																																141500	137950	-1300	11650	11722.3	7.12451
																																145382	138194	2582	11894	12171	7.39723
																																136983	138261	-5816.66	11961.1	13300.4	8.08366
																																140550	138338	-2250	12037.5	12246	7.44278
																																147883	138550	5083.34	12250	13262.8	8.0608
																																135500	138850	-7300	12550	14518.7	8.82408
																																148136	140143	5335.72	13842.9	14835.6	9.01668
																																149067	140733	6266.67	14433.3	15735.1	9.56336
																																142650	142550	-149.997	16250	16250.7	9.87674
																																145750	142621	2950	16321.4	16585.9	10.0805
[truncated: 3 more columns]

## Sheet: Sheet3
19	20	21	22	23	24						19	20	21	22	23	24					19	20	21	22	23	24
um	um	um	um	um	um				um2	um
4.37842	4.85698	3.31018	5.94034	5.57167	6.86158				0.159279	0.13	0	0	0	0	0	0					0	0	0	0	0	0
4.50175	5.88169	2.6199	5.59095	4.50778	7.63935				0.265465	0.26	0	0	1	1	0	0					0	0	3.76698	3.76698	0	0
3.90212	4.34087	3.04572	5.28127	4.61497	6.96002				0.37165	0.39	0	1	0	0	1	0					0	2.6907	0	0	2.6907	0
5.07773	4.63156	2.49428	4.75643	4.45988	4.47781				0.477836	0.52	1	1	0	0	1	1					2.09277	2.09277	0	0	2.09277	2.09277
4.56569	3.92155	2.17687	4.22754	3.9754	3.25831				0.584022	0.65	0	0	1	1	0	2					0	0	1.71226	1.71226	0	3.42453
5.87031	5.97738	2.07292	4.25278	4.91475	3.66145				0.690208	0.78	0	1	0	1	1	0					0	1.44884	0	1.44884	1.44884	0
2.85667	5.3908	4.75852	3.66193	6.14047	3.31816				0.796394	0.91	1	2	3	2	1	0					1.25566	2.51132	3.76698	2.51132	1.25566	0
2.29554	3.19664	1.81954	3.44734	2.89267	4.62298				0.90258	1.04	1	2	2	1	1	1					1.10794	2.21587	2.21587	1.10794	1.10794	1.10794
4.07526	4.41683	2.20836	3.96604	3.11361	3.93721				1.00877	1.17	3	1	0	1	3	1					2.97393	0.991311	0	0.991311	2.97393	0.991311
4.20068	4.18324	5.0748	3.26872	2.77571	5.52247				1.11495	1.3	3	2	2	3	3	0					2.6907	1.7938	1.7938	2.6907	2.6907	0
2.31743	3.53888	1.89217	2.98057	2.99011	2.56566				1.22114	1.43	0	1	3	1	1	4					0	0.818909	2.45673	0.818909	0.818909	3.27564
3.21775	4.93165	1.03953	2.96749	4.45775	2.78682				1.32732	1.56	2	1	2	1	2	0					1.50679	0.753396	1.50679	0.753396	1.50679	0
3.36874	1.928	2.10865	3.01974	4.00697	3.03629				1.43351	1.69	5	2	2	1	2	2					3.48795	1.39518	1.39518	0.697589	1.39518	1.39518
1.98557	3.05567	4.85848	4.5154	2.53746	3.94268				1.53969	1.82	1	3	2	3	2	2					0.649479	1.94844	1.29896	1.94844	1.29896	1.29896
2.0705	1.13607	1.63651	2.11927	3.63601	2.46198				1.64588	1.95	7	2	3	2	2	2					4.25304	1.21516	1.82273	1.21516	1.21516	1.21516
2.26045	2.54894	1.36555	2.21189	6.56873	4.1673				1.75207	2.08	3	2	4	4	3	5					1.71226	1.14151	2.28302	2.28302	1.71226	2.85377
4.68999	2.19407	4.9804	1.29388	2.2345	2.11921				1.85825	2.21	4	1	2	2	4	0					2.15256	0.53814	1.07628	1.07628	2.15256	0
1.6534	1.44904	2.16699	3.5569	4.31919	1.80405				1.96444	2.34	2	3	1	1	0	4					1.0181	1.52715	0.509051	0.509051	0	2.03621
2.5369	1.99925	0.708182	1.6849	6.84238	2.43963				2.07062	2.47	6	1	2	1	5	5					2.89768	0.482946	0.965893	0.482946	2.41473	2.41473
2.78664	0.953873	0.990901	0.292324	2.73386	4.1679				2.17681	2.6	3	1	3	2	2	2					1.37816	0.459388	1.37816	0.918776	0.918776	0.918776
3.84095	1.03861	1.31832	1.50622	2.04948	7.00985				2.283	2.73	3	2	1	4	5	3					1.31406	0.876042	0.438021	1.75208	2.19011	1.31406
1.63788	2.17919	2.29299	1.94725	2.33499	3.41347				2.38918	2.86	1	3	1	3	2	1					0.418553	1.25566	0.418553	1.25566	0.837107	0.418553
2.86774	3.49811	5.03017	0.986129	1.73592	4.52178				2.49537	2.99	3	1	1	2	4	3					1.20223	0.400743	0.400743	0.801485	1.60297	1.20223
2.06317	1.21828	2.9181	1.91642	3.45354	1.44402				2.60155	3.12	2	3	1	1	2	1					0.768772	1.15316	0.384386	0.384386	0.768772	0.384386
2.52179	4.21681	1.70447	2.72144	1.23362	2.72822				2.70774	3.25	2	2	3	5	3	3					0.738624	0.738624	1.10794	1.84656	1.10794	1.10794
1.96374	4.72061	0.343534	1.86265	3.3601	1.20082				2.81392	3.38	1	2	0	2	4	2					0.355376	0.710751	0	0.710751	1.4215	0.710751
1.42875	3.56327	2.47831	1.07998	2.68403	2.0951				2.92011	3.51	0	4	1	2	4	4					0	1.36981	0.342453	0.684906	1.36981	1.36981
4.68159	0.534696	1.46882	0.668553	1.07335	0.685352				3.0263	3.64	0	1	0	1	1	4					0	0.330437	0	0.330437	0.330437	1.32175
1.06111	2.41182	1.16479	2.18435	5.9419	4.70041				3.13248	3.77	3	2	1	2	1	2					0.957707	0.638471	0.319236	0.638471	0.319236	0.638471
2.77632	1.65484	2.26701	1.71131	1.7638	1.95604				3.23867	3.9	1	4	0	1	4	5					0.308769	1.23508	0	0.308769	1.23508	1.54384
4.76271	0.494689	2.3474	1.38138	2.79051	4.01798				3.34485	4.03	1	2	0	1	0	0					0.298967	0.597933	0	0.298967	0	0
2.2302	1.88307	1.48002	3.49034	4.75608	2.81685				3.45104	4.16	1	3	1	4	2	4					0.289768	0.869303	0.289768	1.15907	0.579536	1.15907
0.990911	5.54795	0.974227	0.944009	3.1659	3.96325				3.55723	4.29	2	3	0	1	1	1					0.562236	0.843354	0	0.281118	0.281118	0.281118
3.45265	2.97635	1.16087	2.68819	1.94054	6.17007				3.66341	4.42	1	1	0	2	3	2					0.27297	0.27297	0	0.545939	0.818909	0.545939
2.40529	2.34839	2.61729	3.86988	1.1869	2.56311				3.7696	4.55	1	2	1	0	3	3					0.26528	0.530561	0.26528	0	0.795841	0.795841
1.75822	1.04651	1.49183	0.892335	0.900653	3.12025				3.87578	4.68	3	1	1	2	1	3					0.774037	0.258012	0.258012	0.516025	0.258012	0.774037
0.620117	3.52522	4.61468	1.39283	0.603195	3.69819				3.98197	4.81	0	2	1	2	2	0					0	0.502264	0.251132	0.502264	0.502264	0
1.88434	4.39133	1.56386	3.35028	3.71448	6.45271				4.08815	4.94	1	3	2	0	2	0					0.244609	0.733827	0.489218	0	0.489218	0
3.07637	1.3259	1.90785	3.7849	2.29319	0.568442				4.19434	5.07	2	0	2	0	0	0					0.476833	0	0.476833	0	0	0
1.39604	1.78767	3.36316	2.82157	0.464855	2.34861				4.30053	5.2	0	1	0	1	0	0					0	0.23253	0	0.23253	0	0
1.71609	5.89548	3.32586	2.0337	1.51341	5.67285				4.40671	5.33	1	1	0	0	2	1					0.226927	0.226927	0	0	0.453853	0.226927
2.59513	2.85912	5.17716	2.15245	1.67386	0.716757				4.5129	5.46	0	2	0	0	1	2					0	0.443174	0	0	0.221587	0.443174
1.22686	5.02716	1.99756	1.37773	3.98157	1.72567				4.61908	5.59	0	0	0	1	2	2					0	0	0	0.216493	0.432986	0.432986
2.47346	6.68661	2.02262	3.6328	3.37656	4.57768				4.72527	5.72	0	1	0	0	0	0					0	0.211628	0	0	0	0
2.16321	2.37732	2.63653	2.48381	0.932249	2.57977				4.83146	5.85	1	3	0	1	2	0					0.206977	0.620931	0	0.206977	0.413954	0
1.29654	3.37048	2.79418	2.04834	1.42049	1.44654				4.93764	5.98	0	1	0	0	1	0					0	0.202526	0	0	0.202526	0
2.47753	0.905252	7.13208	3.25726	3.05649	5.3963				5.04383	6.11	0	0	0	0	1	2					0	0	0	0	0.198262	0.396524
1.793	1.80027	4.26498	2.85828	1.20984	3.02403				5.15001	6.24	0	1	0	1	1	1					0	0.194174	0	0.194174	0.194174	0.194174
2.06453	1.39766	3.52627	2.29454	2.10836	1.14743				5.2562	6.37	0	0	0	0	1	1					0	0	0	0	0.190252	0.190252
1.69027	4.62626	3.16113	4.23838	2.04914	2.08784				5.36238	6.5	0	1	0	0	1	0					0	0.186484	0	0	0.186484	0
1.29034	3.13755	3.82528	2.14017	1.67337	3.01531				5.46857	6.63	0	1	0	0	1	1					0	0.182863	0	0	0.182863	0.182863
5.01153	2.02576	7.83238	4.30984	1.33449	4.76862				5.57476	6.76	0	0	0	0	1	1					0	0	0	0	0.17938	0.17938
1.38878	3.89995	7.04807	2.36293	3.55287	6.6685				5.68094	6.89	0	2	0	0	0	2					0	0.352054	0	0	0	0.352054
2.1172	2.70178		2.84244	1.38591	4.25561				5.78713	7.02	0	0	2	0	1	0					0	0	0.345595	0	0.172797	0
1.79275	2.86562		2.84065	2.19564	1.85053				5.89331	7.15	0	1	0	0	1	0					0	0.169684	0	0	0.169684	0
2.71685	3.42544		2.98336	2.14096	1.4863				5.9995	7.28	0	0	0	0	1	0					0	0	0	0	0.166681	0
1.9509	1.92659		3.0986	2.4915	2.53682				6.10569	7.41	0	1	0	0	1	0					0	0.163782	0	0	0.163782	0
2.1941	2.94824		3.24832	2.57462	1.44744				6.21187	7.54	0	0	0	0	0	1					0	0	0	0	0	0.160982
3.88915	3.24659		3.36402	2.71022	3.83163				6.31806	7.67	0	0	0	0	0	0					0	0	0	0	0	0
1.97552	3.91401		3.33134	1.90994	2.90287				6.42424	7.8	0	0	1	0	0	0					0	0	0.15566	0	0	0
2.57437	4.98319		4.03673	2.58922	1.8526				6.53043	7.93	0	0	0	0	0	0					0	0	0	0	0	0
2.72246	2.21858		4.21932	2.32437	3.67188				6.63661	8.06	0	0	0	0	2	0					0	0	0	0	0.301358	0
2.70867	2.8068		4.88427	2.76089	6.24579				6.7428	8.19	0	0	0	0	0	0					0	0	0	0	0	0
4.34974	3.76265		4.5306	2.531	2.43109				6.84899	8.32	0	0	0	0	0	0					0	0	0	0	0	0
2.4488	3.92106		4.78581	2.83966	4.60851				6.95517	8.45	0	0	0	0	0	0					0	0	0	0	0	0
3.77885	3.57981		4.84287	3.47696	2.20764				7.06136	8.58	0	0	0	0	0	0					0	0	0	0	0	0
3.16349	4.52522		6.34665	2.95256	2.03967				7.16754	8.71	0	0	0	0	1	0					0	0	0	0	0.139518	0
3.04809	3.31133			3.07381	2.09098				7.27373	8.84	0	0	0	0	0	0					0	0	0	0	0	0
3.07286	4.04412			3.51696	3.27699				7.37992	8.97	0	0	0	0	1	0					0	0	0	0	0.135503	0
3.32405	4.27977			3.51147	3.54728				7.4861	9.1	0	0	0	0	0	0					0	0	0	0	0	0
5.07217	4.12182			3.18895	4.01307				7.59229	9.23	0	0	0	0	0	0					0	0	0	0	0	0
5.3478	3.92757			3.41736	2.52811				7.69847	9.36	0	0	0	0	0	0					0	0	0	0	0	0
	3.81709			3.84932	2.672				7.80466	9.49	0	0	0	0	1	0					0	0	0	0	0.128129	0
	5.78352			3.41222	3.4162				7.91084	9.62	0	0	0	0	0	0					0	0	0	0	0	0
	5.56768			4.59049	2.82996				8.01703	9.75	0	0	0	0	1	0					0	0	0	0	0.124734	0
	6.30525			3.37656	3.83784				8.12322	9.88	0	0	0	0	0	0					0	0	0	0	0	0
	7.43927			4.01296	3.54835				8.2294	10.01	0	0	0	0	1	0					0	0	0	0	0.121516	0
	5.05851			4.28816	4.30298				8.33559	10.14	0	0	0	0	0	0					0	0	0	0	0	0
	7.27196			4.22354	4.72621				8.44177	10.27	0	0	0	0	0	0					0	0	0	0	0	0
	5.29787			4.59987	5.61328				8.54796	10.4	0	0	0	0	0	0					0	0	0	0	0	0
	6.98345			5.0312	6.1135				8.65415	10.53	0	0	0	0	0	0					0	0	0	0	0	0
	6.58565			4.84973	3.53686				8.76033	10.66	0	0	0	0	0	0					0	0	0	0	0	0
	6.10958			5.01236	3.54611				8.86652	10.79	0	0	0	0	0	0					0	0	0	0	0	0
	6.97374			5.70595	3.74928				8.9727	10.92	0	0	0	0	0	0					0	0	0	0	0	0
				5.41733	5.46695				9.07889	11.05	0	0	0	0	0	0					0	0	0	0	0	0
				5.71289	4.16442				9.18507	11.18	0	0	0	0	0	0					0	0	0	0	0	0
				5.40926					9.29126	11.31	0	0	0	0	0	0					0	0	0	0	0	0
				6.05372					9.39745	11.44	0	0	0	0	0	0					0	0	0	0	0	0
				5.86572					9.50363	11.57	0	0	0	0	0	0					0	0	0	0	0	0
				7.16168					9.60982	11.7	0	0	0	0	0	0					0	0	0	0	0	0
				6.42417					9.716	11.83	0	0	0	0	0	0					0	0	0	0	0	0
				6.28172					9.82219	11.96	0	0	0	0	0	0					0	0	0	0	0	0
				6.75816					9.92838	12.09	0	0	0	0	0	0					0	0	0	0	0	0
				7.12451					10.0346	12.22	0	0	0	0	0	0					0	0	0	0	0	0
				7.39723					10.1407	12.35	0	0	0	0	0	0					0	0	0	0	0	0
				8.08366					10.2469	12.48	0	0	0	0	0	0					0	0	0	0	0	0
				7.44278					10.3531	12.61	0	0	0	0	0	0					0	0	0	0	0	0
				8.0608					10.4593	12.74	0	0	0	0	0	0					0	0	0	0	0	0
				8.82408					10.5655	12.87	0	0	0	0	0	0					0	0	0	0	0	0
				9.01668					10.6717	13	0	0	0	0	0	0					0	0	0	0	0	0
				9.56336					10.7779	13.13	0	0	0	0	0	0					0	0	0	0	0	0
				9.87674					10.884	13.26	0	0	0	0	0	0					0	0	0	0	0	0
				10.0805					10.9902	13.39	0	0	0	0	0	0					0	0	0	0	0	0
									11.0964	13.52	0	0	0	0	0	0					0	0	0	0	0	0
									11.2026	13.65	0	0	0	0	0	0					0	0	0	0	0	0
									11.3088	13.78	0	0	0	0	0	0					0	0	0	0	0	0
									11.415	13.91	0	0	0	0	0	0					0	0	0	0	0	0
									11.5212	14.04	0	0	0	0	0	0					0	0	0	0	0	0
									11.6273	14.17	0	0	0	0	0	0					0	0	0	0	0	0
									11.7335	14.3	0	0	0	0	0	0					0	0	0	0	0	0
									11.8397	14.43	0	0	0	0	0	0					0	0	0	0	0	0
									11.9459	14.56	0	0	0	0	0	0					0	0	0	0	0	0
									12.0521	14.69	0	0	0	0	0	0					0	0	0	0	0	0
									12.1583	14.82	0	0	0	0	0	0					0	0	0	0	0	0
									12.2645	14.95	0	0	0	0	0	0					0	0	0	0	0	0
									12.3706	15.08	0	0	0	0	0	0					0	0	0	0	0	0
									12.4768	15.21	0	0	0	0	0	0					0	0	0	0	0	0
									12.583	15.34	0	0	0	0	0	0					0	0	0	0	0	0
									12.6892	15.47	0	0	0	0	0	0					0	0	0	0	0	0
									12.7954	15.6	0	0	0	0	0	0					0	0	0	0	0	0
									12.9016	15.73	0	0	0	0	0	0					0	0	0	0	0	0
									13.0078	15.86	0	0	0	0	0	0					0	0	0	0	0	0
									13.114	15.99	0	0	0	0	0	0					0	0	0	0	0	0
									13.2201	16.12	0	0	0	0	0	0					0	0	0	0	0	0
									13.3263	16.25	0	0	0	0	0	0					0	0	0	0	0	0
									13.4325	16.38	0	0	0	0	0	0					0	0	0	0	0	0
									13.5387	16.51	0	0	0	0	0	0					0	0	0	0	0	0
									13.6449	16.64	0	0	0	0	0	0					0	0	0	0	0	0
									13.7511	16.77	0	0	0	0	0	0					0	0	0	0	0	0
									13.8573	16.9	0	0	0	0	0	0					0	0	0	0	0	0
									13.9634	17.03	0	0	0	0	0	0					0	0	0	0	0	0
									14.0696	17.16	0	0	0	0	0	0					0	0	0	0	0	0
									14.1758	17.29	0	0	0	0	0	0					0	0	0	0	0	0
									14.282	17.42	0	0	0	0	0	0					0	0	0	0	0	0
									14.3882	17.55	0	0	0	0	0	0					0	0	0	0	0	0
									14.4944	17.68	0	0	0	0	0	0					0	0	0	0	0	0
									14.6006	17.81	0	0	0	0	0	0					0	0	0	0	0	0
									14.7067	17.94	0	0	0	0	0	0					0	0	0	0	0	0
									14.8129	18.07	0	0	0	0	0	0					0	0	0	0	0	0
									14.9191	18.2	0	0	0	0	0	0					0	0	0	0	0	0
									15.0253	18.33	0	0	0	0	0	0					0	0	0	0	0	0
									15.1315	18.46	0	0	0	0	0	0					0	0	0	0	0	0
									15.2377	18.59	0	0	0	0	0	0					0	0	0	0	0	0
									15.3439	18.72	0	0	0	0	0	0					0	0	0	0	0	0
									15.45	18.85	0	0	0	0	0	0					0	0	0	0	0	0
									15.5562	18.98	0	0	0	0	0	0					0	0	0	0	0	0
									15.6624	19.11	0	0	0	0	0	0					0	0	0	0	0	0
									15.7686	19.24	0	0	0	0	0	0					0	0	0	0	0	0
									15.8748	19.37	0	0	0	0	0	0					0	0	0	0	0	0
									15.981	19.5	0	0	0	0	0	0					0	0	0	0	0	0
									16.0872	19.63	0	0	0	0	0	0					0	0	0	0	0	0
									16.1933	19.76	0	0	0	0	0	0					0	0	0	0	0	0
									16.2995	19.89	0	0	0	0	0	0					0	0	0	0	0	0
									16.4057	20.02	0	0	0	0	0	0					0	0	0	0	0	0
									16.5119	20.15	0	0	0	0	0	0					0	0	0	0	0	0
									16.6181	20.28	0	0	0	0	0	0					0	0	0	0	0	0
									16.7243	20.41	0	0	0	0	0	0					0	0	0	0	0	0
									16.8305	20.54	0	0	0	0	0	0					0	0	0	0	0	0
									16.9366	20.67	0	0	0	0	0	0					0	0	0	0	0	0
									17.0428	20.8	0	0	0	0	0	0					0	0	0	0	0	0
									17.149	20.93	0	0	0	0	0	0					0	0	0	0	0	0
									17.2552	21.06	0	0	0	0	0	0					0	0	0	0	0	0
									17.3614	21.19	0	0	0	0	0	0					0	0	0	0	0	0
									17.4676	21.32	0	0	0	0	0	0					0	0	0	0	0	0
									17.5738	21.45	0	0	0	0	0	0					0	0	0	0	0	0
									17.6799	21.58	0	0	0	0	0	0					0	0	0	0	0	0
									17.7861	21.71	0	0	0	0	0	0					0	0	0	0	0	0
									17.8923	21.84	0	0	0	0	0	0					0	0	0	0	0	0
									17.9985	21.97	0	0	0	0	0	0					0	0	0	0	0	0
									18.1047	22.1	0	0	0	0	0	0					0	0	0	0	0	0
									18.2109	22.23	0	0	0	0	0	0					0	0	0	0	0	0
									18.3171	22.36	0	0	0	0	0	0					0	0	0	0	0	0
									18.4232	22.49	0	0	0	0	0	0					0	0	0	0	0	0
									18.5294	22.62	0	0	0	0	0	0					0	0	0	0	0	0
									18.6356	22.75	0	0	0	0	0	0					0	0	0	0	0	0
									18.7418	22.88	0	0	0	0	0	0					0	0	0	0	0	0
									18.848	23.01	0	0	0	0	0	0					0	0	0	0	0	0
									18.9542	23.14	0	0	0	0	0	0					0	0	0	0	0	0
									19.0604	23.27	0	0	0	0	0	0					0	0	0	0	0	0
									19.1665	23.4	0	0	0	0	0	0					0	0	0	0	0	0
									19.2727	23.53	0	0	0	0	0	0					0	0	0	0	0	0
									19.3789	23.66	0	0	0	0	0	0					0	0	0	0	0	0
									19.4851	23.79	0	0	0	0	0	0					0	0	0	0	0	0
									19.5913	23.92	0	0	0	0	0	0					0	0	0	0	0	0
									19.6975	24.05	0	0	0	0	0	0					0	0	0	0	0	0
									19.8037	24.18	0	0	0	0	0	0					0	0	0	0	0	0
									19.9098	24.31	0	0	0	0	0	0					0	0	0	0	0	0
									20.016	24.44	0	0	0	0	0	0					0	0	0	0	0	0
									20.1222	24.57	0	0	0	0	0	0					0	0	0	0	0	0
									20.2284	24.7	0	0	0	0	0	0					0	0	0	0	0	0
									20.3346	24.83	0	0	0	0	0	0					0	0	0	0	0	0
									20.4408	24.96	0	0	0	0	0	0					0	0	0	0	0	0
									20.547	25.09	0	0	0	0	0	0					0	0	0	0	0	0
									20.6531	25.22	0	0	0	0	0	0					0	0	0	0	0	0
									20.7593	25.35	0	0	0	0	0	0					0	0	0	0	0	0
									20.8655	25.48	0	0	0	0	0	0					0	0	0	0	0	0
									20.9717	25.61	0	0	0	0	0	0					0	0	0	0	0	0
									21.0779	25.74	0	0	0	0	0	0					0	0	0	0	0	0
									21.1841	25.87	0	0	0	0	0	0					0	0	0	0	0	0
									21.2903	26	0	0	0	0	0	0					0	0	0	0	0	0
									21.3964	26.13	0	0	0	0	0	0					0	0	0	0	0	0
									21.5026	26.26	0	0	0	0	0	0					0	0	0	0	0	0
									21.6088	26.39	0	0	0	0	0	0					0	0	0	0	0	0
									21.715	26.52	0	0	0	0	0	0					0	0	0	0	0	0
									21.8212	26.65	0	0	0	0	0	0					0	0	0	0	0	0
									21.9274	26.78	0	0	0	0	0	0					0	0	0	0	0	0
									22.0336	26.91	0	0	0	0	0	0					0	0	0	0	0	0
									22.1397	27.04	0	0	0	0	0	0					0	0	0	0	0	0
									22.2459	27.17	0	0	0	0	0	0					0	0	0	0	0	0
									22.3521	27.3	0	0	0	0	0	0					0	0	0	0	0	0
									22.4583	27.43	0	0	0	0	0	0					0	0	0	0	0	0
									22.5645	27.56	0	0	0	0	0	0					0	0	0	0	0	0
									22.6707	27.69	0	0	0	0	0	0					0	0	0	0	0	0
									22.7769	27.82	0	0	0	0	0	0					0	0	0	0	0	0
									22.883	27.95	0	0	0	0	0	0					0	0	0	0	0	0
									22.9892	28.08	0	0	0	0	0	0					0	0	0	0	0	0
									23.0954	28.21	0	0	0	0	0	0					0	0	0	0	0	0
									23.2016	28.34	0	0	0	0	0	0					0	0	0	0	0	0
									23.3078	28.47	0	0	0	0	0	0					0	0	0	0	0	0
									23.414	28.6	0	0	0	0	0	0					0	0	0	0	0	0
									23.5202	28.73	0	0	0	0	0	0					0	0	0	0	0	0
									23.6263	28.86	0	0	0	0	0	0					0	0	0	0	0	0
									23.7325	28.99	0	0	0	0	0	0					0	0	0	0	0	0
									23.8387	29.12	0	0	0	0	0	0					0	0	0	0	0	0
									23.9449	29.25	0	0	0	0	0	0					0	0	0	0	0	0
									24.0511	29.38	0	0	0	0	0	0					0	0	0	0	0	0
									24.1573	29.51	0	0	0	0	0	0					0	0	0	0	0	0
									24.2635	29.64	0	0	0	0	0	0					0	0	0	0	0	0
									24.3696	29.77	0	0	0	0	0	0					0	0	0	0	0	0
									24.4758	29.9	0	0	0	0	0	0					0	0	0	0	0	0
									24.582	30.03	0	0	0	0	0	0					0	0	0	0	0	0
									24.6882	30.16	0	0	0	0	0	0					0	0	0	0	0	0
										30.29	0	0	0	0	0	0
