# Supplementary material for: Circadian oscillation in primary cilium length by clock genes regulates fibroblast cell migration
Source: EMBO Rep. 2023 Nov 16;24(12):e56870. doi: 10.15252/embr.202356870 (PMC10702818; doi:10.15252/embr.202356870)
Supplement: Supplementary file 11 — Source Data for Figure 4 [file EMBR-24-e56870-s012.zip › Figure 4/4D/230331 DEX-2.xlsx]

## Sheet: Sheet1
X	220500	Y	64200												X	256500	Y	141000												X	224700	Y	164400												X	167100	Y	160500
	Area	Mean			XM	YM										Area	Mean			XM	YM										Area	Mean			XM	YM										Area	Mean
1	60000	255	255	255	223033	47966.7	222900	47800	300	300	1.53e+07	1530			1	40000	255	255	255	260050	118675	259900	118600	300	200	1.02e+07	1020			1	10000	255	255	255	217250	147650	217200	147600	100	100	2.55e+06	255			1	50000	255	255	255
2	10000	255	255	255	225750	48050	225700	48000	100	100	2.55e+06	255			2	50000	255	255	255	258170	119990	258000	119900	300	200	1.275e+07	1275			2	30000	255	255	255	221917	149917	221800	149800	200	200	7.65e+06	765			2	40000	255	255	255
3	80000	255	255	255	212163	48937.5	212000	48800	300	300	2.04e+07	2040			3	70000	255	255	255	254764	121779	254500	121700	500	200	1.785e+07	1785			3	110000	255	255	255	221223	150450	221000	150300	500	300	2.805e+07	2805			3	220000	255	255	255
4	30000	255	255	255	214917	49683.3	214800	49600	200	200	7.65e+06	765			4	10000	255	255	255	263650	121850	263600	121800	100	100	2.55e+06	255			4	30000	255	255	255	216417	151083	216300	151000	200	200	7.65e+06	765			4	130000	255	255	255
5	200000	255	255	255	220180	50500	219900	50300	600	400	5.1e+07	5100			5	10000	255	255	255	256950	122350	256900	122300	100	100	2.55e+06	255			5	40000	255	255	255	212450	151775	212300	151700	300	200	1.02e+07	1020			5	40000	255	255	255
6	150000	255	255	255	212857	50743.3	212600	50600	600	300	3.825e+07	3825			6	200000	255	255	255	259355	123040	259000	122800	700	500	5.1e+07	5100			6	40000	255	255	255	227100	152900	227000	152800	200	200	1.02e+07	1020			6	190000	255	255	255
7	10000	255	255	255	221350	50950	221300	50900	100	100	2.55e+06	255			7	530000	255	255	255	257659	123812	257100	123400	1200	800	1.3515e+08	13515			7	40000	255	255	255	232400	153100	232300	153000	200	200	1.02e+07	1020			7	180000	255	255	255
8	10000	255	255	255	230350	51050	230300	51000	100	100	2.55e+06	255			8	210000	255	255	255	256407	123860	256100	123600	600	500	5.355e+07	5355			8	130000	255	255	255	223342	153388	223100	153200	500	400	3.315e+07	3315			8	10000	255	255	255
9	130000	255	255	255	216835	51473.1	216600	51300	500	400	3.315e+07	3315			9	110000	255	255	255	252523	124068	252300	123900	500	300	2.805e+07	2805			9	50000	255	255	255	213470	153510	213300	153400	300	200	1.275e+07	1275			9	290000	255	255	255
10	530000	255	255	255	212578	52182.1	212200	51400	700	1600	1.3515e+08	13515			10	440000	255	255	255	255311	124595	254700	124200	1100	700	1.122e+08	11220			10	240000	255	255	255	225042	153842	224700	153500	600	600	6.12e+07	6120			10	70000	255	255	255
11	200000	255	255	255	210065	52230	209800	52000	600	500	5.1e+07	5100			11	40000	255	255	255	256350	124475	256200	124400	300	200	1.02e+07	1020			11	60000	255	255	255	225750	154200	225600	154100	300	200	1.53e+07	1530			11	250000	255	255	255
12	90000	255	255	255	214083	52161.1	213900	52000	400	300	2.295e+07	2295			12	360000	255	255	255	257675	125036	257200	124800	900	500	9.18e+07	9180			12	70000	255	255	255	214321	154850	214200	154700	300	300	1.785e+07	1785			12	410000	255	255	255
13	110000	255	255	255	218050	52250	217800	52100	500	300	2.805e+07	2805			13	20000	255	255	255	253100	125050	253000	125000	200	100	5.1e+06	510			13	10000	255	255	255	219750	155050	219700	155000	100	100	2.55e+06	255			13	380000	255	255	255
14	200000	255	255	255	213300	52600	213000	52400	600	400	5.1e+07	5100			14	10000	255	255	255	255450	125350	255400	125300	100	100	2.55e+06	255			14	130000	255	255	255	229919	155950	229700	155800	500	300	3.315e+07	3315			14	100000	255	255	255
15	120000	255	255	255	214533	52558.3	214300	52400	500	300	3.06e+07	3060			15	30000	255	255	255	250417	125883	250300	125800	200	200	7.65e+06	765			15	250000	255	255	255	211526	156246	211200	156000	600	500	6.375e+07	6375			15	140000	255	255	255
16	140000	255	255	255	216743	52707.1	216500	52500	500	400	3.57e+07	3570			16	160000	255	255	255	256100	126138	255800	126000	600	300	4.08e+07	4080			16	220000	255	255	255	229959	157186	229600	156900	700	500	5.61e+07	5610			16	150000	255	255	255
17	10000	255	255	255	220050	52650	220000	52600	100	100	2.55e+06	255			17	300000	255	255	255	256720	126697	256400	126400	700	600	7.65e+07	7650			17	20000	255	255	255	233550	157300	233500	157200	100	200	5.1e+06	510			17	90000	255	255	255
18	290000	255	255	255	214736	53270.7	214400	53000	600	600	7.395e+07	7395			18	50000	255	255	255	250490	127030	250300	126900	400	200	1.275e+07	1275			18	20000	255	255	255	234400	158150	234300	158100	200	100	5.1e+06	510			18	400000	255	255	255
19	630000	255	255	255	209018	53648.4	208400	53100	1100	1100	1.6065e+08	16065			19	230000	255	255	255	254154	127293	253900	127000	600	500	5.865e+07	5865			19	160000	255	255	255	230988	158494	230800	158200	400	500	4.08e+07	4080			19	380000	255	255	255
20	20000	255	255	255	217050	53500	217000	53400	100	200	5.1e+06	510			20	20000	255	255	255	251200	127350	251100	127300	200	100	5.1e+06	510			20	70000	255	255	255	223221	158507	223000	158400	400	200	1.785e+07	1785			20	190000	255	255	255
21	120000	255	255	255	210700	53766.7	210500	53600	400	400	3.06e+07	3060			21	40000	255	255	255	253550	127425	253400	127300	300	200	1.02e+07	1020			21	180000	255	255	255	209800	158850	209500	158700	600	300	4.59e+07	4590			21	40000	255	255	255
22	110000	255	255	255	218550	53850	218300	53700	500	300	2.805e+07	2805			22	380000	255	255	255	255582	127805	255000	127500	1000	700	9.69e+07	9690			22	30000	255	255	255	225350	158750	225200	158700	300	100	7.65e+06	765			22	200000	255	255	255
23	400000	255	255	255	213153	54095	212600	53800	1000	600	1.02e+08	10200			23	110000	255	255	255	252859	127814	252700	127600	300	400	2.805e+07	2805			23	120000	255	255	255	216667	159258	216400	159100	500	300	3.06e+07	3060			23	30000	255	255	255
24	90000	255	255	255	212217	54038.9	212000	53900	400	300	2.295e+07	2295			24	130000	255	255	255	247050	128565	246800	128400	500	300	3.315e+07	3315			24	20000	255	255	255	224200	159150	224100	159100	200	100	5.1e+06	510			24	60000	255	255	255
25	30000	255	255	255	216217	54016.7	216100	53900	200	200	7.65e+06	765			25	20000	255	255	255	249100	128650	249000	128600	200	100	5.1e+06	510			25	750000	255	255	255	222927	160210	222200	159600	1500	1200	1.9125e+08	19125			25	130000	255	255	255
26	210000	255	255	255	218083	54173.8	217800	53900	600	500	5.355e+07	5355			26	210000	255	255	255	255412	128840	255100	128600	600	500	5.355e+07	5355			26	40000	255	255	255	226900	159800	226800	159700	200	200	1.02e+07	1020			26	260000	255	255	255
27	510000	255	255	255	208177	54791.2	207700	54200	900	1300	1.3005e+08	13005			27	370000	255	255	255	253628	129050	253300	128700	700	700	9.435e+07	9435			27	160000	255	255	255	207419	160169	207200	159900	400	500	4.08e+07	4080			27	130000	255	255	255
28	40000	255	255	255	207300	54400	207200	54300	200	200	1.02e+07	1020			28	440000	255	255	255	253116	129920	252700	129300	700	1200	1.122e+08	11220			28	300000	255	255	255	225820	160360	225400	160100	800	500	7.65e+07	7650			28	130000	255	255	255
29	190000	255	255	255	209903	54539.5	209600	54300	600	500	4.845e+07	4845			29	390000	255	255	255	255860	129919	255300	129600	1100	600	9.945e+07	9945			29	470000	255	255	255	208493	160727	207800	160400	1400	700	1.1985e+08	11985			29	380000	255	255	255
30	140000	255	255	255	216657	54564.3	216500	54300	300	500	3.57e+07	3570			30	370000	255	255	255	255020	130828	254500	130400	1100	800	9.435e+07	9435			30	210000	255	255	255	206888	160693	206600	160500	600	400	5.355e+07	5355			30	470000	255	255	255
31	150000	255	255	255	219650	54550	219400	54400	500	300	3.825e+07	3825			31	30000	255	255	255	246117	130683	246000	130600	200	200	7.65e+06	765			31	60000	255	255	255	210850	160600	210700	160500	300	200	1.53e+07	1530			31	90000	255	255	255
32	120000	255	255	255	213858	54700	213600	54500	500	400	3.06e+07	3060			32	320000	255	255	255	252541	130981	252200	130600	600	800	8.16e+07	8160			32	230000	255	255	255	238350	160967	238100	160700	500	500	5.865e+07	5865			32	290000	255	255	255
33	60000	255	255	255	214567	54633.3	214400	54500	300	300	1.53e+07	1530			33	180000	255	255	255	253756	130961	253500	130700	500	500	4.59e+07	4590			33	10000	255	255	255	207450	160850	207400	160800	100	100	2.55e+06	255			33	130000	255	255	255
34	50000	255	255	255	218750	54750	218600	54600	300	300	1.275e+07	1275			34	310000	255	255	255	252376	131834	252000	131600	800	500	7.905e+07	7905			34	260000	255	255	255	228831	161077	228400	160800	900	600	6.63e+07	6630			34	180000	255	255	255
35	150000	255	255	255	220063	54930	219800	54700	500	400	3.825e+07	3825			35	60000	255	255	255	254950	132000	254800	131900	300	200	1.53e+07	1530			35	220000	255	255	255	227364	161105	227100	160900	600	500	5.61e+07	5610			35	10000	255	255	255
36	290000	255	255	255	215422	54981	215000	54800	900	400	7.395e+07	7395			36	250000	255	255	255	249150	132230	248800	132000	600	600	6.375e+07	6375			36	380000	255	255	255	234537	161182	234100	160900	900	700	9.69e+07	9690			36	10000	255	255	255
37	260000	255	255	255	206569	55111.5	206200	54900	700	500	6.63e+07	6630			37	50000	255	255	255	256170	132290	256000	132200	300	200	1.275e+07	1275			37	290000	255	255	255	223747	161329	223400	161000	700	700	7.395e+07	7395			37	10000	255	255	255
38	100000	255	255	255	217700	55130	217500	55000	400	300	2.55e+07	2550			38	320000	255	255	255	253694	132669	253400	132300	600	700	8.16e+07	8160			38	70000	255	255	255	226350	161321	226200	161200	300	300	1.785e+07	1785			38	530000	255	255	255
39	40000	255	255	255	234300	55200	234200	55100	200	200	1.02e+07	1020			39	480000	255	255	255	250556	133165	249900	132700	1300	800	1.224e+08	12240			39	80000	255	255	255	225163	161438	225000	161300	300	300	2.04e+07	2040			39	150000	255	255	255
40	170000	255	255	255	207462	55408.8	207200	55200	500	400	4.335e+07	4335			40	360000	255	255	255	257975	133189	257600	132900	800	600	9.18e+07	9180			40	40000	255	255	255	233975	161650	233900	161500	200	300	1.02e+07	1020			40	240000	255	255	255
41	340000	255	255	255	218776	55467.6	218300	55200	1000	500	8.67e+07	8670			41	400000	255	255	255	252715	133573	252100	133200	1100	700	1.02e+08	10200			41	510000	255	255	255	223354	162179	222700	161700	1300	1000	1.3005e+08	13005			41	90000	255	255	255
42	60000	255	255	255	222833	55316.7	222600	55200	400	200	1.53e+07	1530			42	330000	255	255	255	253759	133859	253400	133500	700	700	8.415e+07	8415			42	1.26e+06	255	255	255	225121	162775	224000	161700	3000	2300	3.213e+08	32130			42	60000	255	255	255
43	90000	255	255	255	215017	55561.1	214800	55400	400	300	2.295e+07	2295			43	310000	255	255	255	248276	134321	247900	134000	800	700	7.905e+07	7905			43	1.03e+06	255	255	255	228643	162460	227400	161700	2200	1400	2.6265e+08	26265			43	220000	255	255	255
44	140000	255	255	255	216857	55635.7	216700	55400	300	500	3.57e+07	3570			44	510000	255	255	255	251732	134550	251200	134100	1000	1000	1.3005e+08	13005			44	140000	255	255	255	235571	161964	235300	161800	600	300	3.57e+07	3570			44	110000	255	255	255
45	200000	255	255	255	220715	55590	220300	55400	800	400	5.1e+07	5100			45	200000	255	255	255	246040	134690	245700	134400	600	500	5.1e+07	5100			45	130000	255	255	255	231758	162188	231500	162000	500	400	3.315e+07	3315			45	20000	255	255	255
46	470000	255	255	255	211735	55833	211300	55500	900	700	1.1985e+08	11985			46	170000	255	255	255	250350	134550	250000	134400	700	300	4.335e+07	4335			46	210000	255	255	255	232979	162479	232700	162200	500	600	5.355e+07	5355			46	80000	255	255	255
47	230000	255	255	255	206663	56102.2	206300	55900	700	400	5.865e+07	5865			47	550000	255	255	255	254085	134879	253300	134400	1500	1000	1.4025e+08	14025			47	330000	255	255	255	222462	163089	222000	162600	900	900	8.415e+07	8415			47	590000	246.356	0	255
48	160000	255	255	255	207831	56050	207500	55900	600	300	4.08e+07	4080			48	110000	255	255	255	255205	134914	255000	134700	400	400	2.805e+07	2805			48	20000	255	255	255	218700	162750	218600	162700	200	100	5.1e+06	510			48	480000	255	255	255
49	170000	255	255	255	215368	56144.1	215100	55900	500	500	4.335e+07	4335			49	180000	255	255	255	252772	135100	252500	134900	500	400	4.59e+07	4590			49	40000	255	255	255	208475	163225	208400	163100	200	300	1.02e+07	1020			49	460000	255	255	255
50	140000	255	255	255	220800	56178.6	220500	56000	600	300	3.57e+07	3570			50	220000	255	255	255	253841	135614	253500	135400	600	500	5.61e+07	5610			50	280000	255	255	255	219407	163471	219100	163200	600	600	7.14e+07	7140			50	250000	255	255	255
51	60000	255	255	255	220050	56200	219900	56100	300	200	1.53e+07	1530			51	200000	255	255	255	249060	135675	248700	135500	700	400	5.1e+07	5100			51	170000	255	255	255	229562	163450	229300	163200	500	500	4.335e+07	4335			51	1.42e+06	255	255	255
52	80000	255	255	255	221400	56250	221200	56100	400	300	2.04e+07	2040			52	140000	255	255	255	254479	135736	254200	135500	500	400	3.57e+07	3570			52	780000	255	255	255	228821	164094	227900	163400	1900	1300	1.989e+08	19890			52	300000	255	255	255
53	380000	255	255	255	208984	56650	208600	56300	1000	700	9.69e+07	9690			53	80000	255	255	255	251300	135700	251100	135600	400	200	2.04e+07	2040			53	140000	255	255	255	230464	163614	230300	163400	400	500	3.57e+07	3570			53	60000	255	255	255
54	230000	255	255	255	214511	56576.1	214200	56300	800	500	5.865e+07	5865			54	100000	255	255	255	252350	135830	252200	135600	300	400	2.55e+07	2550			54	150000	255	255	255	213783	163897	213500	163700	600	400	3.825e+07	3825			54	140000	255	255	255
55	170000	255	255	255	222738	56597.1	222500	56300	400	600	4.335e+07	4335			55	400000	255	255	255	255713	136098	255300	135700	800	800	1.02e+08	10200			55	90000	255	255	255	214417	163839	214200	163700	400	300	2.295e+07	2295			55	30000	255	255	255
56	40000	255	255	255	210625	56500	210500	56400	300	200	1.02e+07	1020			56	150000	255	255	255	253017	136043	252700	135900	600	300	3.825e+07	3825			56	130000	255	255	255	222196	163935	222000	163700	400	400	3.315e+07	3315			56	270000	255	255	255
57	1.24e+06	255	255	255	217967	57180.6	216600	56400	2800	1300	3.162e+08	31620			57	80000	255	255	255	249500	136400	249400	136200	200	400	2.04e+07	2040			57	320000	255	255	255	225619	163947	225000	163700	1400	500	8.16e+07	8160			57	40000	255	255	255
58	150000	255	255	255	223503	56676.7	223300	56500	500	400	3.825e+07	3825			58	510000	255	255	255	254236	136750	253600	136300	1400	1000	1.3005e+08	13005			58	170000	255	255	255	227385	164021	226900	163800	900	500	4.335e+07	4335			58	10000	255	255	255
59	510000	255	255	255	207834	57044.1	207400	56600	800	900	1.3005e+08	13005			59	50000	255	255	255	243870	136690	243700	136600	300	200	1.275e+07	1275			59	160000	255	255	255	231144	164181	230900	164000	500	400	4.08e+07	4080			59	120000	255	255	255
60	220000	255	255	255	206250	56931.8	206000	56700	600	500	5.61e+07	5610			60	500000	255	255	255	255078	137528	254700	136900	700	1300	1.275e+08	12750			60	200000	255	255	255	222620	164615	222300	164400	600	400	5.1e+07	5100			60	490000	255	255	255
61	50000	255	255	255	221210	56870	221100	56700	200	300	1.275e+07	1275			61	80000	255	255	255	256500	137150	256300	137000	400	300	2.04e+07	2040			61	450000	255	255	255	226668	165139	226400	164400	600	1200	1.1475e+08	11475			61	70000	255	255	255
62	140000	255	255	255	204600	57050	204300	56900	600	300	3.57e+07	3570			62	10000	255	255	255	250750	137150	250700	137100	100	100	2.55e+06	255			62	70000	255	255	255	209779	164593	209600	164500	400	200	1.785e+07	1785			62	290000	255	255	255
63	50000	255	255	255	213810	57070	213700	56900	200	300	1.275e+07	1275			63	210000	255	255	255	251588	137293	251300	137100	600	400	5.355e+07	5355			63	80000	255	255	255	227438	164725	227300	164500	300	400	2.04e+07	2040			63	20000	255	255	255
64	290000	255	255	255	211295	57339.7	211000	57000	600	600	7.395e+07	7395			64	80000	255	255	255	252938	137313	252700	137200	400	300	2.04e+07	2040			64	350000	255	255	255	224219	164950	223700	164600	1000	700	8.925e+07	8925			64	120000	255	255	255
65	50000	255	255	255	212770	57090	212600	57000	300	200	1.275e+07	1275			65	140000	255	255	255	252521	137800	252300	137600	500	400	3.57e+07	3570			65	190000	255	255	255	232050	164813	231800	164600	500	500	4.845e+07	4845			65	320000	255	255	255
66	480000	255	255	255	215788	57470.8	215200	57100	1100	800	1.224e+08	12240			66	240000	255	255	255	251063	138096	250700	137900	700	500	6.12e+07	6120			66	320000	255	255	255	213819	165116	213500	164800	700	700	8.16e+07	8160			66	530000	255	255	255
67	210000	255	255	255	223093	57445.2	222900	57100	400	700	5.355e+07	5355			67	220000	255	255	255	249950	138314	249600	138100	700	400	5.61e+07	5610			67	470000	255	255	255	219644	165365	219300	164900	700	1000	1.1985e+08	11985			67	140000	255	255	255
68	110000	255	255	255	226505	57331.8	226300	57100	400	400	2.805e+07	2805			68	330000	255	255	255	253671	138411	253200	138100	800	600	8.415e+07	8415			68	1e+06	249.9	0	255	228779	165470	227800	164900	1800	1200	2.499e+08	24990			68	120000	255	255	255
69	140000	255	255	255	212093	57450	211900	57200	400	500	3.57e+07	3570			69	10000	255	255	255	252750	138450	252700	138400	100	100	2.55e+06	255			69	1.34e+06	255	255	255	222530	165725	221100	165000	3300	1400	3.417e+08	34170			69	50000	255	255	255
70	70000	255	255	255	220093	57378.6	219900	57200	400	300	1.785e+07	1785			70	390000	255	255	255	248614	138791	248100	138500	1300	600	9.945e+07	9945			70	110000	255	255	255	225314	165241	225100	165100	400	300	2.805e+07	2805			70	140000	255	255	255
71	50000	255	255	255	212930	57490	212800	57400	300	200	1.275e+07	1275			71	1.05e+06	255	255	255	256671	139580	255600	138500	1800	2700	2.6775e+08	26775			71	140000	255	255	255	230300	165479	230100	165300	400	400	3.57e+07	3570			71	420000	255	255	255
72	100000	255	255	255	221300	57550	221100	57400	400	300	2.55e+07	2550			72	710000	255	255	255	254791	139291	254200	138600	1100	1200	1.8105e+08	18105			72	40000	255	255	255	231700	165600	231600	165500	200	200	1.02e+07	1020			72	330000	255	255	255
73	300000	255	255	255	226380	58213.3	226100	57700	600	1000	7.65e+07	7650			73	250000	255	255	255	253374	139078	253100	138800	600	500	6.375e+07	6375			73	840000	245.893	0	255	225990	166239	225400	165700	1200	1100	2.0655e+08	20655			73	100000	255	255	255
74	250000	255	255	255	219314	58154	219000	57800	600	700	6.375e+07	6375			74	200000	255	255	255	250225	139345	250000	139100	500	500	5.1e+07	5100			74	110000	255	255	255	227259	166014	227100	165800	300	400	2.805e+07	2805			74	50000	255	255	255
75	90000	255	255	255	224683	57938.9	224500	57800	400	300	2.295e+07	2295			75	120000	255	255	255	252267	139958	252000	139800	500	300	3.06e+07	3060			75	260000	255	255	255	216827	166219	216600	165900	500	700	6.63e+07	6630			75	60000	255	255	255
76	130000	255	255	255	222512	58157.7	222200	57900	600	500	3.315e+07	3315			76	450000	255	255	255	255839	140681	255400	139800	1100	1600	1.1475e+08	11475			76	460000	255	255	255	224850	166752	224100	166200	1200	1200	1.173e+08	11730			76	50000	255	255	255
77	90000	255	255	255	213672	58105.6	213400	58000	500	200	2.295e+07	2295			77	220000	255	255	255	250168	140232	249800	140000	700	700	5.61e+07	5610			77	330000	255	255	255	228377	166650	228000	166300	700	700	8.415e+07	8415			77	60000	255	255	255
78	160000	255	255	255	219988	58206.3	219800	58000	400	500	4.08e+07	4080			78	440000	255	255	255	254123	140489	253700	140100	800	800	1.122e+08	11220			78	570000	255	255	255	222022	167369	221700	166500	900	1500	1.4535e+08	14535			78	160000	255	255	255
79	330000	255	255	255	223926	58353	223500	58000	900	600	8.415e+07	8415			79	420000	255	255	255	251557	140545	251200	140200	700	700	1.071e+08	10710			79	180000	255	255	255	229222	166961	229000	166700	500	500	4.59e+07	4590			79	340000	255	255	255
80	330000	255	255	255	221356	58422.7	221000	58100	700	700	8.415e+07	8415			80	330000	255	255	255	260329	140420	259900	140200	800	500	8.415e+07	8415			80	350000	255	255	255	227313	167187	226800	166900	1000	600	8.925e+07	8925			80	370000	255	255	255
81	300000	255	255	255	217497	58746.7	217200	58300	600	800	7.65e+07	7650			81	310000	255	255	255	249192	140847	248800	140400	700	800	7.905e+07	7905			81	140000	255	255	255	223129	167679	222800	167500	700	300	3.57e+07	3570			81	50000	255	255	255
82	230000	255	255	255	222985	58832.6	222800	58500	400	700	5.865e+07	5865			82	20000	255	255	255	253300	140650	253200	140600	200	100	5.1e+06	510			82	160000	255	255	255	225219	167744	225000	167500	500	500	4.08e+07	4080			82	340000	255	255	255
83	120000	255	255	255	220467	58741.7	220200	58600	500	300	3.06e+07	3060			83	520000	255	255	255	253658	141331	253000	140900	1300	900	1.326e+08	13260			83	50000	255	255	255	225930	167830	225700	167700	400	300	1.275e+07	1275			83	70000	255	255	255
84	120000	255	255	255	224000	58950	223800	58800	400	300	3.06e+07	3060			84	310000	255	255	255	258266	141537	258000	141100	600	800	7.905e+07	7905			84	410000	255	255	255	224187	168204	223600	167900	1100	600	1.0455e+08	10455			84	40000	255	255	255
85	10000	255	255	255	225250	58850	225200	58800	100	100	2.55e+06	255			85	30000	255	255	255	243217	141317	243100	141200	200	200	7.65e+06	765			85	100000	255	255	255	221130	168250	220900	168100	400	300	2.55e+07	2550			85	50000	255	255	255
86	110000	255	255	255	213114	59059.1	212900	58900	400	300	2.805e+07	2805			86	100000	255	255	255	246520	141390	246300	141200	500	300	2.55e+07	2550			86	90000	255	255	255	221972	168494	221700	168400	500	200	2.295e+07	2295			86	190000	255	255	255
87	160000	255	255	255	215000	59093.8	214800	58900	500	500	4.08e+07	4080			87	100000	255	255	255	257080	141410	256800	141300	500	300	2.55e+07	2550			87	240000	255	255	255	223800	168850	223500	168600	600	500	6.12e+07	6120			87	60000	255	255	255
88	640000	255	255	255	216158	59321.9	215600	58900	1000	1000	1.632e+08	16320			88	280000	255	255	255	249571	141768	249200	141500	700	500	7.14e+07	7140			88	120000	255	255	255	224683	168767	224400	168600	600	300	3.06e+07	3060			88	120000	255	255	255
89	50000	255	255	255	234390	59010	234200	58900	400	300	1.275e+07	1275			89	910000	238.187	0	255	255968	142166	255500	141600	1000	1200	2.1675e+08	21675			89	330000	255	255	255	225595	168862	225200	168600	800	600	8.415e+07	8415			89	210000	255	255	255
90	450000	255	255	255	219692	59343.3	219100	59100	1200	500	1.1475e+08	11475			90	220000	255	255	255	257641	142032	257300	141800	600	500	5.61e+07	5610			90	410000	255	255	255	218262	169782	217800	169400	900	700	1.0455e+08	10455			90	40000	255	255	255
91	30000	255	255	255	224850	59150	224700	59100	300	100	7.65e+06	765			91	310000	255	255	255	252173	142215	251700	142000	900	500	7.905e+07	7905			91	30000	255	255	255	223150	169750	223000	169700	300	100	7.65e+06	765			91	40000	255	255	255
92	110000	255	255	255	217114	59359.1	216900	59200	400	300	2.805e+07	2805			92	120000	255	255	255	258275	142308	258100	142100	400	400	3.06e+07	3060			92	150000	255	255	255	226810	169910	226500	169700	600	400	3.825e+07	3825			92	120000	255	255	255
93	190000	255	255	255	222161	59576.3	221800	59300	700	500	4.845e+07	4845			93	260000	255	255	255	259077	142304	258700	142100	800	400	6.63e+07	6630			93	190000	255	255	255	223571	170082	223200	169800	800	700	4.845e+07	4845			93	220000	255	255	255
94	760000	255	255	255	220862	60244.7	220100	59400	1300	1400	1.938e+08	19380			94	260000	255	255	255	254773	142792	254400	142500	700	600	6.63e+07	6630			94	170000	255	255	255	221762	170191	221500	170000	500	400	4.335e+07	4335			94	80000	255	255	255
95	10000	255	255	255	225350	59450	225300	59400	100	100	2.55e+06	255			95	90000	255	255	255	244894	142883	244700	142700	400	300	2.295e+07	2295			95	10000	255	255	255	224250	170350	224200	170300	100	100	2.55e+06	255			95	80000	255	255	255
96	400000	255	255	255	226448	59737.5	226000	59400	900	700	1.02e+08	10200			96	130000	255	255	255	252850	142950	252700	142700	300	500	3.315e+07	3315			96	150000	255	255	255	219337	170703	219100	170500	500	400	3.825e+07	3825			96	530000	255	255	255
97	200000	255	255	255	218060	59730	217700	59500	600	500	5.1e+07	5100			97	140000	255	255	255	259336	142857	259100	142700	500	300	3.57e+07	3570			97	130000	255	255	255	225188	170688	225000	170500	400	400	3.315e+07	3315			97	240000	255	255	255
98	220000	255	255	255	214514	59968.2	214200	59600	600	800	5.61e+07	5610			98	80000	255	255	255	253938	143113	253700	143000	400	300	2.04e+07	2040			98	220000	255	255	255	218023	171300	217800	171000	500	600	5.61e+07	5610			98	50000	255	255	255
99	300000	255	255	255	223593	59980	223200	59700	700	600	7.65e+07	7650			99	30000	255	255	255	259483	143383	259400	143300	200	200	7.65e+06	765			99	160000	255	255	255	221531	171475	221300	171200	400	600	4.08e+07	4080			99	10000	255	255	255
100	320000	255	255	255	225491	60015.6	225100	59700	700	700	8.16e+07	8160			100	50000	255	255	255	248190	143730	248000	143600	400	200	1.275e+07	1275			100	10000	255	255	255	220050	171950	220000	171900	100	100	2.55e+06	255			100	20000	255	255	255
101	100000	255	255	255	224440	59940	224200	59800	500	300	2.55e+07	2550			101	220000	255	255	255	257259	143845	257000	143600	500	500	5.61e+07	5610			101	40000	255	255	255	225600	172500	225500	172400	200	200	1.02e+07	1020			101	20000	255	255	255
102	190000	255	255	255	227845	60034.2	227500	59800	700	400	4.845e+07	4845			102	190000	255	255	255	260108	144392	259800	144200	600	400	4.845e+07	4845			102	100000	255	255	255	221000	173150	220800	173000	400	300	2.55e+07	2550			102	100000	255	255	255
103	80000	255	255	255	229213	60175	229000	60000	400	300	2.04e+07	2040			103	210000	255	255	255	255874	144574	255600	144300	600	500	5.355e+07	5355			103	320000	255	255	255	221069	174253	220700	173900	700	700	8.16e+07	8160			103	50000	255	255	255
104	170000	255	255	255	222644	60373.5	222400	60100	500	500	4.335e+07	4335			104	640000	255	255	255	258808	144872	257900	144400	1800	1000	1.632e+08	16320			104	390000	255	255	255	223412	175281	223000	175000	800	600	9.945e+07	9945			104	60000	255	255	255
105	10000	255	255	255	226250	60350	226200	60300	100	100	2.55e+06	255			105	90000	255	255	255	257450	144750	257300	144600	300	300	2.295e+07	2295			105	140000	255	255	255	224936	175400	224700	175200	500	400	3.57e+07	3570			105	140000	255	255	255
106	180000	255	255	255	215611	60633.3	215300	60400	600	400	4.59e+07	4590			106	130000	255	255	255	261996	144881	261700	144700	600	300	3.315e+07	3315			106	260000	255	255	255	225308	176673	225000	176400	600	600	6.63e+07	6630			106	270000	255	255	255
107	30000	255	255	255	216917	60583.3	216800	60500	200	200	7.65e+06	765			107	180000	255	255	255	256717	145067	256500	144800	500	500	4.59e+07	4590			107	270000	255	255	255	225391	179131	225100	178800	600	600	6.885e+07	6885			107	60000	255	255	255
108	260000	255	255	255	227073	60815.4	226700	60500	900	600	6.63e+07	6630			108	80000	255	255	255	262475	145288	262300	145100	300	400	2.04e+07	2040			108	200000	255	255	255	224305	179315	224000	179100	600	400	5.1e+07	5100			108	90000	255	255	255
109	1.44e+06	255	255	255	222803	61718.1	221300	60600	2600	2300	3.672e+08	36720			109	60000	255	255	255	258200	145317	258000	145200	400	200	1.53e+07	1530																		109	470000	255	255	255
110	860000	255	255	255	219703	61437.2	219100	60700	1100	1500	2.193e+08	21930			110	10000	255	255	255	257550	146350	257500	146300	100	100	2.55e+06	255																		110	40000	255	255	255
111	60000	255	255	255	230200	60800	230000	60700	400	200	1.53e+07	1530			111	120000	255	255	255	261333	146742	261100	146600	500	300	3.06e+07	3060																		111	40000	255	255	255
112	10000	255	255	255	216050	60850	216000	60800	100	100	2.55e+06	255			112	370000	255	255	255	260085	147169	259600	146800	1000	700	9.435e+07	9435																		112	380000	255	255	255
113	110000	255	255	255	218377	60968.2	218100	60800	500	400	2.805e+07	2805			113	330000	255	255	255	252750	147435	252400	147100	700	700	8.415e+07	8415																		113	380000	255	255	255
114	380000	255	255	255	228324	61163.2	227800	60900	1000	500	9.69e+07	9690			114	190000	255	255	255	254313	147366	254000	147200	600	400	4.845e+07	4845																		114	10000	255	255	255
115	10000	255	255	255	238850	60950	238800	60900	100	100	2.55e+06	255			115	140000	255	255	255	261436	147457	261200	147300	500	300	3.57e+07	3570																		115	220000	255	255	255
116	260000	255	255	255	225865	61261.5	225500	61000	800	500	6.63e+07	6630			116	260000	255	255	255	256704	149027	256300	148800	700	500	6.63e+07	6630																		116	50000	255	255	255
117	270000	255	255	255	215509	61398.1	215200	61100	600	600	6.885e+07	6885			117	10000	255	255	255	261750	151350	261700	151300	100	100	2.55e+06	255																		117	60000	255	255	255
118	240000	255	255	255	216808	61333.3	216500	61100	600	500	6.12e+07	6120			118	50000	255	255	255	261570	152310	261400	152200	300	200	1.275e+07	1275																		118	530000	255	255	255
119	360000	255	255	255	224881	61502.8	224600	61100	500	900	9.18e+07	9180			119	170000	255	255	255	263156	152474	262900	152300	500	400	4.335e+07	4335																		119	330000	255	255	255
120	110000	255	255	255	231205	61331.8	231000	61100	400	400	2.805e+07	2805			120	10000	255	255	255	254350	152550	254300	152500	100	100	2.55e+06	255																		120	120000	255	255	255
121	150000	255	255	255	217563	61516.7	217300	61300	500	400	3.825e+07	3825			121	40000	255	255	255	259225	153750	259100	153600	200	300	1.02e+07	1020																		121	180000	255	255	255
122	40000	255	255	255	227500	61450	227400	61300	200	300	1.02e+07	1020																																	122	10000	255	255	255
123	70000	255	255	255	224150	61578.6	224000	61400	300	300	1.785e+07	1785																																	123	140000	255	255	255
124	820000	255	255	255	219104	62375.6	218400	61600	1400	1500	2.091e+08	20910																																	124	360000	255	255	255
125	260000	255	255	255	227869	61815.4	227300	61600	1000	400	6.63e+07	6630																																	125	30000	255	255	255
126	100000	255	255	255	226050	62070	225900	61900	300	400	2.55e+07	2550																																	126	180000	255	255	255
127	140000	255	255	255	231700	62150	231400	62000	600	300	3.57e+07	3570																																	127	300000	255	255	255
128	160000	255	255	255	230788	62331.3	230500	62100	600	400	4.08e+07	4080																																	128	130000	255	255	255
129	170000	255	255	255	215762	62408.8	215500	62200	500	400	4.335e+07	4335																																	129	30000	255	255	255
130	60000	255	255	255	218100	62350	218000	62200	200	300	1.53e+07	1530																																	130	280000	255	255	255
131	860000	255	255	255	217419	63012.8	216800	62300	1300	1300	2.193e+08	21930																																	131	10000	255	255	255
132	90000	255	255	255	227394	62483.3	227200	62300	400	300	2.295e+07	2295																																	132	320000	255	255	255
133	230000	255	255	255	225450	62850	225200	62600	500	500	5.865e+07	5865																																	133	450000	255	255	255
134	220000	255	255	255	226377	62990.9	226000	62600	700	700	5.61e+07	5610																																	134	230000	255	255	255
135	150000	255	255	255	222797	62936.7	222600	62700	400	500	3.825e+07	3825																																	135	230000	255	255	255
136	250000	255	255	255	228614	63046	228200	62800	800	500	6.375e+07	6375																																	136	100000	255	255	255
137	170000	255	255	255	231862	63091.2	231600	62900	500	400	4.335e+07	4335																																	137	70000	255	255	255
138	690000	255	255	255	219951	63668.8	218900	63000	2300	1500	1.7595e+08	17595																																	138	130000	255	255	255
139	350000	255	255	255	227719	63532.9	227400	63200	600	700	8.925e+07	8925																																	139	150000	255	255	255
140	750000	255	255	255	222317	64379.3	221000	63300	2000	1800	1.9125e+08	19125																																	140	270000	255	255	255
141	300000	255	255	255	223903	64020	223600	63600	700	900	7.65e+07	7650																																	141	300000	255	255	255
142	100000	255	255	255	232250	63800	232100	63600	300	400	2.55e+07	2550																																	142	350000	255	255	255
143	330000	255	255	255	230150	64074.2	229900	63700	600	800	8.415e+07	8415																																	143	210000	255	255	255
144	470000	255	255	255	224999	64177.7	224500	63800	1000	700	1.1985e+08	11985																																	144	70000	255	255	255
145	20000	255	255	255	227100	63950	227000	63900	200	100	5.1e+06	510																																	145	60000	255	255	255
146	550000	255	255	255	226343	64408.2	225800	64100	1100	600	1.4025e+08	14025																																	146	70000	255	255	255
147	30000	255	255	255	218383	64483.3	218300	64400	200	200	7.65e+06	765
148	30000	255	255	255	227250	64450	227100	64400	300	100	7.65e+06	765
149	80000	255	255	255	230663	64537.5	230500	64400	300	300	2.04e+07	2040
150	30000	255	255	255	231583	64516.7	231500	64400	200	200	7.65e+06	765
151	1.11e+06	255	255	255	219644	65574.3	218500	64600	2300	1800	2.8305e+08	28305
152	260000	255	255	255	223727	64988.5	223400	64700	700	500	6.63e+07	6630
153	40000	255	255	255	228400	64900	228300	64800	200	200	1.02e+07	1020
154	10000	255	255	255	220850	65150	220800	65100	100	100	2.55e+06	255
155	440000	255	255	255	230375	65404.5	229900	65100	1100	600	1.122e+08	11220
156	10000	255	255	255	214650	65350	214600	65300	100	100	2.55e+06	255
157	20000	255	255	255	217500	65400	217400	65300	200	200	5.1e+06	510
158	140000	255	255	255	227836	65457.1	227600	65300	500	300	3.57e+07	3570
159	430000	255	255	255	222171	65777.9	221500	65500	1300	600	1.0965e+08	10965
160	230000	255	255	255	224215	65854.3	223900	65600	700	500	5.865e+07	5865
161	60000	255	255	255	235233	65966.7	235100	65800	300	300	1.53e+07	1530
162	20000	255	255	255	232700	65950	232600	65900	200	100	5.1e+06	510
163	300000	255	255	255	229317	66380	229000	66000	600	700	7.65e+07	7650
164	10000	255	255	255	217250	66250	217200	66200	100	100	2.55e+06	255
165	170000	255	255	255	220738	66508.8	220500	66300	500	400	4.335e+07	4335
166	230000	255	255	255	225985	66502.2	225600	66300	700	400	5.865e+07	5865
167	270000	255	255	255	231087	66675.9	230800	66300	500	800	6.885e+07	6885
168	200000	255	255	255	221920	66585	221600	66400	600	400	5.1e+07	5100
169	140000	255	255	255	224136	66542.9	223900	66400	500	300	3.57e+07	3570
170	20000	255	255	255	227600	66450	227500	66400	200	100	5.1e+06	510
171	70000	255	255	255	233879	66507.1	233700	66400	400	200	1.785e+07	1785
172	160000	255	255	255	235500	67068.8	235300	66800	400	500	4.08e+07	4080
173	180000	255	255	255	221100	67188.9	220900	66900	500	600	4.59e+07	4590
174	180000	255	255	255	224989	67083.3	224700	66900	600	400	4.59e+07	4590
175	90000	255	255	255	229172	67105.6	228900	67000	500	200	2.295e+07	2295
176	70000	255	255	255	231450	67321.4	231300	67200	300	300	1.785e+07	1785
177	190000	255	255	255	228550	67550	228200	67400	700	300	4.845e+07	4845
178	20000	255	255	255	229900	67450	229800	67400	200	100	5.1e+06	510
179	60000	255	255	255	225850	67700	225700	67600	300	200	1.53e+07	1530
180	70000	255	255	255	230893	67935.7	230700	67800	400	300	1.785e+07	1785
181	280000	255	255	255	222954	68278.6	222700	67900	600	700	7.14e+07	7140
182	30000	255	255	255	219217	68583.3	219100	68500	200	200	7.65e+06	765
183	20000	255	255	255	221600	68550	221500	68500	200	100	5.1e+06	510
184	190000	255	255	255	220639	69234.2	220300	69000	700	400	4.845e+07	4845
185	100000	255	255	255	227850	69100	227600	69000	500	200	2.55e+07	2550
186	60000	255	255	255	221967	69233.3	221800	69100	300	300	1.53e+07	1530
187	80000	255	255	255	230600	69200	230400	69100	400	200	2.04e+07	2040
188	20000	255	255	255	234650	69500	234600	69400	100	200	5.1e+06	510
189	250000	255	255	255	219270	70006	219000	69700	500	600	6.375e+07	6375
190	380000	255	255	255	223221	70084.2	222700	69800	1000	500	9.69e+07	9690
191	490000	255	255	255	221162	70541.8	220800	70000	800	1000	1.2495e+08	12495
192	240000	255	255	255	220154	70666.7	219800	70400	700	500	6.12e+07	6120
193	160000	255	255	255	225144	71031.3	224800	70800	600	500	4.08e+07	4080
194	1.24e+06	255	255	255	222273	71826.6	221500	71100	1700	1500	3.162e+08	31620
195	190000	255	255	255	225455	71823.7	225100	71600	700	400	4.845e+07	4845
196	90000	255	255	255	219939	72072.2	219700	71900	400	300	2.295e+07	2295
197	160000	255	255	255	228888	72531.3	228600	72300	600	400	4.08e+07	4080
198	80000	255	255	255	217700	73900	217500	73800	400	200	2.04e+07	2040
[truncated: 34 more columns]

## Sheet: Sheet2
X	220500	Y	64200		1645.35			X	256500	Y	141000					X	224700	Y	164400					X	167100	Y	160500					X	132300	Y	73800					X	120300	Y	96000
XM	YM	XM-X	YM-Y					XM	YM	XM-X	YM-Y					XM	YM	XM-X	YM-Y					XM	YM	XM-X	YM-Y					XM	YM	XM-X	YM-Y					XM	YM	XM-X	YM-Y
223033	47966.7	2533.34	-16233.3	16429.8	9.98561			260050	118675	3550.01	-22325	22605.5	13.739			217250	147650	-7449.99	-16750	18332.1	11.1417			165010	147170	-2090	-13330	13492.8	8.20059			134400	66200	2100	-7600	7884.8	4.79217			118000	88795.5	-2300	-7204.54	7562.77	4.59645
225750	48050	5250.01	-16150	16981.9	10.3211			258170	119990	1670.01	-21010	21076.3	12.8096			221917	149917	-2783.33	-14483.3	14748.3	8.96365			166825	147450	-274.996	-13050	13052.9	7.9332			141010	70256.7	8710	-3543.33	9403.16	5.71499			118636	89321.4	-1664.28	-6678.57	6882.81	4.18319
212163	48937.5	-8337.49	-15262.5	17391.3	10.57			254764	121779	-1735.71	-19221.4	19299.6	11.7298			221223	150450	-3477.27	-13950	14376.8	8.73787			167573	149514	472.731	-10986.4	10996.5	6.6834			136150	70150	3850	-3650	5305.19	3.22435			116585	90255.9	-3714.7	-5744.12	6840.61	4.15754
214917	49683.3	-5583.33	-14516.7	15553.4	9.45292			263650	121850	7150.01	-19150	20441.3	12.4237			216417	151083	-8283.33	-13316.7	15682.7	9.53153			157204	149927	-9896.15	-10573.1	14481.8	8.80168			140650	71204.5	8350	-2595.45	8744.08	5.31442			118350	90500	-1950	-5500	5835.45	3.54663
220180	50500	-319.995	-13700	13703.7	8.32877			256950	122350	450.006	-18650	18655.4	11.3383			212450	151775	-12250	-12625	17591.3	10.6915			165050	150125	-2050	-10375	10575.6	6.42756			129850	71250	-2450	-2550	3536.24	2.14923			121312	91015.4	1011.54	-4984.61	5086.21	3.09127
212857	50743.3	-7643.33	-13456.7	15475.9	9.40582			259355	123040	2855.01	-17960	18185.5	11.0527			227100	152900	2400.01	-11500	11747.8	7.13998			162539	150471	-4560.52	-10028.9	11017.2	6.69594			139390	71670	7090	-2130	7403.04	4.49937			119820	91313	-479.627	-4687.04	4711.51	2.86353
221350	50950	850.005	-13250	13277.2	8.06955			257659	123812	1159.44	-17187.7	17226.8	10.47			232400	153100	7700.01	-11300	13674.1	8.31073			167011	151028	-88.885	-9472.22	9472.64	5.75722			145079	71392.9	12778.6	-2407.14	13003.3	7.90307			116850	91250	-3450	-4750	5870.69	3.56805
230350	51050	9850.01	-13150	16430	9.98572			256407	123860	-92.852	-17140.5	17140.7	10.4177			223342	153388	-1357.69	-11011.5	11094.9	6.7432			162950	151450	-4150	-9050	9956.15	6.05108			138350	72250	6050	-1550	6245.4	3.79579			117561	91516.7	-2738.89	-4483.33	5253.74	3.19308
216835	51473.1	-3665.38	-12726.9	13244.2	8.04949			252523	124068	-3977.27	-16931.8	17392.7	10.5708			213470	153510	-11230	-10890	15643	9.50743			165136	151712	-1963.79	-8787.93	9004.67	5.4728			141093	72620	8793.34	-1180	8872.16	5.39226			116250	91450	-4050	-4550	6091.38	3.70218
212578	52182.1	-7921.69	-12017.9	14393.9	8.74822			255311	124595	-1188.63	-16404.5	16447.5	9.99638			225042	153842	341.672	-10558.3	10563.9	6.42043			167321	151636	221.432	-8864.28	8867.05	5.38916			131987	73216.5	-313.351	-583.539	662.349	0.402558			123736	91722.7	3436.37	-4277.27	5486.68	3.33466
210065	52230	-10435	-11970	15879.9	9.65136			256350	124475	-149.994	-16525	16525.7	10.0439			225750	154200	1050.01	-10200	10253.9	6.23205			163986	151970	-3114	-8530	9080.63	5.51896			134750	72400	2450	-1400	2821.79	1.71501			121210	91850	910.003	-4150	4248.6	2.58219
214083	52161.1	-6416.66	-12038.9	13642.2	8.29134			257675	125036	1175.01	-15963.9	16007.1	9.72867			214321	154850	-10378.6	-9550	14103.8	8.57191			166348	152267	-752.435	-8232.92	8267.24	5.02461			136450	72500	4150	-1300	4348.85	2.64312			123281	92412.5	2981.25	-3587.5	4664.55	2.83499
218050	52250	-2449.99	-11950	12198.6	7.41396			253100	125050	-3399.99	-15950	16308.4	9.91178			219750	155050	-4949.99	-9350	10579.5	6.42991			167750	152495	650.004	-8005.26	8031.61	4.8814			137600	72500	5300	-1300	5457.11	3.31668			117708	92705.8	-2592.3	-3294.23	4191.9	2.54772
213300	52600	-7199.99	-11600	13652.8	8.29783			255450	125350	-1049.99	-15650	15685.2	9.53304			229919	155950	5219.24	-8450	9931.91	6.03635			162950	152570	-4150	-7930	8950.27	5.43974			138315	72879.7	6014.87	-920.269	6084.86	3.69822			115438	92594	-4862	-3406	5936.32	3.60793
214533	52558.3	-5966.66	-11641.7	13081.6	7.95068			250417	125883	-6083.33	-15116.7	16294.8	9.90354			211526	156246	-13174	-8154	15493.3	9.4164			161893	152836	-5207.14	-7664.28	9265.83	5.63152			139583	72675	7283.34	-1125	7369.71	4.47911			122467	92555.6	2166.67	-3444.44	4069.23	2.47317
216743	52707.1	-3757.14	-11492.9	12091.4	7.34883			256100	126138	-399.994	-14862.5	14867.9	9.0363			229959	157186	5259.1	-7213.63	8927.18	5.4257			167290	153177	190.004	-7323.33	7325.79	4.45242			137014	73056.1	4713.64	-743.938	4771.98	2.90029			116776	92928.3	-3523.91	-3071.74	4674.77	2.8412
220050	52650	-449.995	-11550	11558.8	7.02511			256720	126697	220.006	-14303.3	14305	8.69421			233550	157300	8850.01	-7100	11346	6.89582			168261	153239	1161.11	-7261.11	7353.36	4.46918			136020	73195	3720	-604.998	3768.88	2.29062			119150	93161.7	-1150	-2838.31	3062.43	1.86127
214736	53270.7	-5763.79	-10929.3	12356	7.50966			250490	127030	-6009.99	-13970	15207.9	9.24297			234400	158150	9700.01	-6250	11539.2	7.0132			163138	153540	-3962.5	-6960	8008.93	4.86761			127550	73100	-4750	-699.998	4801.3	2.9181			115650	93100	-4650	-2900	5480.19	3.33071
209018	53648.4	-11481.7	-10551.6	15593.8	9.47749			254154	127293	-2345.65	-13706.5	13905.8	8.45156			230988	158494	6287.51	-5906.25	8626.5	5.24296			161645	153718	-5455.26	-6781.58	8703.43	5.28971			134550	73400	2250	-399.998	2285.28	1.38893			120975	93413.6	675.003	-2586.36	2672.99	1.62457
217050	53500	-3449.99	-10700	11242.4	6.83286			251200	127350	-5299.99	-13650	14642.8	8.89952			223221	158507	-1478.57	-5892.85	6075.52	3.69254			165761	154066	-1339.47	-6434.21	6572.15	3.99438			128050	73610	-4250	-189.998	4254.24	2.58561			124110	93130	3810	-2870	4770.01	2.89909
210700	53766.7	-9799.99	-10433.3	14314.1	8.69975			253550	127425	-2949.99	-13575	13891.8	8.44309			209800	158850	-14900	-5550	15900.1	9.66364			168400	154200	1300	-6300	6432.73	3.90964			129190	73670	-3110	-129.998	3112.71	1.89182			125724	93234.2	5423.69	-2765.79	6088.18	3.70023
218550	53850	-1949.99	-10350	10532.1	6.40113			255582	127805	-918.415	-13194.7	13226.7	8.03881			225350	158750	650.005	-5650	5687.26	3.45657			164800	154400	-2300	-6100	6519.2	3.9622			122500	73900	-9800	100.002	9800.51	5.95649			122316	93686.4	2015.91	-2313.63	3068.68	1.86506
213153	54095	-7347.49	-10105	12493.9	7.59344			252859	127814	-3640.9	-13186.4	13679.8	8.3142			216667	159258	-8033.33	-5141.66	9537.88	5.79687			166517	154317	-583.33	-6183.33	6210.78	3.77475			134438	74127.8	2137.5	327.779	2162.49	1.3143			117014	93559.1	-3286.36	-2440.91	4093.68	2.48803
212217	54038.9	-8283.33	-10161.1	13109.6	7.96767			247050	128565	-9449.99	-12434.6	15618	9.49221			224200	159150	-499.995	-5250	5273.75	3.20525			169800	154650	2700	-5850	6443.02	3.9159			138800	74250	6500	450.002	6515.56	3.95998			116257	93835.7	-4042.85	-2164.28	4585.72	2.78708
216217	54016.7	-4283.33	-10183.3	11047.5	6.71437			249100	128650	-7399.99	-12350	14397.3	8.7503			222927	160210	-1772.66	-4190	4549.55	2.76509			161596	154788	-5503.84	-5711.54	7931.83	4.82075			125061	74416.7	-7238.89	616.668	7265.1	4.41554			125683	93716.7	5383.34	-2283.33	5847.56	3.55399
218083	54173.8	-2416.66	-10026.2	10313.3	6.26817			255412	128840	-1088.09	-12159.5	12208.1	7.41976			226900	159800	2200.01	-4600	5099.02	3.09905			162769	155073	-4330.77	-5426.92	6943.13	4.21985			128650	74250	-3650	450.002	3677.63	2.23517			117644	93987.5	-2656.25	-2012.5	3332.54	2.02543
208177	54791.2	-12322.5	-9408.82	15503.9	9.42286			253628	129050	-2871.62	-11950	12290.2	7.46965			207419	160169	-17281.2	-4231.25	17791.7	10.8133			164888	154912	-2211.54	-5588.46	6010.14	3.6528			137681	74568.8	5381.25	768.752	5435.89	3.30379			119250	94050	-1050	-1950	2214.72	1.34605
207300	54400	-13200	-9800	16440.2	9.99191			253116	129920	-3384.08	-11079.5	11584.8	7.04095			225820	160360	1120.01	-4040	4192.37	2.54801			159142	154981	-7957.69	-5519.23	9684.35	5.88589			132828	74577.8	527.781	777.779	939.943	0.571272			123741	94418.2	3440.91	-1581.82	3787.09	2.30169
209903	54539.5	-10597.4	-9660.53	14339.8	8.71535			255860	129919	-639.738	-11080.8	11099.2	6.74581			208493	160727	-16207.4	-3673.4	16618.5	10.1003			163716	155200	-3384.21	-5300	6288.31	3.82187			129406	74813.4	-2893.9	1013.42	3066.21	1.86356			120250	94150	-49.997	-1850	1850.67	1.12479
216657	54564.3	-3842.85	-9635.71	10373.7	6.30488			255020	130828	-1479.72	-10171.6	10278.7	6.24711			206888	160693	-17811.9	-3707.14	18193.6	11.0576			166503	155359	-596.805	-5141.49	5176.01	3.14584			142205	74779	9904.84	979.034	9953.11	6.04924			117352	94694.2	-2948.07	-1305.77	3224.31	1.95965
219650	54550	-849.995	-9650	9687.36	5.88772			246117	130683	-10383.3	-10316.7	14637.2	8.89609			210850	160600	-13850	-3800	14361.8	8.72874			160917	155339	-6183.33	-5161.11	8054.23	4.89515			127050	74969.2	-5250	1169.23	5378.62	3.26898			118738	94337.5	-1562.5	-1662.5	2281.51	1.38664
213858	54700	-6641.66	-9500	11591.4	7.04497			252541	130981	-3959.37	-10018.7	10772.7	6.54738			238350	160967	13650	-3432.61	14075	8.55441			167560	155519	460.348	-4981.03	5002.26	3.04024			126100	75100	-6200	1300	6334.82	3.85014			123447	95371.6	3147.3	-628.376	3209.42	1.9506
214567	54633.3	-5933.33	-9566.67	11257.2	6.84185			253756	130961	-2744.44	-10038.9	10407.3	6.32526			207450	160850	-17250	-3550	17611.5	10.7038			164496	155519	-2603.84	-4980.77	5620.32	3.41588			133898	75223.9	1597.83	1423.91	2140.23	1.30078			118397	95376.7	-1903.33	-623.331	2002.8	1.21725
218750	54750	-1749.99	-9450	9610.67	5.84111			252376	131834	-4124.19	-9166.13	10051.2	6.10886			228831	161077	4130.77	-3323.07	5301.52	3.22212			165428	155500	-1672.22	-5000	5272.22	3.20431			125600	75150	-6700	1350	6834.65	4.15392			117025	95631.3	-3275	-368.748	3295.69	2.00303
220063	54930	-436.662	-9270	9280.28	5.64031			254950	132000	-1549.99	-9000	9132.49	5.55049			227364	161105	2663.64	-3295.45	4237.33	2.57534			161750	155450	-5350	-5050	7356.96	4.47137			135260	75260	2960	1460	3300.49	2.00595			122356	95785.3	2055.88	-214.704	2067.07	1.25631
215422	54981	-5077.58	-9218.96	10524.8	6.39668			249150	132230	-7349.99	-8770	11442.7	6.95457			234537	161182	9836.85	-3218.42	10350	6.29043			161750	155650	-5350	-4850	7221.14	4.38882			131895	75418.6	-404.899	1618.63	1668.5	1.01407			118510	96000	-1790	0.002	1790	1.08791
206569	55111.5	-13930.8	-9088.46	16633.3	10.1093			256170	132290	-329.994	-8710	8716.25	5.2975			223747	161329	-953.443	-3070.69	3215.3	1.95417			159450	155750	-7650	-4750	9004.72	5.47283			129962	75912.7	-2338.06	2112.69	3151.18	1.91521			124550	95850	4250	-149.998	4252.65	2.58465
217700	55130	-2799.99	-9070	9492.36	5.7692			253694	132669	-2806.24	-8331.25	8791.17	5.34304			226350	161321	1650.01	-3078.57	3492.86	2.12287			167152	156510	51.89	-3989.62	3989.96	2.42499			134650	75450	2350	1650	2871.41	1.74517			124960	96622.8	4659.88	622.842	4701.32	2.85734
234300	55200	13800	-9000	16475.4	10.0133			250556	133165	-5943.74	-7835.41	9834.73	5.97728			225163	161438	462.505	-2962.5	2998.38	1.82234			164090	156590	-3010	-3910	4934.38	2.99899			121170	75575	-11130	1775	11270.6	6.85			123118	96558	2818	558.002	2872.72	1.74596
207462	55408.8	-13038.2	-8791.18	15725.1	9.55733			257975	133189	1475.01	-7811.11	7949.15	4.83128			233975	161650	9275.01	-2750	9674.1	5.87966			166129	156738	-970.83	-3762.5	3885.73	2.36164			135675	75716.7	3375	1916.67	3881.27	2.35893			123861	96416.7	3561.11	416.669	3585.41	2.17912
218776	55467.6	-1723.52	-8732.35	8900.82	5.40968			252715	133573	-3784.99	-7427.5	8336.3	5.06658			223354	162179	-1346.07	-2220.58	2596.71	1.57821			159683	156906	-7416.66	-3594.44	8241.78	5.00913			136550	75700	4250	1900	4655.38	2.82941			126127	96601.2	5826.75	601.165	5857.68	3.56014
222833	55316.7	2333.34	-8883.33	9184.66	5.58219			253759	133859	-2740.9	-7140.91	7648.86	4.64877			225121	162775	420.64	-1624.6	1678.17	1.01995			164950	156800	-2150	-3700	4279.31	2.60085			140667	75758.3	8366.67	1958.34	8592.8	5.22248			116141	96831.8	-4159.09	831.82	4241.45	2.57784
215017	55561.1	-5483.33	-8638.89	10232.2	6.21884			248276	134321	-8224.19	-6679.03	10594.7	6.43915			228643	162460	3943.21	-1940.29	4394.73	2.671			168459	156945	1359.1	-3554.54	3805.51	2.31289			124106	76050	-8194.12	2250	8497.41	5.1645			118450	96700	-1850	700.002	1978	1.20218
216857	55635.7	-3642.85	-8564.28	9306.84	5.65645			251732	134550	-4767.64	-6450	8020.78	4.87482			235571	161964	10871.4	-2435.71	11140.9	6.77117			166886	157141	-213.633	-3359.09	3365.87	2.04569			126908	75881.6	-5392.1	2081.58	5779.94	3.5129			122821	98043.2	2520.68	2043.24	3244.79	1.97209
220715	55590	215.005	-8610	8612.68	5.23456			246040	134690	-10460	-6310	12215.9	7.42448			231758	162188	7057.7	-2211.54	7396.08	4.49514			160950	157500	-6150	-3000	6842.69	4.15881			127736	75892.9	-4564.28	2092.86	5021.23	3.05177			120466	98357.2	165.945	2357.25	2363.08	1.43622
211735	55833	-8764.89	-8367.02	12117.4	7.36461			250350	134550	-6149.99	-6450	8912.06	5.41652			232979	162479	8278.58	-1921.42	8498.63	5.16524			163238	157638	-3862.5	-2862.5	4807.57	2.92192			133250	75750	950.003	1950	2169.1	1.31832			118398	98339	-1902.44	2339.03	3015.01	1.83245
206663	56102.2	-13837	-8097.82	16032.3	9.74403			254085	134879	-2415.45	-6120.91	6580.26	3.99931			222462	163089	-2237.87	-1310.6	2593.41	1.5762			167615	157925	514.916	-2574.56	2625.55	1.59574			137100	75816.7	4800	2016.67	5206.44	3.16433			126896	97561.5	6596.16	1561.54	6778.47	4.11978
207831	56050	-12668.7	-8150	15063.9	9.15541			255205	134914	-1295.45	-6086.36	6222.7	3.78199			218700	162750	-5999.99	-1650	6222.73	3.78201			165802	158042	-1297.91	-2458.33	2779.92	1.68956			123207	76021.4	-9092.85	2221.43	9360.27	5.68893			125234	97965.8	4934.21	1965.79	5311.38	3.22812
215368	56144.1	-5132.35	-8055.88	9551.87	5.80537			252772	135100	-3727.77	-5900	6978.99	4.24164			208475	163225	-16225	-1175	16267.5	9.88694			163263	158450	-3836.95	-2050	4350.25	2.64397			130714	75959.1	-1586.36	2159.09	2679.22	1.62836			124507	97976.1	4206.52	1976.09	4647.56	2.82466
220800	56178.6	300.005	-8021.43	8027.04	4.87862			253841	135614	-2659.08	-5386.36	6006.96	3.65087			219407	163471	-5292.85	-928.568	5373.69	3.26598			164326	158346	-2774	-2154	3512.09	2.13455			125700	76170	-6600	2370	7012.62	4.26209			116410	98090	-3890	2090	4415.9	2.68387
220050	56200	-449.995	-8000	8012.64	4.86987			249060	135675	-7439.99	-5325	9149.27	5.56068			229562	163450	4861.77	-949.996	4953.72	3.01074			168023	160571	922.539	71.13	925.277	0.562359			136837	76303.3	4536.67	2503.34	5181.51	3.14918			122606	98416.7	2305.56	2416.67	3340.04	2.02999
221400	56250	900.005	-7950	8000.78	4.86266			254479	135736	-2021.42	-5264.28	5639.04	3.42726			228821	164094	4120.52	-306.407	4131.89	2.51126			166007	158917	-1093.33	-1583.33	1924.14	1.16944			133350	76300	1050	2500	2711.55	1.64801			126130	98250	5830	2250	6249.12	3.79805
208984	56650	-11515.8	-7550	13770.1	8.3691			251300	135700	-5199.99	-5300	7424.95	4.51269			230464	163614	5764.29	-785.711	5817.59	3.53578			167050	158900	-49.996	-1600	1600.78	0.97291			131150	76550	-1150	2750	2980.77	1.81163			128350	98200	8050	2200	8345.21	5.072
214511	56576.1	-5989.13	-7623.91	9695.03	5.89238			252350	135830	-4149.99	-5170	6629.58	4.02928			213783	163897	-10916.7	-503.33	10928.3	6.64191			160500	158950	-6600	-1550	6779.56	4.12044			132663	76783.3	362.503	2983.34	3005.28	1.82653			121411	98502.2	1110.87	2502.18	2737.69	1.66389
222738	56597.1	2238.24	-7602.94	7925.55	4.81694			255713	136098	-787.494	-4902.5	4965.34	3.0178			214417	163839	-10283.3	-561.108	10298.6	6.25923			161350	159050	-5750	-1450	5930	3.6041			125509	76820.6	-6791.17	3020.59	7432.63	4.51736			124673	98762.5	4372.5	2762.5	5172.06	3.14344
210625	56500	-9874.99	-7700	12522.2	7.61066			253017	136043	-3483.33	-4956.66	6058.23	3.68203			222196	163935	-2503.84	-465.381	2546.72	1.54783			164457	159313	-2642.59	-1187.03	2896.95	1.76069			126383	76738.9	-5916.66	2938.89	6606.36	4.01517			127572	98855.6	7272.23	2855.56	7812.78	4.7484
217967	57180.6	-2533.06	-7019.35	7462.42	4.53546			249500	136400	-6999.99	-4600	8376.15	5.0908			225619	163947	918.755	-453.121	1024.42	0.622613			166050	159700	-1050	-799.997	1320.03	0.802281			128765	76961.1	-3535.18	3161.11	4742.38	2.88229			122226	98982	1926	2982	3549.9	2.15754
223503	56676.7	3003.34	-7523.33	8100.65	4.92336			254236	136750	-2263.72	-4250	4815.28	2.9266			227385	164021	2685.3	-379.408	2711.97	1.64826			169050	159550	1950	-949.997	2169.1	1.31832			124730	76790	-7570	2990	8139.1	4.94673			125723	98868.2	5422.73	2868.18	6134.53	3.72841
207834	57044.1	-12665.7	-7155.88	14547.4	8.84151			243870	136690	-12630	-4310	13345.1	8.11082			231144	164181	6443.76	-218.746	6447.47	3.9186			163417	159825	-3683.33	-674.997	3744.67	2.27591			135174	76979.4	2873.53	3179.41	4285.54	2.60464			116501	99501	-3799.02	3500.98	5166.18	3.13987
206250	56931.8	-14250	-7268.18	15996.5	9.72226			255078	137528	-1421.99	-3472	3751.91	2.28031			222620	164615	-2079.99	215.004	2091.08	1.2709			164162	160352	-2937.75	-147.956	2941.48	1.78775			122540	77125	-9760	3325	10310.8	6.26665			117380	99183.3	-2920	3183.34	4319.72	2.62541
221210	56870	710.005	-7330	7364.31	4.47583			256500	137150	0.006	-3850	3850	2.33993			226668	165139	1967.78	738.893	2101.94	1.2775			162379	160050	-4721.42	-449.996	4742.82	2.88256			123507	77085.7	-8792.85	3285.72	9386.7	5.70499			126820	99235	6520	3235	7278.44	4.42364
204600	57050	-15900	-7150	17433.7	10.5957			250750	137150	-5749.99	-3850	6919.89	4.20573			209779	164593	-14921.4	192.861	14922.7	9.0696			165719	160550	-1381.03	50.004	1381.94	0.839904			141190	77256.7	8890	3456.67	9538.38	5.79717			121185	99850	884.851	3850	3950.38	2.40093
213810	57070	-6689.99	-7130	9777.16	5.9423			251588	137293	-4911.9	-3707.14	6153.83	3.74013			227438	164725	2737.51	325.004	2756.73	1.67547			160250	160400	-6850	-99.996	6850.73	4.16369			126533	77667.2	-5767.24	3867.24	6943.82	4.22027			125550	99400	5250	3400	6254.8	3.8015
211295	57339.7	-9205.17	-6860.34	11480.4	6.97748			252938	137313	-3562.49	-3687.5	5127.28	3.11622			224219	164950	-481.424	550.004	730.94	0.444246			169375	160617	2275	116.67	2277.99	1.3845			131326	77462	-973.997	3662	3789.32	2.30305			123830	99840	3530	3840	5215.99	3.17014
212770	57090	-7729.99	-7110	10502.6	6.38321			252521	137800	-3978.57	-3200	5105.78	3.10316			232050	164813	7350.01	413.162	7361.61	4.47419			164694	161363	-2406.25	862.504	2556.16	1.55356			137370	77440	5070	3640	6241.36	3.79333			122923	100423	2622.98	4422.98	5142.25	3.12532
215788	57470.8	-4712.49	-6729.17	8215.19	4.99297			251063	138096	-5437.49	-2904.16	6164.46	3.74659			213819	165116	-10881.2	715.629	10904.8	6.62762			165541	162367	-1559.43	1866.98	2432.58	1.47846			140050	77470	7750	3670	8575.05	5.21169			124700	100444	4400	4444.45	6254.05	3.80104
223093	57445.2	2592.86	-6754.76	7235.31	4.39743			249950	138314	-6549.99	-2686.36	7079.48	4.30272			219644	165365	-5056.38	964.897	5147.62	3.12859			163286	162193	-3814.28	1692.86	4173.07	2.53628			134179	77535.7	1878.57	3735.72	4181.46	2.54138			126336	100502	6036.21	4501.73	7530.03	4.57655
226505	57331.8	6004.55	-6868.18	9122.86	5.54463			253671	138411	-2828.78	-2589.39	3834.96	2.33079			228779	165470	4078.58	1070.41	4216.7	2.5628			167867	162558	766.67	2058.34	2196.48	1.33496			135914	77559.1	3613.64	3759.09	5214.32	3.16913			127873	100391	7572.73	4390.91	8753.65	5.32023
212093	57450	-8407.14	-6750	10781.6	6.55276			252750	138450	-3749.99	-2550	4534.86	2.75617			222530	165725	-2170.14	1325.38	2542.86	1.54548			170710	162670	3610	2170	4212.01	2.55995			132991	77691.2	691.179	3891.18	3952.09	2.40197			118120	100737	-2180.43	4736.96	5214.7	3.16935
220093	57378.6	-407.138	-6821.43	6833.57	4.15326			248614	138791	-7885.89	-2208.97	8189.43	4.97732			225314	165241	613.641	840.913	1041	0.632695			163500	162979	-3600	2478.58	4370.73	2.65642			124009	77900	-8290.91	4100	9249.28	5.62146			119281	100816	-1018.57	4815.72	4922.26	2.99162
212930	57490	-7569.99	-6710	10115.8	6.1481			256671	139580	170.958	-1420.47	1430.72	0.869556			230300	165479	5600.01	1078.58	5702.93	3.46609			167429	163260	328.575	2759.53	2779.02	1.68901			129906	77962	-2394	4162	4801.4	2.91817			125779	100950	5478.57	4950	7383.58	4.48755
221300	57550	800.005	-6650	6697.95	4.07083			254791	139291	-1709.15	-1709.15	2417.1	1.46905			231700	165600	7000.01	1200	7102.12	4.31648			168753	163198	1653.03	2698.49	3164.55	1.92333			136913	77812.5	4612.5	4012.5	6113.54	3.71565			124725	101288	4425	5287.5	6894.8	4.19048
226380	58213.3	5880.01	-5986.67	8391.34	5.10003			253374	139078	-3125.99	-1922	3669.59	2.23028			225990	166239	1289.51	1838.89	2245.97	1.36504			170770	163700	3670	3200	4869.18	2.95936			124700	77900	-7600	4100	8635.39	5.24836			125425	102118	5125	6117.5	7980.57	4.85038
219314	58154	-1185.99	-6046	6161.22	3.74463			250225	139345	-6274.99	-1655	6489.57	3.94419			227259	166014	2559.1	1613.64	3025.36	1.83873			163470	163710	-3630	3210	4845.72	2.9451			132143	78223.3	-156.664	4423.34	4426.11	2.69007			121250	102250	950.003	6250	6321.79	3.84222
224683	57938.9	4183.34	-6261.11	7530.06	4.57657			252267	139958	-4233.33	-1041.66	4359.6	2.64965			216827	166219	-7873.07	1819.23	8080.52	4.91113			165933	163767	-1166.66	3266.67	3468.75	2.10821			133508	78292.1	1207.9	4492.11	4651.67	2.82716			124797	103231	4496.88	7231.25	8515.45	5.17546
222512	58157.7	2011.54	-6042.31	6368.34	3.87051			255839	140681	-661.106	-318.886	733.996	0.446103			224850	166752	150.005	2352.18	2356.96	1.4325			169790	163910	2690	3410	4343.3	2.63974			126250	78400	-6050	4600	7600.16	4.61918			121825	103425	1525	7425	7579.99	4.60692
213672	58105.6	-6827.77	-6094.44	9152.09	5.5624			250168	140232	-6331.81	-768.179	6378.24	3.87652			228377	166650	3677.28	2250	4311.02	2.62012			164433	164167	-2666.66	3666.67	4533.82	2.75554			135470	78490	3170	4690	5660.83	3.4405			125600	103350	5300	7350	9061.6	5.5074
219988	58206.3	-512.495	-5993.75	6015.62	3.65613			254123	140489	-2377.27	-511.361	2431.64	1.47789			222022	167369	-2678.07	2969.3	3998.6	2.43024			168000	164175	900.004	3675	3783.6	2.29957			136650	78450	4350	4650	6367.5	3.87			125385	104579	5085.3	8579.41	9973.29	6.0615
223926	58353	3425.76	-5846.97	6776.64	4.11866			251557	140545	-4942.85	-454.759	4963.73	3.01682			229222	166961	4522.23	2561.11	5197.1	3.15866			166338	164656	-761.761	4155.89	4225.12	2.56792			124400	78550	-7900	4750	9218.05	5.60249			125900	105417	5600	9416.67	10956	6.65876
221356	58422.7	856.065	-5777.27	5840.35	3.54961			260329	140420	3828.79	-580.3	3872.52	2.35361			227313	167187	2612.86	2787.15	3820.37	2.32192			169818	164796	2717.57	4295.95	5083.34	3.08952			127072	78700	-5227.77	4900	7165.17	4.3548			127450	105450	7150	9450	11850.1	7.20218
217497	58746.7	-3003.33	-5453.33	6225.66	3.78379			249192	140847	-7308.06	-153.223	7309.67	4.44262			223129	167679	-1571.42	3278.58	3635.72	2.20969			164670	164710	-2430	4210	4860.97	2.95437			134150	78600	1850	4800	5144.17	3.12649			129470	105560	9170	9560	13247	8.05116
222985	58832.6	2484.79	-5367.39	5914.65	3.59476			253300	140650	-3199.99	-349.997	3219.08	1.95647			225219	167744	518.755	3343.75	3383.75	2.05656			167706	165047	605.886	4547.06	4587.25	2.78801			125826	78853.4	-6474.13	5053.45	8212.9	4.99158			125429	106050	5128.57	10050	11282.9	6.85747
220467	58741.7	-33.329	-5458.33	5458.43	3.31749			253658	141331	-2842.3	330.772	2861.48	1.73913			225930	167830	1230.01	3430	3643.88	2.21465			170750	165350	3650	4850	6070.01	3.68919			129268	79514.7	-3032.35	5714.71	6469.39	3.93192			126409	107663	6109.26	11663	13166.2	8.00204
224000	58950	3500.01	-5250	6309.72	3.83488			258266	141537	1766.14	537.1	1846	1.12195			224187	168204	-513.41	3803.66	3838.16	2.33273			165500	165500	-1600	5000	5249.76	3.19067			130363	79362.5	-1937.5	5562.5	5890.27	3.57995			124750	108100	4450	12100	12892.3	7.83562
225250	58850	4750.01	-5350	7154.37	4.34824			243217	141317	-13283.3	316.67	13287.1	8.07555			221130	168250	-3569.99	3850	5250.47	3.19109			168590	165530	1490	5030	5246.05	3.18841			139628	79405.6	7327.78	5605.56	9225.98	5.6073			127627	108377	7327.28	12377.3	14383.5	8.74193
213114	59059.1	-7386.36	-5140.91	8999.29	5.46953			246520	141390	-9979.99	390.003	9987.61	6.07021			221972	168494	-2727.77	4094.45	4919.88	2.99017			167539	165892	439.477	5392.11	5409.99	3.28805			130964	79892.9	-1335.71	6092.86	6237.55	3.79102			125079	108493	4778.57	12492.9	13375.6	8.12933
215000	59093.8	-5499.99	-5106.25	7504.91	4.56129			257080	141410	580.006	410.003	710.288	0.431694			223800	168850	-899.995	4450	4540.1	2.75935			168767	165917	1666.67	5416.67	5667.28	3.44442			124873	80046.2	-7426.92	6246.16	9704.31	5.89802			125057	109621	4757.15	13621.4	14428.2	8.76909
216158	59321.9	-4342.18	-4878.12	6530.75	3.96921			249571	141768	-6928.57	767.86	6970.99	4.23678			224683	168767	-16.662	4366.67	4366.7	2.65397			170742	166225	3641.67	5725	6785.09	4.1238			123050	80050	-9250	6250	11163.6	6.78491			124350	109650	4050	13650	14238.2	8.65357
234390	59010	13890	-5190	14828	9.01204			255968	142166	-532.347	1166.47	1282.21	0.779291			225595	168862	895.459	4462.12	4551.09	2.76603			166831	166445	-269.044	5945.24	5951.33	3.61706			133276	80392.9	976.193	6592.86	6664.74	4.05065			126197	110351	5897.44	14351.3	15515.8	9.43007
219692	59343.3	-807.773	-4856.67	4923.38	2.9923			257641	142032	1140.92	1031.82	1538.29	0.934933			218262	169782	-6437.8	5381.71	8390.95	5.0998			168000	166400	900.004	5900	5968.25	3.62735			136592	80339.5	4292.11	6539.48	7822.21	4.75413			124000	110300	3700	14300	14770.9	8.97737
224850	59150	4350.01	-5050	6665.21	4.05094			252173	142215	-4327.41	1214.52	4494.62	2.73171			223150	169750	-1549.99	5350	5570.01	3.3853			169875	166450	2775	5950	6565.3	3.99022			130117	80361.1	-2183.33	6561.11	6914.85	4.20266			124781	110850	4480.77	14850	15511.3	9.42734
217114	59359.1	-3386.36	-4840.91	5907.78	3.59059			258275	142308	1775.01	1308.34	2205.08	1.34019			226810	169910	2110.01	5510	5900.19	3.58598			170583	166683	3483.34	6183.34	7096.99	4.31336			134440	80550	2140	6750	7081.11	4.30371			126400	111523	6100	15522.7	16678.3	10.1366
222161	59576.3	1660.53	-4623.68	4912.82	2.98588			259077	142304	2576.93	1303.85	2888.01	1.75525			223571	170082	-1128.94	5681.58	5792.66	3.52062			172664	166705	5563.64	6204.55	8333.7	5.065			135779	80625	3479.17	6825	7660.63	4.65593			124550	113250	4250	17250	17765.8	10.7976
220862	60244.7	361.847	-3955.26	3971.78	2.41394			254773	142792	-1726.92	1792.31	2488.9	1.51269			221762	170191	-2938.23	5791.18	6493.92	3.94683			167500	167300	400.004	6800	6811.76	4.14001			126960	80786.7	-5340	6986.67	8793.7	5.34457			124220	113875	3920	17875	18299.8	11.1221
225350	59450	4850.01	-4750	6788.6	4.12593			244894	142883	-11605.5	1883.34	11757.4	7.14582			224250	170350	-449.995	5950	5967	3.62658			169238	167463	2137.5	6962.5	7283.23	4.42655			128765	80877.5	-3535	7077.5	7911.21	4.80822			128502	115027	8201.62	19027.4	20719.8	12.5929
226448	59737.5	5947.51	-4462.5	7435.5	4.5191			252850	142950	-3649.99	1950	4138.23	2.51511			219337	170703	-5363.33	6303.34	8276.31	5.03012			170916	167659	3816.04	7159.44	8112.94	4.93083			125600	80700	-6700	6900	9617.69	5.84538			121825	115938	1525	19937.5	19995.7	12.1529
218060	59730	-2439.99	-4470	5092.59	3.09514			259336	142857	2835.72	1857.15	3389.73	2.06019			225188	170688	488.466	6288.46	6307.41	3.83347			175817	167646	8716.67	7145.84	11271.4	6.85043			130198	80959.5	-2102.38	7159.53	7461.82	4.5351
214514	59968.2	-5986.36	-4231.82	7331.08	4.45564			253938	143113	-2562.49	2112.5	3321	2.01842			218023	171300	-6677.27	6900	9601.87	5.83576			172490	167730	5390	7230	9018.04	5.48093			122083	81216.7	-10216.7	7416.67	12624.9	7.67306
223593	59980	3093.34	-4220	5232.32	3.18006			259483	143383	2983.34	2383.34	3818.46	2.32076			221531	171475	-3168.74	7075	7752.2	4.71158			174850	167750	7750	7250	10612.5	6.44999			136138	81594	3838	7794	8687.73	5.28017
225491	60015.6	4990.63	-4184.37	6512.71	3.95825			248190	143730	-8309.99	2730	8746.94	5.31616			220050	171950	-4649.99	7550	8867.07	5.38917			169500	168050	2400	7550	7922.28	4.81495			132925	81700	625.003	7900	7924.69	4.81641
224440	59940	3940.01	-4260	5802.69	3.52672			257259	143845	759.097	2845.46	2944.97	1.78988			225600	172500	900.005	8100	8149.85	4.95326			173000	168250	5900	7750	9740.26	5.91987			126365	81811.5	-5934.61	8011.54	9970.18	6.05961
227845	60034.2	7344.74	-4165.79	8443.87	5.13196			260108	144392	3607.9	3392.11	4952.1	3.00976			221000	173150	-3699.99	8750	9500.13	5.77393			168260	168640	1160	8140	8222.24	4.99726			127967	81866.7	-4333.33	8066.67	9156.9	5.56532
229213	60175	8712.51	-4025	9597.31	5.83299			255874	144574	-626.185	3573.81	3628.26	2.20516			221069	174253	-3631.24	9853.13	10501	6.3822			172430	169090	5330	8590	10109.3	6.14414			129893	81931	-2407.14	8130.95	8479.78	5.15379
222644	60373.5	2144.12	-3826.47	4386.24	2.66584			258808	144872	2307.82	3871.88	4507.49	2.73953			223412	175281	-1288.46	10880.8	10956.8	6.65925			167950	169200	850.004	8700	8741.43	5.31281			137950	82150	5650	8350	10081.9	6.12752
226250	60350	5750.01	-3850	6919.9	4.20573			257450	144750	950.006	3750	3868.47	2.35115			224936	175400	235.719	11000	11002.5	6.68704			170136	169300	3035.72	8800	9308.9	5.6577			132536	82450	236.21	8650	8653.23	5.2592
215611	60633.3	-4888.88	-3566.67	6051.63	3.67802			261996	144881	5496.16	3880.77	6728.16	4.0892			225308	176673	607.697	12273.1	12288.1	7.46839			171287	169613	4187.04	9112.97	10028.8	6.09526			135583	82796.7	3283.34	8996.67	9577.07	5.82069
216917	60583.3	-3583.33	-3616.67	5091.22	3.09431			256717	145067	216.672	4066.67	4072.44	2.47512			225391	179131	690.746	14731.5	14747.7	8.96324			173533	169567	6433.34	9066.67	11117.2	6.75674			127885	83011.5	-4415.38	9211.54	10215.1	6.20846
227073	60815.4	6573.08	-3384.61	7393.31	4.49346			262475	145288	5975.01	4287.5	7354.14	4.46965			224305	179315	-394.995	14915	14920.2	9.06812			172739	169717	5638.89	9216.67	10804.8	6.56688			131050	82850	-1250	9050	9135.92	5.55257
222803	61718.1	2303.48	-2481.94	3386.16	2.05802			258200	145317	1700.01	4316.67	4639.36	2.81968											174267	169835	7167.02	9335.11	11769	7.15292			125200	83050	-7100	9250	11660.7	7.08708
219703	61437.2	-796.507	-2762.79	2875.31	1.74754			257550	146350	1050.01	5350	5452.07	3.31362											167000	170450	-99.996	9950	9950.51	6.04765			131321	83692.9	-978.569	9892.86	9941.14	6.04196
230200	60800	9700.01	-3400	10278.6	6.24707			261333	146742	4833.34	5741.67	7505.19	4.56146											171900	170400	4800	9900	11002.3	6.68689			129800	83900	-2500	10100	10404.8	6.32377
216050	60850	-4449.99	-3350	5570	3.3853			260085	147169	3585.14	6168.92	7135.04	4.33649											175361	170695	8260.53	10194.7	13121.3	7.97479			131632	84310.7	-667.854	10510.7	10531.9	6.40102
218377	60968.2	-2122.72	-3231.82	3866.6	2.35002			252750	147435	-3749.99	6434.85	7447.8	4.52658											173118	171024	6018.42	10523.7	12123.1	7.36809			130359	84440.9	-1940.91	10640.9	10816.5	6.57396
228324	61163.2	7823.69	-3036.84	8392.41	5.10068			254313	147366	-2186.84	6365.79	6730.94	4.09089											179050	170650	11950	10150	15678.8	9.52917			131050	84250	-1250	10450	10524.5	6.39651
238850	60950	18350	-3250	18635.6	11.3262			261436	147457	4935.72	6457.15	8127.49	4.93967											176564	170905	9463.64	10404.5	14064.7	8.54814			130200	85400	-2100	11600	11788.6	7.16477
225865	61261.5	5365.39	-2938.46	6117.35	3.71796			256704	149027	203.852	8026.93	8029.51	4.88012											173970	170990	6870	10490	12539.4	7.62113			134950	85600	2650	11800	12093.9	7.35035
215509	61398.1	-4990.74	-2801.85	5723.44	3.47856			261750	151350	5250.01	10350	11605.4	7.05345											182983	171300	15883.3	10800	19207.3	11.6737			122600	85670	-9700	11870	15329.3	9.31673
216808	61333.3	-3691.66	-2866.67	4673.99	2.84072			261570	152310	5070.01	11310	12394.4	7.53299											177614	171693	10514.2	11193.4	15357.1	9.33362			129336	85986.4	-2963.63	12186.4	12541.6	7.62242
224881	61502.8	4380.56	-2697.22	5144.35	3.1266			263156	152474	6655.89	11473.5	13264.3	8.06171											182092	171744	14992.4	11243.9	18740.3	11.3899			133213	86250	912.503	12450	12483.4	7.58708
231205	61331.8	10704.6	-2868.18	11082.1	6.73543			254350	152550	-2149.99	11550	11748.4	7.14037											184358	171633	17258.3	11133.3	20537.8	12.4823			127250	86666.7	-5050	12866.7	13822.2	8.40077
217563	61516.7	-2936.66	-2683.33	3977.97	2.4177			259225	153750	2725.01	12750	13038	7.92412											176050	171861	8950	11361.1	14463	8.79021			129350	87150	-2950	13350	13672.1	8.30951
227500	61450	7000.01	-2750	7520.81	4.57095																			176650	171750	9550	11250	14756.9	8.96883			132300	87250	0.003	13450	13450	8.17455
224150	61578.6	3650.01	-2621.43	4493.82	2.73122																			178836	171921	11735.7	11421.4	16376.1	9.95295			123850	87775	-8450	13975	16331	9.92558
219104	62375.6	-1396.34	-1824.39	2297.42	1.39631																			178864	172933	11763.9	12433.3	17116.6	10.403			125200	87750	-7100	13950	15652.9	9.5134
227869	61815.4	7369.24	-2384.61	7745.45	4.70748																			176050	172450	8950	11950	14930	9.07406			127764	88657.1	-4535.71	14857.1	15534.1	9.4412
226050	62070	5550.01	-2130	5944.7	3.61303																			176878	172789	9777.78	12288.9	15704.2	9.5446			131400	89250	-899.997	15450	15476.2	9.40602
231700	62150	11200	-2050	11386.1	6.92015																			177790	172913	10690	12413.3	16381.9	9.95649			128150	89650	-4150	15850	16384.3	9.95794
230788	62331.3	10287.5	-1868.75	10455.9	6.35479																			179635	172827	12534.6	12326.9	17580.4	10.6849			126459	90110.9	-5841.3	16310.9	17325.3	10.5298
215762	62408.8	-4738.23	-1791.18	5065.49	3.07867																			174583	172783	7483.34	12283.3	14383.3	8.74182
218100	62350	-2399.99	-1850	3030.26	1.84171																			183746	173386	16646.4	12885.7	21051	12.7942
217419	63012.8	-3081.39	-1187.21	3302.19	2.00698																			173250	173250	6150	12750	14155.7	8.60349
227394	62483.3	6894.45	-1716.67	7104.95	4.3182																			180319	173888	13218.8	13387.5	18813.8	11.4346
225450	62850	4950.01	-1350	5130.79	3.11836																			176528	173974	9427.78	13474.4	16445.2	9.99494
226377	62990.9	5877.28	-1209.09	6000.36	3.64686																			184433	173893	17332.6	13393.5	21904.4	13.3129
222797	62936.7	2296.67	-1263.33	2621.2	1.5931																			181385	173854	14284.8	13354.4	19554.9	11.8849
228614	63046	8114.01	-1154	8195.66	4.9811																			173970	174050	6870	13550	15192.1	9.23335
231862	63091.2	11361.8	-1108.82	11415.7	6.93819																			179021	174350	11921.4	13850	18274.1	11.1065
219951	63668.8	-548.546	-531.158	763.565	0.464074																			172788	174912	5688.46	14411.5	15493.6	9.41659
227719	63532.9	7218.58	-667.141	7249.34	4.40596																			177543	175090	10443.3	14590	17942.4	10.9049
222317	64379.3	1816.67	179.335	1825.5	1.10949																			179691	175265	12590.7	14764.8	19404.3	11.7934
223903	64020	3403.34	-179.999	3408.09	2.07135																			174273	175557	7173.34	15056.7	16678.1	10.1365
232250	63800	11750	-399.999	11756.8	7.14548																			180633	175681	13532.9	15181.4	20337.5	12.3606
230150	64074.2	9650.01	-125.756	9650.82	5.86551																			175507	176812	8407.15	16311.9	18351	11.1532
224999	64177.7	4498.94	-22.339	4499	2.73437																			184050	176721	16950	16221.4	23461.4	14.2592
227100	63950	6600.01	-249.999	6604.74	4.01418																			180600	177350	13500	16850	21591	13.1225
226343	64408.2	5842.73	208.183	5846.44	3.55331																			182421	178650	15321.4	18150	23752.2	14.436
218383	64483.3	-2116.66	283.335	2135.54	1.29793
227250	64450	6750.01	250.001	6754.63	4.10529
230663	64537.5	10162.5	337.501	10168.1	6.17991
231583	64516.7	11083.3	316.668	11087.9	6.73891
219644	65574.3	-856.301	1374.33	1619.27	0.984147
223727	64988.5	3226.93	788.463	3321.86	2.01894
228400	64900	7900.01	700.001	7930.96	4.82022
220850	65150	350.005	950.001	1012.43	0.615325
230375	65404.5	9875.01	1204.55	9948.2	6.04625
214650	65350	-5849.99	1150	5961.96	3.62352
217500	65400	-2999.99	1200	3231.09	1.96377
227836	65457.1	7335.72	1257.14	7442.66	4.52345
222171	65777.9	1670.93	1577.91	2298.22	1.3968
224215	65854.3	3715.22	1654.35	4066.91	2.47176
235233	65966.7	14733.3	1766.67	14838.9	9.01868
232700	65950	12200	1750	12324.9	7.49073
229317	66380	8816.67	2180	9082.19	5.51991
217250	66250	-3249.99	2050	3842.52	2.33538
220738	66508.8	238.24	2308.82	2321.08	1.41069
225985	66502.2	5484.79	2302.18	5948.35	3.61525
231087	66675.9	10587	2475.93	10872.7	6.60814
221920	66585	1420.01	2385	2775.72	1.68701
224136	66542.9	3635.72	2342.86	4325.21	2.62875
227600	66450	7100.01	2250	7447.99	4.52669
233879	66507.1	13378.6	2307.14	13576.1	8.25116
235500	67068.8	15000	2868.75	15271.9	9.28183
221100	67188.9	600.005	2988.89	3048.52	1.85281
224989	67083.3	4488.89	2883.34	5335.15	3.24256
229172	67105.6	8672.23	2905.56	9146.03	5.55871
231450	67321.4	10950	3121.43	11386.2	6.92024
228550	67550	8050.01	3350	8719.24	5.29932
229900	67450	9400.01	3250	9945.98	6.0449
225850	67700	5350.01	3500	6393.17	3.8856
230893	67935.7	10392.9	3735.72	11043.9	6.71217
222954	68278.6	2453.58	4078.57	4759.71	2.89282
219217	68583.3	-1283.33	4383.34	4567.34	2.77591
221600	68550	1100.01	4350	4486.93	2.72704
220639	69234.2	139.479	5034.21	5036.14	3.06083
227850	69100	7350.01	4900	8833.61	5.36883
221967	69233.3	1466.67	5033.34	5242.67	3.18636
230600	69200	10100	5000	11269.9	6.84953
234650	69500	14150	5300	15110	9.18347
219270	70006	-1229.99	5806	5934.86	3.60705
223221	70084.2	2721.06	5884.21	6482.91	3.94014
221162	70541.8	662.25	6341.84	6376.32	3.87536
220154	70666.7	-345.829	6466.67	6475.91	3.93588
225144	71031.3	4643.76	6831.25	8260.17	5.02031
222273	71826.6	1772.59	7626.61	7829.9	4.7588
225455	71823.7	4955.27	7623.69	9092.59	5.52624
219939	72072.2	-561.106	7872.22	7892.2	4.79667
228888	72531.3	8387.51	8331.25	11822	7.18511
217700	73900	-2799.99	9700	10096	6.1361

## Sheet: Sheet3
7	8	9	10	11	12				7	8	9	10	11	12	a.v.		7	8	9	10	11	12	a.v.
um	um	um	um	um	um		um2	um
9.98561	13.739	11.1417	8.20059	4.79217	4.59645		0.159279	0.13	0	0	0	0	0	0	0		0	0	0	0	0	0	0
10.3211	12.8096	8.96365	7.9332	5.71499	4.18319		0.265465	0.26	0	0	0	0	0	0	0		0	0	0	0	0	0	0
10.57	11.7298	8.73787	6.6834	3.22435	4.15754		0.37165	0.39	1	2	1	0	1	0	0.833333		2.6907	5.3814	2.6907	0	2.6907	0	2.24225
9.45292	12.4237	9.53153	8.80168	5.31442	3.54663		0.477836	0.52	1	0	2	1	1	0	0.833333		2.09277	0	4.18553	2.09277	2.09277	0	1.74397
8.32877	11.3383	10.6915	6.42756	2.14923	3.09127		0.584022	0.65	0	1	0	0	0	0	0.166667		0	1.71226	0	0	0	0	0.285377
9.40582	11.0527	7.13998	6.69594	4.49937	2.86353		0.690208	0.78	0	1	0	2	0	0	0.5		0	1.44884	0	2.89768	0	0	0.724419
8.06955	10.47	8.31073	5.75722	7.90307	3.56805		0.796394	0.91	1	1	1	1	1	0	0.833333		1.25566	1.25566	1.25566	1.25566	1.25566	0	1.04638
9.98572	10.4177	6.7432	6.05108	3.79579	3.19308		0.90258	1.04	1	1	0	1	0	2	0.833333		1.10794	1.10794	0	1.10794	0	2.21587	0.92328
8.04949	10.5708	9.50743	5.4728	5.39226	3.70218		1.00877	1.17	1	0	2	0	0	3	1		0.991311	0	1.98262	0	0	2.97393	0.991311
8.74822	9.99638	6.42043	5.38916	0.402558	3.33466		1.11495	1.3	3	1	1	3	4	2	2.33333		2.6907	0.8969	0.8969	2.6907	3.5876	1.7938	2.09277
9.65136	10.0439	6.23205	5.51896	1.71501	2.58219		1.22114	1.43	0	3	3	2	0	1	1.5		0	2.45673	2.45673	1.63782	0	0.818909	1.22836
8.29134	9.72867	8.57191	5.02461	2.64312	2.83499		1.32732	1.56	2	0	4	3	2	2	2.16667		1.50679	0	3.01358	2.26019	1.50679	1.50679	1.63236
7.41396	9.91178	6.42991	4.8814	3.31668	2.54772		1.43351	1.69	1	3	0	2	3	1	1.66667		0.697589	2.09277	0	1.39518	2.09277	0.697589	1.16265
8.29783	9.53304	6.03635	5.43974	3.69822	3.60793		1.53969	1.82	2	0	2	1	4	3	2		1.29896	0	1.29896	0.649479	2.59792	1.94844	1.29896
7.95068	9.90354	9.4164	5.63152	4.47911	2.47317		1.64588	1.95	5	3	2	1	1	6	3		3.03789	1.82273	1.21516	0.607578	0.607578	3.64547	1.82273
7.34883	9.0363	5.4257	4.45242	2.90029	2.8412		1.75207	2.08	0	1	2	2	1	2	1.33333		0	0.570755	1.14151	1.14151	0.570755	1.14151	0.761006
7.02511	8.69421	6.89582	4.46918	2.29062	1.86127		1.85825	2.21	1	5	3	3	3	1	2.66667		0.53814	2.6907	1.61442	1.61442	1.61442	0.53814	1.43504
7.50966	9.24297	7.0132	4.86761	2.9181	3.33071		1.96444	2.34	3	2	1	2	2	1	1.83333		1.52715	1.0181	0.509051	1.0181	1.0181	0.509051	0.933261
9.47749	8.45156	5.24296	5.28971	1.38893	1.62457		2.07062	2.47	1	2	4	3	2	6	3		0.482946	0.965893	1.93179	1.44884	0.965893	2.89768	1.44884
6.83286	8.89952	3.69254	3.99438	2.58561	2.89909		2.17681	2.6	3	1	3	4	3	2	2.66667		1.37816	0.459388	1.37816	1.83755	1.37816	0.918776	1.22503
8.69975	8.44309	9.66364	3.90964	1.89182	3.70023		2.283	2.73	4	4	3	2	2	5	3.33333		1.75208	1.75208	1.31406	0.876042	0.876042	2.19011	1.46007
6.40113	8.03881	3.45657	3.9622	5.95649	1.86506		2.38918	2.86	2	1	0	5	4	2	2.33333		0.837107	0.418553	0	2.09277	1.67421	0.837107	0.976625
7.59344	8.3142	5.79687	3.77475	1.3143	2.48803		2.49537	2.99	6	5	3	3	1	2	3.33333		2.40446	2.00371	1.20223	1.20223	0.400743	0.801485	1.33581
7.96767	9.49221	3.20525	3.9159	3.95998	2.78708		2.60155	3.12	4	0	5	4	5	7	4.16667		1.53754	0	1.92193	1.53754	1.92193	2.6907	1.60161
6.71437	8.7503	2.76509	4.82075	4.41554	3.55399		2.70774	3.25	1	1	1	1	3	2	1.5		0.369312	0.369312	0.369312	0.369312	1.10794	0.738624	0.553968
6.26817	7.41976	3.09905	4.21985	2.23517	2.02543		2.81392	3.38	2	1	3	2	1	0	1.5		0.710751	0.355376	1.06613	0.710751	0.355376	0	0.533063
9.42286	7.46965	10.8133	3.6528	3.30379	1.34605		2.92011	3.51	9	0	4	3	2	5	3.83333		3.08208	0	1.36981	1.02736	0.684906	1.71226	1.31274
9.99191	7.04095	2.54801	5.88589	0.571272	2.30169		3.0263	3.64	5	4	1	2	2	3	2.83333		1.65218	1.32175	0.330437	0.660874	0.660874	0.991311	0.936238
8.71535	6.74581	10.1003	3.82187	1.86356	1.12479		3.13248	3.77	5	2	2	2	5	4	3.33333		1.59618	0.638471	0.638471	0.638471	1.59618	1.27694	1.06412
6.30488	6.24711	11.0576	3.14584	6.04924	1.95965		3.23867	3.9	5	3	2	5	3	0	3		1.54384	0.926307	0.617538	1.54384	0.926307	0	0.926307
5.88772	8.89609	8.72874	4.89515	3.26898	1.38664		3.34485	4.03	6	2	0	4	2	2	2.66667		1.7938	0.597933	0	1.19587	0.597933	0.597933	0.797245
7.04497	6.54738	8.55441	3.04024	3.85014	1.9506		3.45104	4.16	1	3	0	2	3	2	1.83333		0.289768	0.869303	0	0.579536	0.869303	0.579536	0.531241
6.84185	6.32526	10.7038	3.41588	1.30078	1.21725		3.55723	4.29	4	2	1	2	3	0	2		1.12447	0.562236	0.281118	0.562236	0.843354	0	0.562236
5.84111	6.10886	3.22212	3.20431	4.15392	2.00303		3.66341	4.42	7	4	2	4	4	2	3.83333		1.91079	1.09188	0.545939	1.09188	1.09188	0.545939	1.04638
5.64031	5.55049	2.57534	4.47137	2.00595	1.25631		3.7696	4.55	3	2	0	0	2	3	1.66667		0.795841	0.530561	0	0	0.530561	0.795841	0.442134
6.39668	6.95457	6.29043	4.38882	1.01407	1.08791		3.87578	4.68	3	0	1	0	3	1	1.33333		0.774037	0	0.258012	0	0.774037	0.258012	0.344017
10.1093	5.2975	1.95417	5.47283	1.91521	2.58465		3.98197	4.81	6	4	1	6	1	1	3.16667		1.50679	1.00453	0.251132	1.50679	0.251132	0.251132	0.795252
5.7692	5.34304	2.12287	2.42499	1.74517	2.85734		4.08815	4.94	3	2	2	4	2	0	2.16667		0.733827	0.489218	0.489218	0.978437	0.489218	0	0.529986
10.0133	5.97728	1.82234	2.99899	6.85	1.74596		4.19434	5.07	3	1	2	0	2	2	1.66667		0.71525	0.238417	0.476833	0	0.476833	0.476833	0.397361
9.55733	4.83128	5.87966	2.36164	2.35893	2.17912		4.30053	5.2	2	2	1	2	6	1	2.33333		0.465059	0.465059	0.23253	0.465059	1.39518	0.23253	0.542569
5.40968	5.06658	1.57821	5.00913	2.82941	3.56014		4.40671	5.33	2	2	2	2	2	0	1.66667		0.453853	0.453853	0.453853	0.453853	0.453853	0	0.378211
5.58219	4.64877	1.01995	2.60085	5.22248	2.57784		4.5129	5.46	7	2	0	4	2	1	2.66667		1.55111	0.443174	0	0.886348	0.443174	0.221587	0.590899
6.21884	6.43915	2.671	2.31289	5.1645	1.20218		4.61908	5.59	2	0	0	2	6	0	1.66667		0.432986	0	0	0.432986	1.29896	0	0.360822
5.65645	4.87482	6.77117	2.04569	3.5129	1.97209		4.72527	5.72	4	0	3	1	3	0	1.83333		0.846513	0	0.634884	0.211628	0.634884	0	0.387985
5.23456	7.42448	4.49514	4.15881	3.05177	1.43622		4.83146	5.85	4	1	1	2	2	0	1.66667		0.827908	0.206977	0.206977	0.413954	0.413954	0	0.344962
7.36461	5.41652	5.16524	2.92192	1.31832	1.83245		4.93764	5.98	2	2	1	3	3	1	2		0.405052	0.405052	0.202526	0.607578	0.607578	0.202526	0.405052
9.74403	3.99931	1.5762	1.59574	3.16433	4.11978		5.04383	6.11	4	0	1	1	2	0	1.33333		0.793049	0	0.198262	0.198262	0.396524	0	0.26435
9.15541	3.78199	3.78201	1.68956	5.68893	3.22812		5.15001	6.24	4	2	2	0	2	0	1.66667		0.776697	0.388349	0.388349	0	0.388349	0	0.323624
5.80537	4.24164	9.88694	2.64397	1.62836	2.82466		5.2562	6.37	3	1	3	2	2	0	1.83333		0.570755	0.190252	0.570755	0.380503	0.380503	0	0.348795
4.87862	3.65087	3.26598	2.13455	4.26209	2.68387		5.36238	6.5	2	1	1	1	1	0	1		0.372968	0.186484	0.186484	0.186484	0.186484	0	0.186484
4.86987	5.56068	3.01074	0.562359	3.14918	2.02999		5.46857	6.63	4	1	4	4	0	1	2.33333		0.731453	0.182863	0.731453	0.731453	0	0.182863	0.426681
4.86266	3.42726	2.51126	1.16944	1.64801	3.79805		5.57476	6.76	3	0	1	1	2	1	1.33333		0.53814	0	0.17938	0.17938	0.35876	0.17938	0.239173
8.3691	4.51269	3.53578	0.97291	1.81163	5.072		5.68094	6.89	4	1	2	0	0	0	1.16667		0.704109	0.176027	0.352054	0	0	0	0.205365
5.89238	4.02928	6.64191	4.12044	1.82653	1.66389		5.78713	7.02	3	4	1	0	1	0	1.5		0.518392	0.691189	0.172797	0	0.172797	0	0.259196
4.81694	3.0178	6.25923	3.6041	4.51736	3.14344		5.89331	7.15	1	0	0	1	1	1	0.666667		0.169684	0	0	0.169684	0.169684	0.169684	0.113123
7.61066	3.68203	1.54783	1.76069	4.01517	4.7484		5.9995	7.28	2	0	0	1	1	0	0.666667		0.333361	0	0	0.166681	0.166681	0	0.11112
4.53546	5.0908	0.622613	0.802281	2.88229	2.15754		6.10569	7.41	3	4	1	0	0	0	1.33333		0.491345	0.655127	0.163782	0	0	0	0.218376
4.92336	2.9266	1.64826	1.31832	4.94673	3.72841		6.21187	7.54	2	0	0	1	2	0	0.833333		0.321964	0	0	0.160982	0.321964	0	0.134152
8.84151	8.11082	3.9186	2.27591	2.60464	3.13987		6.31806	7.67	0	0	0	0	1	0	0.166667		0	0	0	0	0.158277	0	0.0263794
9.72226	2.28031	1.2709	1.78775	6.26665	2.62541		6.42424	7.8	0	1	0	0	1	1	0.5		0	0.15566	0	0	0.15566	0.15566	0.0778302
4.47583	2.33993	1.2775	2.88256	5.70499	4.42364		6.53043	7.93	3	1	0	2	0	2	1.33333		0.459388	0.153129	0	0.306259	0	0.306259	0.204172
10.5957	4.20573	9.0696	0.839904	5.79717	2.40093		6.63661	8.06	1	3	0	0	1	1	1		0.150679	0.452038	0	0	0.150679	0.150679	0.150679
5.9423	3.74013	1.67547	4.16369	4.22027	3.8015		6.7428	8.19	3	1	1	1	1	0	1.16667		0.444919	0.148306	0.148306	0.148306	0.148306	0	0.173024
6.97748	3.11622	0.444246	1.3845	2.30305	3.17014		6.84899	8.32	2	1	0	0	1	0	0.666667		0.292014	0.146007	0	0	0.146007	0	0.097338
6.38321	3.10316	4.47419	1.55356	3.79333	3.12532		6.95517	8.45	0	1	2	1	0	0	0.666667		0	0.143778	0.287556	0.143778	0	0	0.0958519
4.99297	3.74659	6.62762	1.47846	5.21169	3.80104		7.06136	8.58	1	1	0	1	0	1	0.666667		0.141616	0.141616	0	0.141616	0	0.141616	0.0944105
4.39743	4.30272	3.12859	2.53628	2.54138	4.57655		7.16754	8.71	2	1	2	3	0	2	1.66667		0.279036	0.139518	0.279036	0.418553	0	0.279036	0.23253
5.54463	2.33079	2.5628	1.33496	3.16913	5.32023		7.27373	8.84	1	2	2	1	0	0	1		0.137481	0.274962	0.274962	0.137481	0	0	0.137481
6.55276	2.75617	1.54548	2.55995	2.40197	3.16935		7.37992	8.97	2	1	2	1	0	1	1.16667		0.271006	0.135503	0.271006	0.135503	0	0.135503	0.158087
4.15326	4.97732	0.632695	2.65642	5.62146	2.99162		7.4861	9.1	2	0	0	0	0	0	0.333333		0.267162	0	0	0	0	0	0.044527
6.1481	0.869556	3.46609	1.68901	2.91817	4.48755		7.59229	9.23	1	1	0	2	1	0	0.833333		0.131713	0.131713	0	0.263425	0.131713	0	0.109761
4.07083	1.46905	4.31648	1.92333	3.71565	4.19048		7.69847	9.36	4	0	1	1	2	2	1.66667		0.519584	0	0.129896	0.129896	0.259792	0.259792	0.216493
5.10003	2.23028	1.36504	2.95936	5.24836	4.85038		7.80466	9.49	1	2	2	2	1	0	1.33333		0.128129	0.256257	0.256257	0.256257	0.128129	0	0.170838
3.74463	3.94419	1.83873	2.9451	2.69007	3.84222		7.91084	9.62	3	1	1	0	0	0	0.833333		0.379226	0.126409	0.126409	0	0	0	0.105341
4.57657	2.64965	4.91113	2.10821	2.82716	5.17546		8.01703	9.75	0	0	0	0	0	0	0		0	0	0	0	0	0	0
3.87051	0.446103	1.4325	2.63974	4.61918	4.60692		8.12322	9.88	3	3	1	3	2	0	2		0.369312	0.369312	0.123104	0.369312	0.246208	0	0.246208
5.5624	3.87652	2.62012	2.75554	3.4405	5.5074		8.2294	10.01	2	1	1	1	0	1	1		0.243031	0.121516	0.121516	0.121516	0	0.121516	0.121516
3.65613	1.47789	2.43024	2.29957	3.87	6.0615		8.33559	10.14	0	0	0	0	0	0	0		0	0	0	0	0	0	0
4.11866	3.01682	3.15866	2.56792	5.60249	6.65876		8.44177	10.27	1	0	0	0	0	0	0.166667		0.118459	0	0	0	0	0	0.0197431
3.54961	2.35361	2.32192	3.08952	4.3548	7.20218		8.54796	10.4	0	2	0	1	1	0	0.666667		0	0.233974	0	0.116987	0.116987	0	0.0779913
3.78379	4.44262	2.20969	2.95437	3.12649	8.05116		8.65415	10.53	2	1	0	0	0	0	0.5		0.231103	0.115552	0	0	0	0	0.0577758
3.59476	1.95647	2.05656	2.78801	4.99158	6.85747		8.76033	10.66	0	0	2	1	0	0	0.5		0	0	0.228302	0.114151	0	0	0.0570755
3.31749	1.73913	2.21465	3.68919	3.93192	8.00204		8.86652	10.79	0	0	1	1	0	1	0.5		0	0	0.112784	0.112784	0	0.112784	0.0563919
3.83488	1.12195	2.33273	3.19067	3.57995	7.83562		8.9727	10.92	0	0	0	0	0	0	0		0	0	0	0	0	0	0
4.34824	8.07555	3.19109	3.18841	5.6073	8.74193		9.07889	11.05	0	1	2	2	0	1	1		0	0.110146	0.220291	0.220291	0	0.110146	0.110146
5.46953	6.07021	2.99017	3.28805	3.79102	8.12933		9.18507	11.18	0	0	0	0	0	0	0		0	0	0	0	0	0	0
4.56129	0.431694	2.75935	3.44442	5.89802	8.76909		9.29126	11.31	1	1	0	2	0	0	0.666667		0.107628	0.107628	0	0.215256	0	0	0.071752
3.96921	4.23678	2.65397	4.1238	6.78491	8.65357		9.39745	11.44	0	0	0	0	0	0	0		0	0	0	0	0	0	0
9.01204	0.779291	2.76603	3.61706	4.05065	9.43007		9.50363	11.57	0	0	0	1	0	0	0.166667		0	0	0	0.105223	0	0	0.0175372
2.9923	0.934933	5.0998	3.62735	4.75413	8.97737		9.60982	11.7	0	1	0	1	0	0	0.333333		0	0.10406	0	0.10406	0	0	0.0346867
4.05094	2.73171	3.3853	3.99022	4.20266	9.42734		9.716	11.83	0	0	0	1	0	0	0.166667		0	0	0	0.102923	0	0	0.0171538
3.59059	1.34019	3.58598	4.31336	4.30371	10.1366		9.82219	11.96	0	0	0	0	0	0	0		0	0	0	0	0	0	0
2.98588	1.75525	3.52062	5.065	4.65593	10.7976		9.92838	12.09	0	0	0	0	0	1	0.166667		0	0	0	0	0	0.100721	0.0167869
2.41394	1.51269	3.94683	4.14001	5.34457	11.1221		10.0346	12.22	0	0	0	0	0	0	0		0	0	0	0	0	0	0
4.12593	7.14582	3.62658	4.42655	4.80822	12.5929		10.1407	12.35	0	1	0	1	0	0	0.333333		0	0.0986121	0	0.0986121	0	0	0.0328707
4.5191	2.51511	5.03012	4.93083	5.84538	12.1529		10.2469	12.48	0	0	0	1	0	1	0.333333		0	0	0	0.0975902	0	0.0975902	0.0325301
3.09514	2.06019	3.83347	6.85043	4.5351			10.3531	12.61	0	0	0	0	0	0	0		0	0	0	0	0	0	0
4.45564	2.01842	5.83576	5.48093	7.67306			10.4593	12.74	0	1	0	1	0	0	0.333333		0	0.0956087	0	0.0956087	0	0	0.0318696
3.18006	2.32076	4.71158	6.44999	5.28017			10.5655	12.87	0	0	0	0	0	0	0		0	0	0	0	0	0	0
3.95825	5.31616	5.38917	4.81495	4.81641			10.6717	13	0	0	0	1	0	0	0.166667		0	0	0	0.093706	0	0	0.0156177
3.52672	1.78988	4.95326	5.91987	6.05961			10.7779	13.13	0	0	0	0	0	0	0		0	0	0	0	0	0	0
5.13196	3.00976	5.77393	4.99726	5.56532			10.884	13.26	0	0	0	1	0	0	0.166667		0	0	0	0.0918776	0	0	0.0153129
5.83299	2.20516	6.3822	6.14414	5.15379			10.9902	13.39	0	0	0	0	0	0	0		0	0	0	0	0	0	0
2.66584	2.73953	6.65925	5.31281	6.12752			11.0964	13.52	0	0	0	0	0	0	0		0	0	0	0	0	0	0
4.20573	2.35115	6.68704	5.6577	5.2592			11.2026	13.65	0	1	0	0	0	0	0.166667		0	0.089265	0	0	0	0	0.0148775
3.67802	4.0892	7.46839	6.09526	5.82069			11.3088	13.78	0	0	0	0	0	0	0		0	0	0	0	0	0	0
3.09431	2.47512	8.96324	6.75674	6.20846			11.415	13.91	0	0	0	0	0	0	0		0	0	0	0	0	0	0
4.49346	4.46965	9.06812	6.56688	5.55257			11.5212	14.04	0	0	0	0	0	0	0		0	0	0	0	0	0	0
2.05802	2.81968		7.15292	7.08708			11.6273	14.17	0	0	0	1	0	0	0.166667		0	0	0	0.0860041	0	0	0.014334
1.74754	3.31362		6.04765	6.04196			11.7335	14.3	0	0	0	0	0	0	0		0	0	0	0	0	0	0
6.24707	4.56146		6.68689	6.32377			11.8397	14.43	0	0	0	1	0	0	0.166667		0	0	0	0.0844615	0	0	0.0140769
3.3853	4.33649		7.97479	6.40102			11.9459	14.56	0	0	0	0	0	0	0		0	0	0	0	0	0	0
2.35002	4.52658		7.36809	6.57396			12.0521	14.69	0	0	0	0	0	0	0		0	0	0	0	0	0	0
5.10068	4.09089		9.52917	6.39651			12.1583	14.82	0	0	0	0	0	0	0		0	0	0	0	0	0	0
11.3262	4.93967		8.54814	7.16477			12.2645	14.95	0	0	0	0	0	0	0		0	0	0	0	0	0	0
3.71796	4.88012		7.62113	7.35035			12.3706	15.08	0	0	0	0	0	0	0		0	0	0	0	0	0	0
3.47856	7.05345		11.6737	9.31673			12.4768	15.21	0	0	0	0	0	0	0		0	0	0	0	0	0	0
2.84072	7.53299		9.33362	7.62242			12.583	15.34	0	0	0	0	0	0	0		0	0	0	0	0	0	0
3.1266	8.06171		11.3899	7.58708			12.6892	15.47	0	0	0	0	0	0	0		0	0	0	0	0	0	0
6.73543	7.14037		12.4823	8.40077			12.7954	15.6	0	0	0	0	0	0	0		0	0	0	0	0	0	0
2.4177	7.92412		8.79021	8.30951			12.9016	15.73	0	0	0	0	0	0	0		0	0	0	0	0	0	0
4.57095			8.96883	8.17455			13.0078	15.86	0	0	0	0	0	0	0		0	0	0	0	0	0	0
2.73122			9.95295	9.92558			13.114	15.99	0	0	0	0	0	0	0		0	0	0	0	0	0	0
1.39631			10.403	9.5134			13.2201	16.12	0	0	0	0	0	0	0		0	0	0	0	0	0	0
4.70748			9.07406	9.4412			13.3263	16.25	0	0	0	0	0	0	0		0	0	0	0	0	0	0
3.61303			9.5446	9.40602			13.4325	16.38	0	0	0	0	0	0	0		0	0	0	0	0	0	0
6.92015			9.95649	9.95794			13.5387	16.51	0	0	0	0	0	0	0		0	0	0	0	0	0	0
6.35479			10.6849	10.5298			13.6449	16.64	0	0	0	0	0	0	0		0	0	0	0	0	0	0
3.07867			8.74182				13.7511	16.77	0	0	0	0	0	0	0		0	0	0	0	0	0	0
1.84171			12.7942				13.8573	16.9	0	0	0	0	0	0	0		0	0	0	0	0	0	0
2.00698			8.60349				13.9634	17.03	0	0	0	0	0	0	0		0	0	0	0	0	0	0
4.3182			11.4346				14.0696	17.16	0	0	0	0	0	0	0		0	0	0	0	0	0	0
3.11836			9.99494				14.1758	17.29	0	0	0	0	0	0	0		0	0	0	0	0	0	0
3.64686			13.3129				14.282	17.42	0	0	0	0	0	0	0		0	0	0	0	0	0	0
1.5931			11.8849				14.3882	17.55	0	0	0	0	0	0	0		0	0	0	0	0	0	0
4.9811			9.23335				14.4944	17.68	0	0	0	0	0	0	0		0	0	0	0	0	0	0
6.93819			11.1065				14.6006	17.81	0	0	0	0	0	0	0		0	0	0	0	0	0	0
0.464074			9.41659				14.7067	17.94	0	0	0	0	0	0	0		0	0	0	0	0	0	0
4.40596			10.9049				14.8129	18.07	0	0	0	0	0	0	0		0	0	0	0	0	0	0
1.10949			11.7934				14.9191	18.2	0	0	0	0	0	0	0		0	0	0	0	0	0	0
2.07135			10.1365				15.0253	18.33	0	0	0	0	0	0	0		0	0	0	0	0	0	0
7.14548			12.3606				15.1315	18.46	0	0	0	0	0	0	0		0	0	0	0	0	0	0
5.86551			11.1532				15.2377	18.59	0	0	0	0	0	0	0		0	0	0	0	0	0	0
2.73437			14.2592				15.3439	18.72	0	0	0	0	0	0	0		0	0	0	0	0	0	0
4.01418			13.1225				15.45	18.85	0	0	0	0	0	0	0		0	0	0	0	0	0	0
3.55331			14.436				15.5562	18.98	0	0	0	0	0	0	0		0	0	0	0	0	0	0
1.29793							15.6624	19.11	0	0	0	0	0	0	0		0	0	0	0	0	0	0
4.10529							15.7686	19.24	0	0	0	0	0	0	0		0	0	0	0	0	0	0
6.17991							15.8748	19.37	0	0	0	0	0	0	0		0	0	0	0	0	0	0
6.73891							15.981	19.5	0	0	0	0	0	0	0		0	0	0	0	0	0	0
0.984147							16.0872	19.63	0	0	0	0	0	0	0		0	0	0	0	0	0	0
2.01894							16.1933	19.76	0	0	0	0	0	0	0		0	0	0	0	0	0	0
4.82022							16.2995	19.89	0	0	0	0	0	0	0		0	0	0	0	0	0	0
0.615325							16.4057	20.02	0	0	0	0	0	0	0		0	0	0	0	0	0	0
6.04625							16.5119	20.15	0	0	0	0	0	0	0		0	0	0	0	0	0	0
3.62352							16.6181	20.28	0	0	0	0	0	0	0		0	0	0	0	0	0	0
1.96377							16.7243	20.41	0	0	0	0	0	0	0		0	0	0	0	0	0	0
4.52345							16.8305	20.54	0	0	0	0	0	0	0		0	0	0	0	0	0	0
1.3968							16.9366	20.67	0	0	0	0	0	0	0		0	0	0	0	0	0	0
2.47176							17.0428	20.8	0	0	0	0	0	0	0		0	0	0	0	0	0	0
9.01868							17.149	20.93	0	0	0	0	0	0	0		0	0	0	0	0	0	0
7.49073							17.2552	21.06	0	0	0	0	0	0	0		0	0	0	0	0	0	0
5.51991							17.3614	21.19	0	0	0	0	0	0	0		0	0	0	0	0	0	0
2.33538							17.4676	21.32	0	0	0	0	0	0	0		0	0	0	0	0	0	0
1.41069							17.5738	21.45	0	0	0	0	0	0	0		0	0	0	0	0	0	0
3.61525							17.6799	21.58	0	0	0	0	0	0	0		0	0	0	0	0	0	0
6.60814							17.7861	21.71	0	0	0	0	0	0	0		0	0	0	0	0	0	0
1.68701							17.8923	21.84	0	0	0	0	0	0	0		0	0	0	0	0	0	0
2.62875							17.9985	21.97	0	0	0	0	0	0	0		0	0	0	0	0	0	0
4.52669							18.1047	22.1	0	0	0	0	0	0	0		0	0	0	0	0	0	0
8.25116							18.2109	22.23	0	0	0	0	0	0	0		0	0	0	0	0	0	0
9.28183							18.3171	22.36	0	0	0	0	0	0	0		0	0	0	0	0	0	0
1.85281							18.4232	22.49	0	0	0	0	0	0	0		0	0	0	0	0	0	0
3.24256							18.5294	22.62	0	0	0	0	0	0	0		0	0	0	0	0	0	0
5.55871							18.6356	22.75	0	0	0	0	0	0	0		0	0	0	0	0	0	0
6.92024							18.7418	22.88	0	0	0	0	0	0	0		0	0	0	0	0	0	0
5.29932							18.848	23.01	0	0	0	0	0	0	0		0	0	0	0	0	0	0
6.0449							18.9542	23.14	0	0	0	0	0	0	0		0	0	0	0	0	0	0
3.8856							19.0604	23.27	0	0	0	0	0	0	0		0	0	0	0	0	0	0
6.71217							19.1665	23.4	0	0	0	0	0	0	0		0	0	0	0	0	0	0
2.89282							19.2727	23.53	0	0	0	0	0	0	0		0	0	0	0	0	0	0
2.77591							19.3789	23.66	0	0	0	0	0	0	0		0	0	0	0	0	0	0
2.72704							19.4851	23.79	0	0	0	0	0	0	0		0	0	0	0	0	0	0
3.06083							19.5913	23.92	0	0	0	0	0	0	0		0	0	0	0	0	0	0
5.36883							19.6975	24.05	0	0	0	0	0	0	0		0	0	0	0	0	0	0
3.18636							19.8037	24.18	0	0	0	0	0	0	0		0	0	0	0	0	0	0
6.84953							19.9098	24.31	0	0	0	0	0	0	0		0	0	0	0	0	0	0
9.18347							20.016	24.44	0	0	0	0	0	0	0		0	0	0	0	0	0	0
3.60705							20.1222	24.57	0	0	0	0	0	0	0		0	0	0	0	0	0	0
3.94014							20.2284	24.7	0	0	0	0	0	0	0		0	0	0	0	0	0	0
3.87536							20.3346	24.83	0	0	0	0	0	0	0		0	0	0	0	0	0	0
3.93588							20.4408	24.96	0	0	0	0	0	0	0		0	0	0	0	0	0	0
5.02031							20.547	25.09	0	0	0	0	0	0	0		0	0	0	0	0	0	0
4.7588							20.6531	25.22	0	0	0	0	0	0	0		0	0	0	0	0	0	0
5.52624							20.7593	25.35	0	0	0	0	0	0	0		0	0	0	0	0	0	0
4.79667							20.8655	25.48	0	0	0	0	0	0	0		0	0	0	0	0	0	0
7.18511							20.9717	25.61	0	0	0	0	0	0	0		0	0	0	0	0	0	0
6.1361							21.0779	25.74	0	0	0	0	0	0	0		0	0	0	0	0	0	0
							21.1841	25.87	0	0	0	0	0	0	0		0	0	0	0	0	0	0
							21.2903	26	0	0	0	0	0	0	0		0	0	0	0	0	0	0
							21.3964	26.13	0	0	0	0	0	0	0		0	0	0	0	0	0	0
							21.5026	26.26	0	0	0	0	0	0	0		0	0	0	0	0	0	0
							21.6088	26.39	0	0	0	0	0	0	0		0	0	0	0	0	0	0
							21.715	26.52	0	0	0	0	0	0	0		0	0	0	0	0	0	0
							21.8212	26.65	0	0	0	0	0	0	0		0	0	0	0	0	0	0
							21.9274	26.78	0	0	0	0	0	0	0		0	0	0	0	0	0	0
							22.0336	26.91	0	0	0	0	0	0	0		0	0	0	0	0	0	0
							22.1397	27.04	0	0	0	0	0	0	0		0	0	0	0	0	0	0
							22.2459	27.17	0	0	0	0	0	0	0		0	0	0	0	0	0	0
							22.3521	27.3	0	0	0	0	0	0	0		0	0	0	0	0	0	0
							22.4583	27.43	0	0	0	0	0	0	0		0	0	0	0	0	0	0
							22.5645	27.56	0	0	0	0	0	0	0		0	0	0	0	0	0	0
							22.6707	27.69	0	0	0	0	0	0	0		0	0	0	0	0	0	0
							22.7769	27.82	0	0	0	0	0	0	0		0	0	0	0	0	0	0
							22.883	27.95	0	0	0	0	0	0	0		0	0	0	0	0	0	0
							22.9892	28.08	0	0	0	0	0	0	0		0	0	0	0	0	0	0
							23.0954	28.21	0	0	0	0	0	0	0		0	0	0	0	0	0	0
							23.2016	28.34	0	0	0	0	0	0	0		0	0	0	0	0	0	0
							23.3078	28.47	0	0	0	0	0	0	0		0	0	0	0	0	0	0
							23.414	28.6	0	0	0	0	0	0	0		0	0	0	0	0	0	0
							23.5202	28.73	0	0	0	0	0	0	0		0	0	0	0	0	0	0
							23.6263	28.86	0	0	0	0	0	0	0		0	0	0	0	0	0	0
							23.7325	28.99	0	0	0	0	0	0	0		0	0	0	0	0	0	0
							23.8387	29.12	0	0	0	0	0	0	0		0	0	0	0	0	0	0
							23.9449	29.25	0	0	0	0	0	0	0		0	0	0	0	0	0	0
							24.0511	29.38	0	0	0	0	0	0	0		0	0	0	0	0	0	0
							24.1573	29.51	0	0	0	0	0	0	0		0	0	0	0	0	0	0
							24.2635	29.64	0	0	0	0	0	0	0		0	0	0	0	0	0	0
							24.3696	29.77	0	0	0	0	0	0	0		0	0	0	0	0	0	0
							24.4758	29.9	0	0	0	0	0	0	0		0	0	0	0	0	0	0
							24.582	30.03	0	0	0	0	0	0	0		0	0	0	0	0	0	0
							24.6882	30.16	0	0	0	0	0	0	0		0	0	0	0	0	0	0
								30.29	0	0	0	0	0	0
