# Supplementary material for: Circadian oscillation in primary cilium length by clock genes regulates fibroblast cell migration
Source: EMBO Rep. 2023 Nov 16;24(12):e56870. doi: 10.15252/embr.202356870 (PMC10702818; doi:10.15252/embr.202356870)
Supplement: Supplementary file 11 — Source Data for Figure 4 [file EMBR-24-e56870-s012.zip › Figure 4/4D/230331 DEX-3.xlsx]

## Sheet: Sheet1
X	246000	Y	52500												X	208200	Y	58500												X	146100	Y	114600												X	134700	Y	140100
	Area	Mean			XM	YM										Area	Mean			XM	YM										Area	Mean			XM	YM										Area	Mean
1	120000	255	255	255	252317	37800	252100	37600	400	400	3.06e+07	3060			1	140000	255	255	255	211729	44585.7	211500	44400	500	400	3.57e+07	3570			1	250000	255	255	255	155674	104134	155300	103900	700	600	6.375e+07	6375			1	10000	255	255	255
2	80000	255	255	255	253088	37975	252900	37800	400	300	2.04e+07	2040			2	50000	255	255	255	218670	44910	218500	44800	300	200	1.275e+07	1275			2	60000	255	255	255	159250	104300	159100	104200	300	200	1.53e+07	1530			2	70000	255	255	255
3	190000	255	255	255	250534	39118.4	250200	38900	600	400	4.845e+07	4845			3	80000	255	255	255	211200	46000	211100	45800	200	400	2.04e+07	2040			3	200000	255	255	255	162135	104725	161900	104500	500	500	5.1e+07	5100			3	90000	255	255	255
4	260000	255	255	255	251919	39138.5	251600	38900	600	500	6.63e+07	6630			4	170000	255	255	255	216744	46414.7	216500	46200	500	500	4.335e+07	4335			4	70000	255	255	255	156821	107036	156700	106900	300	300	1.785e+07	1785			4	120000	255	255	255
5	10000	255	255	255	245950	39950	245900	39900	100	100	2.55e+06	255			5	10000	255	255	255	219850	47450	219800	47400	100	100	2.55e+06	255			5	190000	255	255	255	149234	107203	148900	107000	600	400	4.845e+07	4845			5	50000	255	255	255
6	430000	255	255	255	249603	40459.3	249200	40000	800	1000	1.0965e+08	10965			6	260000	255	255	255	215546	47842.3	215200	47600	700	500	6.63e+07	6630			6	10000	255	255	255	140050	107350	140000	107300	100	100	2.55e+06	255			6	100000	255	255	255
7	90000	255	255	255	252250	40550	252100	40400	300	300	2.295e+07	2295			7	120000	255	255	255	213650	48450	213400	48300	500	400	3.06e+07	3060			7	60000	255	255	255	169000	107583	168800	107500	400	200	1.53e+07	1530			7	230000	255	255	255
8	110000	255	255	255	248641	40786.4	248400	40600	500	300	2.805e+07	2805			8	100000	255	255	255	210480	48820	210300	48600	400	400	2.55e+07	2550			8	110000	255	255	255	153850	107850	153600	107700	500	300	2.805e+07	2805			8	210000	255	255	255
9	10000	255	255	255	250750	40850	250700	40800	100	100	2.55e+06	255			9	180000	255	255	255	220289	49033.3	220000	48800	600	400	4.59e+07	4590			9	100000	255	255	255	157970	108450	157800	108300	400	300	2.55e+07	2550			9	20000	255	255	255
10	190000	255	255	255	248245	41534.2	248000	41200	500	600	4.845e+07	4845			10	30000	255	255	255	221017	49283.3	220900	49200	200	200	7.65e+06	765			10	180000	255	255	255	164583	108650	164400	108400	400	500	4.59e+07	4590			10	120000	255	255	255
11	320000	255	255	255	250141	41478.1	249800	41200	700	600	8.16e+07	8160			11	80000	255	255	255	217963	49962.5	217800	49800	300	300	2.04e+07	2040			11	30000	255	255	255	151317	108717	151200	108600	200	200	7.65e+06	765			11	130000	255	255	255
12	290000	255	255	255	252384	41432.8	252000	41200	800	500	7.395e+07	7395			12	60000	255	255	255	220750	49900	220600	49800	300	200	1.53e+07	1530			12	120000	255	255	255	141800	108917	141600	108700	400	400	3.06e+07	3060			12	160000	255	255	255
13	110000	255	255	255	253195	41450	253000	41200	400	400	2.805e+07	2805			13	200000	255	255	255	216420	50110	216200	49900	500	500	5.1e+07	5100			13	60000	255	255	255	158333	109067	158200	108900	300	300	1.53e+07	1530			13	190000	255	255	255
14	190000	255	255	255	247192	42281.6	246900	42100	600	400	4.845e+07	4845			14	110000	255	255	255	215550	50277.3	215400	50000	300	500	2.805e+07	2805			14	40000	255	255	255	159925	109075	159800	109000	300	200	1.02e+07	1020			14	80000	255	255	255
15	160000	255	255	255	251331	42275	251000	42100	700	400	4.08e+07	4080			15	460000	255	255	255	221128	51028.3	220700	50700	1000	600	1.173e+08	11730			15	40000	255	255	255	145600	109300	145500	109200	200	200	1.02e+07	1020			15	50000	255	255	255
16	100000	255	255	255	248170	42400	248000	42200	300	400	2.55e+07	2550			16	80000	255	255	255	213813	50975	213600	50800	400	300	2.04e+07	2040			16	440000	255	255	255	149689	109500	149100	109200	1200	600	1.122e+08	11220			16	360000	255	255	255
17	960000	241.719	0	255	249320	42939	248700	42400	1400	1100	2.3205e+08	23205			17	220000	255	255	255	215686	51227.3	215400	50900	600	600	5.61e+07	5610			17	130000	255	255	255	152881	109350	152600	109200	500	300	3.315e+07	3315			17	40000	255	255	255
18	110000	255	255	255	245923	43440.9	245700	43300	500	300	2.805e+07	2805			18	290000	255	255	255	210212	51653.4	209900	51400	700	600	7.395e+07	7395			18	90000	255	255	255	165350	109317	165100	109200	500	300	2.295e+07	2295			18	220000	255	255	255
19	310000	255	255	255	247402	43895.2	247100	43500	600	700	7.905e+07	7905			19	110000	255	255	255	218477	51550	218200	51400	500	300	2.805e+07	2805			19	10000	255	255	255	154650	109350	154600	109300	100	100	2.55e+06	255			19	110000	255	255	255
20	190000	255	255	255	246103	44476.3	245800	44300	600	400	4.845e+07	4845			20	20000	255	255	255	204600	51550	204500	51500	200	100	5.1e+06	510			20	20000	255	255	255	157200	109350	157100	109300	200	100	5.1e+06	510			20	270000	255	255	255
21	50000	255	255	255	247050	44650	246900	44500	300	300	1.275e+07	1275			21	100000	255	255	255	209400	51630	209200	51500	400	300	2.55e+07	2550			21	210000	255	255	255	142136	109617	141800	109400	700	400	5.355e+07	5355			21	450000	255	255	255
22	280000	255	255	255	252104	44778.6	251700	44500	800	500	7.14e+07	7140			22	60000	255	255	255	217350	51700	217200	51600	300	200	1.53e+07	1530			22	310000	255	255	255	151805	109708	151500	109400	600	600	7.905e+07	7905			22	30000	255	255	255
23	30000	255	255	255	242017	45150	241900	45000	200	300	7.65e+06	765			23	90000	255	255	255	212439	52016.7	212300	51800	300	400	2.295e+07	2295			23	170000	255	255	255	156426	109668	156200	109400	500	500	4.335e+07	4335			23	110000	255	255	255
24	150000	255	255	255	246143	45290	245900	45100	500	400	3.825e+07	3825			24	80000	255	255	255	219425	52212.5	219300	52000	300	400	2.04e+07	2040			24	150000	255	255	255	150617	109923	150400	109700	500	400	3.825e+07	3825			24	130000	255	255	255
25	590000	255	255	255	248157	45768.6	247700	45100	1000	1300	1.5045e+08	15045			25	170000	255	255	255	211938	52420.6	211700	52200	500	500	4.335e+07	4335			25	140000	255	255	255	153650	109900	153400	109700	500	400	3.57e+07	3570			25	1.26e+06	255	255	255
26	60000	255	255	255	244200	45450	244100	45300	200	300	1.53e+07	1530			26	10000	255	255	255	220450	52350	220400	52300	100	100	2.55e+06	255			26	120000	255	255	255	155375	109983	155200	109800	400	400	3.06e+07	3060			26	50000	255	255	255
27	10000	255	255	255	247350	45450	247300	45400	100	100	2.55e+06	255			27	110000	255	255	255	208723	52550	208500	52400	500	300	2.805e+07	2805			27	450000	255	255	255	160312	110234	159800	109800	1000	1000	1.1475e+08	11475			27	240000	255	255	255
28	440000	255	255	255	246995	46104.5	246600	45500	800	1200	1.122e+08	11220			28	270000	255	255	255	210098	52805.6	209800	52400	500	900	6.885e+07	6885			28	250000	255	255	255	163206	110042	162900	109800	600	500	6.375e+07	6375			28	40000	255	255	255
29	570000	255	255	255	245234	46321.9	244700	45600	1000	1400	1.4535e+08	14535			29	340000	255	255	255	215359	52794.1	214800	52500	1100	600	8.67e+07	8670			29	110000	255	255	255	165759	110286	165600	110100	300	400	2.805e+07	2805			29	30000	255	255	255
30	70000	255	255	255	253250	45750	253100	45600	300	300	1.785e+07	1785			30	150000	255	255	255	216617	52723.3	216400	52500	500	400	3.825e+07	3825			30	230000	255	255	255	141741	110507	141400	110300	700	400	5.865e+07	5865			30	10000	255	255	255
31	120000	255	255	255	249758	46533.3	249600	46300	300	500	3.06e+07	3060			31	700000	255	255	255	213934	53171.4	213500	52600	1000	1400	1.785e+08	17850			31	10000	255	255	255	148750	110450	148700	110400	100	100	2.55e+06	255			31	100000	255	255	255
32	680000	251.25	0	255	247183	47603.7	246300	46600	1600	1900	1.7085e+08	17085			32	140000	255	255	255	218450	52778.6	218200	52600	500	400	3.57e+07	3570			32	10000	255	255	255	152550	110450	152500	110400	100	100	2.55e+06	255			32	140000	255	255	255
33	90000	255	255	255	246972	47005.6	246700	46900	500	200	2.295e+07	2295			33	200000	255	255	255	219180	52810	218900	52600	600	500	5.1e+07	5100			33	10000	255	255	255	157150	110450	157100	110400	100	100	2.55e+06	255			33	100000	255	255	255
34	80000	255	255	255	248950	47200	248800	47000	300	400	2.04e+07	2040			34	290000	255	255	255	207202	52984.5	206800	52700	700	600	7.395e+07	7395			34	100000	255	255	255	159170	110550	159000	110400	400	300	2.55e+07	2550			34	260000	255	255	255
35	130000	255	255	255	249681	47303.8	249400	47100	500	400	3.315e+07	3315			35	20000	255	255	255	208350	52800	208300	52700	100	200	5.1e+06	510			35	210000	255	255	255	144060	110874	143800	110600	600	500	5.355e+07	5355			35	230000	255	255	255
36	200000	255	255	255	246175	47550	245900	47200	500	700	5.1e+07	5100			36	40000	255	255	255	211300	52950	211200	52800	200	300	1.02e+07	1020			36	470000	255	255	255	149131	111199	148300	110600	1400	1000	1.1985e+08	11985			36	60000	255	255	255
37	380000	255	255	255	244937	47521.1	244400	47300	1100	500	9.69e+07	9690			37	100000	255	255	255	211970	53250	211800	53100	400	300	2.55e+07	2550			37	270000	255	255	255	161791	110957	161500	110700	600	500	6.885e+07	6885			37	90000	255	255	255
38	220000	255	255	255	248155	47731.8	247700	47500	800	400	5.61e+07	5610			38	20000	255	255	255	216250	53500	216200	53400	100	200	5.1e+06	510			38	150000	255	255	255	166443	111090	166200	110900	500	400	3.825e+07	3825			38	370000	255	255	255
39	160000	255	255	255	243900	47831.3	243600	47600	600	400	4.08e+07	4080			39	110000	255	255	255	222150	53650	222000	53400	300	500	2.805e+07	2805			39	30000	255	255	255	150250	111050	150100	111000	300	100	7.65e+06	765			39	20000	255	255	255
40	90000	255	255	255	250406	48083.3	250200	47900	400	300	2.295e+07	2295			40	180000	255	255	255	206950	53700	206700	53500	500	400	4.59e+07	4590			40	200000	255	255	255	163145	111225	162900	111000	500	500	5.1e+07	5100			40	440000	255	255	255
41	1.3e+06	255	255	255	244481	49040.8	243200	48000	2800	2000	3.315e+08	33150			41	70000	255	255	255	209550	53678.6	209400	53500	300	300	1.785e+07	1785			41	190000	255	255	255	141845	111371	141500	111200	700	400	4.845e+07	4845			41	230000	255	255	255
42	160000	255	255	255	247375	48437.5	247200	48000	400	800	4.08e+07	4080			42	590000	255	255	255	212294	53907.6	211400	53500	1700	800	1.5045e+08	15045			42	30000	255	255	255	150683	111317	150600	111200	200	200	7.65e+06	765			42	20000	255	255	255
43	120000	255	255	255	251808	48808.3	251600	48600	400	500	3.06e+07	3060			43	260000	255	255	255	214723	53815.4	214400	53500	600	600	6.63e+07	6630			43	30000	255	255	255	135850	111450	135700	111400	300	100	7.65e+06	765			43	50000	255	255	255
44	100000	255	255	255	253100	48750	252900	48600	400	300	2.55e+07	2550			44	340000	255	255	255	218106	53882.4	217400	53600	1200	500	8.67e+07	8670			44	460000	255	255	255	147622	111874	147200	111500	1000	900	1.173e+08	11730			44	180000	255	255	255
45	190000	255	255	255	249782	48928.9	249400	48700	700	500	4.845e+07	4845			45	220000	255	255	255	205123	53981.8	204800	53700	600	700	5.61e+07	5610			45	60000	255	255	255	140050	111700	139900	111600	300	200	1.53e+07	1530			45	190000	255	255	255
46	110000	255	255	255	248114	48968.2	247900	48800	400	400	2.805e+07	2805			46	130000	255	255	255	201835	54126.9	201600	53900	500	400	3.315e+07	3315			46	180000	255	255	255	144700	111872	144500	111600	400	500	4.59e+07	4590			46	60000	255	255	255
47	210000	255	255	255	246326	49278.6	246000	49100	700	400	5.355e+07	5355			47	60000	255	255	255	220267	54066.7	220100	53900	300	300	1.53e+07	1530			47	930000	255	255	255	151799	112276	150900	111600	1600	1400	2.3715e+08	23715			47	10000	255	255	255
48	20000	255	255	255	247200	49350	247100	49300	200	100	5.1e+06	510			48	90000	255	255	255	208983	54161.1	208800	54000	400	300	2.295e+07	2295			48	30000	255	255	255	157750	111650	157600	111600	300	100	7.65e+06	765			48	270000	255	255	255
49	60000	255	255	255	248050	49400	247900	49300	300	200	1.53e+07	1530			49	200000	255	255	255	207445	54415	207200	54100	500	600	5.1e+07	5100			49	230000	255	255	255	153759	111915	153400	111700	700	400	5.865e+07	5865			49	330000	255	255	255
50	150000	255	255	255	247657	49656.7	247400	49400	500	500	3.825e+07	3825			50	190000	255	255	255	215434	54439.5	215200	54200	500	500	4.845e+07	4845			50	660000	255	255	255	155041	112023	154300	111700	1500	700	1.683e+08	16830			50	400000	255	255	255
51	190000	255	255	255	251013	49644.7	250700	49400	600	500	4.845e+07	4845			51	160000	255	255	255	203650	54500	203400	54300	500	400	4.08e+07	4080			51	220000	255	255	255	146768	112109	146500	111800	500	600	5.61e+07	5610			51	90000	255	255	255
52	310000	255	255	255	252011	49685.5	251600	49400	700	600	7.905e+07	7905			52	70000	255	255	255	205950	54450	205800	54300	300	300	1.785e+07	1785			52	210000	255	255	255	149379	111983	149000	111800	700	400	5.355e+07	5355			52	30000	255	255	255
53	330000	255	255	255	248705	49871.2	248300	49500	800	700	8.415e+07	8415			53	610000	255	255	255	210094	54795.9	208900	54400	2700	900	1.5555e+08	15555			53	60000	255	255	255	150333	111933	150200	111800	300	300	1.53e+07	1530			53	230000	255	255	255
54	140000	255	255	255	242000	49750	241700	49600	600	300	3.57e+07	3570			54	110000	255	255	255	213505	54613.6	213300	54400	400	400	2.805e+07	2805			54	220000	255	255	255	166400	112014	166100	111800	600	400	5.61e+07	5610			54	10000	255	255	255
55	360000	255	255	255	250292	50025	250000	49600	600	900	9.18e+07	9180			55	160000	255	255	255	217413	54893.8	217200	54600	400	500	4.08e+07	4080			55	350000	255	255	255	143959	112330	143400	112100	1100	600	8.925e+07	8925			55	120000	255	255	255
56	10000	255	255	255	246350	49850	246300	49800	100	100	2.55e+06	255			56	10000	255	255	255	202750	54750	202700	54700	100	100	2.55e+06	255			56	300000	255	255	255	157830	112457	157500	112100	700	700	7.65e+07	7650			56	330000	255	255	255
57	150000	255	255	255	254217	49943.3	253900	49800	600	300	3.825e+07	3825			57	240000	255	255	255	204338	55033.3	204100	54700	500	600	6.12e+07	6120			57	310000	255	255	255	141447	112521	141000	112200	800	700	7.905e+07	7905			57	50000	255	255	255
58	10000	255	255	255	245150	49950	245100	49900	100	100	2.55e+06	255			58	690000	255	255	255	207854	55283.3	207300	54700	1200	1200	1.7595e+08	17595			58	410000	255	255	255	150140	112601	149700	112200	900	700	1.0455e+08	10455			58	20000	255	255	255
59	620000	255	255	255	252823	50487.1	252200	50100	1300	800	1.581e+08	15810			59	280000	255	255	255	212896	55178.6	212600	54700	600	900	7.14e+07	7140			59	90000	255	255	255	145483	112561	145300	112400	400	300	2.295e+07	2295			59	210000	255	255	255
60	130000	255	255	255	244635	50519.2	244500	50300	400	600	3.315e+07	3315			60	460000	255	255	255	214648	55037	214100	54700	1300	700	1.173e+08	11730			60	200000	255	255	255	136595	112900	136200	112600	700	500	5.1e+07	5100			60	280000	255	255	255
61	150000	255	255	255	247403	50516.7	247200	50300	400	500	3.825e+07	3825			61	110000	255	255	255	218350	54950	218100	54800	500	300	2.805e+07	2805			61	350000	255	255	255	142884	112879	142300	112700	1100	500	8.925e+07	8925			61	140000	255	255	255
62	220000	255	255	255	249450	50731.8	249100	50500	600	500	5.61e+07	5610			62	30000	255	255	255	219983	54983.3	219900	54900	200	200	7.65e+06	765			62	240000	255	255	255	146588	113025	146200	112700	800	700	6.12e+07	6120			62	60000	255	255	255
63	20000	255	255	255	243400	50700	243300	50600	200	200	5.1e+06	510			63	150000	255	255	255	203430	55456.7	203200	55300	500	400	3.825e+07	3825			63	640000	255	255	255	148158	113623	147500	112700	1300	1900	1.632e+08	16320			63	100000	255	255	255
64	50000	255	255	255	242730	50790	242600	50700	300	200	1.275e+07	1275			64	210000	255	255	255	213921	55511.9	213600	55300	600	500	5.355e+07	5355			64	230000	255	255	255	164476	112880	164100	112700	700	400	5.865e+07	5865			64	120000	255	255	255
65	20000	255	255	255	243050	50800	243000	50700	100	200	5.1e+06	510			65	10000	255	255	255	212450	55650	212400	55600	100	100	2.55e+06	255			65	10000	255	255	255	140250	112850	140200	112800	100	100	2.55e+06	255			65	190000	255	255	255
66	300000	255	255	255	251053	51060	250700	50700	700	700	7.65e+07	7650			66	10000	255	255	255	208750	55750	208700	55700	100	100	2.55e+06	255			66	40000	255	255	255	151200	113000	151100	112900	200	200	1.02e+07	1020			66	110000	255	255	255
67	350000	255	255	255	242730	51427.1	242300	51000	900	800	8.925e+07	8925			67	180000	255	255	255	215267	55916.7	214900	55700	700	400	4.59e+07	4590			67	140000	255	255	255	156386	113214	156100	113000	500	400	3.57e+07	3570			67	280000	255	255	255
68	10000	255	255	255	244250	51150	244200	51100	100	100	2.55e+06	255			68	260000	255	255	255	206619	56076.9	206200	55800	800	600	6.63e+07	6630			68	360000	255	255	255	141522	113503	141100	113100	800	800	9.18e+07	9180			68	30000	255	255	255
69	190000	255	255	255	251876	51376.3	251600	51100	600	500	4.845e+07	4845			69	80000	255	255	255	219625	55975	219400	55800	400	300	2.04e+07	2040			69	220000	255	255	255	144641	113345	144400	113100	500	500	5.61e+07	5610			69	160000	255	255	255
70	40000	255	255	255	247500	51300	247400	51200	200	200	1.02e+07	1020			70	480000	255	255	255	213971	56512.5	213600	56100	800	900	1.224e+08	12240			70	440000	255	255	255	155114	113650	154600	113100	1000	1100	1.122e+08	11220			70	40000	255	255	255
71	280000	255	255	255	243764	51632.1	243400	51300	700	600	7.14e+07	7140			71	220000	255	255	255	204677	56381.8	204300	56200	700	400	5.61e+07	5610			71	240000	255	255	255	161967	113425	161600	113200	800	500	6.12e+07	6120			71	270000	255	255	255
72	210000	255	255	255	248345	51711.9	248000	51500	600	600	5.355e+07	5355			72	370000	255	255	255	212901	56623	212500	56300	700	700	9.435e+07	9435			72	150000	255	255	255	136897	113537	136700	113300	400	500	3.825e+07	3825			72	110000	255	255	255
73	10000	255	255	255	250150	51550	250100	51500	100	100	2.55e+06	255			73	230000	255	255	255	216463	56471.7	216100	56300	700	400	5.865e+07	5865			73	80000	255	255	255	145688	113475	145500	113300	400	300	2.04e+07	2040			73	260000	255	255	255
74	480000	255	255	255	249027	52516.7	248400	52100	1200	900	1.224e+08	12240			74	100000	255	255	255	218520	56520	218300	56300	400	400	2.55e+07	2550			74	80000	255	255	255	153000	113450	152800	113300	400	300	2.04e+07	2040			74	50000	255	255	255
75	270000	255	255	255	243294	52513	243000	52200	600	700	6.885e+07	6885			75	260000	255	255	255	220631	56607.7	220300	56300	600	600	6.63e+07	6630			75	30000	255	255	255	150317	113683	150200	113600	200	200	7.65e+06	765			75	40000	255	255	255
76	60000	255	255	255	244367	52433.3	244300	52200	200	500	1.53e+07	1530			76	210000	255	255	255	205736	56616.7	205500	56400	500	500	5.355e+07	5355			76	180000	255	255	255	157139	113839	156900	113600	500	500	4.59e+07	4590			76	130000	255	255	255
77	70000	255	255	255	252336	52664.3	252100	52500	400	300	1.785e+07	1785			77	30000	255	255	255	212283	56683.3	212200	56600	200	200	7.65e+06	765			77	130000	255	255	255	158935	113873	158800	113600	300	500	3.315e+07	3315			77	10000	255	255	255
78	240000	255	255	255	241754	52887.5	241400	52700	700	400	6.12e+07	6120			78	160000	255	255	255	214913	57156.3	214600	57000	600	400	4.08e+07	4080			78	330000	255	255	255	143744	113941	143400	113700	800	600	8.415e+07	8415			78	430000	255	255	255
79	380000	255	255	255	243808	53381.6	243400	52900	900	900	9.69e+07	9690			79	200000	255	255	255	203015	57580	202800	57300	400	600	5.1e+07	5100			79	10000	255	255	255	149350	113750	149300	113700	100	100	2.55e+06	255			79	80000	255	255	255
80	110000	255	255	255	243032	53204.5	242800	53000	400	400	2.805e+07	2805			80	450000	255	255	255	204108	57736.7	203700	57300	900	800	1.1475e+08	11475			80	440000	255	255	255	150639	114305	150200	113800	900	1100	1.122e+08	11220			80	110000	255	255	255
81	200000	255	255	255	248435	53670	248200	53400	500	600	5.1e+07	5100			81	60000	255	255	255	205450	57400	205300	57300	300	200	1.53e+07	1530			81	550000	255	255	255	151752	114555	151200	113900	1000	1100	1.4025e+08	14025			81	110000	255	255	255
82	50000	255	255	255	249890	53630	249800	53500	200	300	1.275e+07	1275			82	520000	255	255	255	212988	57673.1	212300	57400	1400	700	1.326e+08	13260			82	40000	255	255	255	152700	114100	152600	114000	200	200	1.02e+07	1020			82	110000	255	255	255
83	240000	255	255	255	251250	53741.7	250900	53500	700	500	6.12e+07	6120			83	110000	255	255	255	217914	57559.1	217700	57400	400	300	2.805e+07	2805			83	50000	255	255	255	140590	114270	140500	114100	200	300	1.275e+07	1275			83	150000	255	255	255
84	700000	255	255	255	243893	54591.4	243300	53600	1100	1800	1.785e+08	17850			84	400000	255	255	255	214540	57847.5	214100	57600	900	500	1.02e+08	10200			84	10000	255	255	255	156150	114250	156100	114200	100	100	2.55e+06	255			84	260000	255	255	255
85	80000	255	255	255	245725	53812.5	245500	53600	400	400	2.04e+07	2040			85	50000	255	255	255	204790	57830	204700	57700	200	300	1.275e+07	1275			85	120000	255	255	255	143133	114608	142900	114400	500	400	3.06e+07	3060			85	80000	255	255	255
86	60000	255	255	255	245067	53833.3	244900	53700	300	300	1.53e+07	1530			86	320000	255	255	255	218641	58034.4	218300	57700	700	600	8.16e+07	8160			86	200000	255	255	255	149655	114750	149400	114400	500	700	5.1e+07	5100			86	380000	255	255	255
87	240000	255	255	255	246575	54029.2	246200	53800	800	500	6.12e+07	6120			87	150000	255	255	255	212157	58483.3	211900	58200	500	500	3.825e+07	3825			87	130000	255	255	255	153950	114681	153800	114400	300	500	3.315e+07	3315			87	80000	255	255	255
88	50000	255	255	255	242430	53990	242300	53900	300	200	1.275e+07	1275			88	170000	255	255	255	214797	58432.4	214500	58200	600	400	4.335e+07	4335			88	120000	255	255	255	141867	114642	141600	114500	500	300	3.06e+07	3060			88	10000	255	255	255
89	130000	255	255	255	249212	54088.5	249000	53900	400	400	3.315e+07	3315			89	110000	255	255	255	217486	58540.9	217300	58400	400	300	2.805e+07	2805			89	220000	255	255	255	143891	115082	143600	114600	600	800	5.61e+07	5610
90	50000	255	255	255	248730	54190	248600	54100	300	200	1.275e+07	1275			90	520000	255	255	255	203304	58892.3	202800	58500	1000	800	1.326e+08	13260			90	220000	255	255	255	155400	114877	155100	114600	600	500	5.61e+07	5610
91	430000	255	255	255	247729	54940.7	247300	54200	700	1400	1.0965e+08	10965			91	300000	255	255	255	213097	58760	212700	58500	800	600	7.65e+07	7650			91	90000	255	255	255	148306	114883	148100	114700	400	300	2.295e+07	2295
92	190000	255	255	255	249950	54523.7	249700	54300	600	500	4.845e+07	4845			92	570000	255	255	255	204696	59409.7	204100	58600	1200	1600	1.4535e+08	14535			92	660000	255	255	255	159765	115047	158800	114700	1600	900	1.683e+08	16830
93	180000	255	255	255	245333	54555.6	245000	54400	700	300	4.59e+07	4590			93	60000	255	255	255	201950	58900	201800	58800	300	200	1.53e+07	1530			93	10000	255	255	255	134650	114850	134600	114800	100	100	2.55e+06	255
94	10000	255	255	255	246050	54550	246000	54500	100	100	2.55e+06	255			94	230000	255	255	255	214680	59128.3	214400	58900	600	500	5.865e+07	5865			94	160000	255	255	255	140200	114988	139900	114800	600	400	4.08e+07	4080
95	130000	255	255	255	248288	54888.5	248100	54700	400	400	3.315e+07	3315			95	310000	255	255	255	210511	59469.4	209700	59000	1400	900	7.905e+07	7905			95	250000	255	255	255	157250	115158	156900	114900	700	500	6.375e+07	6375
96	60000	255	255	255	246950	55100	246800	55000	300	200	1.53e+07	1530			96	130000	255	255	255	211750	59203.8	211500	59000	500	400	3.315e+07	3315			96	150000	255	255	255	138630	115363	138400	115100	400	500	3.825e+07	3825
97	60000	255	255	255	245450	55200	245300	55100	300	200	1.53e+07	1530			97	320000	255	255	255	213009	59684.4	212700	59300	600	700	8.16e+07	8160			97	10000	255	255	255	147350	115150	147300	115100	100	100	2.55e+06	255
98	200000	255	255	255	247165	55650	246800	55400	700	500	5.1e+07	5100			98	180000	255	255	255	212122	59761.1	211900	59400	400	600	4.59e+07	4590			98	150000	255	255	255	152483	115277	152200	115100	500	400	3.825e+07	3825
99	80000	255	255	255	249200	56050	249000	55900	400	300	2.04e+07	2040			99	90000	255	255	255	214317	59916.7	214200	59700	300	400	2.295e+07	2295			99	460000	255	255	255	141424	115607	141000	115300	900	700	1.173e+08	11730
100	80000	255	255	255	242938	56637.5	242800	56500	300	300	2.04e+07	2040			100	170000	255	255	255	210991	60038.2	210700	59800	500	500	4.335e+07	4335			100	80000	255	255	255	146763	115438	146600	115300	300	300	2.04e+07	2040
101	10000	255	255	255	244950	56750	244900	56700	100	100	2.55e+06	255			101	80000	255	255	255	209513	60187.5	209400	59900	200	500	2.04e+07	2040			101	80000	255	255	255	142450	115488	142200	115400	500	200	2.04e+07	2040
102	220000	255	255	255	248114	57095.5	247800	56800	600	500	5.61e+07	5610			102	330000	255	255	255	203614	60531.8	203300	60000	600	1000	8.415e+07	8415			102	10000	255	255	255	146250	115450	146200	115400	100	100	2.55e+06	255
103	120000	255	255	255	240208	57475	240000	57300	400	400	3.06e+07	3060			103	40000	255	255	255	214800	60300	214700	60200	200	200	1.02e+07	1020			103	30000	255	255	255	148583	115517	148500	115400	200	200	7.65e+06	765
104	40000	255	255	255	248100	57800	248000	57700	200	200	1.02e+07	1020			104	200000	255	255	255	215595	60415	215300	60200	600	400	5.1e+07	5100			104	110000	255	255	255	166550	115632	166300	115400	400	400	2.805e+07	2805
105	200000	255	255	255	240970	58225	240600	58000	700	400	5.1e+07	5100			105	240000	255	255	255	202346	60570.8	202100	60300	600	600	6.12e+07	6120			105	300000	255	255	255	158837	115770	158500	115500	700	600	7.65e+07	7650
106	80000	255	255	255	245075	58425	244900	58300	400	300	2.04e+07	2040			106	360000	255	255	255	205689	61002.8	205400	60300	900	1100	9.18e+07	9180			106	770000	255	255	255	143954	116363	143200	115600	1600	1300	1.9635e+08	19635
107	30000	255	255	255	244083	59483.3	244000	59400	200	200	7.65e+06	765			107	280000	255	255	255	201218	60775	200800	60500	800	500	7.14e+07	7140			107	280000	255	255	255	147782	115968	147400	115600	700	600	7.14e+07	7140
108	10000	255	255	255	246850	59650	246800	59600	100	100	2.55e+06	255			108	40000	255	255	255	210800	60600	210700	60500	200	200	1.02e+07	1020			108	170000	255	255	255	153868	115762	153600	115600	600	400	4.335e+07	4335
109	80000	255	255	255	247913	59825	247700	59700	400	300	2.04e+07	2040			109	210000	255	255	255	204612	60892.9	204300	60700	600	400	5.355e+07	5355			109	460000	255	255	255	155843	116111	155500	115600	700	1000	1.173e+08	11730
															110	20000	255	255	255	213150	60800	213100	60700	100	200	5.1e+06	510			110	60000	255	255	255	139400	115850	139300	115700	200	300	1.53e+07	1530
															111	670000	255	255	255	209007	61381.3	208100	60900	1900	900	1.7085e+08	17085			111	480000	255	255	255	150238	116327	149900	115700	700	1100	1.224e+08	12240
															112	330000	255	255	255	211438	61177.3	210900	60900	1000	600	8.415e+07	8415			112	400000	255	255	255	140238	116143	139800	115800	900	700	1.02e+08	10200
															113	40000	255	255	255	216300	61100	216200	61000	200	200	1.02e+07	1020			113	100000	255	255	255	145570	115950	145400	115800	400	300	2.55e+07	2550
															114	30000	255	255	255	207750	61250	207600	61200	300	100	7.65e+06	765			114	80000	255	255	255	146550	116088	146300	116000	500	200	2.04e+07	2040
															115	1.24e+06	255	255	255	205973	62277.4	204600	61300	2900	1500	3.162e+08	31620			115	70000	255	255	255	154779	116093	154600	116000	400	200	1.785e+07	1785
															116	60000	255	255	255	194450	61500	194300	61400	300	200	1.53e+07	1530			116	160000	255	255	255	142331	116400	142100	116200	500	400	4.08e+07	4080
															117	140000	255	255	255	199936	61657.1	199700	61500	500	300	3.57e+07	3570			117	270000	255	255	255	148431	116613	147900	116300	900	500	6.885e+07	6885
															118	160000	255	255	255	197831	61831.3	197600	61600	500	400	4.08e+07	4080			118	10000	255	255	255	151250	116350	151200	116300	100	100	2.55e+06	255
															119	10000	255	255	255	203850	61650	203800	61600	100	100	2.55e+06	255			119	360000	255	255	255	151906	116644	151500	116300	1000	600	9.18e+07	9180
															120	70000	255	255	255	199379	61907.1	199200	61800	400	200	1.785e+07	1785			120	50000	255	255	255	157170	116390	157000	116300	300	200	1.275e+07	1275
															121	10000	255	255	255	206150	61850	206100	61800	100	100	2.55e+06	255			121	140000	255	255	255	135336	116543	135100	116400	500	300	3.57e+07	3570
															122	70000	255	255	255	217479	61950	217300	61800	300	300	1.785e+07	1785			122	50000	255	255	255	144610	116570	144500	116400	200	300	1.275e+07	1275
															123	260000	255	255	255	194654	62219.2	194400	61900	500	600	6.63e+07	6630			123	390000	255	255	255	149365	117099	149000	116500	600	1200	9.945e+07	9945
															124	270000	255	255	255	203598	62335.2	203200	62100	800	500	6.885e+07	6885			124	650000	255	255	255	145332	117132	144800	116600	1000	1100	1.6575e+08	16575
															125	610000	255	255	255	202484	62987.7	201800	62600	1400	900	1.5555e+08	15555			125	220000	255	255	255	147386	117027	147200	116600	400	800	5.61e+07	5610
															126	130000	255	255	255	207350	62734.6	207100	62600	500	300	3.315e+07	3315			126	100000	255	255	255	141330	116950	141100	116800	400	300	2.55e+07	2550
															127	630000	255	255	255	208780	63291.3	208300	62900	1100	800	1.6065e+08	16065			127	230000	255	255	255	146485	116967	146100	116800	800	400	5.865e+07	5865
															128	20000	255	255	255	204550	63300	204500	63200	100	200	5.1e+06	510			128	300000	255	255	255	163400	117150	163100	116800	600	700	7.65e+07	7650
															129	170000	255	255	255	206056	63526.5	205800	63300	500	400	4.335e+07	4335			129	110000	255	255	255	141805	117214	141600	117000	400	400	2.805e+07	2805
															130	410000	255	255	255	201499	64059.8	201100	63700	800	700	1.0455e+08	10455			130	340000	255	255	255	153556	117256	153100	117000	900	500	8.67e+07	8670
															131	280000	255	255	255	206775	64421.4	206400	64000	700	700	7.14e+07	7140			131	330000	255	255	255	158135	117274	157700	117000	900	500	8.415e+07	8415
															132	220000	255	255	255	205100	64322.7	204800	64100	600	500	5.61e+07	5610			132	140000	255	255	255	140136	117257	139900	117100	500	300	3.57e+07	3570
															133	250000	255	255	255	200482	64614	200200	64300	600	600	6.375e+07	6375			133	40000	255	255	255	148600	117300	148500	117200	200	200	1.02e+07	1020
															134	40000	255	255	255	205675	64425	205500	64300	300	200	1.02e+07	1020			134	290000	255	255	255	139229	117609	138900	117300	700	600	7.395e+07	7395
															135	290000	255	255	255	205967	65132.8	205500	64800	900	700	7.395e+07	7395			135	330000	255	255	255	143998	117947	143600	117700	800	600	8.415e+07	8415
															136	70000	255	255	255	209207	64935.7	209000	64800	400	300	1.785e+07	1785			136	190000	255	255	255	145850	117866	145300	117700	1000	300	4.845e+07	4845
															137	90000	255	255	255	209283	65861.1	209100	65700	400	300	2.295e+07	2295			137	160000	255	255	255	147463	117856	147100	117700	700	300	4.08e+07	4080
															138	70000	255	255	255	206379	65907.1	206200	65800	400	200	1.785e+07	1785			138	640000	255	255	255	152192	118002	151500	117700	1500	700	1.632e+08	16320
															139	10000	255	255	255	207850	65950	207800	65900	100	100	2.55e+06	255			139	540000	255	255	255	142172	118104	141600	117800	1100	600	1.377e+08	13770
															140	120000	255	255	255	208892	66466.7	208600	66300	500	300	3.06e+07	3060			140	510000	255	255	255	139875	118232	139100	117900	1700	600	1.3005e+08	13005
																														141	20000	255	255	255	160400	118050	160300	118000	200	100	5.1e+06	510
																														142	180000	255	255	255	144722	118361	144400	118100	700	500	4.59e+07	4590
																														143	10000	255	255	255	149450	118150	149400	118100	100	100	2.55e+06	255
																														144	50000	255	255	255	138110	118370	138000	118200	200	300	1.275e+07	1275
																														145	120000	255	255	255	132300	118600	132100	118400	400	400	3.06e+07	3060
																														146	20000	255	255	255	146600	118450	146500	118400	200	100	5.1e+06	510
																														147	530000	255	255	255	148329	118993	147900	118500	900	1000	1.3515e+08	13515
																														148	200000	255	255	255	145530	118800	145200	118600	700	400	5.1e+07	5100
																														149	320000	255	255	255	140759	118953	140300	118700	800	600	8.16e+07	8160
																														150	150000	255	255	255	143263	119057	143000	118700	500	600	3.825e+07	3825
																														151	140000	255	255	255	138786	118943	138500	118800	700	300	3.57e+07	3570
																														152	60000	255	255	255	154567	118983	154400	118800	300	300	1.53e+07	1530
																														153	10000	255	255	255	158250	118850	158200	118800	100	100	2.55e+06	255
																														154	20000	255	255	255	142750	119000	142700	118900	100	200	5.1e+06	510
																														155	20000	255	255	255	144000	118950	143900	118900	200	100	5.1e+06	510
																														156	10000	255	255	255	158450	118950	158400	118900	100	100	2.55e+06	255
																														157	40000	255	255	255	137775	119150	137700	119000	200	300	1.02e+07	1020
																														158	290000	255	255	255	138153	119547	137900	119000	500	1200	7.395e+07	7395
																														159	140000	255	255	255	144871	119221	144600	119000	600	400	3.57e+07	3570
																														160	200000	255	255	255	152470	119430	152200	119100	500	600	5.1e+07	5100
																														161	40000	255	255	255	142100	119300	142000	119200	200	200	1.02e+07	1020
																														162	410000	255	255	255	143655	119694	143000	119400	1300	500	1.0455e+08	10455
																														163	70000	255	255	255	147021	119550	146900	119400	300	300	1.785e+07	1785
																														164	10000	255	255	255	147350	119450	147300	119400	100	100	2.55e+06	255
																														165	100000	255	255	255	153400	119630	153200	119500	400	300	2.55e+07	2550
																														166	160000	255	255	255	144900	119850	144700	119600	400	500	4.08e+07	4080
																														167	90000	255	255	255	146439	119783	146300	119600	300	400	2.295e+07	2295
																														168	150000	255	255	255	136890	119937	136600	119700	600	500	3.825e+07	3825
																														169	940000	255	255	255	141933	120137	140800	119700	1900	1100	2.397e+08	23970
																														170	50000	255	255	255	133530	120110	133400	120000	300	200	1.275e+07	1275
																														171	250000	255	255	255	135974	120298	135700	120000	600	600	6.375e+07	6375
																														172	360000	255	255	255	145714	120319	145400	120000	600	700	9.18e+07	9180
																														173	250000	255	255	255	143346	120426	143100	120100	500	600	6.375e+07	6375
																														174	110000	255	255	255	140805	120532	140600	120300	400	400	2.805e+07	2805
																														175	80000	255	255	255	138625	120588	138400	120400	500	300	2.04e+07	2040
																														176	40000	255	255	255	145000	120500	144900	120400	200	200	1.02e+07	1020
																														177	30000	255	255	255	139650	120650	139500	120600	300	100	7.65e+06	765
																														178	180000	255	255	255	137139	120978	136900	120700	500	500	4.59e+07	4590
																														179	150000	255	255	255	138083	121017	137800	120800	600	600	3.825e+07	3825
																														180	20000	255	255	255	139000	120850	138900	120800	200	100	5.1e+06	510
																														181	500000	255	255	255	139978	121330	139300	120900	1600	800	1.275e+08	12750
																														182	180000	255	255	255	141483	121372	141300	120900	400	800	4.59e+07	4590
																														183	230000	255	255	255	144580	121237	144400	120900	400	700	5.865e+07	5865
																														184	230000	255	255	255	149928	121220	149700	120900	500	600	5.865e+07	5865
																														185	100000	255	255	255	143350	121200	143100	121100	500	200	2.55e+07	2550
																														186	260000	255	255	255	149200	121350	148900	121100	600	500	6.63e+07	6630
																														187	460000	255	255	255	147483	121557	146900	121200	1100	700	1.173e+08	11730
																														188	110000	255	255	255	144050	121650	143800	121500	500	300	2.805e+07	2805
																														189	50000	255	255	255	138530	121910	138400	121800	300	200	1.275e+07	1275
																														190	120000	255	255	255	151900	121950	151700	121800	400	300	3.06e+07	3060
																														191	160000	255	255	255	145556	122169	145300	121900	500	500	4.08e+07	4080
																														192	40000	255	255	255	136400	122200	136300	122100	200	200	1.02e+07	1020
																														193	120000	255	255	255	146733	122283	146500	122100	500	400	3.06e+07	3060
																														194	180000	255	255	255	143628	122450	143300	122200	600	500	4.59e+07	4590
																														195	10000	255	255	255	131650	122350	131600	122300	100	100	2.55e+06	255
																														196	270000	255	255	255	139250	122609	138900	122300	700	600	6.885e+07	6885
																														197	40000	255	255	255	156100	122400	156000	122300	200	200	1.02e+07	1020
																														198	30000	255	255	255	137717	122483	137600	122400	200	200	7.65e+06	765
																														199	140000	255	255	255	141743	122679	141500	122500	500	400	3.57e+07	3570
																														200	110000	255	255	255	136268	123032	136100	122800	400	400	2.805e+07	2805
																														201	20000	255	255	255	139800	123250	139700	123200	200	100	5.1e+06	510
																														202	70000	255	255	255	131350	123479	131200	123300	300	300	1.785e+07	1785
																														203	100000	255	255	255	135260	123720	135000	123600	500	300	2.55e+07	2550
																														204	60000	255	255	255	142667	123767	142500	123600	300	300	1.53e+07	1530
																														205	170000	255	255	255	139791	123915	139500	123700	600	400	4.335e+07	4335
																														206	140000	255	255	255	137557	124914	137300	124700	500	500	3.57e+07	3570
																														207	40000	255	255	255	139600	125200	139500	125100	200	200	1.02e+07	1020
																														208	120000	255	255	255	152000	125583	151700	125400	600	300	3.06e+07	3060
																														209	70000	255	255	255	135179	127464	135000	127300	400	300	1.785e+07	1785
[truncated: 34 more columns]

## Sheet: Sheet2
X	246000	Y	52500		1645.35			X	208200	Y	58500					X	146100	Y	114600					X	134700	Y	140100					X	155100	Y	170400					X	240600	Y	149400
XM	YM	XM-X	YM-Y					XM	YM	XM-X	YM-Y					XM	YM	XM-X	YM-Y					XM	YM	XM-X	YM-Y					XM	YM	XM-X	YM-Y					XM	YM	XM-X	YM-Y
252317	37800	6316.67	-14700	15999.7	9.72419			211729	44585.7	3528.58	-13914.3	14354.7	8.72442			155674	104134	9574	-10466	14184.5	8.62093			133650	130650	-1050	-9450	9508.15	5.7788			165550	158850	10450	-11550	15575.8	9.46655			242000	144700	1400.01	-4700	4904.08	2.98057
253088	37975	7087.51	-14525	16161.9	9.8228			218670	44910	10470	-13590	17155.4	10.4266			159250	104300	13150	-10300	16703.7	10.152			135250	131621	550.003	-8478.57	8496.39	5.16388			163700	159017	8600	-11383.3	14266.8	8.67095			245283	144875	4683.34	-4525	6512.24	3.95797
250534	39118.4	4534.22	-13381.6	14128.9	8.58717			211200	46000	3000.01	-12500	12855	7.8129			162135	104725	16035	-9875	18831.8	11.4455			134317	131894	-383.33	-8205.55	8214.5	4.99256			162000	159950	6900	-10450	12522.5	7.61083			248350	144900	7750.01	-4500	8961.73	5.4467
251919	39138.5	5919.24	-13361.5	14614	8.88198			216744	46414.7	8544.12	-12085.3	14800.6	8.99538			156821	107036	10721.4	-7564.28	13121.3	7.97475			133167	131942	-1533.33	-8158.33	8301.17	5.04523			157450	160550	2350	-9850	10126.4	6.15459			248150	145150	7550.01	-4250	8664.01	5.26575
245950	39950	-49.995	-12550	12550.1	7.62762			219850	47450	11650	-11050	16056.9	9.75898			149234	107203	3134.21	-7397.37	8033.95	4.88282			140130	132690	5430	-7410	9186.57	5.58335			160650	160750	5550	-9650	11132.2	6.76583			245113	145456	4512.51	-3943.75	5992.98	3.64238
249603	40459.3	3603.49	-12040.7	12568.4	7.63871			215546	47842.3	7346.16	-10657.7	12944.2	7.86714			140050	107350	-6050	-7250	9442.72	5.73903			139000	133250	4300	-6850	8087.8	4.91555			149091	161477	-6009.09	-8922.72	10757.5	6.53813			246521	145664	5921.43	-3735.71	7001.35	4.25523
252250	40550	6250.01	-11950	13485.7	8.19627			213650	48450	5450.01	-10050	11432.6	6.94845			169000	107583	22900	-7016.66	23950.9	14.5567			138324	133520	3623.92	-6580.43	7512.31	4.56578			160950	161775	5850	-8625	10421.8	6.33407			243658	145775	3058.34	-3625	4742.79	2.88254
248641	40786.4	2640.92	-11713.6	12007.7	7.29793			210480	48820	2280.01	-9680	9944.89	6.04424			153850	107850	7750	-6750	10277.4	6.24633			139607	133779	4907.15	-6321.43	8002.53	4.86373			162338	162191	7238.24	-8208.82	10944.3	6.65163			245538	146791	4938.24	-2608.82	5584.99	3.39441
250750	40850	4750.01	-11650	12581.1	7.64648			220289	49033.3	12088.9	-9466.67	15354.4	9.33203			157970	108450	11870	-6150	13368.6	8.12508			134350	133800	-349.997	-6300	6309.71	3.83487			160112	162998	5012.07	-7401.72	8939.03	5.43291			239867	146933	-733.328	-2466.66	2573.36	1.56402
248245	41534.2	2244.74	-10965.8	11193.2	6.80292			221017	49283.3	12816.7	-9216.67	15786.5	9.59462			164583	108650	18483.3	-5950	19417.4	11.8014			132700	134067	-2000	-6033.33	6356.18	3.86312			155609	163776	509.263	-6624.07	6643.62	4.03781			244868	147103	4267.65	-2297.06	4846.58	2.94562
250141	41478.1	4140.63	-11021.9	11774	7.15591			217963	49962.5	9762.51	-8537.5	12969	7.88222			151317	108717	5216.67	-5883.33	7863.03	4.77894			136919	134150	2219.23	-5950	6350.39	3.8596			165617	163617	10516.7	-6783.33	12514.5	7.60601			242557	147157	1956.67	-2243.33	2976.76	1.80919
252384	41432.8	6384.49	-11067.2	12776.8	7.76537			220750	49900	12550	-8600	15213.9	9.2466			141800	108917	-4300	-5683.33	7126.73	4.33143			131781	134269	-2918.75	-5831.25	6520.93	3.96325			148750	163900	-6350	-6500	9086.94	5.5228			239529	147513	-1071.05	-1886.84	2169.63	1.31864
253195	41450	7195.46	-11050	13186.2	8.01425			216420	50110	8220.01	-8390	11745.7	7.1387			158333	109067	12233.3	-5533.33	13426.6	8.1603			134618	134534	-81.576	-5565.79	5566.38	3.3831			158800	163950	3700	-6450	7435.89	4.51934			242922	148126	2322.23	-1274.07	2648.77	1.60985
247192	42281.6	1192.11	-10218.4	10287.7	6.2526			215550	50277.3	7350.01	-8222.73	11028.9	6.70305			159925	109075	13825	-5525	14888.1	9.04861			138350	134513	3650	-5587.5	6674.03	4.0563			162588	164142	7488.46	-6257.69	9758.88	5.93119			241250	148200	650.005	-1200	1364.73	0.829449
251331	42275	5331.26	-10225	11531.4	7.00847			221128	51028.3	12928.3	-7471.74	14932.1	9.07532			145600	109300	-499.997	-5300	5323.53	3.2355			136830	134890	2130	-5210	5628.59	3.4209			160550	164800	5450	-5600	7814.25	4.74929			241950	148200	1350.01	-1200	1806.24	1.09779
248170	42400	2170.01	-10100	10330.5	6.27859			213813	50975	5612.51	-7525	9387.54	5.70549			149689	109500	3588.64	-5100	6236.05	3.79011			136742	135456	2041.67	-4644.44	5073.39	3.08347			162417	164877	7316.67	-5523.33	9167.38	5.57169			243964	148336	3364.29	-1064.28	3528.62	2.1446
249320	42939	3320.33	-9560.99	10121.1	6.15135			215686	51227.3	7486.37	-7272.73	10437.3	6.34354			152881	109350	6780.77	-5250	8575.63	5.21204			133100	135900	-1600	-4200	4494.44	2.7316			151050	165000	-4050	-5400	6750	4.10247			238883	148645	-1716.66	-754.759	1875.26	1.13973
245923	43440.9	-77.267	-9059.09	9059.42	5.50607			210212	51653.4	2012.07	-6846.55	7136.08	4.33712			165350	109317	19250	-5283.33	19961.9	12.1323			134009	136023	-690.906	-4077.27	4135.39	2.51338			159395	165232	4295.46	-5168.18	6720.2	4.08436			240231	149044	-369.144	-356.38	513.102	0.31185
247402	43895.2	1401.62	-8604.84	8718.24	5.29872			218477	51550	10277.3	-6950	12406.6	7.54043			154650	109350	8550	-5250	10033.2	6.09791			128059	136514	-6640.91	-3586.36	7547.42	4.58712			168587	165427	13486.7	-4973.33	14374.4	8.7364			242375	149244	1774.68	-156.49	1781.57	1.08279
246103	44476.3	102.637	-8023.68	8024.34	4.87698			204600	51550	-3600	-6950	7827.03	4.75706			157200	109350	11100	-5250	12278.9	7.46282			136409	136606	1709.26	-3494.44	3890.08	2.36428			150250	165550	-4850	-4850	6858.93	4.16868			241450	148900	850.005	-499.997	986.157	0.59936
247050	44650	1050.01	-7850	7919.91	4.81351			209400	51630	1200.01	-6870	6974.02	4.23862			142136	109617	-3964.28	-4983.33	6367.82	3.87019			134403	137008	-296.664	-3092.22	3106.42	1.888			159086	166177	3986.37	-4222.72	5807.11	3.52941			239318	149809	-1281.81	409.094	1345.51	0.817766
252104	44778.6	6103.58	-7721.43	9842.46	5.98199			217350	51700	9150.01	-6800	11400.1	6.92869			151805	109708	5704.84	-4891.93	7515.07	4.56746			135750	136850	1050	-3250	3415.4	2.07579			156412	166088	1311.54	-4311.54	4506.6	2.73899			238219	150206	-2381.14	805.741	2513.77	1.5278
242017	45150	-3983.33	-7350	8359.99	5.08098			212439	52016.7	4238.89	-6483.33	7746.08	4.70786			156426	109668	10326.5	-4932.35	11444	6.95533			133186	137305	-1513.63	-2795.45	3178.94	1.93207			157750	166300	2650	-4100	4881.85	2.96706			239650	150250	-949.995	850.003	1274.75	0.774761
246143	45290	143.339	-7210	7211.42	4.38291			219425	52212.5	11225	-6287.5	12866	7.8196			150617	109923	4516.67	-4676.66	6501.65	3.95153			137750	137619	3050	-2480.77	3931.5	2.38946			155696	166626	595.949	-3774.32	3821.08	2.32235			236517	150417	-4083.33	1016.67	4207.99	2.5575
248157	45768.6	2156.79	-6731.36	7068.44	4.29601			211938	52420.6	3738.24	-6079.41	7136.78	4.33755			153650	109900	7550	-4700	8893.4	5.40517			134706	138495	5.559	-1604.76	1604.77	0.975336			156658	167025	1558.34	-3375	3717.39	2.25933			241031	150873	430.65	1472.58	1534.26	0.932484
244200	45450	-1799.99	-7050	7276.16	4.42225			220450	52350	12250	-6150	13707.1	8.33082			155375	109983	9275	-4616.66	10360.5	6.29682			134510	137870	-189.997	-2230	2238.08	1.36024			168917	166739	13816.7	-3661.11	14293.5	8.68721			237300	150650	-3299.99	1250	3528.81	2.14471
247350	45450	1350.01	-7050	7178.09	4.36265			208723	52550	522.732	-5950	5972.92	3.63018			160312	110234	14212.2	-4365.55	14867.6	9.03613			137029	137871	2329.17	-2229.16	3224	1.95946			154230	166960	-869.997	-3440	3548.3	2.15657			239994	150939	-605.55	1538.89	1653.75	1.0051
246995	46104.5	995.46	-6395.45	6472.46	3.93379			210098	52805.6	1898.15	-5694.44	6002.47	3.64814			163206	110042	17106	-4558	17702.8	10.7593			135950	138125	1250	-1975	2337.33	1.42057			167086	166879	11985.7	-3521.42	12492.3	7.5925			236853	151431	-3747.29	2031.08	4262.33	2.59053
245234	46321.9	-765.784	-6178.07	6225.35	3.7836			215359	52794.1	7158.83	-5705.88	9154.56	5.5639			165759	110286	19659.1	-4313.63	20126.8	12.2325			137583	138483	2883.34	-1616.66	3305.64	2.00908			158435	167027	3334.62	-3373.07	4743.13	2.88275			238997	151129	-1602.63	1728.95	2357.47	1.43281
253250	45750	7250.01	-6750	9905.81	6.02049			216617	52723.3	8416.67	-5776.67	10208.3	6.20436			141741	110507	-4358.69	-4093.48	5979.53	3.6342			131750	138850	-2950	-1250	3203.9	1.94725			159288	166988	4188.46	-3411.54	5402.02	3.2832			235600	151050	-4999.99	1650	5265.21	3.20006
249758	46533.3	3758.34	-5966.67	7051.68	4.28582			213934	53171.4	5734.29	-5328.57	7827.88	4.75758			148750	110450	2650	-4150	4923.92	2.99263			135950	138900	1250	-1200	1732.77	1.05313			157583	166983	2483.34	-3416.66	4223.81	2.56712			237650	151125	-2949.99	1725	3417.32	2.07696
247183	47603.7	1182.84	-4896.27	5037.12	3.06143			218450	52778.6	10250	-5721.43	11738.7	7.13448			152550	110450	6450	-4150	7669.75	4.66147			133114	139471	-1585.71	-628.568	1705.75	1.03671			150389	167445	-4711.01	-2955.08	5561.13	3.37991			237990	151750	-2609.99	2350	3512.06	2.13454
246972	47005.6	972.228	-5494.44	5579.8	3.39125			219180	52810	10980	-5690	12366.8	7.51618			157150	110450	11050	-4150	11803.6	7.17392			136300	139330	1600	-769.997	1775.64	1.07919			160795	167259	5695.46	-3140.9	6504.12	3.95303			232200	151550	-8399.99	2150	8670.78	5.26987
248950	47200	2950.01	-5300	6065.68	3.68656			207202	52984.5	-998.271	-5515.52	5605.13	3.40665			159170	110550	13070	-4050	13683.1	8.31623			135212	139712	511.541	-388.458	642.319	0.390384			161783	167283	6683.34	-3116.66	7374.32	4.48191			240538	151798	-62.116	2398.49	2399.29	1.45823
249681	47303.8	3680.77	-5196.15	6367.74	3.87014			208350	52800	150.005	-5700	5701.97	3.46551			144060	110874	-2040.47	-3726.19	4248.29	2.582			132089	139789	-2610.87	-310.867	2629.31	1.59802			157479	167710	2378.58	-2690.47	3591.14	2.1826			236050	151775	-4549.99	2375	5132.55	3.11943
246175	47550	175.005	-4950	4953.09	3.01036			211300	52950	3100.01	-5550	6357.08	3.86367			149131	111199	3030.85	-3401.06	4555.58	2.76876			130200	139950	-4500	-149.997	4502.5	2.7365			155776	167804	675.644	-2596.15	2682.63	1.63043			239513	152145	-1086.58	2745.12	2952.35	1.79436
244937	47521.1	-1063.15	-4978.95	5091.19	3.09429			211970	53250	3770.01	-5250	6463.39	3.92828			161791	110957	15690.7	-3642.59	16108	9.79002			135761	139928	1061.11	-172.219	1075	0.653356			166400	167500	11300	-2900	11666.2	7.0904			238800	151900	-1799.99	2500	3080.58	1.8723
248155	47731.8	2154.55	-4768.18	5232.36	3.18009			216250	53500	8050.01	-5000	9476.42	5.75952			166443	111090	20343.3	-3510	20643.9	12.5468			134188	140426	-512.159	325.679	606.938	0.368881			162878	167690	7778	-2710	8236.59	5.00598			241688	152050	1087.51	2650	2864.47	1.74095
243900	47831.3	-2099.99	-4668.75	5119.3	3.11137			222150	53650	13950	-4850	14769.1	8.97624			150250	111050	4150	-3550	5461.23	3.31919			132700	140050	-2000	-49.997	2000.62	1.21592			164179	167874	9079.42	-2526.47	9424.37	5.72788			234469	152341	-6131.24	2940.63	6799.96	4.13283
250406	48083.3	4405.56	-4416.67	6238.26	3.79145			206950	53700	-1249.99	-4800	4960.09	3.01461			163145	111225	17045	-3375	17375.9	10.5606			135961	140807	1261.37	706.821	1445.91	0.878783			152216	167978	-2884.48	-2422.41	3766.73	2.28932			235714	152321	-4885.71	2921.43	5692.53	3.45977
244481	49040.8	-1519.23	-3459.23	3778.14	2.29625			209550	53678.6	1350.01	-4821.43	5006.86	3.04304			141845	111371	-4255.26	-3228.95	5341.66	3.24652			136863	140989	2163.05	889.134	2338.66	1.42137			167083	168023	11983.3	-2376.66	12216.7	7.42501			238410	152685	-2189.53	3284.89	3947.72	2.39932
247375	48437.5	1375.01	-4062.5	4288.89	2.60667			212294	53907.6	4094.07	-4592.37	6152.34	3.73923			150683	111317	4583.34	-3283.33	5638.02	3.42664			127500	140850	-7200	750.003	7238.95	4.39964			154231	168627	-868.916	-1772.97	1974.45	1.20002			242491	152645	1890.91	3245.46	3756.14	2.28288
251808	48808.3	5808.34	-3691.67	6882.24	4.18284			214723	53815.4	6523.08	-4684.61	8030.95	4.881			135850	111450	-10250	-3150	10723.1	6.51722			132090	140990	-2610	890.003	2757.57	1.67598			160532	168197	5432.36	-2202.94	5862.03	3.56279			237259	152795	-3340.9	3395.46	4763.48	2.89512
253100	48750	7100.01	-3750	8029.48	4.88011			218106	53882.4	9905.89	-4617.65	10929.3	6.64253			147622	111874	1521.74	-2726.09	3122.06	1.8975			131956	141472	-2744.44	1372.23	3068.38	1.86488			158293	168164	3192.86	-2235.71	3897.79	2.36897			235030	152900	-5569.99	3500	6578.36	3.99815
249782	48928.9	3781.58	-3571.05	5201.23	3.16117			205123	53981.8	-3077.27	-4518.18	5466.58	3.32244			140050	111700	-6050	-2900	6709.13	4.07763			134703	141550	2.635	1450	1450.01	0.881275			148565	168327	-6534.61	-2073.07	6855.57	4.16663			235997	153297	-4603.33	3896.67	6031.14	3.66557
248114	48968.2	2113.64	-3531.82	4115.97	2.50158			201835	54126.9	-6365.38	-4373.08	7722.81	4.69372			144700	111872	-1400	-2727.77	3066.06	1.86347			127200	141500	-7500	1400	7629.55	4.63703			149932	168539	-5167.85	-1860.71	5492.63	3.33827			233993	153313	-6606.66	3913.34	7678.68	4.6669
246326	49278.6	326.196	-3221.43	3237.9	1.96791			220267	54066.7	12066.7	-4433.33	12855.3	7.81311			151799	112276	5699.47	-2324.19	6155.14	3.74093			134050	141450	-649.997	1350	1498.33	0.910647			157298	168510	2198	-1890	2898.84	1.76184			237577	153432	-3022.72	4031.82	5039.09	3.06263
247200	49350	1200.01	-3150	3370.83	2.0487			208983	54161.1	783.338	-4338.89	4409.03	2.67969			157750	111650	11650	-2950	12017.7	7.30404			131087	141787	-3612.96	1687.04	3987.43	2.42345			158307	169136	3207.3	-1263.54	3447.21	2.09512			238705	153585	-1894.99	4185	4594.05	2.79214
248050	49400	2050.01	-3100	3716.52	2.2588			207445	54415	-754.995	-4085	4154.18	2.5248			153759	111915	7658.7	-2684.78	8115.65	4.93247			132586	142071	-2113.63	1971.21	2890.18	1.75657			162494	168696	7394	-1704	7587.81	4.61167			239378	153511	-1222.22	4111.11	4288.95	2.60671
247657	49656.7	1656.67	-2843.33	3290.76	2.00004			215434	54439.5	7234.21	-4060.53	8295.89	5.04202			155041	112023	8940.91	-2577.27	9304.96	5.65531			135300	142375	600.003	2275	2352.79	1.42997			165128	168634	10028.1	-1765.62	10182.4	6.18858			236750	153550	-3849.99	4150	5660.83	3.4405
251013	49644.7	5013.16	-2855.26	5769.26	3.5064			203650	54500	-4550	-4000	6058.26	3.68205			146768	112109	668.185	-2490.91	2578.97	1.56743			136417	141894	1716.67	1794.45	2483.34	1.50931			153150	168550	-1950	-1850	2687.93	1.63365			242130	153710	1530.01	4310	4573.52	2.77966
252011	49685.5	6011.3	-2814.51	6637.56	4.03413			205950	54450	-2249.99	-4050	4633.03	2.81583			149379	111983	3278.58	-2616.66	4194.76	2.54946			134283	142283	-416.664	2183.34	2222.74	1.35092			155672	168617	572.226	-1783.33	1872.89	1.13829			234850	153950	-5749.99	4550	7332.46	4.45647
248705	49871.2	2704.55	-2628.79	3771.62	2.29229			210094	54795.9	1894.27	-3704.1	4160.36	2.52856			150333	111933	4233.34	-2666.66	5003.22	3.04083			130128	142820	-4571.74	2719.57	5319.48	3.23304			156350	168500	1250	-1900	2274.31	1.38227			236600	154000	-3999.99	4600	6095.9	3.70493
242000	49750	-3999.99	-2750	4854.12	2.9502			213505	54613.6	5304.55	-3886.36	6575.87	3.99664			166400	112014	20300	-2586.36	20464.1	12.4375			133650	142550	-1050	2450	2665.52	1.62003			166708	168775	11608.3	-1625	11721.5	7.12403			238003	154150	-2597.22	4750	5413.69	3.2903
250292	50025	4291.67	-2475	4954.2	3.01103			217413	54893.8	9212.51	-3606.25	9893.19	6.01282			143959	112330	-2141.42	-2270	3120.67	1.89666			136133	142642	1433.34	2541.67	2917.97	1.77346			163750	168933	8650	-1466.66	8773.46	5.33228			241450	153950	850.005	4550	4628.72	2.81321
246350	49850	350.005	-2650	2673.01	1.62459			202750	54750	-5450	-3750	6615.51	4.02073			157830	112457	11730	-2143.33	11924.2	7.24722			129171	143350	-5528.79	3250	6413.27	3.89781			156717	169083	1616.67	-1316.66	2085	1.26721			232167	154133	-8433.33	4733.34	9670.86	5.87769
254217	49943.3	8216.67	-2556.67	8605.24	5.23004			204338	55033.3	-3862.5	-3466.67	5190.05	3.15438			141447	112521	-4653.22	-2079.03	5096.55	3.09755			134710	143330	10.003	3230	3230.02	1.96312			154583	169183	-516.663	-1216.66	1321.82	0.803367			235100	154467	-5499.99	5066.67	7478.04	4.54495
245150	49950	-849.995	-2550	2687.93	1.63365			207854	55283.3	-345.648	-3216.67	3235.18	1.96626			150140	112601	4040.25	-1998.78	4507.63	2.73962			124100	143350	-10600	3250	11087	6.73841			160522	169478	5422.23	-922.219	5500.09	3.34281			236260	154560	-4339.99	5160	6742.49	4.09791
252823	50487.1	6822.59	-2012.9	7113.33	4.32329			212896	55178.6	4696.43	-3321.43	5752.25	3.49606			145483	112561	-616.663	-2038.89	2130.1	1.29462			132321	143536	-2378.57	3435.72	4178.72	2.53972			170550	169350	15450	-1050	15485.6	9.41176			235724	154971	-4876.31	5571.06	7403.72	4.49978
244635	50519.2	-1365.38	-1980.77	2405.76	1.46216			214648	55037	6447.83	-3463.04	7318.96	4.44827			136595	112900	-9505	-1700	9655.83	5.86855			130721	143761	-3978.57	3660.72	5406.46	3.28591			162322	169743	7222.42	-656.893	7252.23	4.40771			237050	154700	-3549.99	5300	6379.07	3.87703
247403	50516.7	1403.34	-1983.33	2429.6	1.47665			218350	54950	10150	-3550	10752.9	6.53533			142884	112879	-3215.71	-1721.43	3647.48	2.21684			134036	143857	-664.283	3757.15	3815.42	2.31891			165302	169833	10201.7	-567.238	10217.5	6.20992			233210	155339	-7390.27	5938.89	9480.85	5.76221
249450	50731.8	3450.01	-1768.18	3876.73	2.35617			219983	54983.3	11783.3	-3516.67	12296.9	7.47373			146588	113025	487.503	-1575	1648.72	1.00205			137350	143800	2650	3700	4551.1	2.76604			166303	169922	11203.5	-477.903	11213.7	6.81538			240459	155074	-140.904	5674.25	5676	3.44972
243400	50700	-2599.99	-1800	3162.27	1.92195			203430	55456.7	-4770	-3043.33	5658.16	3.43888			148158	113623	2057.82	-976.56	2277.78	1.38437			131350	144100	-3350	4000	5217.52	3.17107			149894	169875	-5206.25	-524.996	5232.65	3.18027			234800	155036	-5799.99	5636.37	8087.56	4.9154
242730	50790	-3269.99	-1710	3690.12	2.24275			213921	55511.9	5721.43	-2988.09	6454.73	3.92301			164476	112880	18376.1	-1719.56	18456.4	11.2173			132000	144500	-2700	4400	5162.36	3.13755			159979	169874	4878.58	-526.187	4906.87	2.98226			237117	155406	-3483.33	6006.41	6943.38	4.22
243050	50800	-2949.99	-1700	3404.77	2.06933			212450	55650	4250.01	-2850	5117.13	3.11006			140250	112850	-5850	-1750	6106.14	3.71115			131366	144992	-3334.21	4892.11	5920.28	3.59819			167550	169650	12450	-749.996	12472.6	7.5805			241250	155750	650.005	6350	6383.18	3.87953
251053	51060	5053.34	-1440	5254.51	3.19355			208750	55750	550.005	-2750	2804.46	1.70448			151200	113000	5100	-1600	5345.09	3.24861			135550	144950	850.003	4850	4923.92	2.99263			156850	169900	1750	-499.996	1820.03	1.10617			231050	155850	-9549.99	6450	11524.1	7.00404
242730	51427.1	-3269.99	-1072.86	3441.49	2.09165			215267	55916.7	7066.67	-2583.33	7524.06	4.57292			156386	113214	10285.7	-1385.71	10378.6	6.30786			127661	145182	-7039.28	5082.15	8682.15	5.27678			154083	169975	-1016.66	-424.996	1101.92	0.669717			236230	155990	-4369.99	6590	7907.27	4.80583
244250	51150	-1749.99	-1350	2210.2	1.3433			206619	56076.9	-1580.77	-2423.08	2893.12	1.75836			141522	113503	-4577.77	-1097.22	4707.43	2.86105			133250	145050	-1450	4950	5158.01	3.1349			150817	169983	-4283.33	-416.663	4303.55	2.61558			233925	156188	-6674.99	6787.5	9519.76	5.78585
251876	51376.3	5876.32	-1123.68	5982.79	3.63618			219625	55975	11425	-2525	11700.7	7.11137			144641	113345	-1459.09	-1254.54	1924.27	1.16952			137988	145175	3287.5	5075	6046.76	3.67506			152900	170150	-2200	-249.996	2214.16	1.3457			235775	156175	-4824.99	6775	8317.53	5.05517
247500	51300	1500.01	-1200	1920.94	1.1675			213971	56512.5	5770.84	-1987.5	6103.5	3.70955			155114	113650	9013.64	-949.998	9063.56	5.50859			140200	145100	5500	5000	7433.04	4.5176			158539	170222	3438.89	-177.774	3443.48	2.09286			236875	156313	-3724.99	6912.5	7852.28	4.77241
243764	51632.1	-2235.71	-867.856	2398.24	1.45759			204677	56381.8	-3522.72	-2118.18	4110.51	2.49826			161967	113425	15866.7	-1175	15910.1	9.66975			132572	145676	-2127.77	5575.93	5968.12	3.62726			159245	170341	4145.46	-59.087	4145.88	2.51975			238350	156450	-2249.99	7050	7400.34	4.49773
248345	51711.9	2345.24	-788.094	2474.12	1.5037			212901	56623	4701.36	-1877.03	5062.21	3.07668			136897	113537	-9203.33	-1063.33	9264.55	5.63075			126341	146468	-8359.09	6368.18	10508.5	6.38677			167050	170150	11950	-249.996	11952.6	7.26448			235412	156826	-5188.18	7426.37	9059.14	5.50591
250150	51550	4150.01	-949.999	4257.35	2.5875			216463	56471.7	8263.05	-2028.26	8508.34	5.17114			145688	113475	-412.497	-1125	1198.24	0.728257			135277	146792	576.926	6692.31	6717.13	4.08249			151742	170319	-3357.69	-80.766	3358.66	2.0413			233124	156788	-7475.64	7388.46	10510.7	6.38812
249027	52516.7	3027.09	16.668	3027.13	1.83981			218520	56520	10320	-1980	10508.2	6.38662			153000	113450	6900	-1150	6995.18	4.25148			127170	146990	-7530	6890	10206.5	6.20325			163813	170225	8712.5	-174.996	8714.26	5.2963			232450	156550	-8149.99	7150	10841.8	6.58937
243294	52513	-2705.55	12.964	2705.58	1.64438			220631	56607.7	12430.8	-1892.31	12574	7.64213			150317	113683	4216.67	-916.664	4315.16	2.62264			137950	147075	3250	6975	7695.01	4.67682			156850	170250	1750	-149.996	1756.42	1.0675			240050	157250	-549.995	7850	7869.25	4.78272
244367	52433.3	-1633.33	-66.666	1634.69	0.99352			205736	56616.7	-2464.28	-1883.33	3101.55	1.88504			157139	113839	11038.9	-761.109	11065.1	6.72507			136650	147665	1950	7565.39	7812.66	4.74832			161075	170510	5975	110.004	5976.02	3.63206			230850	157600	-9749.99	8200	12739.8	7.74291
252336	52664.3	6335.72	164.287	6337.85	3.85198			212283	56683.3	4083.34	-1816.67	4469.22	2.71627			158935	113873	12834.6	-726.921	12855.2	7.81304			135150	147850	450.003	7750	7763.06	4.71818			153123	170863	-1976.66	463.337	2030.24	1.23393			232827	157935	-7773.07	8534.62	11543.8	7.01604
241754	52887.5	-4245.83	387.501	4263.47	2.59123			214913	57156.3	6712.51	-1343.75	6845.68	4.16062			143744	113941	-2356.06	-659.088	2446.51	1.48692			133834	148150	-866.276	8050	8096.48	4.92082			157711	170811	2611.29	411.294	2643.49	1.60664			237200	157800	-3399.99	8400	9062.01	5.50765
243808	53381.6	-2192.1	881.58	2362.73	1.436			203015	57580	-5185	-919.999	5265.98	3.20052			149350	113750	3250	-849.998	3359.32	2.0417			124600	148250	-10100	8150	12978.2	7.88778			159464	171444	4364.07	1043.75	4487.15	2.72717			230300	158100	-10300	8700	13482.6	8.19435
243032	53204.5	-2968.18	704.547	3050.65	1.8541			204108	57736.7	-4092.22	-763.332	4162.8	2.53004			150639	114305	4538.64	-295.452	4548.25	2.7643			123441	148314	-11259.1	8213.64	13936.7	8.47034			152314	170953	-2786.11	552.782	2840.42	1.72633			240700	158130	100.005	8730	8730.58	5.30621
248435	53670	2435.01	1170	2701.51	1.64191			205450	57400	-2750	-1100	2961.84	1.80013			151752	114555	5651.82	-44.543	5652	3.43513			130714	148859	-3986.36	8759.09	9623.55	5.84894			162893	170764	7792.86	364.289	7801.37	4.74147			233788	158288	-6811.53	8888.46	11198.3	6.80603
249890	53630	3890.01	1130	4050.81	2.46197			212988	57673.1	4788.47	-826.922	4859.34	2.95338			152700	114100	6600	-499.998	6618.92	4.0228			134632	149259	-68.179	9159.09	9159.35	5.56681			151360	170955	-3740	555.004	3780.95	2.29796			242917	158283	2316.67	8883.34	9180.45	5.57963
251250	53741.7	5250.01	1241.67	5394.84	3.27884			217914	57559.1	9713.64	-940.908	9759.1	5.93132			140590	114270	-5510	-329.997	5519.87	3.35483			136010	149157	1310	9056.67	9150.92	5.56169			161900	170800	6800	400.004	6811.76	4.14001			234683	158857	-5916.66	9456.67	11155.1	6.77975
243893	54591.4	-2107.14	2091.43	2968.86	1.80439			214540	57847.5	6340.01	-652.499	6373.49	3.87364			156150	114250	10050	-349.997	10056.1	6.11183			126331	149519	-8369.23	9419.23	12600.2	7.65809			166322	171002	11222.4	601.728	11238.5	6.83048			241000	159000	400.005	9600	9608.33	5.83969
245725	53812.5	-274.995	1312.5	1341	0.815024			204790	57830	-3410	-669.999	3475.19	2.11213			143133	114608	-2966.66	8.336	2966.68	1.80307			133363	149563	-1337.5	9462.5	9556.56	5.80822			168400	170800	13300	400.004	13306	8.08704			236188	159604	-4411.53	10203.9	11116.7	6.75641
245067	53833.3	-933.328	1333.33	1627.54	0.989175			218641	58034.4	10440.6	-465.624	10451	6.35184			149655	114750	3555	150.003	3558.17	2.16256			131626	150595	-3073.68	10494.7	10935.6	6.64636			164669	171240	9569.05	840.48	9605.89	5.8382			234600	160750	-5999.99	11350	12838.3	7.80279
246575	54029.2	575.005	1529.17	1633.7	0.992921			212157	58483.3	3956.67	-16.665	3956.71	2.40478			153950	114681	7850	80.772	7850.42	4.77128			135138	150838	437.503	10737.5	10746.4	6.53138			156463	171163	1362.5	762.504	1561.35	0.948949			236836	163857	-3764.28	14457.1	14939.2	9.07963
242430	53990	-3569.99	1490	3868.46	2.35115			214797	58432.4	6597.06	-67.646	6597.41	4.00973			141867	114642	-4233.33	41.669	4233.54	2.57303			139850	151050	5150	10950	12100.6	7.35444			154250	171150	-849.997	750.004	1133.58	0.688959
249212	54088.5	3211.54	1588.46	3582.91	2.1776			217486	58540.9	9286.37	40.91	9286.46	5.64406			143891	115082	-2209.09	481.821	2261.02	1.37419											154630	171300	-469.997	900.004	1015.33	0.617093
248730	54190	2730.01	1690	3210.77	1.95142			203304	58892.3	-4896.15	392.309	4911.84	2.98529			155400	114877	9300	277.275	9304.14	5.65481											166982	171473	11881.8	1072.73	11930.1	7.25083
247729	54940.7	1729.08	2440.7	2991.11	1.81791			213097	58760	4896.67	260.001	4903.57	2.98026			148306	114883	2205.56	283.336	2223.68	1.3515											153726	171356	-1373.53	955.886	1673.41	1.01705
249950	54523.7	3950.01	2023.68	4438.22	2.69743			204696	59409.7	-3504.38	909.65	3620.52	2.20045			159765	115047	13665.2	446.972	13672.5	8.30976											155300	171300	200.003	900.004	921.959	0.560342
245333	54555.6	-666.661	2055.56	2160.96	1.31337			201950	58900	-6250	400.001	6262.78	3.80635			134650	114850	-11450	250.003	11452.7	6.96066											157150	171350	2050	950.004	2259.43	1.37322
246050	54550	50.005	2050	2050.61	1.24631			214680	59128.3	6480.44	628.262	6510.82	3.9571			140200	114988	-5900	387.503	5912.71	3.59359											162987	171597	7886.85	1197.37	7977.22	4.84834
248288	54888.5	2288.47	2388.46	3307.84	2.01042			210511	59469.4	2311.3	969.356	2506.34	1.52329			157250	115158	11150	558.003	11164	6.78516											155844	171915	744.121	1514.71	1687.62	1.02569
246950	55100	950.005	2600	2768.12	1.68239			211750	59203.8	3550.01	703.847	3619.11	2.1996			138630	115363	-7470	763.336	7508.9	4.56371											151600	171650	-3500	1250	3716.52	2.2588
245450	55200	-549.995	2700	2755.45	1.67469			213009	59684.4	4809.38	1184.38	4953.07	3.01034			147350	115150	1250	550.003	1365.65	0.830008											161158	171783	6058.34	1383.34	6214.26	3.77686
247165	55650	1165.01	3150	3358.53	2.04123			212122	59761.1	3922.23	1261.11	4119.98	2.50402			152483	115277	6383.34	676.669	6419.1	3.90136											162150	171650	7050	1250	7159.96	4.35163
249200	56050	3200.01	3550	4779.39	2.90478			214317	59916.7	6116.67	1416.67	6278.58	3.81596			141424	115607	-4676.08	1006.52	4783.18	2.90709											147575	171875	-7525	1475	7668.2	4.66052
242938	56637.5	-3062.49	4137.5	5147.6	3.12857			210991	60038.2	2791.18	1538.24	3186.98	1.93696			146763	115438	662.503	837.503	1067.86	0.649016											149029	172475	-6070.8	2074.8	6415.56	3.89921
244950	56750	-1049.99	4250	4377.78	2.6607			209513	60187.5	1312.51	1687.5	2137.83	1.29932			142450	115488	-3650	887.503	3756.35	2.28301											150347	171989	-4753.03	1589.4	5011.73	3.046
248114	57095.5	2113.64	4595.46	5058.23	3.07426			203614	60531.8	-4586.36	2031.82	5016.27	3.04876			146250	115450	150.003	850.003	863.137	0.524592											153858	171925	-1241.66	1525	1966.56	1.19522
240208	57475	-5791.66	4975	7635.05	4.64038			214800	60300	6600.01	1800	6841.06	4.15781			148583	115517	2483.34	916.669	2647.12	1.60885											157041	172139	1940.91	1738.64	2605.77	1.58371
248100	57800	2100.01	5300	5700.88	3.46484			215595	60415	7395.01	1915	7638.93	4.64274			166550	115632	20450	1031.82	20476	12.4448											155050	172100	-49.997	1700	1700.74	1.03366
240970	58225	-5029.99	5725	7620.79	4.63172			202346	60570.8	-5854.16	2070.83	6209.64	3.77405			158837	115770	12736.7	1170	12790.3	7.7736											153446	172390	-1654	1990	2587.63	1.57269
245075	58425	-924.995	5925	5996.77	3.64468			205689	61002.8	-2511.11	2502.78	3545.36	2.15477			143954	116363	-2146.1	1762.99	2777.39	1.68802											160745	172350	5645	1950	5972.32	3.62982
244083	59483.3	-1916.66	6983.33	7241.59	4.40124			201218	60775	-6982.14	2275	7343.42	4.46314			147782	115968	1682.15	1367.86	2168.1	1.31771											164100	172150	9000	1750	9168.57	5.57241
246850	59650	850.005	7150	7200.35	4.37618			210800	60600	2600.01	2100	3342.16	2.03128			153868	115762	7767.65	1161.77	7854.05	4.77348											150650	172550	-4450	2150	4942.16	3.00372
247913	59825	1912.51	7325	7570.56	4.60118			204612	60892.9	-3588.09	2392.86	4312.79	2.6212			155843	116111	9743.48	1510.87	9859.93	5.9926											155842	172767	741.67	2366.67	2480.16	1.50738
								213150	60800	4950.01	2300	5458.26	3.31738			139400	115850	-6700	1250	6815.6	4.14234											147700	172750	-7400	2350	7764.18	4.71886
								209007	61381.3	806.721	2881.35	2992.15	1.81855			150238	116327	4137.5	1727.09	4483.5	2.72495											154950	172850	-149.997	2450	2454.59	1.49184
								211438	61177.3	3237.88	2677.27	4201.39	2.55349			140238	116143	-5862.5	1542.5	6062.03	3.68434											160000	172850	4900	2450	5478.37	3.32961
								216300	61100	8100.01	2600	8507.06	5.17037			145570	115950	-529.997	1350	1450.31	0.881461											160984	173105	5884.49	2705.18	6476.51	3.93625
								207750	61250	-449.995	2750	2786.58	1.69361			146550	116088	450.003	1487.5	1554.08	0.944529											158970	173600	3869.85	3200.39	5021.77	3.0521
								205973	62277.4	-2226.61	3777.42	4384.83	2.66498			154779	116093	8678.58	1492.86	8806.04	5.35208											164538	173462	9438.24	3061.77	9922.44	6.03059
								194450	61500	-13750	3000	14073.5	8.55348			142331	116400	-3768.75	1800	4176.54	2.53839											165417	173361	10316.7	2961.11	10733.2	6.52336
								199936	61657.1	-8264.28	3157.14	8846.8	5.37685			148431	116613	2331.48	2012.97	3080.24	1.87209											147800	173400	-7300	3000	7892.4	4.79679
								197831	61831.3	-10368.7	3331.25	10890.7	6.6191			151250	116350	5150	1750	5439.21	3.30581											161800	173550	6700	3150	7403.55	4.49968
								203850	61650	-4350	3150	5370.75	3.2642			151906	116644	5805.56	2044.45	6155.02	3.74086											154789	173823	-310.603	3422.73	3436.8	2.08879
								199379	61907.1	-8821.42	3407.14	9456.54	5.74743			157170	116390	11070	1790	11213.8	6.81544											160433	173667	5333.34	3266.67	6254.25	3.80117
								206150	61850	-2049.99	3350	3927.47	2.38701			135336	116543	-10764.3	1942.86	10938.2	6.64795											147290	173930	-7810	3530	8570.7	5.20905
								217479	61950	9278.58	3450	9899.22	6.01648			144610	116570	-1490	1970	2470.02	1.50121											157059	173932	1959.09	3531.82	4038.79	2.45467
								194654	62219.2	-13546.1	3719.23	14047.5	8.53767			149365	117099	3265.39	2498.72	4111.74	2.499											156356	174336	1255.56	3936.11	4131.52	2.51103
								203598	62335.2	-4601.85	3835.19	5990.46	3.64084			145332	117132	-768.458	2531.54	2645.61	1.60793											155509	174338	408.827	3938.24	3959.4	2.40642
								202484	62987.7	-5715.57	4487.71	7266.86	4.4166			147386	117027	1286.37	2427.27	2747.07	1.6696											152750	174300	-2350	3900	4553.3	2.76737
								207350	62734.6	-849.995	4234.62	4319.08	2.62502			141330	116950	-4770	2350	5317.46	3.23181											161588	174450	6488.1	4050	7648.4	4.64849
								208780	63291.3	580.163	4791.27	4826.27	2.93328			146485	116967	384.786	2367.39	2398.46	1.45772											150786	174595	-4313.63	4195.46	6017.42	3.65723
								204550	63300	-3650	4800	6030.13	3.66495			163400	117150	17300	2550	17486.9	10.6281											159713	174841	4612.86	4441.43	6403.5	3.89188
								206056	63526.5	-2144.11	5026.47	5464.67	3.32128			141805	117214	-4295.45	2613.64	5028.12	3.05596											156595	175453	1494.83	5053.45	5269.9	3.20291
								201499	64059.8	-6701.21	5559.76	8707.31	5.29207			153556	117256	7455.89	2655.88	7914.79	4.8104											149633	175358	-5466.66	4958.34	7380.35	4.48558
								206775	64421.4	-1424.99	5921.43	6090.48	3.70163			158135	117274	12034.9	2674.24	12328.4	7.49287											165250	175250	10150	4850	11249.2	6.83698
								205100	64322.7	-3100	5822.73	6596.53	4.00919			140136	117257	-5964.28	2657.15	6529.4	3.9684											157950	175450	2850	5050	5798.71	3.5243
								200482	64614	-7718	6114	9846.24	5.98428			148600	117300	2500	2700	3679.68	2.23641											155337	175697	236.67	5296.67	5301.96	3.22239
								205675	64425	-2524.99	5925	6440.59	3.91442			139229	117609	-6870.69	3008.62	7500.54	4.55863											152450	175900	-2650	5500	6105.12	3.71053
								205967	65132.8	-2232.75	6632.76	6998.48	4.25349			143998	117947	-2101.51	3346.97	3952.03	2.40194											158910	175930	3810	5530	6715.43	4.08146
								209207	64935.7	1007.15	6435.72	6514.05	3.95906			145850	117866	-249.997	3265.79	3275.35	1.99067											145750	176021	-9350	5621.43	10909.8	6.63066
								209283	65861.1	1083.34	7361.11	7440.4	4.52208			147463	117856	1362.5	3256.25	3529.82	2.14533											161392	176258	6291.67	5858.34	8596.81	5.22492
								206379	65907.1	-1821.42	7407.14	7627.8	4.63598			152192	118002	6092.19	3401.57	6977.49	4.24074											156133	176611	1032.61	6210.87	6296.13	3.82662
								207850	65950	-349.995	7450	7458.22	4.53291			142172	118104	-3927.77	3503.71	5263.4	3.19895											158100	176500	3000	6100	6797.8	4.13152
								208892	66466.7	691.671	7966.67	7996.64	4.86014			139875	118232	-6224.51	3632.36	7206.84	4.38012											166100	176500	11000	6100	12578.2	7.64467
																160400	118050	14300	3450	14710.3	8.94052											154650	176579	-449.997	6178.58	6194.94	3.76512
																144722	118361	-1377.77	3761.11	4005.53	2.43445											151666	177097	-3434.21	6697.37	7526.52	4.57442
																149450	118150	3350	3550	4881.09	2.9666											162130	177010	7030	6610	9649.51	5.86472
																138110	118370	-7990	3770	8834.76	5.36953											154574	177374	-526.467	6973.53	6993.38	4.25039
																132300	118600	-13800	4000	14368	8.7325											157273	177273	2173.08	6873.08	7208.43	4.38109
																146600	118450	500.003	3850	3882.34	2.35958											157606	177738	2506	7338	7754.12	4.71275
																148329	118993	2229.25	4393.4	4926.61	2.99426											150886	177641	-4213.63	7240.91	8377.68	5.09173
																145530	118800	-569.997	4200	4238.5	2.57605											164900	177600	9800	7200	12160.6	7.39089
																140759	118953	-5340.62	4353.13	6889.99	4.18755											151983	177783	-3116.66	7383.34	8014.19	4.87081
																143263	119057	-2836.66	4456.67	5282.86	3.21078											153279	178050	-1821.42	7650	7863.85	4.77944
																138786	118943	-7314.28	4342.86	8506.42	5.16998											157000	178150	1900	7750	7979.51	4.84973
																154567	118983	8466.67	4383.34	9534.05	5.79454											151619	178342	-3480.77	7942.31	8671.57	5.27035
																158250	118850	12150	4250	12871.9	7.82318											154439	178394	-661.108	7994.45	8021.74	4.8754
																142750	119000	-3350	4400	5530.15	3.36108											158350	178250	3250	7850	8496.18	5.16375
																144000	118950	-2100	4350	4830.37	2.93577											150986	178541	-4113.63	8140.91	9121.21	5.54363
																158450	118950	12350	4350	13093.7	7.95801											156716	179129	1615.52	8729.31	8877.55	5.39554
																137775	119150	-8325	4550	9487.26	5.7661											157479	179150	2378.58	8750	9067.53	5.51101
																138153	119547	-7946.55	4946.55	9360.34	5.68897											155014	179695	-86.36	9295.46	9295.86	5.64978
																144871	119221	-1228.57	4621.43	4781.95	2.90634											157220	179810	2120	9410	9645.86	5.8625
																152470	119430	6370	4830	7994.11	4.85861											159639	180061	4538.89	9661.11	10674.2	6.4875
																142100	119300	-4000	4700	6171.71	3.751											156225	180550	1125	10150	10212.2	6.20668
																143655	119694	-2445.12	5093.9	5650.35	3.43413											156970	180710	1870	10310	10478.2	6.36838
																147021	119550	921.432	4950	5035.03	3.06016											147100	180800	-8000	10400	13121	7.97458
																147350	119450	1250	4850	5008.5	3.04403											156031	181602	931.485	11201.9	11240.5	6.83169
																153400	119630	7300	5030	8865.16	5.38801											152600	181650	-2500	11250	11524.4	7.00424
																144900	119850	-1200	5250	5385.4	3.2731											147483	181683	-7616.66	11283.3	13613.5	8.27392
																146439	119783	338.892	5183.34	5194.4	3.15702											150858	182004	-4242.3	11603.9	12355	7.50905
																136890	119937	-9210	5336.67	10644.4	6.46941											154500	181883	-599.997	11483.3	11499	6.98879
																141933	120137	-4167.02	5537.24	6930.01	4.21188											160790	181930	5690	11530	12857.6	7.81449
																133530	120110	-12570	5510	13724.6	8.34145											154003	182776	-1097.36	12376.3	12424.9	7.55151
																135974	120298	-10126	5698	11619.1	7.06177											154864	183431	-235.711	13031	13033.1	7.92116
																145714	120319	-386.108	5719.45	5732.46	3.48404											150924	184934	-4176.31	14534.2	15122.3	9.19095
																143346	120426	-2754	5826	6444.13	3.91657
																140805	120532	-5295.45	5931.82	7951.62	4.83278
																138625	120588	-7475	5987.5	9577.36	5.82086
																145000	120500	-1100	5900	6001.67	3.64765
																139650	120650	-6450	6050	8843.36	5.37476
																137139	120978	-8961.11	6377.78	10999	6.68489
																138083	121017	-8016.66	6416.67	10268.4	6.24088
																139000	120850	-7100	6250	9458.99	5.74892
																139978	121330	-6122	6730	9097.9	5.52946
																141483	121372	-4616.66	6772.23	8196.13	4.98139
																144580	121237	-1519.56	6636.96	6808.69	4.13814
																149928	121220	3828.26	6619.57	7646.85	4.64755
																143350	121200	-2750	6600	7150	4.34558
																149200	121350	3100	6750	7427.82	4.51443
																147483	121557	1382.61	6956.52	7092.59	4.31069
																144050	121650	-2050	7050	7342	4.46227
																138530	121910	-7570	7310	10523.4	6.39582
																151900	121950	5800	7350	9362.83	5.69048
																145556	122169	-543.747	7568.75	7588.26	4.61194
																136400	122200	-9700	7600	12322.7	7.48944
																146733	122283	633.337	7683.34	7709.39	4.68556
																143628	122450	-2472.22	7850	8230.09	5.00203
																131650	122350	-14450	7750	16397.1	9.96572
																139250	122609	-6850	8009.26	10539	6.40533
																156100	122400	10000	7800	12682.3	7.70795
																137717	122483	-8383.33	7883.34	11507.7	6.99408
																141743	122679	-4357.14	8078.57	9178.67	5.57855
																136268	123032	-9831.82	8431.82	12952.2	7.87202
																139800	123250	-6300	8650	10701.1	6.50381
																131350	123479	-14750	8878.57	17216	10.4634
																135260	123720	-10840	9120	14166.2	8.60981
																142667	123767	-3433.33	9166.67	9788.54	5.94922
																139791	123915	-6308.82	9314.71	11250.1	6.83752
																137557	124914	-8542.85	10314.3	13392.7	8.13974
																139600	125200	-6500	10600	12434.2	7.55719
																152000	125583	5900	10983.3	12467.7	7.57754
																135179	127464	-10921.4	12864.3	16875.1	10.2562

## Sheet: Sheet3
13	14	15	16	17	18				13	14	15	16	17	18	a.v.		13	14	15	16	17	18	a.v.
um	um	um	um	um	um		um2	um
9.72419	8.72442	8.62093	5.7788	9.46655	2.98057		0.159279	0.13	0	0	0	0	0	0	0		0	0	0	0	0	0	0
9.8228	10.4266	10.152	5.16388	8.67095	3.95797		0.265465	0.26	0	0	0	1	0	1	0.333333		0	0	0	3.76698	0	3.76698	1.25566
8.58717	7.8129	11.4455	4.99256	7.61083	5.4467		0.37165	0.39	0	0	0	1	0	0	0.166667		0	0	0	2.6907	0	0	0.44845
8.88198	8.99538	7.97475	5.04523	6.15459	5.26575		0.477836	0.52	0	0	2	0	2	1	0.833333		0	0	4.18553	0	4.18553	2.09277	1.74397
7.62762	9.75898	4.88282	5.58335	6.76583	3.64238		0.584022	0.65	0	0	1	1	2	1	0.833333		0	0	1.71226	1.71226	3.42453	1.71226	1.42689
7.63871	7.86714	5.73903	4.91555	6.53813	4.25523		0.690208	0.78	1	0	2	2	1	2	1.33333		1.44884	0	2.89768	2.89768	1.44884	2.89768	1.93179
8.19627	6.94845	14.5567	4.56578	6.33407	2.88254		0.796394	0.91	3	0	2	3	4	2	2.33333		3.76698	0	2.51132	3.76698	5.02264	2.51132	2.92987
7.29793	6.04424	6.24633	4.86373	6.65163	3.39441		0.90258	1.04	1	0	1	2	3	3	1.66667		1.10794	0	1.10794	2.21587	3.32381	3.32381	1.84656
7.64648	9.33203	8.12508	3.83487	5.43291	1.56402		1.00877	1.17	1	1	1	1	4	0	1.33333		0.991311	0.991311	0.991311	0.991311	3.96524	0	1.32175
6.80292	9.59462	11.8014	3.86312	4.03781	2.94562		1.11495	1.3	2	0	4	5	3	1	2.5		1.7938	0	3.5876	4.4845	2.6907	0.8969	2.24225
7.15591	7.88222	4.77894	3.8596	7.60601	1.80919		1.22114	1.43	5	1	3	1	2	3	2.5		4.09454	0.818909	2.45673	0.818909	1.63782	2.45673	2.04727
7.76537	9.2466	4.33143	3.96325	5.5228	1.31864		1.32732	1.56	6	0	5	3	5	2	3.5		4.52038	0	3.76698	2.26019	3.76698	1.50679	2.63689
8.01425	7.1387	8.1603	3.3831	4.51934	1.60985		1.43351	1.69	2	5	1	2	2	3	2.5		1.39518	3.48795	0.697589	1.39518	1.39518	2.09277	1.74397
6.2526	6.70305	9.04861	4.0563	5.93119	0.829449		1.53969	1.82	3	2	4	4	0	1	2.33333		1.94844	1.29896	2.59792	2.59792	0	0.649479	1.51545
7.00847	9.07532	3.2355	3.4209	4.74929	1.09779		1.64588	1.95	7	2	2	4	1	1	2.83333		4.25304	1.21516	1.21516	2.43031	0.607578	0.607578	1.72147
6.27859	5.70549	3.79011	3.08347	5.57169	2.1446		1.75207	2.08	2	4	2	0	5	3	2.66667		1.14151	2.28302	1.14151	0	2.85377	1.71226	1.52201
6.15135	6.34354	5.21204	2.7316	4.10247	1.13973		1.85825	2.21	4	0	3	1	5	1	2.33333		2.15256	0	1.61442	0.53814	2.6907	0.53814	1.25566
5.50607	4.33712	12.1323	2.51338	4.08436	0.31185		1.96444	2.34	3	2	3	3	3	1	2.5		1.52715	1.0181	1.52715	1.52715	1.52715	0.509051	1.27263
5.29872	7.54043	6.09791	4.58712	8.7364	1.08279		2.07062	2.47	3	6	6	2	3	2	3.66667		1.44884	2.89768	2.89768	0.965893	1.44884	0.965893	1.7708
4.87698	4.75706	7.46282	2.36428	4.16868	0.59936		2.17681	2.6	3	5	2	0	2	1	2.16667		1.37816	2.29694	0.918776	0	0.918776	0.459388	0.99534
4.81351	4.23862	3.87019	1.888	3.52941	0.817766		2.283	2.73	0	1	3	3	2	3	2		0	0.438021	1.31406	1.31406	0.876042	1.31406	0.876042
5.98199	6.92869	4.56746	2.07579	2.73899	1.5278		2.38918	2.86	2	4	5	0	3	4	3		0.837107	1.67421	2.09277	0	1.25566	1.67421	1.25566
5.08098	4.70786	6.95533	1.93207	2.96706	0.774761		2.49537	2.99	6	6	7	2	3	2	4.33333		2.40446	2.40446	2.8052	0.801485	1.20223	0.801485	1.73655
4.38291	7.8196	3.95153	2.38946	2.32235	2.5575		2.60155	3.12	4	2	7	4	3	1	3.5		1.53754	0.768772	2.6907	1.53754	1.15316	0.384386	1.34535
4.29601	4.33755	5.40517	0.975336	2.25933	0.932484		2.70774	3.25	1	4	5	1	5	1	2.83333		0.369312	1.47725	1.84656	0.369312	1.84656	0.369312	1.04638
4.42225	8.33082	6.29682	1.36024	8.68721	2.14471		2.81392	3.38	3	4	4	2	0	4	2.83333		1.06613	1.4215	1.4215	0.710751	0	1.4215	1.0069
4.36265	3.63018	9.03613	1.95946	2.15657	1.0051		2.92011	3.51	1	1	2	2	5	0	1.83333		0.342453	0.342453	0.684906	0.684906	1.71226	0	0.62783
3.93379	3.64814	10.7593	1.42057	7.5925	2.59053		3.0263	3.64	2	7	6	1	3	3	3.66667		0.660874	2.31306	1.98262	0.330437	0.991311	0.991311	1.2116
3.7836	5.5639	12.2325	2.00908	2.88275	1.43281		3.13248	3.77	4	5	2	4	5	2	3.66667		1.27694	1.59618	0.638471	1.27694	1.59618	0.638471	1.17053
6.02049	6.20436	3.6342	1.94725	3.2832	3.20006		3.23867	3.9	1	9	5	1	2	2	3.33333		0.308769	2.77892	1.54384	0.308769	0.617538	0.617538	1.02923
4.28582	4.75758	2.99263	1.05313	2.56712	2.07696		3.34485	4.03	1	1	3	2	6	2	2.5		0.298967	0.298967	0.8969	0.597933	1.7938	0.597933	0.747417
3.06143	7.13448	4.66147	1.03671	3.37991	2.13454		3.45104	4.16	2	3	4	0	3	2	2.33333		0.579536	0.869303	1.15907	0	0.869303	0.579536	0.676125
3.39125	7.51618	7.17392	1.07919	3.95303	5.26987		3.55723	4.29	6	3	4	1	3	0	2.83333		1.68671	0.843354	1.12447	0.281118	0.843354	0	0.796501
3.68656	3.40665	8.31623	0.390384	4.48191	1.45823		3.66341	4.42	1	4	2	1	4	4	2.66667		0.27297	1.09188	0.545939	0.27297	1.09188	1.09188	0.727919
3.87014	3.46551	2.582	1.59802	2.1826	3.11943		3.7696	4.55	3	3	6	4	4	1	3.5		0.795841	0.795841	1.59168	1.06112	1.06112	0.26528	0.928481
3.01036	3.86367	2.76876	2.7365	1.63043	1.79436		3.87578	4.68	0	4	4	2	6	3	3.16667		0	1.03205	1.03205	0.516025	1.54807	0.774037	0.817039
3.09429	3.92828	9.79002	0.653356	7.0904	1.8723		3.98197	4.81	3	2	5	3	4	1	3		0.753396	0.502264	1.25566	0.753396	1.00453	0.251132	0.753396
3.18009	5.75952	12.5468	0.368881	5.00598	1.74095		4.08815	4.94	0	1	2	2	1	1	1.16667		0	0.244609	0.489218	0.489218	0.244609	0.244609	0.285377
3.11137	8.97624	3.31919	1.21592	5.72788	4.13283		4.19434	5.07	1	2	1	1	2	0	1.16667		0.238417	0.476833	0.238417	0.238417	0.476833	0	0.278153
3.79145	3.01461	10.5606	0.878783	2.28932	3.45977		4.30053	5.2	2	1	1	1	4	3	2		0.465059	0.23253	0.23253	0.23253	0.930119	0.697589	0.465059
2.29625	3.04304	3.24652	1.42137	7.42501	2.39932		4.40671	5.33	0	1	5	0	3	1	1.66667		0	0.226927	1.13463	0	0.68078	0.226927	0.378211
2.60667	3.73923	3.42664	4.39964	1.20002	2.28288		4.5129	5.46	1	1	3	3	5	3	2.66667		0.221587	0.221587	0.664761	0.664761	1.10794	0.664761	0.590899
4.18284	4.881	6.51722	1.67598	3.56279	2.89512		4.61908	5.59	0	2	5	0	1	0	1.33333		0	0.432986	1.08247	0	0.216493	0	0.288658
4.88011	6.64253	1.8975	1.86488	2.36897	3.99815		4.72527	5.72	0	2	5	3	2	3	2.5		0	0.423256	1.05814	0.634884	0.423256	0.634884	0.52907
3.16117	3.32244	4.07763	0.881275	4.16663	3.66557		4.83146	5.85	0	1	2	0	3	1	1.16667		0	0.206977	0.413954	0	0.620931	0.206977	0.241473
2.50158	4.69372	1.86347	4.63703	3.33827	4.6669		4.93764	5.98	2	4	2	0	1	0	1.5		0.405052	0.810103	0.405052	0	0.202526	0	0.303789
1.96791	7.81311	3.74093	0.910647	1.76184	3.06263		5.04383	6.11	1	1	1	1	4	0	1.33333		0.198262	0.198262	0.198262	0.198262	0.793049	0	0.26435
2.0487	2.67969	7.30404	2.42345	2.09512	2.79214		5.15001	6.24	2	2	4	0	2	0	1.66667		0.388349	0.388349	0.776697	0	0.388349	0	0.323624
2.2588	2.5248	4.93247	1.75657	4.61167	2.60671		5.2562	6.37	0	1	3	1	1	1	1.16667		0	0.190252	0.570755	0.190252	0.190252	0.190252	0.22196
2.00004	5.04202	5.65531	1.42997	6.18858	3.4405		5.36238	6.5	0	2	2	1	2	1	1.33333		0	0.372968	0.372968	0.186484	0.372968	0.186484	0.248646
3.5064	3.68205	1.56743	1.50931	1.63365	2.77966		5.46857	6.63	0	2	3	2	2	1	1.66667		0	0.365726	0.548589	0.365726	0.365726	0.182863	0.304772
4.03413	2.81583	2.54946	1.35092	1.13829	4.45647		5.57476	6.76	1	0	3	0	5	2	1.83333		0.17938	0	0.53814	0	0.8969	0.35876	0.328863
2.29229	2.52856	3.04083	3.23304	1.38227	3.70493		5.68094	6.89	1	2	3	0	2	2	1.66667		0.176027	0.352054	0.528081	0	0.352054	0.352054	0.293379
2.9502	3.99664	12.4375	1.62003	7.12403	3.2903		5.78713	7.02	0	3	1	0	2	0	1		0	0.518392	0.172797	0	0.345595	0	0.172797
3.01103	6.01282	1.89666	1.77346	5.33228	2.81321		5.89331	7.15	1	0	2	0	2	0	0.833333		0.169684	0	0.339368	0	0.339368	0	0.141403
1.62459	4.02073	7.24722	3.89781	1.26721	5.87769		5.9995	7.28	1	0	1	1	1	0	0.666667		0.166681	0	0.166681	0.166681	0.166681	0	0.11112
5.23004	3.15438	3.09755	1.96312	0.803367	4.54495		6.10569	7.41	0	2	3	0	2	0	1.16667		0	0.327564	0.491345	0	0.327564	0	0.191079
1.63365	1.96626	2.73962	6.73841	3.34281	4.09791		6.21187	7.54	3	2	2	1	6	0	2.33333		0.482946	0.321964	0.321964	0.160982	0.965893	0	0.375625
4.32329	3.49606	1.29462	2.53972	9.41176	4.49978		6.31806	7.67	1	0	2	0	0	1	0.666667		0.158277	0	0.316553	0	0	0.158277	0.105518
1.46216	4.44827	5.86855	3.28591	4.40771	3.87703		6.42424	7.8	0	5	3	1	2	1	2		0	0.778302	0.466981	0.15566	0.311321	0.15566	0.311321
1.47665	6.53533	2.21684	2.31891	6.20992	5.76221		6.53043	7.93	1	0	2	0	1	0	0.666667		0.153129	0	0.306259	0	0.153129	0	0.102086
2.35617	7.47373	1.00205	2.76604	6.81538	3.44972		6.63661	8.06	0	0	3	0	1	0	0.666667		0	0	0.452038	0	0.150679	0	0.100453
1.92195	3.43888	1.38437	3.17107	3.18027	4.9154		6.7428	8.19	1	0	2	0	1	1	0.833333		0.148306	0	0.296613	0	0.148306	0.148306	0.123589
2.24275	3.92301	11.2173	3.13755	2.98226	4.22		6.84899	8.32	0	1	1	0	0	0	0.333333		0	0.146007	0.146007	0	0	0	0.048669
2.06933	3.11006	3.71115	3.59819	7.5805	3.87953		6.95517	8.45	0	2	0	1	0	0	0.5		0	0.287556	0	0.143778	0	0	0.0718889
3.19355	1.70448	3.24861	2.99263	1.10617	7.00404		7.06136	8.58	1	0	2	0	2	0	0.833333		0.141616	0	0.283232	0	0.283232	0	0.118013
2.09165	4.57292	6.30786	5.27678	0.669717	4.80583		7.16754	8.71	0	1	1	0	1	0	0.5		0	0.139518	0.139518	0	0.139518	0	0.0697589
1.3433	1.75836	2.86105	3.1349	2.61558	5.78585		7.27373	8.84	1	0	1	0	0	0	0.333333		0.137481	0	0.137481	0	0	0	0.045827
3.63618	7.11137	1.16952	3.67506	1.3457	5.05517		7.37992	8.97	0	3	2	0	0	1	1		0	0.406509	0.271006	0	0	0.135503	0.135503
1.1675	3.70955	5.50859	4.5176	2.09286	4.77241		7.4861	9.1	0	0	0	0	1	0	0.166667		0	0	0	0	0.133581	0	0.0222635
1.45759	2.49826	9.66975	3.62726	2.51975	4.49773		7.59229	9.23	0	2	0	0	0	0	0.333333		0	0.263425	0	0	0	0	0.0439042
1.5037	3.07668	5.63075	6.38677	7.26448	5.50591		7.69847	9.36	0	0	0	0	2	0	0.333333		0	0	0	0	0.259792	0	0.0432986
2.5875	5.17114	0.728257	4.08249	2.0413	6.38812		7.80466	9.49	0	1	0	0	0	0	0.166667		0	0.128129	0	0	0	0	0.0213548
1.83981	6.38662	4.25148	6.20325	5.2963	6.58937		7.91084	9.62	1	0	1	0	0	0	0.333333		0.126409	0	0.126409	0	0	0	0.0421363
1.64438	7.64213	2.62264	4.67682	1.0675	4.78272		8.01703	9.75	1	1	1	0	0	0	0.5		0.124734	0.124734	0.124734	0	0	0	0.0623672
0.99352	1.88504	6.72507	4.74832	3.63206	7.74291		8.12322	9.88	0	0	1	0	0	0	0.166667		0	0	0.123104	0	0	0	0.0205173
3.85198	2.71627	7.81304	4.71818	1.23393	7.01604		8.2294	10.01	0	0	0	0	0	0	0		0	0	0	0	0	0	0
2.59123	4.16062	1.48692	4.92082	1.60664	5.50765		8.33559	10.14	0	0	2	0	0	0	0.333333		0	0	0.239935	0	0	0	0.0399892
1.436	3.20052	2.0417	7.88778	2.72717	8.19435		8.44177	10.27	0	0	0	0	0	0	0		0	0	0	0	0	0	0
1.8541	2.53004	2.7643	8.47034	1.72633	5.30621		8.54796	10.4	0	1	1	0	0	0	0.333333		0	0.116987	0.116987	0	0	0	0.0389957
1.64191	1.80013	3.43513	5.84894	4.74147	6.80603		8.65415	10.53	0	0	2	0	0	0	0.333333		0	0	0.231103	0	0	0	0.0385172
2.46197	2.95338	4.0228	5.56681	2.29796	5.57963		8.76033	10.66	0	0	1	0	0	0	0.166667		0	0	0.114151	0	0	0	0.0190252
3.27884	5.93132	3.35483	5.56169	4.14001	6.77975		8.86652	10.79	0	0	0	0	0	0	0		0	0	0	0	0	0	0
1.80439	3.87364	6.11183	7.65809	6.83048	5.83969		8.9727	10.92	0	0	0	0	0	0	0		0	0	0	0	0	0	0
0.815024	2.11213	1.80307	5.80822	8.08704	6.75641		9.07889	11.05	0	0	0	0	0	0	0		0	0	0	0	0	0	0
0.989175	6.35184	2.16256	6.64636	5.8382	7.80279		9.18507	11.18	0	0	1	0	0	0	0.166667		0	0	0.108872	0	0	0	0.0181454
0.992921	2.40478	4.77128	6.53138	0.948949	9.07963		9.29126	11.31	0	0	0	0	0	0	0		0	0	0	0	0	0	0
2.35115	4.00973	2.57303	7.35444	0.688959			9.39745	11.44	0	0	1	0	0	0	0.166667		0	0	0.106412	0	0	0	0.0177353
2.1776	5.64406	1.37419		0.617093			9.50363	11.57	0	0	0	0	0	0	0		0	0	0	0	0	0	0
1.95142	2.98529	5.65481		7.25083			9.60982	11.7	0	0	1	0	0	0	0.166667		0	0	0.10406	0	0	0	0.0173434
1.81791	2.98026	1.3515		1.01705			9.716	11.83	0	0	0	0	0	0	0		0	0	0	0	0	0	0
2.69743	2.20045	8.30976		0.560342			9.82219	11.96	0	0	0	0	0	0	0		0	0	0	0	0	0	0
1.31337	3.80635	6.96066		1.37322			9.92838	12.09	0	0	1	0	0	0	0.166667		0	0	0.100721	0	0	0	0.0167869
1.24631	3.9571	3.59359		4.84834			10.0346	12.22	0	0	1	0	0	0	0.166667		0	0	0.0996556	0	0	0	0.0166093
2.01042	1.52329	6.78516		1.02569			10.1407	12.35	0	0	2	0	0	0	0.333333		0	0	0.197224	0	0	0	0.0328707
1.68239	2.1996	4.56371		2.2588			10.2469	12.48	0	0	1	0	0	0	0.166667		0	0	0.0975902	0	0	0	0.016265
1.67469	3.01034	0.830008		3.77686			10.3531	12.61	0	0	0	0	0	0	0		0	0	0	0	0	0	0
2.04123	2.50402	3.90136		4.35163			10.4593	12.74	0	0	0	0	0	0	0		0	0	0	0	0	0	0
2.90478	3.81596	2.90709		4.66052			10.5655	12.87	0	0	0	0	0	0	0		0	0	0	0	0	0	0
3.12857	1.93696	0.649016		3.89921			10.6717	13	0	0	0	0	0	0	0		0	0	0	0	0	0	0
2.6607	1.29932	2.28301		3.046			10.7779	13.13	0	0	0	0	0	0	0		0	0	0	0	0	0	0
3.07426	3.04876	0.524592		1.19522			10.884	13.26	0	0	0	0	0	0	0		0	0	0	0	0	0	0
4.64038	4.15781	1.60885		1.58371			10.9902	13.39	0	0	0	0	0	0	0		0	0	0	0	0	0	0
3.46484	4.64274	12.4448		1.03366			11.0964	13.52	0	0	0	0	0	0	0		0	0	0	0	0	0	0
4.63172	3.77405	7.7736		1.57269			11.2026	13.65	0	0	0	0	0	0	0		0	0	0	0	0	0	0
3.64468	2.15477	1.68802		3.62982			11.3088	13.78	0	0	0	0	0	0	0		0	0	0	0	0	0	0
4.40124	4.46314	1.31771		5.57241			11.415	13.91	0	0	0	0	0	0	0		0	0	0	0	0	0	0
4.37618	2.03128	4.77348		3.00372			11.5212	14.04	0	0	0	0	0	0	0		0	0	0	0	0	0	0
4.60118	2.6212	5.9926		1.50738			11.6273	14.17	0	0	0	0	0	0	0		0	0	0	0	0	0	0
	3.31738	4.14234		4.71886			11.7335	14.3	0	0	0	0	0	0	0		0	0	0	0	0	0	0
	1.81855	2.72495		1.49184			11.8397	14.43	0	0	1	0	0	0	0.166667		0	0	0.0844615	0	0	0	0.0140769
	2.55349	3.68434		3.32961			11.9459	14.56	0	0	0	0	0	0	0		0	0	0	0	0	0	0
	5.17037	0.881461		3.93625			12.0521	14.69	0	0	0	0	0	0	0		0	0	0	0	0	0	0
	1.69361	0.944529		3.0521			12.1583	14.82	0	0	0	0	0	0	0		0	0	0	0	0	0	0
	2.66498	5.35208		6.03059			12.2645	14.95	0	0	0	0	0	0	0		0	0	0	0	0	0	0
	8.55348	2.53839		6.52336			12.3706	15.08	0	0	0	0	0	0	0		0	0	0	0	0	0	0
	5.37685	1.87209		4.79679			12.4768	15.21	0	0	0	0	0	0	0		0	0	0	0	0	0	0
	6.6191	3.30581		4.49968			12.583	15.34	0	0	0	0	0	0	0		0	0	0	0	0	0	0
	3.2642	3.74086		2.08879			12.6892	15.47	0	0	0	0	0	0	0		0	0	0	0	0	0	0
	5.74743	6.81544		3.80117			12.7954	15.6	0	0	0	0	0	0	0		0	0	0	0	0	0	0
	2.38701	6.64795		5.20905			12.9016	15.73	0	0	0	0	0	0	0		0	0	0	0	0	0	0
	6.01648	1.50121		2.45467			13.0078	15.86	0	0	0	0	0	0	0		0	0	0	0	0	0	0
	8.53767	2.499		2.51103			13.114	15.99	0	0	0	0	0	0	0		0	0	0	0	0	0	0
	3.64084	1.60793		2.40642			13.2201	16.12	0	0	0	0	0	0	0		0	0	0	0	0	0	0
	4.4166	1.6696		2.76737			13.3263	16.25	0	0	0	0	0	0	0		0	0	0	0	0	0	0
	2.62502	3.23181		4.64849			13.4325	16.38	0	0	0	0	0	0	0		0	0	0	0	0	0	0
	2.93328	1.45772		3.65723			13.5387	16.51	0	0	0	0	0	0	0		0	0	0	0	0	0	0
	3.66495	10.6281		3.89188			13.6449	16.64	0	0	0	0	0	0	0		0	0	0	0	0	0	0
	3.32128	3.05596		3.20291			13.7511	16.77	0	0	0	0	0	0	0		0	0	0	0	0	0	0
	5.29207	4.8104		4.48558			13.8573	16.9	0	0	0	0	0	0	0		0	0	0	0	0	0	0
	3.70163	7.49287		6.83698			13.9634	17.03	0	0	0	0	0	0	0		0	0	0	0	0	0	0
	4.00919	3.9684		3.5243			14.0696	17.16	0	0	0	0	0	0	0		0	0	0	0	0	0	0
	5.98428	2.23641		3.22239			14.1758	17.29	0	0	0	0	0	0	0		0	0	0	0	0	0	0
	3.91442	4.55863		3.71053			14.282	17.42	0	0	0	0	0	0	0		0	0	0	0	0	0	0
	4.25349	2.40194		4.08146			14.3882	17.55	0	0	0	0	0	0	0		0	0	0	0	0	0	0
	3.95906	1.99067		6.63066			14.4944	17.68	0	0	0	0	0	0	0		0	0	0	0	0	0	0
	4.52208	2.14533		5.22492			14.6006	17.81	0	0	0	0	0	0	0		0	0	0	0	0	0	0
	4.63598	4.24074		3.82662			14.7067	17.94	0	0	0	0	0	0	0		0	0	0	0	0	0	0
	4.53291	3.19895		4.13152			14.8129	18.07	0	0	0	0	0	0	0		0	0	0	0	0	0	0
	4.86014	4.38012		7.64467			14.9191	18.2	0	0	0	0	0	0	0		0	0	0	0	0	0	0
		8.94052		3.76512			15.0253	18.33	0	0	0	0	0	0	0		0	0	0	0	0	0	0
		2.43445		4.57442			15.1315	18.46	0	0	0	0	0	0	0		0	0	0	0	0	0	0
		2.9666		5.86472			15.2377	18.59	0	0	0	0	0	0	0		0	0	0	0	0	0	0
		5.36953		4.25039			15.3439	18.72	0	0	0	0	0	0	0		0	0	0	0	0	0	0
		8.7325		4.38109			15.45	18.85	0	0	0	0	0	0	0		0	0	0	0	0	0	0
		2.35958		4.71275			15.5562	18.98	0	0	0	0	0	0	0		0	0	0	0	0	0	0
		2.99426		5.09173			15.6624	19.11	0	0	0	0	0	0	0		0	0	0	0	0	0	0
		2.57605		7.39089			15.7686	19.24	0	0	0	0	0	0	0		0	0	0	0	0	0	0
		4.18755		4.87081			15.8748	19.37	0	0	0	0	0	0	0		0	0	0	0	0	0	0
		3.21078		4.77944			15.981	19.5	0	0	0	0	0	0	0		0	0	0	0	0	0	0
		5.16998		4.84973			16.0872	19.63	0	0	0	0	0	0	0		0	0	0	0	0	0	0
		5.79454		5.27035			16.1933	19.76	0	0	0	0	0	0	0		0	0	0	0	0	0	0
		7.82318		4.8754			16.2995	19.89	0	0	0	0	0	0	0		0	0	0	0	0	0	0
		3.36108		5.16375			16.4057	20.02	0	0	0	0	0	0	0		0	0	0	0	0	0	0
		2.93577		5.54363			16.5119	20.15	0	0	0	0	0	0	0		0	0	0	0	0	0	0
		7.95801		5.39554			16.6181	20.28	0	0	0	0	0	0	0		0	0	0	0	0	0	0
		5.7661		5.51101			16.7243	20.41	0	0	0	0	0	0	0		0	0	0	0	0	0	0
		5.68897		5.64978			16.8305	20.54	0	0	0	0	0	0	0		0	0	0	0	0	0	0
		2.90634		5.8625			16.9366	20.67	0	0	0	0	0	0	0		0	0	0	0	0	0	0
		4.85861		6.4875			17.0428	20.8	0	0	0	0	0	0	0		0	0	0	0	0	0	0
		3.751		6.20668			17.149	20.93	0	0	0	0	0	0	0		0	0	0	0	0	0	0
		3.43413		6.36838			17.2552	21.06	0	0	0	0	0	0	0		0	0	0	0	0	0	0
		3.06016		7.97458			17.3614	21.19	0	0	0	0	0	0	0		0	0	0	0	0	0	0
		3.04403		6.83169			17.4676	21.32	0	0	0	0	0	0	0		0	0	0	0	0	0	0
		5.38801		7.00424			17.5738	21.45	0	0	0	0	0	0	0		0	0	0	0	0	0	0
		3.2731		8.27392			17.6799	21.58	0	0	0	0	0	0	0		0	0	0	0	0	0	0
		3.15702		7.50905			17.7861	21.71	0	0	0	0	0	0	0		0	0	0	0	0	0	0
		6.46941		6.98879			17.8923	21.84	0	0	0	0	0	0	0		0	0	0	0	0	0	0
		4.21188		7.81449			17.9985	21.97	0	0	0	0	0	0	0		0	0	0	0	0	0	0
		8.34145		7.55151			18.1047	22.1	0	0	0	0	0	0	0		0	0	0	0	0	0	0
		7.06177		7.92116			18.2109	22.23	0	0	0	0	0	0	0		0	0	0	0	0	0	0
		3.48404		9.19095			18.3171	22.36	0	0	0	0	0	0	0		0	0	0	0	0	0	0
		3.91657					18.4232	22.49	0	0	0	0	0	0	0		0	0	0	0	0	0	0
		4.83278					18.5294	22.62	0	0	0	0	0	0	0		0	0	0	0	0	0	0
		5.82086					18.6356	22.75	0	0	0	0	0	0	0		0	0	0	0	0	0	0
		3.64765					18.7418	22.88	0	0	0	0	0	0	0		0	0	0	0	0	0	0
		5.37476					18.848	23.01	0	0	0	0	0	0	0		0	0	0	0	0	0	0
		6.68489					18.9542	23.14	0	0	0	0	0	0	0		0	0	0	0	0	0	0
		6.24088					19.0604	23.27	0	0	0	0	0	0	0		0	0	0	0	0	0	0
		5.74892					19.1665	23.4	0	0	0	0	0	0	0		0	0	0	0	0	0	0
		5.52946					19.2727	23.53	0	0	0	0	0	0	0		0	0	0	0	0	0	0
		4.98139					19.3789	23.66	0	0	0	0	0	0	0		0	0	0	0	0	0	0
		4.13814					19.4851	23.79	0	0	0	0	0	0	0		0	0	0	0	0	0	0
		4.64755					19.5913	23.92	0	0	0	0	0	0	0		0	0	0	0	0	0	0
		4.34558					19.6975	24.05	0	0	0	0	0	0	0		0	0	0	0	0	0	0
		4.51443					19.8037	24.18	0	0	0	0	0	0	0		0	0	0	0	0	0	0
		4.31069					19.9098	24.31	0	0	0	0	0	0	0		0	0	0	0	0	0	0
		4.46227					20.016	24.44	0	0	0	0	0	0	0		0	0	0	0	0	0	0
		6.39582					20.1222	24.57	0	0	0	0	0	0	0		0	0	0	0	0	0	0
		5.69048					20.2284	24.7	0	0	0	0	0	0	0		0	0	0	0	0	0	0
		4.61194					20.3346	24.83	0	0	0	0	0	0	0		0	0	0	0	0	0	0
		7.48944					20.4408	24.96	0	0	0	0	0	0	0		0	0	0	0	0	0	0
		4.68556					20.547	25.09	0	0	0	0	0	0	0		0	0	0	0	0	0	0
		5.00203					20.6531	25.22	0	0	0	0	0	0	0		0	0	0	0	0	0	0
		9.96572					20.7593	25.35	0	0	0	0	0	0	0		0	0	0	0	0	0	0
		6.40533					20.8655	25.48	0	0	0	0	0	0	0		0	0	0	0	0	0	0
		7.70795					20.9717	25.61	0	0	0	0	0	0	0		0	0	0	0	0	0	0
		6.99408					21.0779	25.74	0	0	0	0	0	0	0		0	0	0	0	0	0	0
		5.57855					21.1841	25.87	0	0	0	0	0	0	0		0	0	0	0	0	0	0
		7.87202					21.2903	26	0	0	0	0	0	0	0		0	0	0	0	0	0	0
		6.50381					21.3964	26.13	0	0	0	0	0	0	0		0	0	0	0	0	0	0
		10.4634					21.5026	26.26	0	0	0	0	0	0	0		0	0	0	0	0	0	0
		8.60981					21.6088	26.39	0	0	0	0	0	0	0		0	0	0	0	0	0	0
		5.94922					21.715	26.52	0	0	0	0	0	0	0		0	0	0	0	0	0	0
		6.83752					21.8212	26.65	0	0	0	0	0	0	0		0	0	0	0	0	0	0
		8.13974					21.9274	26.78	0	0	0	0	0	0	0		0	0	0	0	0	0	0
		7.55719					22.0336	26.91	0	0	0	0	0	0	0		0	0	0	0	0	0	0
		7.57754					22.1397	27.04	0	0	0	0	0	0	0		0	0	0	0	0	0	0
		10.2562					22.2459	27.17	0	0	0	0	0	0	0		0	0	0	0	0	0	0
							22.3521	27.3	0	0	0	0	0	0	0		0	0	0	0	0	0	0
							22.4583	27.43	0	0	0	0	0	0	0		0	0	0	0	0	0	0
							22.5645	27.56	0	0	0	0	0	0	0		0	0	0	0	0	0	0
							22.6707	27.69	0	0	0	0	0	0	0		0	0	0	0	0	0	0
							22.7769	27.82	0	0	0	0	0	0	0		0	0	0	0	0	0	0
							22.883	27.95	0	0	0	0	0	0	0		0	0	0	0	0	0	0
							22.9892	28.08	0	0	0	0	0	0	0		0	0	0	0	0	0	0
							23.0954	28.21	0	0	0	0	0	0	0		0	0	0	0	0	0	0
							23.2016	28.34	0	0	0	0	0	0	0		0	0	0	0	0	0	0
							23.3078	28.47	0	0	0	0	0	0	0		0	0	0	0	0	0	0
							23.414	28.6	0	0	0	0	0	0	0		0	0	0	0	0	0	0
							23.5202	28.73	0	0	0	0	0	0	0		0	0	0	0	0	0	0
							23.6263	28.86	0	0	0	0	0	0	0		0	0	0	0	0	0	0
							23.7325	28.99	0	0	0	0	0	0	0		0	0	0	0	0	0	0
							23.8387	29.12	0	0	0	0	0	0	0		0	0	0	0	0	0	0
							23.9449	29.25	0	0	0	0	0	0	0		0	0	0	0	0	0	0
							24.0511	29.38	0	0	0	0	0	0	0		0	0	0	0	0	0	0
							24.1573	29.51	0	0	0	0	0	0	0		0	0	0	0	0	0	0
							24.2635	29.64	0	0	0	0	0	0	0		0	0	0	0	0	0	0
							24.3696	29.77	0	0	0	0	0	0	0		0	0	0	0	0	0	0
							24.4758	29.9	0	0	0	0	0	0	0		0	0	0	0	0	0	0
							24.582	30.03	0	0	0	0	0	0	0		0	0	0	0	0	0	0
							24.6882	30.16	0	0	0	0	0	0	0		0	0	0	0	0	0	0
								30.29	0	0	0	0	0	0
