# Supplementary material for: Circadian oscillation in primary cilium length by clock genes regulates fibroblast cell migration
Source: EMBO Rep. 2023 Nov 16;24(12):e56870. doi: 10.15252/embr.202356870 (PMC10702818; doi:10.15252/embr.202356870)
Supplement: Supplementary file 11 — Source Data for Figure 4 [file EMBR-24-e56870-s012.zip › Figure 4/4D/DEX vs SR.xlsx]

## Sheet: Sheet1
	a.v.	a.v.			a.v.	a.v.
um	DEX	SR			DEX	SR
0.13	0.166667	0			1.04638	0
0.26	0.166667	0.8			0.62783	3.01358
0.39	0.166667	0.8			0.44845	2.15256
0.52	0.166667	0.6			0.348795	1.25566
0.65	0.333333	0.8			0.570755	1.36981
0.78	0.5	0.8			0.724419	1.15907
0.91	0.333333	2			0.418553	2.51132
1.04	0.666667	1.2			0.738624	1.32952
1.17	1.33333	1.6			1.32175	1.5861
1.3	1.5	2			1.34535	1.7938
1.43	1.66667	0.8			1.36485	0.655127
1.56	2.5	2.4			1.88349	1.80815
1.69	3	2.4			2.09277	1.67421
1.82	2.83333	1.6			1.84019	1.03917
1.95	2.83333	2.8			1.72147	1.70122
2.08	3	1.8			1.71226	1.02736
2.21	2	2.2			1.07628	1.18391
2.34	2.66667	2.4			1.35747	1.22172
2.47	2.83333	1.8			1.36835	0.869303
2.6	2.33333	1.8			1.07191	0.826898
2.73	3.66667	2.6			1.60608	1.13885
2.86	2.5	0.8			1.04638	0.334843
2.99	1.66667	1.4			0.667904	0.56104
3.12	3.33333	2.8			1.28129	1.07628
3.25	2.16667	2.8			0.800176	1.03407
3.38	4.33333	1.2			1.53996	0.426451
3.51	3.16667	1.2			1.08443	0.410943
3.64	2.66667	1.6			0.881165	0.528699
3.77	4.33333	0.8			1.38335	0.255389
3.9	1.83333	1			0.566076	0.308769
4.03	2.83333	2			0.847072	0.597933
4.16	2.66667	1.2			0.772714	0.347721
4.29	2.83333	1			0.796501	0.281118
4.42	3.66667	1.4			1.00089	0.382157
4.55	3.16667	0.6			0.840054	0.159168
4.68	3.5	1.8			0.903043	0.464422
4.81	2.16667	0.8			0.544119	0.200906
4.94	2	1			0.489218	0.244609
5.07	3.33333	0.2			0.794722	0.0476833
5.2	2.5	0.8			0.581324	0.186024
5.33	2	0.2			0.453853	0.0453853
5.46	2.33333	0.4			0.517037	0.0886348
5.59	1.83333	0.4			0.396904	0.0865973
5.72	3	0			0.634884	0
5.85	2	0.6			0.413954	0.124186
5.98	3.33333	0			0.675086	0
6.11	3.16667	0.4			0.62783	0.0793049
6.24	1.33333	0.4			0.258899	0.0776697
6.37	2.33333	0			0.44392	0
6.5	3	0.6			0.559453	0.111891
6.63	2.16667	0.2			0.396203	0.0365726
6.76	3.5	0.2			0.62783	0.035876
6.89	2	0.2			0.352054	0.0352054
7.02	1.33333	0			0.230396	0
7.15	2.16667	0.2			0.367648	0.0339368
7.28	1.33333	0.2			0.222241	0.0333361
7.41	2.5	0.2			0.409454	0.0327564
7.54	2	0.4			0.321964	0.0643928
7.67	1.83333	0			0.290174	0
7.8	2.33333	0.2			0.363208	0.0311321
7.93	1.16667	0			0.178651	0
8.06	1.5	0.2			0.226019	0.0301358
8.19	1.5	0			0.22246	0
8.32	1.83333	0.2			0.26768	0.0292014
8.45	1.83333	0			0.263593	0
8.58	2	0			0.283232	0
8.71	1.33333	0.4			0.186024	0.0558071
8.84	2	0			0.274962	0
8.97	1.16667	0			0.158087	0
9.1	1.33333	0			0.178108	0
9.23	1.33333	0.2			0.175617	0.0263425
9.36	1.16667	0.2			0.151545	0.0259792
9.49	1.16667	0			0.149483	0
9.62	0.833333	0			0.105341	0
9.75	1.5	0			0.187102	0
9.88	1.16667	0			0.143621	0
10.01	1	0			0.121516	0
10.14	0.833333	0			0.099973	0
10.27	1	0			0.118459	0
10.4	0.833333	0			0.0974892	0
10.53	0.5	0			0.0577758	0
10.66	0.666667	0			0.0761006	0
10.79	0.166667	0			0.0187973	0
10.92	0.5	0.2			0.0557246	0.0222898
11.05	0.5	0			0.0550728	0
11.18	0.5	0			0.0544361	0
11.31	0.166667	0			0.017938	0
11.44	1	0			0.106412	0
11.57	0.5	0			0.0526115	0
11.7	0.166667	0			0.0173434	0
11.83	0.5	0			0.0514615	0
11.96	0.333333	0			0.0339368	0
12.09	0.666667	0			0.0671476	0
12.22	0.333333	0			0.0332185	0
12.35	0.833333	0			0.0821767	0
12.48	0.5	0			0.0487951	0
12.61	0.333333	0			0.0321964	0
12.74	0.166667	0			0.0159348	0
12.87	0.833333	0			0.0788731	0
13	0.166667	0			0.0156177	0
13.13	0.166667	0			0.0154638	0
13.26	0.166667	0			0.0153129	0
13.39	1.16667	0			0.106155	0
13.52	0	0			0	0
13.65	0.666667	0			0.05951	0
13.78	0.166667	0			0.0147378	0
13.91	0.166667	0			0.0146007	0
14.04	0.5	0			0.0433984	0
14.17	0	0			0	0
14.3	0.166667	0			0.0142043	0
14.43	0.166667	0			0.0140769	0
14.56	0.166667	0			0.0139518	0
14.69	0.333333	0			0.0276577	0
14.82	0.666667	0			0.0548323	0
14.95	0.166667	0			0.0135894	0
15.08	0.333333	0			0.0269455	0
15.21	0.166667	0			0.0133581	0
15.34	0	0			0	0
15.47	0	0			0	0
15.6	0.5	0			0.0390766	0
15.73	0	0			0	0
15.86	0	0			0	0
15.99	0	0			0	0
16.12	0.166667	0			0.012607	0
16.25	0.333333	0			0.0250132	0
16.38	0	0			0	0
16.51	0.333333	0			0.0246208	0
16.64	0.166667	0			0.0122146	0
16.77	0	0			0	0
16.9	0.166667	0			0.0120274	0
17.03	0.166667	0			0.0119359	0
17.16	0	0			0	0
17.29	0	0			0	0
17.42	0	0			0	0
17.55	0.5	0			0.0347507	0
17.68	0.166667	0			0.0114987	0
17.81	0	0			0	0
17.94	0.333333	0			0.0226653	0
18.07	0.166667	0			0.0112514	0
18.2	0	0			0	0
18.33	0	0			0	0
18.46	0	0			0	0
18.59	0.5	0			0.0328134	0
18.72	0	0			0	0
18.85	0.333333	0			0.0215749	0
18.98	0	0			0	0
19.11	0	0			0	0
19.24	0	0			0	0
19.37	0.333333	0			0.0209977	0
19.5	0	0			0	0
19.63	0	0			0	0
19.76	0	0			0	0
19.89	0.333333	0			0.0204505	0
20.02	0	0			0	0
20.15	0.166667	0			0.0100937	0
20.28	0.166667	0			0.0100292	0
20.41	0.333333	0			0.0199311	0
20.54	0.166667	0			0.00990268	0
20.67	0	0			0	0
20.8	0	0			0	0
20.93	0.166667	0			0.00971873	0
21.06	0.166667	0			0.00965893	0
21.19	0.166667	0			0.00959985	0
21.32	0.166667	0			0.00954149	0
21.45	0.166667	0			0.00948384	0
21.58	0	0			0	0
21.71	0.166667	0			0.0093706	0
21.84	0	0			0	0
21.97	0	0			0	0
22.1	0	0			0	0
22.23	0	0			0	0
22.36	0.333333	0			0.018198	0
22.49	0	0			0	0
22.62	0	0			0	0
22.75	0	0			0	0
22.88	0	0			0	0
23.01	0	0			0	0
23.14	0.166667	0			0.00879314	0
23.27	0	0			0	0
23.4	0	0			0	0
23.53	0	0			0	0
23.66	0	0			0	0
23.79	0.166667	0			0.00855354	0
23.92	0	0			0	0
24.05	0	0			0	0
24.18	0.166667	0			0.00841595	0
24.31	0	0			0	0
24.44	0	0			0	0
24.57	0	0			0	0
24.7	0	0			0	0
24.83	0	0			0	0
24.96	0	0			0	0
25.09	0	0			0	0
25.22	0	0			0	0
25.35	0	0			0	0
25.48	0	0			0	0
25.61	0	0			0	0
25.74	0	0			0	0
25.87	0	0			0	0
26	0	0			0	0
26.13	0	0			0	0
26.26	0	0			0	0
26.39	0	0			0	0
26.52	0	0			0	0
26.65	0	0			0	0
26.78	0	0			0	0
26.91	0	0			0	0
27.04	0	0			0	0
27.17	0	0			0	0
27.3	0	0			0	0
27.43	0	0			0	0
27.56	0	0			0	0
27.69	0	0			0	0
27.82	0	0			0	0
27.95	0	0			0	0
28.08	0	0			0	0
28.21	0	0			0	0
28.34	0	0			0	0
28.47	0	0			0	0
28.6	0	0			0	0
28.73	0	0			0	0
28.86	0	0			0	0
28.99	0	0			0	0
29.12	0	0			0	0
29.25	0	0			0	0
29.38	0	0			0	0
29.51	0	0			0	0
29.64	0	0			0	0
29.77	0	0			0	0
29.9	0	0			0	0
30.03	0	0			0	0
30.16	0	0			0	0
30.29

## Sheet: Sheet1 (2)
	a.v.	a.v.				a.v.	a.v.
um	DEX	SR				DEX	SR
0.13	0.166667	0	0.166667	0		1.04638	0	1.04638	0
0.26	0.166667	0.8	-0.633333	0		0.62783	3.01358	-2.38575	0
0.39	0.166667	0.8	-0.633333	0		0.44845	2.15256	-1.70411	0
0.52	0.166667	0.6	-0.433333	0		0.348795	1.25566	-0.906866	0
0.65	0.333333	0.8	-0.466667	0		0.570755	1.36981	-0.799057	0
0.78	0.5	0.8	-0.3	0		0.724419	1.15907	-0.434652	0
0.91	0.333333	2	-1.66667	0		0.418553	2.51132	-2.09277	0
1.04	0.666667	1.2	-0.533333	0		0.738624	1.32952	-0.590899	0
1.17	1.33333	1.6	-0.266667	0		1.32175	1.5861	-0.26435	0
1.3	1.5	2	-0.5	0		1.34535	1.7938	-0.44845	0
1.43	1.66667	0.8	0.866667	0		1.36485	0.655127	0.709721	0
1.56	2.5	2.4	0.1	0		1.88349	1.80815	0.0753396	0
1.69	3	2.4	0.6	0		2.09277	1.67421	0.418553	0
1.82	2.83333	1.6	1.23333	0		1.84019	1.03917	0.801025	0
1.95	2.83333	2.8	0.0333333	0		1.72147	1.70122	0.0202526	0
2.08	3	1.8	1.2	0		1.71226	1.02736	0.684906	0
2.21	2	2.2	-0.2	0		1.07628	1.18391	-0.107628	0
2.34	2.66667	2.4	0.266667	0		1.35747	1.22172	0.135747	0
2.47	2.83333	1.8	1.03333	0		1.36835	0.869303	0.499044	0
2.6	2.33333	1.8	0.533333	0		1.07191	0.826898	0.245007	0
2.73	3.66667	2.6	1.06667	0		1.60608	1.13885	0.467222	0
2.86	2.5	0.8	1.7	0		1.04638	0.334843	0.711541	0
2.99	1.66667	1.4	0.266667	0		0.667904	0.56104	0.106865	0
3.12	3.33333	2.8	0.533333	0		1.28129	1.07628	0.205006	0
3.25	2.16667	2.8	-0.633333	0		0.800176	1.03407	-0.233898	0
3.38	4.33333	1.2	3.13333	0		1.53996	0.426451	1.11351	0
3.51	3.16667	1.2	1.96667	0		1.08443	0.410943	0.673491	0
3.64	2.66667	1.6	1.06667	0		0.881165	0.528699	0.352466	0
3.77	4.33333	0.8	3.53333	0		1.38335	0.255389	1.12797	0
3.9	1.83333	1	0.833333	0		0.566076	0.308769	0.257307	0
4.03	2.83333	2	0.833333	0		0.847072	0.597933	0.249139	0
4.16	2.66667	1.2	1.46667	0		0.772714	0.347721	0.424993	0
4.29	2.83333	1	1.83333	0		0.796501	0.281118	0.515383	0
4.42	3.66667	1.4	2.26667	0		1.00089	0.382157	0.618731	0
4.55	3.16667	0.6	2.56667	0		0.840054	0.159168	0.680886	0
4.68	3.5	1.8	1.7	0		0.903043	0.464422	0.438621	0
4.81	2.16667	0.8	1.36667	0		0.544119	0.200906	0.343214	0
4.94	2	1	1	0		0.489218	0.244609	0.244609	0
5.07	3.33333	0.2	3.13333	0		0.794722	0.0476833	0.747038	0
5.2	2.5	0.8	1.7	0		0.581324	0.186024	0.3953	0
5.33	2	0.2	1.8	0		0.453853	0.0453853	0.408468	0
5.46	2.33333	0.4	1.93333	0		0.517037	0.0886348	0.428402	0
5.59	1.83333	0.4	1.43333	0		0.396904	0.0865973	0.310307	0
5.72	3	0	3	0		0.634884	0	0.634884	0
5.85	2	0.6	1.4	0		0.413954	0.124186	0.289768	0
5.98	3.33333	0	3.33333	0		0.675086	0	0.675086	0
6.11	3.16667	0.4	2.76667	0		0.62783	0.0793049	0.548525	0
6.24	1.33333	0.4	0.933333	0		0.258899	0.0776697	0.181229	0
6.37	2.33333	0	2.33333	0		0.44392	0	0.44392	0
6.5	3	0.6	2.4	0		0.559453	0.111891	0.447562	0
6.63	2.16667	0.2	1.96667	0		0.396203	0.0365726	0.359631	0
6.76	3.5	0.2	3.3	0		0.62783	0.035876	0.591954	0
6.89	2	0.2	1.8	0		0.352054	0.0352054	0.316849	0
7.02	1.33333	0	1.33333	0		0.230396	0	0.230396	0
7.15	2.16667	0.2	1.96667	0		0.367648	0.0339368	0.333712	0
7.28	1.33333	0.2	1.13333	0		0.222241	0.0333361	0.188905	0
7.41	2.5	0.2	2.3	0		0.409454	0.0327564	0.376698	0
7.54	2	0.4	1.6	0		0.321964	0.0643928	0.257571	0
7.67	1.83333	0	1.83333	0		0.290174	0	0.290174	0
7.8	2.33333	0.2	2.13333	0		0.363208	0.0311321	0.332075	0
7.93	1.16667	0	1.16667	0		0.178651	0	0.178651	0
8.06	1.5	0.2	1.3	0		0.226019	0.0301358	0.195883	0
8.19	1.5	0	1.5	0		0.22246	0	0.22246	0
8.32	1.83333	0.2	1.63333	0		0.26768	0.0292014	0.238478	0
8.45	1.83333	0	1.83333	0		0.263593	0	0.263593	0
8.58	2	0	2	0		0.283232	0	0.283232	0
8.71	1.33333	0.4	0.933333	0		0.186024	0.0558071	0.130217	0
8.84	2	0	2	0		0.274962	0	0.274962	0
8.97	1.16667	0	1.16667	0		0.158087	0	0.158087	0
9.1	1.33333	0	1.33333	0		0.178108	0	0.178108	0
9.23	1.33333	0.2	1.13333	0		0.175617	0.0263425	0.149274	0
9.36	1.16667	0.2	0.966667	0		0.151545	0.0259792	0.125566	0
9.49	1.16667	0	1.16667	0		0.149483	0	0.149483	0
9.62	0.833333	0	0.833333	0		0.105341	0	0.105341	0
9.75	1.5	0	1.5	0		0.187102	0	0.187102	0
9.88	1.16667	0	1.16667	0		0.143621	0	0.143621	0
10.01	1	0	1	0		0.121516	0	0.121516	0
10.14	0.833333	0	0.833333	0		0.099973	0	0.099973	0
10.27	1	0	1	0		0.118459	0	0.118459	0
10.4	0.833333	0	0.833333	0		0.0974892	0	0.0974892	0
10.53	0.5	0	0.5	0		0.0577758	0	0.0577758	0
10.66	0.666667	0	0.666667	0		0.0761006	0	0.0761006	0
10.79	0.166667	0	0.166667	0		0.0187973	0	0.0187973	0
10.92	0.5	0.2	0.3	0		0.0557246	0.0222898	0.0334347	0
11.05	0.5	0	0.5	0		0.0550728	0	0.0550728	0
11.18	0.5	0	0.5	0		0.0544361	0	0.0544361	0
11.31	0.166667	0	0.166667	0		0.017938	0	0.017938	0
11.44	1	0	1	0		0.106412	0	0.106412	0
11.57	0.5	0	0.5	0		0.0526115	0	0.0526115	0
11.7	0.166667	0	0.166667	0		0.0173434	0	0.0173434	0
11.83	0.5	0	0.5	0		0.0514615	0	0.0514615	0
11.96	0.333333	0	0.333333	0		0.0339368	0	0.0339368	0
12.09	0.666667	0	0.666667	0		0.0671476	0	0.0671476	0
12.22	0.333333	0	0.333333	0		0.0332185	0	0.0332185	0
12.35	0.833333	0	0.833333	0		0.0821767	0	0.0821767	0
12.48	0.5	0	0.5	0		0.0487951	0	0.0487951	0
12.61	0.333333	0	0.333333	0		0.0321964	0	0.0321964	0
12.74	0.166667	0	0.166667	0		0.0159348	0	0.0159348	0
12.87	0.833333	0	0.833333	0		0.0788731	0	0.0788731	0
13	0.166667	0	0.166667	0		0.0156177	0	0.0156177	0
13.13	0.166667	0	0.166667	0		0.0154638	0	0.0154638	0
13.26	0.166667	0	0.166667	0		0.0153129	0	0.0153129	0
13.39	1.16667	0	1.16667	0		0.106155	0	0.106155	0
13.52	0	0	0	0		0	0	0	0
13.65	0.666667	0	0.666667	0		0.05951	0	0.05951	0
13.78	0.166667	0	0.166667	0		0.0147378	0	0.0147378	0
13.91	0.166667	0	0.166667	0		0.0146007	0	0.0146007	0
14.04	0.5	0	0.5	0		0.0433984	0	0.0433984	0
14.17	0	0	0	0		0	0	0	0
14.3	0.166667	0	0.166667	0		0.0142043	0	0.0142043	0
14.43	0.166667	0	0.166667	0		0.0140769	0	0.0140769	0
14.56	0.166667	0	0.166667	0		0.0139518	0	0.0139518	0
14.69	0.333333	0	0.333333	0		0.0276577	0	0.0276577	0
14.82	0.666667	0	0.666667	0		0.0548323	0	0.0548323	0
14.95	0.166667	0	0.166667	0		0.0135894	0	0.0135894	0
15.08	0.333333	0	0.333333	0		0.0269455	0	0.0269455	0
15.21	0.166667	0	0.166667	0		0.0133581	0	0.0133581	0
15.34	0	0	0	0		0	0	0	0
15.47	0	0	0	0		0	0	0	0
15.6	0.5	0	0.5	0		0.0390766	0	0.0390766	0
15.73	0	0	0	0		0	0	0	0
15.86	0	0	0	0		0	0	0	0
15.99	0	0	0	0		0	0	0	0
16.12	0.166667	0	0.166667	0		0.012607	0	0.012607	0
16.25	0.333333	0	0.333333	0		0.0250132	0	0.0250132	0
16.38	0	0	0	0		0	0	0	0
16.51	0.333333	0	0.333333	0		0.0246208	0	0.0246208	0
16.64	0.166667	0	0.166667	0		0.0122146	0	0.0122146	0
16.77	0	0	0	0		0	0	0	0
16.9	0.166667	0	0.166667	0		0.0120274	0	0.0120274	0
17.03	0.166667	0	0.166667	0		0.0119359	0	0.0119359	0
17.16	0	0	0	0		0	0	0	0
17.29	0	0	0	0		0	0	0	0
17.42	0	0	0	0		0	0	0	0
17.55	0.5	0	0.5	0		0.0347507	0	0.0347507	0
17.68	0.166667	0	0.166667	0		0.0114987	0	0.0114987	0
17.81	0	0	0	0		0	0	0	0
17.94	0.333333	0	0.333333	0		0.0226653	0	0.0226653	0
18.07	0.166667	0	0.166667	0		0.0112514	0	0.0112514	0
18.2	0	0	0	0		0	0	0	0
18.33	0	0	0	0		0	0	0	0
18.46	0	0	0	0		0	0	0	0
18.59	0.5	0	0.5	0		0.0328134	0	0.0328134	0
18.72	0	0	0	0		0	0	0	0
18.85	0.333333	0	0.333333	0		0.0215749	0	0.0215749	0
18.98	0	0	0	0		0	0	0	0
19.11	0	0	0	0		0	0	0	0
19.24	0	0	0	0		0	0	0	0
19.37	0.333333	0	0.333333	0		0.0209977	0	0.0209977	0
19.5	0	0	0	0		0	0	0	0
19.63	0	0	0	0		0	0	0	0
19.76	0	0	0	0		0	0	0	0
19.89	0.333333	0	0.333333	0		0.0204505	0	0.0204505	0
20.02	0	0	0	0		0	0	0	0
20.15	0.166667	0	0.166667	0		0.0100937	0	0.0100937	0
20.28	0.166667	0	0.166667	0		0.0100292	0	0.0100292	0
20.41	0.333333	0	0.333333	0		0.0199311	0	0.0199311	0
20.54	0.166667	0	0.166667	0		0.00990268	0	0.00990268	0
20.67	0	0	0	0		0	0	0	0
20.8	0	0	0	0		0	0	0	0
20.93	0.166667	0	0.166667	0		0.00971873	0	0.00971873	0
21.06	0.166667	0	0.166667	0		0.00965893	0	0.00965893	0
21.19	0.166667	0	0.166667	0		0.00959985	0	0.00959985	0
21.32	0.166667	0	0.166667	0		0.00954149	0	0.00954149	0
21.45	0.166667	0	0.166667	0		0.00948384	0	0.00948384	0
21.58	0	0	0	0		0	0	0	0
21.71	0.166667	0	0.166667	0		0.0093706	0	0.0093706	0
21.84	0	0	0	0		0	0	0	0
21.97	0	0	0	0		0	0	0	0
22.1	0	0	0	0		0	0	0	0
22.23	0	0	0	0		0	0	0	0
22.36	0.333333	0	0.333333	0		0.018198	0	0.018198	0
22.49	0	0	0	0		0	0	0	0
22.62	0	0	0	0		0	0	0	0
22.75	0	0	0	0		0	0	0	0
22.88	0	0	0	0		0	0	0	0
23.01	0	0	0	0		0	0	0	0
23.14	0.166667	0	0.166667	0		0.00879314	0	0.00879314	0
23.27	0	0	0	0		0	0	0	0
23.4	0	0	0	0		0	0	0	0
23.53	0	0	0	0		0	0	0	0
23.66	0	0	0	0		0	0	0	0
23.79	0.166667	0	0.166667	0		0.00855354	0	0.00855354	0
23.92	0	0	0	0		0	0	0	0
24.05	0	0	0	0		0	0	0	0
24.18	0.166667	0	0.166667	0		0.00841595	0	0.00841595	0
24.31	0	0	0	0		0	0	0	0

## Sheet: 24cells
	a.v.	a.v.				a.v.	a.v.
um	DEX	SR				DEX	SR
0.13	0.0416667	0.0416667	0	0		0.261596	0.261596	0	0
0.26	0.125	0.375	-0.25	0		0.470873	1.41262	-0.941745	0
0.39	0.333333	0.458333	-0.125	0		0.8969	1.23324	-0.336338	0
0.52	0.458333	0.583333	-0.125	0		0.959185	1.22078	-0.261596	0
0.65	0.458333	0.916667	-0.458333	0		0.784788	1.56958	-0.784788	0
0.78	0.875	0.625	0.25	0		1.26773	0.905524	0.36221	0
0.91	1.04167	1.45833	-0.416667	0		1.30798	1.83117	-0.523192	0
1.04	1.33333	1.04167	0.291667	0		1.47725	1.1541	0.323148	0
1.17	1.33333	1.33333	0	0		1.32175	1.32175	0	0
1.3	2.375	1.79167	0.583333	0		2.13014	1.60695	0.523192	0
1.43	1.875	1.66667	0.208333	0		1.53545	1.36485	0.170606	0
1.56	2.79167	1.70833	1.08333	0		2.10323	1.28705	0.816179	0
1.69	2.54167	2.08333	0.458333	0		1.77304	1.45331	0.319728	0
1.82	2.70833	1.45833	1.25	0		1.75901	0.947158	0.811849	0
1.95	2.70833	2.5	0.208333	0		1.64552	1.51894	0.126579	0
2.08	2.5	2.125	0.375	0		1.42689	1.21285	0.214033	0
2.21	2.625	1.54167	1.08333	0		1.41262	0.829633	0.582985	0
2.34	2.54167	1.79167	0.75	0		1.29384	0.912051	0.381789	0
2.47	3.29167	1.91667	1.375	0		1.5897	0.925647	0.664051	0
2.6	2.45833	1.875	0.583333	0		1.12933	0.861352	0.267976	0
2.73	2.875	1.875	1	0		1.25931	0.821289	0.438021	0
2.86	2.75	1.20833	1.54167	0		1.15102	0.505752	0.64527	0
2.99	3.16667	1.66667	1.5	0		1.26902	0.667904	0.601114	0
3.12	3.45833	1.58333	1.875	0		1.32933	0.608611	0.720723	0
3.25	2.45833	1.83333	0.625	0		0.907892	0.677072	0.23082	0
3.38	3.04167	1.41667	1.625	0		1.08093	0.503449	0.577485	0
3.51	2.625	1.54167	1.08333	0		0.898939	0.527948	0.370991	0
3.64	3.08333	0.833333	2.25	0		1.01885	0.275364	0.743483	0
3.77	3.625	1.125	2.5	0		1.15723	0.35914	0.798089	0
3.9	2.66667	1.04167	1.625	0		0.823384	0.321634	0.50175	0
4.03	2.58333	0.958333	1.625	0		0.772331	0.28651	0.485821	0
4.16	2.29167	1.29167	1	0		0.664051	0.374283	0.289768	0
4.29	2.58333	0.708333	1.875	0		0.726221	0.199125	0.527096	0
4.42	3.08333	1.16667	1.91667	0		0.841656	0.318465	0.523192	0
4.55	2.875	0.75	2.125	0		0.762681	0.19896	0.563721	0
4.68	2.58333	0.916667	1.66667	0		0.666532	0.236511	0.430021	0
4.81	2.5	0.625	1.875	0		0.62783	0.156958	0.470873	0
4.94	1.79167	0.75	1.04167	0		0.438258	0.183457	0.254801	0
5.07	1.95833	0.458333	1.5	0		0.466899	0.109274	0.357625	0
5.2	2.16667	0.416667	1.75	0		0.503814	0.0968874	0.406927	0
5.33	1.75	0.375	1.375	0		0.397121	0.0850975	0.312024	0
5.46	2.41667	0.458333	1.95833	0		0.535502	0.101561	0.433941	0
5.59	1.70833	0.416667	1.29167	0		0.369842	0.0902055	0.279637	0
5.72	2.58333	0.5	2.08333	0		0.546706	0.105814	0.440892	0
5.85	1.5	0.5	1	0		0.310465	0.103488	0.206977	0
5.98	2	0.166667	1.83333	0		0.405052	0.0337543	0.371297	0
6.11	1.79167	0.333333	1.45833	0		0.35522	0.0660874	0.289132	0
6.24	1.66667	0.416667	1.25	0		0.323624	0.0809059	0.242718	0
6.37	1.79167	0.208333	1.58333	0		0.340867	0.0396357	0.301232	0
6.5	1.54167	0.416667	1.125	0		0.287496	0.0777018	0.209795	0
6.63	1.91667	0.166667	1.75	0		0.350488	0.0304772	0.320011	0
6.76	1.75	0.25	1.5	0		0.313915	0.044845	0.26907	0
6.89	1.5	0.291667	1.20833	0		0.264041	0.0513413	0.212699	0
7.02	1.125	0.25	0.875	0		0.194397	0.0431993	0.151198	0
7.15	1.16667	0.208333	0.958333	0		0.197964	0.0353508	0.162614	0
7.28	0.875	0.0833333	0.791667	0		0.145845	0.01389	0.131955	0
7.41	1.33333	0.166667	1.16667	0		0.218376	0.027297	0.191079	0
7.54	1.58333	0.125	1.45833	0		0.254888	0.0201228	0.234766	0
7.67	0.833333	0.166667	0.666667	0		0.131897	0.0263794	0.105518	0
7.8	1.41667	0.208333	1.20833	0		0.220519	0.0324292	0.18809	0
7.93	1.16667	0.0416667	1.125	0		0.178651	0.00638039	0.17227	0
8.06	0.958333	0.208333	0.75	0		0.144401	0.0313915	0.113009	0
8.19	1	0	1	0		0.148306	0	0.148306	0
8.32	0.958333	0.0416667	0.916667	0		0.139923	0.00608363	0.13384	0
8.45	0.833333	0	0.833333	0		0.119815	0	0.119815	0
8.58	1.08333	0.0416667	1.04167	0		0.153417	0.00590066	0.147516	0
8.71	1.08333	0.125	0.958333	0		0.151144	0.0174397	0.133705	0
8.84	0.958333	0	0.958333	0		0.131753	0	0.131753	0
8.97	1.125	0.0416667	1.08333	0		0.152441	0.00564595	0.146795	0
9.1	0.625	0	0.625	0		0.0834881	0	0.0834881	0
9.23	0.75	0.0416667	0.708333	0		0.0987845	0.00548803	0.0932964	0
9.36	1	0.0416667	0.958333	0		0.129896	0.00541233	0.124484	0
9.49	0.833333	0.0416667	0.791667	0		0.106774	0.00533869	0.101435	0
9.62	0.583333	0	0.583333	0		0.0737384	0	0.0737384	0
9.75	0.625	0.0416667	0.583333	0		0.077959	0.00519727	0.0727618	0
9.88	1	0	1	0		0.123104	0	0.123104	0
10.01	0.625	0.0416667	0.583333	0		0.0759472	0.00506315	0.070884	0
10.14	0.333333	0	0.333333	0		0.0399892	0	0.0399892	0
10.27	0.375	0	0.375	0		0.0444219	0	0.0444219	0
10.4	0.625	0	0.625	0		0.0731169	0	0.0731169	0
10.53	0.5	0	0.5	0		0.0577758	0	0.0577758	0
10.66	0.416667	0	0.416667	0		0.0475629	0	0.0475629	0
10.79	0.166667	0	0.166667	0		0.0187973	0	0.0187973	0
10.92	0.25	0.0416667	0.208333	0		0.0278623	0.00464371	0.0232186	0
11.05	0.416667	0	0.416667	0		0.045894	0	0.045894	0
11.18	0.291667	0	0.291667	0		0.0317544	0	0.0317544	0
11.31	0.375	0	0.375	0		0.0403605	0	0.0403605	0
11.44	0.333333	0	0.333333	0		0.0354706	0	0.0354706	0
11.57	0.166667	0	0.166667	0		0.0175372	0	0.0175372	0
11.7	0.208333	0	0.208333	0		0.0216792	0	0.0216792	0
11.83	0.166667	0	0.166667	0		0.0171538	0	0.0171538	0
11.96	0.0833333	0	0.0833333	0		0.00848419	0	0.00848419	0
12.09	0.25	0	0.25	0		0.0251804	0	0.0251804	0
12.22	0.166667	0	0.166667	0		0.0166093	0	0.0166093	0
12.35	0.5	0	0.5	0		0.049306	0	0.049306	0
12.48	0.291667	0	0.291667	0		0.0284638	0	0.0284638	0
12.61	0.0833333	0	0.0833333	0		0.0080491	0	0.0080491	0
12.74	0.25	0	0.25	0		0.0239022	0	0.0239022	0
12.87	0.25	0	0.25	0		0.0236619	0	0.0236619	0
13	0.125	0	0.125	0		0.0117132	0	0.0117132	0
13.13	0.0416667	0	0.0416667	0		0.00386595	0	0.00386595	0
13.26	0.125	0	0.125	0		0.0114847	0	0.0114847	0
13.39	0.333333	0	0.333333	0		0.03033	0	0.03033	0
13.52	0	0	0	0		0	0	0	0
13.65	0.291667	0	0.291667	0		0.0260356	0	0.0260356	0
13.78	0.0416667	0	0.0416667	0		0.00368445	0	0.00368445	0
13.91	0.0833333	0	0.0833333	0		0.00730035	0	0.00730035	0
14.04	0.125	0	0.125	0		0.0108496	0	0.0108496	0
14.17	0.0416667	0	0.0416667	0		0.00358351	0	0.00358351	0
14.3	0.0833333	0	0.0833333	0		0.00710215	0	0.00710215	0
14.43	0.166667	0	0.166667	0		0.0140769	0	0.0140769	0
14.56	0.0416667	0	0.0416667	0		0.00348795	0	0.00348795	0
14.69	0.125	0	0.125	0		0.0103716	0	0.0103716	0
14.82	0.166667	0	0.166667	0		0.0137081	0	0.0137081	0
14.95	0.0416667	0	0.0416667	0		0.00339735	0	0.00339735	0
15.08	0.0833333	0	0.0833333	0		0.00673638	0	0.00673638	0
15.21	0.0833333	0	0.0833333	0		0.00667904	0	0.00667904	0
15.34	0	0	0	0		0	0	0	0
15.47	0.0416667	0	0.0416667	0		0.00328363	0	0.00328363	0
15.6	0.125	0	0.125	0		0.00976914	0	0.00976914	0
15.73	0	0	0	0		0	0	0	0
15.86	0	0	0	0		0	0	0	0
15.99	0	0	0	0		0	0	0	0
16.12	0.0416667	0	0.0416667	0		0.00315176	0	0.00315176	0
16.25	0.125	0	0.125	0		0.00937993	0	0.00937993	0
16.38	0	0	0	0		0	0	0	0
16.51	0.0833333	0	0.0833333	0		0.0061552	0	0.0061552	0
16.64	0.0416667	0	0.0416667	0		0.00305365	0	0.00305365	0
16.77	0	0	0	0		0	0	0	0
16.9	0.0416667	0	0.0416667	0		0.00300685	0	0.00300685	0
17.03	0.0416667	0	0.0416667	0		0.00298398	0	0.00298398	0
17.16	0	0	0	0		0	0	0	0
17.29	0	0	0	0		0	0	0	0
17.42	0	0	0	0		0	0	0	0
17.55	0.125	0	0.125	0		0.00868769	0	0.00868769	0
17.68	0.0416667	0	0.0416667	0		0.00287468	0	0.00287468	0
17.81	0	0	0	0		0	0	0	0
17.94	0.0833333	0	0.0833333	0		0.00566634	0	0.00566634	0
18.07	0.0416667	0	0.0416667	0		0.00281286	0	0.00281286	0
18.2	0	0	0	0		0	0	0	0
18.33	0	0	0	0		0	0	0	0
18.46	0	0	0	0		0	0	0	0
18.59	0.125	0	0.125	0		0.00820336	0	0.00820336	0
18.72	0	0	0	0		0	0	0	0
18.85	0.0833333	0	0.0833333	0		0.00539373	0	0.00539373	0
18.98	0	0	0	0		0	0	0	0
19.11	0	0	0	0		0	0	0	0
19.24	0	0	0	0		0	0	0	0
19.37	0.0833333	0	0.0833333	0		0.00524942	0	0.00524942	0
19.5	0	0	0	0		0	0	0	0
19.63	0	0	0	0		0	0	0	0
19.76	0	0	0	0		0	0	0	0
19.89	0.0833333	0	0.0833333	0		0.00511262	0	0.00511262	0
20.02	0	0	0	0		0	0	0	0
20.15	0.0416667	0	0.0416667	0		0.00252343	0	0.00252343	0
20.28	0.0416667	0	0.0416667	0		0.00250731	0	0.00250731	0
20.41	0.0833333	0	0.0833333	0		0.00498278	0	0.00498278	0
20.54	0.0416667	0	0.0416667	0		0.00247567	0	0.00247567	0
20.67	0	0	0	0		0	0	0	0
20.8	0	0	0	0		0	0	0	0
20.93	0.0416667	0	0.0416667	0		0.00242968	0	0.00242968	0
21.06	0.0416667	0	0.0416667	0		0.00241473	0	0.00241473	0
21.19	0.0416667	0	0.0416667	0		0.00239996	0	0.00239996	0
21.32	0.0416667	0	0.0416667	0		0.00238537	0	0.00238537	0
21.45	0.0416667	0	0.0416667	0		0.00237096	0	0.00237096	0
21.58	0	0	0	0		0	0	0	0
21.71	0.0416667	0	0.0416667	0		0.00234265	0	0.00234265	0
21.84	0	0	0	0		0	0	0	0
21.97	0	0	0	0		0	0	0	0
22.1	0	0	0	0		0	0	0	0
22.23	0	0	0	0		0	0	0	0
22.36	0.0833333	0	0.0833333	0		0.00454949	0	0.00454949	0
22.49	0	0	0	0		0	0	0	0
22.62	0	0	0	0		0	0	0	0
22.75	0	0	0	0		0	0	0	0
22.88	0	0	0	0		0	0	0	0
23.01	0	0	0	0		0	0	0	0
23.14	0.0416667	0	0.0416667	0		0.00219828	0	0.00219828	0
23.27	0	0	0	0		0	0	0	0
23.4	0	0	0	0		0	0	0	0
23.53	0	0	0	0		0	0	0	0
23.66	0	0	0	0		0	0	0	0
23.79	0.0416667	0	0.0416667	0		0.00213839	0	0.00213839	0
23.92	0	0	0	0		0	0	0	0
24.05	0	0	0	0		0	0	0	0
24.18	0.0416667	0	0.0416667	0		0.00210399	0	0.00210399	0
24.31	0	0	0	0		0	0	0	0
	0	0				0	0
	0	0				0	0
	0	0				0	0
	0	0				0	0
	0	0				0	0
	0	0				0	0
	0	0				0	0
	0	0				0	0
	0	0				0	0
	0	0				0	0
	0	0				0	0
	0	0				0	0
	0	0				0	0
	0	0				0	0
	0	0				0	0
	0	0				0	0
	0	0				0	0
	0	0				0	0
	0	0				0	0
	0	0				0	0
	0	0				0	0
	0	0				0	0
	0	0				0	0
	0	0				0	0
	0	0				0	0
	0	0				0	0
	0	0				0	0
	0	0				0	0
	0	0				0	0
	0	0				0	0
	0	0				0	0
	0	0				0	0
	0	0				0	0
	0	0				0	0
	0	0				0	0
	0	0				0	0
	0	0				0	0
	0	0				0	0
	0	0				0	0
	0	0				0	0
	0	0				0	0
	0	0				0	0
	0	0				0	0
	0	0				0	0
	0	0				0	0

## Sheet: 24cells (2)
	a.v.	a.v.			s.e.m.	s.e.m.		a.v.	a.v.
um	DEX	SR			DEX	SR		DEX	SR
0.13	0.0416667	0.0416667	0	0	0.0416667	0.0416667		0.261596	0.261596	0	0
0.26	0.125	0.375	-0.25	0	0.0689597	0.100947		0.470873	1.41262	-0.941745	0
0.39	0.333333	0.458333	-0.125	0	0.115261	0.147186		0.8969	1.23324	-0.336338	0
0.52	0.458333	0.583333	-0.125	0	0.147186	0.119125		0.959185	1.22078	-0.261596	0
0.65	0.458333	0.916667	-0.458333	0	0.134315	0.179741		0.784788	1.56958	-0.784788	0
0.78	0.875	0.625	0.25	0	0.183687	0.157108		1.26773	0.905524	0.36221	0
0.91	1.04167	1.45833	-0.416667	0	0.229043	0.232964		1.30798	1.83117	-0.523192	0
1.04	1.33333	1.04167	0.291667	0	0.196589	0.175276		1.47725	1.1541	0.323148	0
1.17	1.33333	1.33333	0	0	0.245737	0.214228		1.32175	1.32175	0	0
1.3	2.375	1.79167	0.583333	0	0.299834	0.199448		2.13014	1.60695	0.523192	0
1.43	1.875	1.66667	0.208333	0	0.284328	0.304951		1.53545	1.36485	0.170606	0
1.56	2.79167	1.70833	1.08333	0	0.340392	0.229043		2.10323	1.28705	0.816179	0
1.69	2.54167	2.08333	0.458333	0	0.300839	0.22455		1.77304	1.45331	0.319728	0
1.82	2.70833	1.45833	1.25	0	0.343042	0.24803		1.75901	0.947158	0.811849	0
1.95	2.70833	2.5	0.208333	0	0.343042	0.324149		1.64552	1.51894	0.126579	0
2.08	2.5	2.125	0.375	0	0.324149	0.30284		1.42689	1.21285	0.214033	0
2.21	2.625	1.54167	1.08333	0	0.36521	0.306802		1.41262	0.829633	0.582985	0
2.34	2.54167	1.79167	0.75	0	0.240615	0.275702		1.29384	0.912051	0.381789	0
2.47	3.29167	1.91667	1.375	0	0.358536	0.345345		1.5897	0.925647	0.664051	0
2.6	2.45833	1.875	0.583333	0	0.288544	0.271286		1.12933	0.861352	0.267976	0
2.73	2.875	1.875	1	0	0.30284	0.331403		1.25931	0.821289	0.438021	0
2.86	2.75	1.20833	1.54167	0	0.31993	0.225054		1.15102	0.505752	0.64527	0
2.99	3.16667	1.66667	1.5	0	0.369423	0.23825		1.26902	0.667904	0.601114	0
3.12	3.45833	1.58333	1.875	0	0.389998	0.254785		1.32933	0.608611	0.720723	0
3.25	2.45833	1.83333	0.625	0	0.370952	0.379104		0.907892	0.677072	0.23082	0
3.38	3.04167	1.41667	1.625	0	0.405931	0.26863		1.08093	0.503449	0.577485	0
3.51	2.625	1.54167	1.08333	0	0.465523	0.269051		0.898939	0.527948	0.370991	0
3.64	3.08333	0.833333	2.25	0	0.375503	0.222524		1.01885	0.275364	0.743483	0
3.77	3.625	1.125	2.5	0	0.39385	0.235542		1.15723	0.35914	0.798089	0
3.9	2.66667	1.04167	1.625	0	0.393179	0.303835		0.823384	0.321634	0.50175	0
4.03	2.58333	0.958333	1.625	0	0.306433	0.23682		0.772331	0.28651	0.485821	0
4.16	2.29167	1.29167	1	0	0.285388	0.285388		0.664051	0.374283	0.289768	0
4.29	2.58333	0.708333	1.875	0	0.394329	0.175276		0.726221	0.199125	0.527096	0
4.42	3.08333	1.16667	1.91667	0	0.365727	0.310835		0.841656	0.318465	0.523192	0
4.55	2.875	0.75	2.125	0	0.418384	0.192711		0.762681	0.19896	0.563721	0
4.68	2.58333	0.916667	1.66667	0	0.375503	0.22455		0.666532	0.236511	0.430021	0
4.81	2.5	0.625	1.875	0	0.356106	0.157108		0.62783	0.156958	0.470873	0
4.94	1.79167	0.75	1.04167	0	0.232964	0.192711		0.438258	0.183457	0.254801	0
5.07	1.95833	0.458333	1.5	0	0.332313	0.170029		0.466899	0.109274	0.357625	0
5.2	2.16667	0.416667	1.75	0	0.316609	0.133469		0.503814	0.0968874	0.406927	0
5.33	1.75	0.375	1.375	0	0.302466	0.11753		0.397121	0.0850975	0.312024	0
5.46	2.41667	0.458333	1.95833	0	0.365727	0.147186		0.535502	0.101561	0.433941	0
5.59	1.70833	0.416667	1.29167	0	0.33772	0.146414		0.369842	0.0902055	0.279637	0
5.72	2.58333	0.5	2.08333	0	0.345345	0.147442		0.546706	0.105814	0.440892	0
5.85	1.5	0.5	1	0	0.262375	0.159256		0.310465	0.103488	0.206977	0
5.98	2	0.166667	1.83333	0	0.300965	0.0777087		0.405052	0.0337543	0.371297	0
6.11	1.79167	0.333333	1.45833	0	0.335027	0.143288		0.35522	0.0660874	0.289132	0
6.24	1.66667	0.416667	1.25	0	0.266938	0.119125		0.323624	0.0809059	0.242718	0
6.37	1.79167	0.208333	1.58333	0	0.225054	0.103895		0.340867	0.0396357	0.301232	0
6.5	1.54167	0.416667	1.125	0	0.300839	0.158305		0.287496	0.0777018	0.209795	0
6.63	1.91667	0.166667	1.75	0	0.288152	0.0777087		0.350488	0.0304772	0.320011	0
6.76	1.75	0.25	1.5	0	0.357376	0.0902894		0.313915	0.044845	0.26907	0
6.89	1.5	0.291667	1.20833	0	0.300965	0.127393		0.264041	0.0513413	0.212699	0
7.02	1.125	0.25	0.875	0	0.243112	0.124091		0.194397	0.0431993	0.151198	0
7.15	1.16667	0.208333	0.958333	0	0.187147	0.0846811		0.197964	0.0353508	0.162614	0
7.28	0.875	0.0833333	0.791667	0	0.211212	0.0576303		0.145845	0.01389	0.131955	0
7.41	1.33333	0.166667	1.16667	0	0.304951	0.0777087		0.218376	0.027297	0.191079	0
7.54	1.58333	0.125	1.45833	0	0.340059	0.0915348		0.254888	0.0201228	0.234766	0
7.67	0.833333	0.166667	0.666667	0	0.23825	0.130032		0.131897	0.0263794	0.105518	0
7.8	1.41667	0.208333	1.20833	0	0.334689	0.0846811		0.220519	0.0324292	0.18809	0
7.93	1.16667	0.0416667	1.125	0	0.280183	0.0416667		0.178651	0.00638039	0.17227	0
8.06	0.958333	0.208333	0.75	0	0.194854	0.103895		0.144401	0.0313915	0.113009	0
8.19	1	0	1	0	0.180579	0		0.148306	0	0.148306	0
8.32	0.958333	0.0416667	0.916667	0	0.194854	0.0416667		0.139923	0.00608363	0.13384	0
8.45	0.833333	0	0.833333	0	0.205598	0		0.119815	0	0.119815	0
8.58	1.08333	0.0416667	1.04167	0	0.207789	0.0416667		0.153417	0.00590066	0.147516	0
8.71	1.08333	0.125	0.958333	0	0.232478	0.0689597		0.151144	0.0174397	0.133705	0
8.84	0.958333	0	0.958333	0	0.220992	0		0.131753	0	0.131753	0
8.97	1.125	0.0416667	1.08333	0	0.193298	0.0416667		0.152441	0.00564595	0.146795	0
9.1	0.625	0	0.625	0	0.197929	0		0.0834881	0	0.0834881	0
9.23	0.75	0.0416667	0.708333	0	0.172891	0.0416667		0.0987845	0.00548803	0.0932964	0
9.36	1	0.0416667	0.958333	0	0.248182	0.0416667		0.129896	0.00541233	0.124484	0
9.49	0.833333	0.0416667	0.791667	0	0.187147	0.0416667		0.106774	0.00533869	0.101435	0
9.62	0.583333	0	0.583333	0	0.146414	0		0.0737384	0	0.0737384	0
9.75	0.625	0.0416667	0.583333	0	0.168244	0.0416667		0.077959	0.00519727	0.0727618	0
9.88	1	0	1	0	0.248182	0		0.123104	0	0.123104	0
10.01	0.625	0.0416667	0.583333	0	0.157108	0.0416667		0.0759472	0.00506315	0.070884	0
10.14	0.333333	0	0.333333	0	0.143288	0		0.0399892	0	0.0399892	0
10.27	0.375	0	0.375	0	0.157108	0		0.0444219	0	0.0444219	0
10.4	0.625	0	0.625	0	0.168244	0		0.0731169	0	0.0731169	0
10.53	0.5	0	0.5	0	0.147442	0		0.0577758	0	0.0577758	0
10.66	0.416667	0	0.416667	0	0.133469	0		0.0475629	0	0.0475629	0
10.79	0.166667	0	0.166667	0	0.0777087	0		0.0187973	0	0.0187973	0
10.92	0.25	0.0416667	0.208333	0	0.0902894	0.0416667		0.0278623	0.00464371	0.0232186	0
11.05	0.416667	0	0.416667	0	0.146414	0		0.045894	0	0.045894	0
11.18	0.291667	0	0.291667	0	0.112275	0		0.0317544	0	0.0317544	0
11.31	0.375	0	0.375	0	0.132048	0		0.0403605	0	0.0403605	0
11.44	0.333333	0	0.333333	0	0.155417	0		0.0354706	0	0.0354706	0
11.57	0.166667	0	0.166667	0	0.0777087	0		0.0175372	0	0.0175372	0
11.7	0.208333	0	0.208333	0	0.0846811	0		0.0216792	0	0.0216792	0
11.83	0.166667	0	0.166667	0	0.130032	0		0.0171538	0	0.0171538	0
11.96	0.0833333	0	0.0833333	0	0.0833333	0		0.00848419	0	0.00848419	0
12.09	0.25	0	0.25	0	0.137919	0		0.0251804	0	0.0251804	0
12.22	0.166667	0	0.166667	0	0.0777087	0		0.0166093	0	0.0166093	0
12.35	0.5	0	0.5	0	0.159256	0		0.049306	0	0.049306	0
12.48	0.291667	0	0.291667	0	0.112275	0		0.0284638	0	0.0284638	0
12.61	0.0833333	0	0.0833333	0	0.0576303	0		0.0080491	0	0.0080491	0
12.74	0.25	0	0.25	0	0.108514	0		0.0239022	0	0.0239022	0
12.87	0.25	0	0.25	0	0.124091	0		0.0236619	0	0.0236619	0
13	0.125	0	0.125	0	0.0689597	0		0.0117132	0	0.0117132	0
13.13	0.0416667	0	0.0416667	0	0.0416667	0		0.00386595	0	0.00386595	0
13.26	0.125	0	0.125	0	0.0689597	0		0.0114847	0	0.0114847	0
13.39	0.333333	0	0.333333	0	0.155417	0		0.03033	0	0.03033	0
13.52	0	0	0	0	0	0		0	0	0	0
13.65	0.291667	0	0.291667	0	0.127393	0		0.0260356	0	0.0260356	0
13.78	0.0416667	0	0.0416667	0	0.0416667	0		0.00368445	0	0.00368445	0
13.91	0.0833333	0	0.0833333	0	0.0576303	0		0.00730035	0	0.00730035	0
14.04	0.125	0	0.125	0	0.0689597	0		0.0108496	0	0.0108496	0
14.17	0.0416667	0	0.0416667	0	0.0416667	0		0.00358351	0	0.00358351	0
14.3	0.0833333	0	0.0833333	0	0.0576303	0		0.00710215	0	0.00710215	0
14.43	0.166667	0	0.166667	0	0.0777087	0		0.0140769	0	0.0140769	0
14.56	0.0416667	0	0.0416667	0	0.0416667	0		0.00348795	0	0.00348795	0
14.69	0.125	0	0.125	0	0.0689597	0		0.0103716	0	0.0103716	0
14.82	0.166667	0	0.166667	0	0.130032	0		0.0137081	0	0.0137081	0
14.95	0.0416667	0	0.0416667	0	0.0416667	0		0.00339735	0	0.00339735	0
15.08	0.0833333	0	0.0833333	0	0.0833333	0		0.00673638	0	0.00673638	0
15.21	0.0833333	0	0.0833333	0	0.0576303	0		0.00667904	0	0.00667904	0
15.34	0	0	0	0	0	0		0	0	0	0
15.47	0.0416667	0	0.0416667	0	0.0416667	0		0.00328363	0	0.00328363	0
15.6	0.125	0	0.125	0	0.0915348	0		0.00976914	0	0.00976914	0
15.73	0	0	0	0	0	0		0	0	0	0
15.86	0	0	0	0	0	0		0	0	0	0
15.99	0	0	0	0	0	0		0	0	0	0
16.12	0.0416667	0	0.0416667	0	0.0416667	0		0.00315176	0	0.00315176	0
16.25	0.125	0	0.125	0	0.0689597	0		0.00937993	0	0.00937993	0
16.38	0	0	0	0	0	0		0	0	0	0
16.51	0.0833333	0	0.0833333	0	0.0833333	0		0.0061552	0	0.0061552	0
16.64	0.0416667	0	0.0416667	0	0.0416667	0		0.00305365	0	0.00305365	0
16.77	0	0	0	0	0	0		0	0	0	0
16.9	0.0416667	0	0.0416667	0	0.0416667	0		0.00300685	0	0.00300685	0
17.03	0.0416667	0	0.0416667	0	0.0416667	0		0.00298398	0	0.00298398	0
17.16	0	0	0	0	0	0		0	0	0	0
17.29	0	0	0	0	0	0		0	0	0	0
17.42	0	0	0	0	0	0		0	0	0	0
17.55	0.125	0	0.125	0	0.125	0		0.00868769	0	0.00868769	0
17.68	0.0416667	0	0.0416667	0	0.0416667	0		0.00287468	0	0.00287468	0
17.81	0	0	0	0	0	0		0	0	0	0
17.94	0.0833333	0	0.0833333	0	0.0833333	0		0.00566634	0	0.00566634	0
18.07	0.0416667	0	0.0416667	0	0.0416667	0		0.00281286	0	0.00281286	0
18.2	0	0	0	0	0	0		0	0	0	0
18.33	0	0	0	0	0	0		0	0	0	0
18.46	0	0	0	0	0	0		0	0	0	0
18.59	0.125	0	0.125	0	0.125	0		0.00820336	0	0.00820336	0
18.72	0	0	0	0	0	0		0	0	0	0
18.85	0.0833333	0	0.0833333	0	0.0833333	0		0.00539373	0	0.00539373	0
18.98	0	0	0	0	0	0		0	0	0	0
19.11	0	0	0	0	0	0		0	0	0	0
19.24	0	0	0	0	0	0		0	0	0	0
19.37	0.0833333	0	0.0833333	0	0.0833333	0		0.00524942	0	0.00524942	0
19.5	0	0	0	0	0	0		0	0	0	0
19.63	0	0	0	0	0	0		0	0	0	0
19.76	0	0	0	0	0	0		0	0	0	0
19.89	0.0833333	0	0.0833333	0	0.0833333	0		0.00511262	0	0.00511262	0
20.02	0	0	0	0	0	0		0	0	0	0
20.15	0.0416667	0	0.0416667	0	0.0416667	0		0.00252343	0	0.00252343	0
20.28	0.0416667	0	0.0416667	0	0.0416667	0		0.00250731	0	0.00250731	0
20.41	0.0833333	0	0.0833333	0	0.0833333	0		0.00498278	0	0.00498278	0
20.54	0.0416667	0	0.0416667	0	0.0416667	0		0.00247567	0	0.00247567	0
20.67	0	0	0	0	0	0		0	0	0	0
20.8	0	0	0	0	0	0		0	0	0	0
20.93	0.0416667	0	0.0416667	0	0.0416667	0		0.00242968	0	0.00242968	0
21.06	0.0416667	0	0.0416667	0	0.0416667	0		0.00241473	0	0.00241473	0
21.19	0.0416667	0	0.0416667	0	0.0416667	0		0.00239996	0	0.00239996	0
21.32	0.0416667	0	0.0416667	0	0.0416667	0		0.00238537	0	0.00238537	0
21.45	0.0416667	0	0.0416667	0	0.0416667	0		0.00237096	0	0.00237096	0
21.58	0	0	0	0	0	0		0	0	0	0
21.71	0.0416667	0	0.0416667	0	0.0416667	0		0.00234265	0	0.00234265	0
21.84	0	0	0	0	0	0		0	0	0	0
21.97	0	0	0	0	0	0		0	0	0	0
22.1	0	0	0	0	0	0		0	0	0	0
22.23	0	0	0	0	0	0		0	0	0	0
22.36	0.0833333	0	0.0833333	0	0.0833333	0		0.00454949	0	0.00454949	0
22.49	0	0	0	0	0	0		0	0	0	0
22.62	0	0	0	0	0	0		0	0	0	0
22.75	0	0	0	0	0	0		0	0	0	0
22.88	0	0	0	0	0	0		0	0	0	0
23.01	0	0	0	0	0	0		0	0	0	0
23.14	0.0416667	0	0.0416667	0	0.0416667	0		0.00219828	0	0.00219828	0
23.27	0	0	0	0	0	0		0	0	0	0
23.4	0	0	0	0	0	0		0	0	0	0
23.53	0	0	0	0	0	0		0	0	0	0
23.66	0	0	0	0	0	0		0	0	0	0
23.79	0.0416667	0	0.0416667	0	0.0416667	0		0.00213839	0	0.00213839	0
23.92	0	0	0	0	0	0		0	0	0	0
24.05	0	0	0	0	0	0		0	0	0	0
24.18	0.0416667	0	0.0416667	0	0.0416667	0		0.00210399	0	0.00210399	0
24.31	0	0	0	0	0	0		0	0	0	0
	0	0			0	0		0	0
	0	0			0	0		0	0
	0	0			0	0		0	0
	0	0			0	0		0	0
	0	0			0	0		0	0
	0	0			0	0		0	0
	0	0			0	0		0	0
	0	0			0	0		0	0
	0	0			0	0		0	0
	0	0			0	0		0	0
	0	0			0	0		0	0
	0	0			0	0		0	0
	0	0			0	0		0	0
	0	0			0	0		0	0
	0	0			0	0		0	0
	0	0			0	0		0	0
	0	0			0	0		0	0
	0	0			0	0		0	0
	0	0			0	0		0	0
	0	0			0	0		0	0
	0	0			0	0		0	0
	0	0			0	0		0	0
	0	0			0	0		0	0
	0	0			0	0		0	0
	0	0			0	0		0	0
	0	0			0	0		0	0
	0	0			0	0		0	0
	0	0			0	0		0	0
	0	0			0	0		0	0
	0	0			0	0		0	0
	0	0			0	0		0	0
	0	0			0	0		0	0
	0	0			0	0		0	0
	0	0			0	0		0	0
	0	0			0	0		0	0
	0	0			0	0		0	0
	0	0			0	0		0	0
	0	0			0	0		0	0
	0	0			0	0		0	0
	0	0			0	0		0	0
	0	0			0	0		0	0
	0	0			0	0		0	0
	0	0			0	0		0	0
	0	0			0	0		0	0
	0	0			0	0		0	0

## Sheet: 24cells (3)
	a.v.	a.v.	a.v.		s.e.m.	s.e.m.	s.e.m.	s.e.m.		a.v.	a.v.	a.v.
um	DEX	SR			DEX	SR				DEX	SR
0.13	0.0416667	0.0416667	1.09866e-17	0	0.0416667	0.0416667	0.0416667	0.0416667		0.261596	0.261596	0	0
0.26	0.125	0.375	-0.25	0	0.0689597	0.100947	0.0689597	0.100947		0.470873	1.41262	-0.941745	0
0.39	0.333333	0.458333	-0.125	0	0.115261	0.147186	0.115261	0.147186		0.8969	1.23324	-0.336338	0
0.52	0.458333	0.583333	-0.125	0	0.147186	0.119125	0.147186	0.119125		0.959185	1.22078	-0.261596	0
0.65	0.458333	0.916667	-0.458333	0	0.134315	0.179741	0.134315	0.179741		0.784788	1.56958	-0.784788	0
0.78	0.875	0.625	0.25	0	0.183687	0.157108	0.183687	0.157108		1.26773	0.905524	0.36221	0
0.91	1.04167	1.45833	-0.416667	0	0.229043	0.232964	0.229043	0.232964		1.30798	1.83117	-0.523192	0
1.04	1.33333	1.04167	0.291667	0	0.196589	0.175276	0.196589	0.175276		1.47725	1.1541	0.323148	0
1.17	1.33333	1.33333	8.32667e-17	0	0.245737	0.214228	0.245737	0.214228		1.32175	1.32175	0	0
1.3	2.375	1.79167	0.583333	0	0.299834	0.199448	0.299834	0.199448		2.13014	1.60695	0.523192	0
1.43	1.875	1.66667	0.208333	0	0.284328	0.304951	0.284328	0.304951		1.53545	1.36485	0.170606	0
1.56	2.79167	1.70833	1.08333	0	0.340392	0.229043	0.340392	0.229043		2.10323	1.28705	0.816179	0
1.69	2.54167	2.08333	0.458333	0	0.300839	0.22455	0.300839	0.22455		1.77304	1.45331	0.319728	0
1.82	2.70833	1.45833	1.25	0	0.343042	0.24803	0.343042	0.24803		1.75901	0.947158	0.811849	0
1.95	2.70833	2.5	0.208333	0	0.343042	0.324149	0.343042	0.324149		1.64552	1.51894	0.126579	0
2.08	2.5	2.125	0.375	0	0.324149	0.30284	0.324149	0.30284		1.42689	1.21285	0.214033	0
2.21	2.625	1.54167	1.08333	0	0.36521	0.306802	0.36521	0.306802		1.41262	0.829633	0.582985	0
2.34	2.54167	1.79167	0.75	0	0.240615	0.275702	0.240615	0.275702		1.29384	0.912051	0.381789	0
2.47	3.29167	1.91667	1.375	0	0.358536	0.345345	0.358536	0.345345		1.5897	0.925647	0.664051	0
2.6	2.45833	1.875	0.583333	0	0.288544	0.271286	0.288544	0.271286		1.12933	0.861352	0.267976	0
2.73	2.875	1.875	1	0	0.30284	0.331403	0.30284	0.331403		1.25931	0.821289	0.438021	0
2.86	2.75	1.20833	1.54167	0	0.31993	0.225054	0.31993	0.225054		1.15102	0.505752	0.64527	0
2.99	3.16667	1.66667	1.5	0	0.369423	0.23825	0.369423	0.23825		1.26902	0.667904	0.601114	0
3.12	3.45833	1.58333	1.875	0	0.389998	0.254785	0.389998	0.254785		1.32933	0.608611	0.720723	0
3.25	2.45833	1.83333	0.625	0	0.370952	0.379104	0.370952	0.379104		0.907892	0.677072	0.23082	0
3.38	3.04167	1.41667	1.625	0	0.405931	0.26863	0.405931	0.26863		1.08093	0.503449	0.577485	0
3.51	2.625	1.54167	1.08333	0	0.465523	0.269051	0.465523	0.269051		0.898939	0.527948	0.370991	0
3.64	3.08333	0.833333	2.25	0	0.375503	0.222524	0.375503	0.222524		1.01885	0.275364	0.743483	0
3.77	3.625	1.125	2.5	0	0.39385	0.235542	0.39385	0.235542		1.15723	0.35914	0.798089	0
3.9	2.66667	1.04167	1.625	0	0.393179	0.303835	0.393179	0.303835		0.823384	0.321634	0.50175	0
4.03	2.58333	0.958333	1.625	0	0.306433	0.23682	0.306433	0.23682		0.772331	0.28651	0.485821	0
4.16	2.29167	1.29167	1	0	0.285388	0.285388	0.285388	0.285388		0.664051	0.374283	0.289768	0
4.29	2.58333	0.708333	1.875	0	0.394329	0.175276	0.394329	0.175276		0.726221	0.199125	0.527096	0
4.42	3.08333	1.16667	1.91667	0	0.365727	0.310835	0.365727	0.310835		0.841656	0.318465	0.523192	0
4.55	2.875	0.75	2.125	0	0.418384	0.192711	0.418384	0.192711		0.762681	0.19896	0.563721	0
4.68	2.58333	0.916667	1.66667	0	0.375503	0.22455	0.375503	0.22455		0.666532	0.236511	0.430021	0
4.81	2.5	0.625	1.875	0	0.356106	0.157108	0.356106	0.157108		0.62783	0.156958	0.470873	0
4.94	1.79167	0.75	1.04167	0	0.232964	0.192711	0.232964	0.192711		0.438258	0.183457	0.254801	0
5.07	1.95833	0.458333	1.5	0	0.332313	0.170029	0.332313	0.170029		0.466899	0.109274	0.357625	0
5.2	2.16667	0.416667	1.75	0	0.316609	0.133469	0.316609	0.133469		0.503814	0.0968874	0.406927	0
5.33	1.75	0.375	1.375	0	0.302466	0.11753	0.302466	0.11753		0.397121	0.0850975	0.312024	0
5.46	2.41667	0.458333	1.95833	0	0.365727	0.147186	0.365727	0.147186		0.535502	0.101561	0.433941	0
5.59	1.70833	0.416667	1.29167	0	0.33772	0.146414	0.33772	0.146414		0.369842	0.0902055	0.279637	0
5.72	2.58333	0.5	2.08333	0	0.345345	0.147442	0.345345	0.147442		0.546706	0.105814	0.440892	0
5.85	1.5	0.5	1	0	0.262375	0.159256	0.262375	0.159256		0.310465	0.103488	0.206977	0
5.98	2	0.166667	1.83333	0	0.300965	0.0777087	0.300965	0.0777087		0.405052	0.0337543	0.371297	0
6.11	1.79167	0.333333	1.45833	0	0.335027	0.143288	0.335027	0.143288		0.35522	0.0660874	0.289132	0
6.24	1.66667	0.416667	1.25	0	0.266938	0.119125	0.266938	0.119125		0.323624	0.0809059	0.242718	0
6.37	1.79167	0.208333	1.58333	0	0.225054	0.103895	0.225054	0.103895		0.340867	0.0396357	0.301232	0
6.5	1.54167	0.416667	1.125	0	0.300839	0.158305	0.300839	0.158305		0.287496	0.0777018	0.209795	0
6.63	1.91667	0.166667	1.75	0	0.288152	0.0777087	0.288152	0.0777087		0.350488	0.0304772	0.320011	0
6.76	1.75	0.25	1.5	0	0.357376	0.0902894	0.357376	0.0902894		0.313915	0.044845	0.26907	0
6.89	1.5	0.291667	1.20833	0	0.300965	0.127393	0.300965	0.127393		0.264041	0.0513413	0.212699	0
7.02	1.125	0.25	0.875	0	0.243112	0.124091	0.243112	0.124091		0.194397	0.0431993	0.151198	0
7.15	1.16667	0.208333	0.958333	0	0.187147	0.0846811	0.187147	0.0846811		0.197964	0.0353508	0.162614	0
7.28	0.875	0.0833333	0.791667	0	0.211212	0.0576303	0.211212	0.0576303		0.145845	0.01389	0.131955	0
7.41	1.33333	0.166667	1.16667	0	0.304951	0.0777087	0.304951	0.0777087		0.218376	0.027297	0.191079	0
7.54	1.58333	0.125	1.45833	0	0.340059	0.0915348	0.340059	0.0915348		0.254888	0.0201228	0.234766	0
7.67	0.833333	0.166667	0.666667	0	0.23825	0.130032	0.23825	0.130032		0.131897	0.0263794	0.105518	0
7.8	1.41667	0.208333	1.20833	0	0.334689	0.0846811	0.334689	0.0846811		0.220519	0.0324292	0.18809	0
7.93	1.16667	0.0416667	1.125	0	0.280183	0.0416667	0.280183	0.0416667		0.178651	0.00638039	0.17227	0
8.06	0.958333	0.208333	0.75	0	0.194854	0.103895	0.194854	0.103895		0.144401	0.0313915	0.113009	0
8.19	1	0	1	0	0.180579	0	0.180579	0		0.148306	0	0.148306	0
8.32	0.958333	0.0416667	0.916667	0	0.194854	0.0416667	0.194854	0.0416667		0.139923	0.00608363	0.13384	0
8.45	0.833333	0	0.833333	0	0.205598	0	0.205598	0		0.119815	0	0.119815	0
8.58	1.08333	0.0416667	1.04167	0	0.207789	0.0416667	0.207789	0.0416667		0.153417	0.00590066	0.147516	0
8.71	1.08333	0.125	0.958333	0	0.232478	0.0689597	0.232478	0.0689597		0.151144	0.0174397	0.133705	0
8.84	0.958333	0	0.958333	0	0.220992	0	0.220992	0		0.131753	0	0.131753	0
8.97	1.125	0.0416667	1.08333	0	0.193298	0.0416667	0.193298	0.0416667		0.152441	0.00564595	0.146795	0
9.1	0.625	0	0.625	0	0.197929	0	0.197929	0		0.0834881	0	0.0834881	0
9.23	0.75	0.0416667	0.708333	0	0.172891	0.0416667	0.172891	0.0416667		0.0987845	0.00548803	0.0932964	0
9.36	1	0.0416667	0.958333	0	0.248182	0.0416667	0.248182	0.0416667		0.129896	0.00541233	0.124484	0
9.49	0.833333	0.0416667	0.791667	0	0.187147	0.0416667	0.187147	0.0416667		0.106774	0.00533869	0.101435	0
9.62	0.583333	0	0.583333	0	0.146414	0	0.146414	0		0.0737384	0	0.0737384	0
9.75	0.625	0.0416667	0.583333	0	0.168244	0.0416667	0.168244	0.0416667		0.077959	0.00519727	0.0727618	0
9.88	1	0	1	0	0.248182	0	0.248182	0		0.123104	0	0.123104	0
10.01	0.625	0.0416667	0.583333	0	0.157108	0.0416667	0.157108	0.0416667		0.0759472	0.00506315	0.070884	0
10.14	0.333333	0	0.333333	0	0.143288	0	0.143288	0		0.0399892	0	0.0399892	0
10.27	0.375	0	0.375	0	0.157108	0	0.157108	0		0.0444219	0	0.0444219	0
10.4	0.625	0	0.625	0	0.168244	0	0.168244	0		0.0731169	0	0.0731169	0
10.53	0.5	0	0.5	0	0.147442	0	0.147442	0		0.0577758	0	0.0577758	0
10.66	0.416667	0	0.416667	0	0.133469	0	0.133469	0		0.0475629	0	0.0475629	0
10.79	0.166667	0	0.166667	0	0.0777087	0	0.0777087	0		0.0187973	0	0.0187973	0
10.92	0.25	0.0416667	0.208333	0	0.0902894	0.0416667	0.0902894	0.0416667		0.0278623	0.00464371	0.0232186	0
11.05	0.416667	0	0.416667	0	0.146414	0	0.146414	0		0.045894	0	0.045894	0
11.18	0.291667	0	0.291667	0	0.112275	0	0.112275	0		0.0317544	0	0.0317544	0
11.31	0.375	0	0.375	0	0.132048	0	0.132048	0		0.0403605	0	0.0403605	0
11.44	0.333333	0	0.333333	0	0.155417	0	0.155417	0		0.0354706	0	0.0354706	0
11.57	0.166667	0	0.166667	0	0.0777087	0	0.0777087	0		0.0175372	0	0.0175372	0
11.7	0.208333	0	0.208333	0	0.0846811	0	0.0846811	0		0.0216792	0	0.0216792	0
11.83	0.166667	0	0.166667	0	0.130032	0	0.130032	0		0.0171538	0	0.0171538	0
11.96	0.0833333	0	0.0833333	0	0.0833333	0	0.0833333	0		0.00848419	0	0.00848419	0
12.09	0.25	0	0.25	0	0.137919	0	0.137919	0		0.0251804	0	0.0251804	0
12.22	0.166667	0	0.166667	0	0.0777087	0	0.0777087	0		0.0166093	0	0.0166093	0
12.35	0.5	0	0.5	0	0.159256	0	0.159256	0		0.049306	0	0.049306	0
12.48	0.291667	0	0.291667	0	0.112275	0	0.112275	0		0.0284638	0	0.0284638	0
12.61	0.0833333	0	0.0833333	0	0.0576303	0	0.0576303	0		0.0080491	0	0.0080491	0
12.74	0.25	0	0.25	0	0.108514	0	0.108514	0		0.0239022	0	0.0239022	0
12.87	0.25	0	0.25	0	0.124091	0	0.124091	0		0.0236619	0	0.0236619	0
13	0.125	0	0.125	0	0.0689597	0	0.0689597	0		0.0117132	0	0.0117132	0
13.13	0.0416667	0	0.0416667	0	0.0416667	0	0.0416667	0		0.00386595	0	0.00386595	0
13.26	0.125	0	0.125	0	0.0689597	0	0.0689597	0		0.0114847	0	0.0114847	0
13.39	0.333333	0	0.333333	0	0.155417	0	0.155417	0		0.03033	0	0.03033	0
13.52	0	0	0	0	0	0	0	0		0	0	0	0
13.65	0.291667	0	0.291667	0	0.127393	0	0.127393	0		0.0260356	0	0.0260356	0
13.78	0.0416667	0	0.0416667	0	0.0416667	0	0.0416667	0		0.00368445	0	0.00368445	0
13.91	0.0833333	0	0.0833333	0	0.0576303	0	0.0576303	0		0.00730035	0	0.00730035	0
14.04	0.125	0	0.125	0	0.0689597	0	0.0689597	0		0.0108496	0	0.0108496	0
14.17	0.0416667	0	0.0416667	0	0.0416667	0	0.0416667	0		0.00358351	0	0.00358351	0
14.3	0.0833333	0	0.0833333	0	0.0576303	0	0.0576303	0		0.00710215	0	0.00710215	0
14.43	0.166667	0	0.166667	0	0.0777087	0	0.0777087	0		0.0140769	0	0.0140769	0
14.56	0.0416667	0	0.0416667	0	0.0416667	0	0.0416667	0		0.00348795	0	0.00348795	0
14.69	0.125	0	0.125	0	0.0689597	0	0.0689597	0		0.0103716	0	0.0103716	0
14.82	0.166667	0	0.166667	0	0.130032	0	0.130032	0		0.0137081	0	0.0137081	0
14.95	0.0416667	0	0.0416667	0	0.0416667	0	0.0416667	0		0.00339735	0	0.00339735	0
15.08	0.0833333	0	0.0833333	0	0.0833333	0	0.0833333	0		0.00673638	0	0.00673638	0
15.21	0.0833333	0	0.0833333	0	0.0576303	0	0.0576303	0		0.00667904	0	0.00667904	0
15.34	0	0	0	0	0	0	0	0		0	0	0	0
15.47	0.0416667	0	0.0416667	0	0.0416667	0	0.0416667	0		0.00328363	0	0.00328363	0
15.6	0.125	0	0.125	0	0.0915348	0	0.0915348	0		0.00976914	0	0.00976914	0
15.73	0	0	0	0	0	0	0	0		0	0	0	0
15.86	0	0	0	0	0	0	0	0		0	0	0	0
15.99	0	0	0	0	0	0	0	0		0	0	0	0
16.12	0.0416667	0	0.0416667	0	0.0416667	0	0.0416667	0		0.00315176	0	0.00315176	0
16.25	0.125	0	0.125	0	0.0689597	0	0.0689597	0		0.00937993	0	0.00937993	0
16.38	0	0	0	0	0	0	0	0		0	0	0	0
16.51	0.0833333	0	0.0833333	0	0.0833333	0	0.0833333	0		0.0061552	0	0.0061552	0
16.64	0.0416667	0	0.0416667	0	0.0416667	0	0.0416667	0		0.00305365	0	0.00305365	0
16.77	0	0	0	0	0	0	0	0		0	0	0	0
16.9	0.0416667	0	0.0416667	0	0.0416667	0	0.0416667	0		0.00300685	0	0.00300685	0
17.03	0.0416667	0	0.0416667	0	0.0416667	0	0.0416667	0		0.00298398	0	0.00298398	0
17.16	0	0	0	0	0	0	0	0		0	0	0	0
17.29	0	0	0	0	0	0	0	0		0	0	0	0
17.42	0	0	0	0	0	0	0	0		0	0	0	0
17.55	0.125	0	0.125	0	0.125	0	0.125	0		0.00868769	0	0.00868769	0
17.68	0.0416667	0	0.0416667	0	0.0416667	0	0.0416667	0		0.00287468	0	0.00287468	0
17.81	0	0	0	0	0	0	0	0		0	0	0	0
17.94	0.0833333	0	0.0833333	0	0.0833333	0	0.0833333	0		0.00566634	0	0.00566634	0
18.07	0.0416667	0	0.0416667	0	0.0416667	0	0.0416667	0		0.00281286	0	0.00281286	0
18.2	0	0	0	0	0	0	0	0		0	0	0	0
18.33	0	0	0	0	0	0	0	0		0	0	0	0
18.46	0	0	0	0	0	0	0	0		0	0	0	0
18.59	0.125	0	0.125	0	0.125	0	0.125	0		0.00820336	0	0.00820336	0
18.72	0	0	0	0	0	0	0	0		0	0	0	0
18.85	0.0833333	0	0.0833333	0	0.0833333	0	0.0833333	0		0.00539373	0	0.00539373	0
18.98	0	0	0	0	0	0	0	0		0	0	0	0
19.11	0	0	0	0	0	0	0	0		0	0	0	0
19.24	0	0	0	0	0	0	0	0		0	0	0	0
19.37	0.0833333	0	0.0833333	0	0.0833333	0	0.0833333	0		0.00524942	0	0.00524942	0
19.5	0	0	0	0	0	0	0	0		0	0	0	0
19.63	0	0	0	0	0	0	0	0		0	0	0	0
19.76	0	0	0	0	0	0	0	0		0	0	0	0
19.89	0.0833333	0	0.0833333	0	0.0833333	0	0.0833333	0		0.00511262	0	0.00511262	0
20.02	0	0	0	0	0	0	0	0		0	0	0	0
20.15	0.0416667	0	0.0416667	0	0.0416667	0	0.0416667	0		0.00252343	0	0.00252343	0
20.28	0.0416667	0	0.0416667	0	0.0416667	0	0.0416667	0		0.00250731	0	0.00250731	0
20.41	0.0833333	0	0.0833333	0	0.0833333	0	0.0833333	0		0.00498278	0	0.00498278	0
20.54	0.0416667	0	0.0416667	0	0.0416667	0	0.0416667	0		0.00247567	0	0.00247567	0
20.67	0	0	0	0	0	0	0	0		0	0	0	0
20.8	0	0	0	0	0	0	0	0		0	0	0	0
20.93	0.0416667	0	0.0416667	0	0.0416667	0	0.0416667	0		0.00242968	0	0.00242968	0
21.06	0.0416667	0	0.0416667	0	0.0416667	0	0.0416667	0		0.00241473	0	0.00241473	0
21.19	0.0416667	0	0.0416667	0	0.0416667	0	0.0416667	0		0.00239996	0	0.00239996	0
21.32	0.0416667	0	0.0416667	0	0.0416667	0	0.0416667	0		0.00238537	0	0.00238537	0
21.45	0.0416667	0	0.0416667	0	0.0416667	0	0.0416667	0		0.00237096	0	0.00237096	0
21.58	0	0	0	0	0	0	0	0		0	0	0	0
21.71	0.0416667	0	0.0416667	0	0.0416667	0	0.0416667	0		0.00234265	0	0.00234265	0
21.84	0	0	0	0	0	0	0	0		0	0	0	0
21.97	0	0	0	0	0	0	0	0		0	0	0	0
22.1	0	0	0	0	0	0	0	0		0	0	0	0
22.23	0	0	0	0	0	0	0	0		0	0	0	0
22.36	0.0833333	0	0.0833333	0	0.0833333	0	0.0833333	0		0.00454949	0	0.00454949	0
22.49	0	0	0	0	0	0	0	0		0	0	0	0
22.62	0	0	0	0	0	0	0	0		0	0	0	0
22.75	0	0	0	0	0	0	0	0		0	0	0	0
22.88	0	0	0	0	0	0	0	0		0	0	0	0
23.01	0	0	0	0	0	0	0	0		0	0	0	0
23.14	0.0416667	0	0.0416667	0	0.0416667	0	0.0416667	0		0.00219828	0	0.00219828	0
23.27	0	0	0	0	0	0	0	0		0	0	0	0
23.4	0	0	0	0	0	0	0	0		0	0	0	0
23.53	0	0	0	0	0	0	0	0		0	0	0	0
23.66	0	0	0	0	0	0	0	0		0	0	0	0
23.79	0.0416667	0	0.0416667	0	0.0416667	0	0.0416667	0		0.00213839	0	0.00213839	0
23.92	0	0	0	0	0	0	0	0		0	0	0	0
24.05	0	0	0	0	0	0	0	0		0	0	0	0
24.18	0.0416667	0	0.0416667	0	0.0416667	0	0.0416667	0		0.00210399	0	0.00210399	0
24.31	0	0	0	0	0	0	0	0		0	0	0	0
	0	0	0		0	0	0	0		0	0	0
	0	0	0		0	0	0	0		0	0	0
	0	0	0		0	0	0	0		0	0	0
	0	0	0		0	0	0	0		0	0	0
	0	0	0		0	0	0	0		0	0	0
	0	0	0		0	0	0	0		0	0	0
	0	0	0		0	0	0	0		0	0	0
	0	0	0		0	0	0	0		0	0	0
	0	0	0		0	0	0	0		0	0	0
	0	0	0		0	0	0	0		0	0	0
	0	0	0		0	0	0	0		0	0	0
	0	0	0		0	0	0	0		0	0	0
	0	0	0		0	0	0	0		0	0	0
	0	0	0		0	0	0	0		0	0	0
	0	0	0		0	0	0	0		0	0	0
	0	0	0		0	0	0	0		0	0	0
	0	0	0		0	0	0	0		0	0	0
	0	0	0		0	0	0	0		0	0	0
	0	0	0		0	0	0	0		0	0	0
	0	0	0		0	0	0	0		0	0	0
	0	0	0		0	0	0	0		0	0	0
	0	0	0		0	0	0	0		0	0	0
	0	0	0		0	0	0	0		0	0	0
	0	0	0		0	0	0	0		0	0	0
	0	0	0		0	0	0	0		0	0	0
	0	0	0		0	0	0	0		0	0	0
	0	0	0		0	0	0	0		0	0	0
	0	0	0		0	0	0	0		0	0	0
	0	0	0		0	0	0	0		0	0	0
	0	0	0		0	0	0	0		0	0	0
	0	0	0		0	0	0	0		0	0	0
	0	0	0		0	0	0	0		0	0	0
	0	0	0		0	0	0	0		0	0	0
	0	0	0		0	0	0	0		0	0	0
	0	0	0		0	0	0	0		0	0	0
	0	0	0		0	0	0	0		0	0	0
	0	0	0		0	0	0	0		0	0	0
	0	0	0		0	0	0	0		0	0	0
	0	0	0		0	0	0	0		0	0	0
	0	0	0		0	0	0	0		0	0	0
	0	0	0		0	0	0	0		0	0	0
	0	0	0		0	0	0	0		0	0	0
	0	0	0		0	0	0	0		0	0	0
	0	0	0		0	0	0	0		0	0	0
	0	0	0		0	0	0	0		0	0	0
