# Supplementary material for: Circadian oscillation in primary cilium length by clock genes regulates fibroblast cell migration
Source: EMBO Rep. 2023 Nov 16;24(12):e56870. doi: 10.15252/embr.202356870 (PMC10702818; doi:10.15252/embr.202356870)
Supplement: Supplementary file 11 — Source Data for Figure 4 [file EMBR-24-e56870-s012.zip › Figure 4/4D/230331 DEX-4.xlsx]

## Sheet: Sheet1
X	179700	Y	52500												X	205500	Y	81000												X	147600	Y	105600												X	234000	Y	147000
	Area	Mean			XM	YM										Area	Mean			XM	YM										Area	Mean			XM	YM										Area	Mean
1	250000	255	255	255	195530	39626	195300	39300	500	600	6.375e+07	6375			1	190000	255	255	255	206839	72844.7	206500	72600	700	400	4.845e+07	4845			1	150000	255	255	255	144917	90250	144700	90000	500	500	3.825e+07	3825			1	110000	255	255	255
2	60000	255	255	255	190050	40400	189900	40300	300	200	1.53e+07	1530			2	20000	255	255	255	198900	72950	198800	72900	200	100	5.1e+06	510			2	210000	255	255	255	144407	91778.6	144100	91600	600	400	5.355e+07	5355			2	190000	255	255	255
3	130000	255	255	255	184927	40650	184700	40400	400	500	3.315e+07	3315			3	30000	255	255	255	208783	73383.3	208700	73300	200	200	7.65e+06	765			3	160000	255	255	255	145838	91987.5	145600	91700	500	500	4.08e+07	4080			3	80000	255	255	255
4	130000	255	255	255	189188	40711.5	189000	40500	400	400	3.315e+07	3315			4	100000	255	255	255	206400	73570	206200	73400	400	300	2.55e+07	2550			4	40000	255	255	255	152550	91925	152400	91800	300	200	1.02e+07	1020			4	60000	255	255	255
5	130000	255	255	255	182204	40765.4	182000	40600	400	400	3.315e+07	3315			5	200000	255	255	255	206515	74295	206200	74000	600	500	5.1e+07	5100			5	100000	255	255	255	143720	92970	143600	92700	300	500	2.55e+07	2550			5	200000	255	255	255
6	80000	255	255	255	187600	41150	187400	41000	400	300	2.04e+07	2040			6	190000	255	255	255	201434	74502.6	201100	74300	600	400	4.845e+07	4845			6	120000	255	255	255	142800	93000	142600	92800	400	400	3.06e+07	3060			6	270000	255	255	255
7	160000	255	255	255	185688	41725	185400	41500	600	400	4.08e+07	4080			7	100000	255	255	255	207270	74620	207100	74400	300	400	2.55e+07	2550			7	170000	255	255	255	146479	93179.4	146200	93000	500	400	4.335e+07	4335			7	60000	255	255	255
8	10000	255	255	255	193050	41750	193000	41700	100	100	2.55e+06	255			8	230000	255	255	255	209228	74910.9	208900	74700	600	500	5.865e+07	5865			8	100000	255	255	255	147900	93350	147700	93200	400	300	2.55e+07	2550			8	150000	255	255	255
9	10000	255	255	255	193250	41750	193200	41700	100	100	2.55e+06	255			9	40000	255	255	255	206400	74900	206300	74800	200	200	1.02e+07	1020			9	20000	255	255	255	145650	93700	145600	93600	100	200	5.1e+06	510			9	610000	255	255	255
10	150000	255	255	255	188170	42030	187900	41800	500	400	3.825e+07	3825			10	300000	255	255	255	207810	75203.3	207300	74900	1000	600	7.65e+07	7650			10	160000	255	255	255	147156	94087.5	146900	93800	500	500	4.08e+07	4080			10	60000	255	255	255
11	180000	255	255	255	192522	42700	192300	42400	500	600	4.59e+07	4590			11	130000	255	255	255	204796	75534.6	204600	75300	400	400	3.315e+07	3315			11	60000	255	255	255	150000	94450	149900	94300	200	300	1.53e+07	1530			11	110000	255	255	255
12	470000	255	255	255	186386	43018.1	185700	42500	1400	900	1.1985e+08	11985			12	220000	255	255	255	201509	75663.6	201300	75400	500	600	5.61e+07	5610			12	160000	255	255	255	154219	94543.8	154000	94300	500	500	4.08e+07	4080			12	100000	255	255	255
13	80000	255	255	255	178800	42700	178600	42600	400	200	2.04e+07	2040			13	500000	255	255	255	205906	76274	205300	75900	1100	700	1.275e+08	12750			13	90000	255	255	255	156161	94616.7	156000	94400	300	400	2.295e+07	2295			13	300000	255	255	255
14	80000	255	255	255	180200	43100	180100	42900	200	400	2.04e+07	2040			14	110000	255	255	255	209877	76131.8	209600	76000	500	300	2.805e+07	2805			14	10000	255	255	255	144150	94850	144100	94800	100	100	2.55e+06	255			14	500000	255	255	255
15	90000	255	255	255	175317	43261.1	175100	43100	400	300	2.295e+07	2295			15	160000	255	255	255	209150	76600	208900	76400	500	400	4.08e+07	4080			15	50000	255	255	255	141790	95050	141600	94900	300	300	1.275e+07	1275			15	210000	255	255	255
16	150000	255	255	255	181443	43610	181200	43400	500	400	3.825e+07	3825			16	290000	255	255	255	204274	76936.2	203900	76700	700	500	7.395e+07	7395			16	200000	255	255	255	145520	95260	145200	95100	700	400	5.1e+07	5100			16	250000	255	255	255
17	90000	255	255	255	187217	43561.1	187000	43400	400	300	2.295e+07	2295			17	70000	255	255	255	205879	77050	205700	76900	300	300	1.785e+07	1785			17	50000	255	255	255	146530	95510	146400	95400	300	200	1.275e+07	1275			17	160000	255	255	255
18	20000	255	255	255	195400	43550	195300	43500	200	100	5.1e+06	510			18	90000	255	255	255	208283	77038.9	208100	76900	400	300	2.295e+07	2295			18	120000	255	255	255	143842	95675	143600	95500	400	400	3.06e+07	3060			18	170000	255	255	255
19	140000	255	255	255	183900	43921.4	183700	43700	400	400	3.57e+07	3570			19	90000	255	255	255	205283	77238.9	205100	77100	400	300	2.295e+07	2295			19	30000	255	255	255	140450	97650	140300	97600	300	100	7.65e+06	765			19	30000	255	255	255
20	10000	255	255	255	189750	43950	189700	43900	100	100	2.55e+06	255			20	120000	255	255	255	207392	77266.7	207100	77100	500	300	3.06e+07	3060			20	100000	255	255	255	153010	97770	152800	97600	400	400	2.55e+07	2550			20	90000	255	255	255
21	70000	255	255	255	185979	44250	185800	44100	300	300	1.785e+07	1785			21	20000	255	255	255	201500	77250	201400	77200	200	100	5.1e+06	510			21	60000	255	255	255	139750	98200	139600	98100	300	200	1.53e+07	1530			21	570000	255	255	255
22	40000	255	255	255	189050	44175	188900	44100	300	200	1.02e+07	1020			22	180000	255	255	255	208406	77666.7	208100	77500	600	400	4.59e+07	4590			22	100000	255	255	255	147700	98270	147500	98100	400	300	2.55e+07	2550			22	100000	255	255	255
23	200000	255	255	255	181920	44415	181600	44200	600	400	5.1e+07	5100			23	180000	255	255	255	204850	77816.7	204600	77600	500	400	4.59e+07	4590			23	60000	255	255	255	148550	98300	148400	98200	300	200	1.53e+07	1530			23	390000	255	255	255
24	10000	255	255	255	189750	44250	189700	44200	100	100	2.55e+06	255			24	30000	255	255	255	209183	77683.3	209100	77600	200	200	7.65e+06	765			24	170000	255	255	255	155691	98455.9	155500	98200	400	500	4.335e+07	4335			24	50000	255	255	255
25	200000	255	255	255	188520	44460	188200	44300	700	400	5.1e+07	5100			25	290000	255	255	255	203709	77991.4	203400	77700	600	600	7.395e+07	7395			25	270000	255	255	255	148654	98987	148400	98700	600	600	6.885e+07	6885			25	100000	255	255	255
26	60000	255	255	255	174867	44566.7	174700	44400	300	300	1.53e+07	1530			26	90000	255	255	255	205639	77961.1	205500	77800	300	400	2.295e+07	2295			26	110000	255	255	255	144386	98986.4	144000	98800	700	400	2.805e+07	2805			26	100000	255	255	255
27	220000	255	255	255	180377	44700	180100	44500	600	400	5.61e+07	5610			27	260000	255	255	255	206850	78100	206600	77800	500	600	6.63e+07	6630			27	210000	255	255	255	147240	99092.9	146900	98800	600	500	5.355e+07	5355			27	10000	255	255	255
28	140000	255	255	255	185529	44735.7	185200	44600	600	300	3.57e+07	3570			28	200000	255	255	255	200900	78090	200600	77900	600	400	5.1e+07	5100			28	40000	255	255	255	151275	99150	151200	99000	200	300	1.02e+07	1020			28	500000	255	255	255
29	380000	255	255	255	183492	45018.4	183000	44700	1000	600	9.69e+07	9690			29	30000	255	255	255	210083	78016.7	210000	77900	200	200	7.65e+06	765			29	210000	255	255	255	152983	99464.3	152700	99200	500	500	5.355e+07	5355			29	90000	255	255	255
30	60000	255	255	255	187650	44800	187500	44700	300	200	1.53e+07	1530			30	170000	255	255	255	212885	78244.1	212600	78100	600	300	4.335e+07	4335			30	50000	255	255	255	156990	99770	156900	99600	200	300	1.275e+07	1275			30	190000	255	255	255
31	20000	255	255	255	195750	45000	195700	44900	100	200	5.1e+06	510			31	40000	255	255	255	202675	78450	202600	78300	200	300	1.02e+07	1020			31	290000	255	255	255	144367	100026	144000	99700	800	700	7.395e+07	7395			31	340000	255	255	255
32	190000	255	255	255	185666	45434.2	185400	45200	500	500	4.845e+07	4845			32	100000	255	255	255	206300	78530	206100	78400	400	300	2.55e+07	2550			32	380000	255	255	255	147266	100011	146900	99700	700	600	9.69e+07	9690			32	20000	255	255	255
33	20000	255	255	255	176950	45400	176900	45300	100	200	5.1e+06	510			33	50000	255	255	255	201470	78690	201300	78600	300	200	1.275e+07	1275			33	10000	255	255	255	146150	99850	146100	99800	100	100	2.55e+06	255			33	90000	255	255	255
34	30000	255	255	255	184417	45416.7	184300	45300	200	200	7.65e+06	765			34	80000	255	255	255	202063	78737.5	201900	78600	300	300	2.04e+07	2040			34	120000	255	255	255	148558	100075	148300	99900	500	300	3.06e+07	3060			34	120000	255	255	255
35	170000	255	255	255	195838	46091.2	195600	45900	500	400	4.335e+07	4335			35	60000	255	255	255	205083	78766.7	205000	78600	200	400	1.53e+07	1530			35	200000	255	255	255	149735	100115	149400	99900	900	400	5.1e+07	5100			35	70000	255	255	255
36	410000	255	255	255	178426	46293.9	177900	46000	1300	800	1.0455e+08	10455			36	140000	255	255	255	208379	78800	208200	78600	400	400	3.57e+07	3570			36	50000	255	255	255	145570	100690	145400	100600	300	200	1.275e+07	1275			36	20000	255	255	255
37	380000	255	255	255	180232	46605.3	179900	46100	600	900	9.69e+07	9690			37	70000	255	255	255	212179	78707.1	212000	78600	400	200	1.785e+07	1785			37	100000	255	255	255	138200	100830	138000	100700	400	300	2.55e+07	2550			37	170000	255	255	255
38	330000	255	255	255	182420	46465.2	182100	46100	600	700	8.415e+07	8415			38	200000	255	255	255	209870	79025	209600	78800	500	500	5.1e+07	5100			38	150000	255	255	255	142217	100930	142000	100700	400	500	3.825e+07	3825			38	210000	255	255	255
39	130000	255	255	255	183081	46550	182800	46400	500	300	3.315e+07	3315			39	360000	255	255	255	207422	79141.7	206700	78900	1200	600	9.18e+07	9180			39	130000	255	255	255	148827	100927	148600	100700	400	400	3.315e+07	3315			39	190000	255	255	255
40	130000	255	255	255	181135	46773.1	180900	46600	500	400	3.315e+07	3315			40	180000	255	255	255	200989	79272.2	200700	79100	600	400	4.59e+07	4590			40	80000	255	255	255	145950	101175	145800	100900	300	500	2.04e+07	2040			40	40000	255	255	255
41	120000	255	255	255	188167	46941.7	187900	46800	500	300	3.06e+07	3060			41	240000	255	255	255	203071	79300	202700	79100	800	500	6.12e+07	6120			41	430000	255	255	255	150485	101345	150100	101000	800	700	1.0965e+08	10965			41	200000	255	255	255
42	130000	255	255	255	178788	47111.5	178600	46900	400	400	3.315e+07	3315			42	90000	255	255	255	203972	79205.6	203700	79100	500	200	2.295e+07	2295			42	60000	255	255	255	156750	101100	156600	101000	300	200	1.53e+07	1530			42	130000	255	255	255
43	60000	255	255	255	171433	47266.7	171300	47100	300	300	1.53e+07	1530			43	10000	255	255	255	208650	79150	208600	79100	100	100	2.55e+06	255			43	160000	255	255	255	147750	101300	147500	101100	500	400	4.08e+07	4080			43	150000	255	255	255
44	100000	255	255	255	176270	47400	176100	47200	300	400	2.55e+07	2550			44	20000	255	255	255	204800	79250	204700	79200	200	100	5.1e+06	510			44	130000	255	255	255	146850	101450	146700	101200	300	500	3.315e+07	3315			44	130000	255	255	255
45	30000	255	255	255	180283	47383.3	180200	47300	200	200	7.65e+06	765			45	80000	255	255	255	201463	79862.5	201300	79700	300	300	2.04e+07	2040			45	50000	255	255	255	149470	101310	149300	101200	300	200	1.275e+07	1275			45	340000	255	255	255
46	240000	255	255	255	182033	47745.8	181800	47300	400	1100	6.12e+07	6120			46	100000	255	255	255	207430	79940	207300	79700	300	500	2.55e+07	2550			46	150000	255	255	255	148663	101903	148500	101400	300	1000	3.825e+07	3825			46	510000	255	255	255
47	260000	255	255	255	189031	47642.3	188700	47400	600	600	6.63e+07	6630			47	90000	255	255	255	203017	80138.9	202800	80000	400	300	2.295e+07	2295			47	30000	255	255	255	151917	101517	151800	101400	200	200	7.65e+06	765			47	250000	255	255	255
48	100000	255	255	255	180880	47720	180700	47500	400	400	2.55e+07	2550			48	500000	255	255	255	208546	81150	207900	80500	1200	1100	1.275e+08	12750			48	460000	255	255	255	144709	102015	144200	101600	1000	700	1.173e+08	11730			48	270000	255	255	255
49	200000	255	255	255	183500	47800	183200	47600	600	400	5.1e+07	5100			49	110000	255	255	255	203095	80886.4	202800	80600	600	600	2.805e+07	2805			49	1.3e+06	255	255	255	147676	102881	145800	101700	3600	1800	3.315e+08	33150			49	380000	255	255	255
50	40000	255	255	255	173100	47900	173000	47800	200	200	1.02e+07	1020			50	20000	255	255	255	209800	80650	209700	80600	200	100	5.1e+06	510			50	60000	255	255	255	153650	101900	153500	101800	300	200	1.53e+07	1530			50	450000	255	255	255
51	60000	255	255	255	175600	48000	175400	47900	400	200	1.53e+07	1530			51	250000	255	255	255	207250	81126	206600	80700	1100	1100	6.375e+07	6375			51	250000	255	255	255	150142	102510	149900	102100	400	800	6.375e+07	6375			51	200000	255	255	255
52	60000	255	255	255	184433	48066.7	184300	47900	300	300	1.53e+07	1530			52	40000	255	255	255	202625	80975	202500	80800	200	300	1.02e+07	1020			52	420000	255	255	255	152555	103674	152200	103100	800	1000	1.071e+08	10710			52	120000	255	255	255
53	130000	255	255	255	177065	48326.9	176800	48100	500	400	3.315e+07	3315			53	100000	255	255	255	201710	81300	201500	81100	400	400	2.55e+07	2550			53	100000	255	255	255	153340	103290	153100	103100	400	400	2.55e+07	2550			53	40000	255	255	255
54	130000	255	255	255	183619	48450	183400	48300	500	300	3.315e+07	3315			54	150000	255	255	255	203357	81650	203100	81400	500	500	3.825e+07	3825			54	150000	255	255	255	151257	103417	150900	103200	600	400	3.825e+07	3825			54	60000	255	255	255
55	20000	255	255	255	179050	48600	179000	48500	100	200	5.1e+06	510			55	250000	255	255	255	201946	82038	201600	81700	700	700	6.375e+07	6375			55	340000	255	255	255	149685	103588	149300	103300	700	700	8.67e+07	8670			55	410000	255	255	255
56	210000	255	255	255	197960	48740.5	197700	48500	600	500	5.355e+07	5355			56	20000	255	255	255	208950	81800	208900	81700	100	200	5.1e+06	510			56	120000	255	255	255	145000	104000	144800	103800	400	400	3.06e+07	3060			56	510000	255	255	255
57	150000	255	255	255	179757	48830	179500	48600	500	500	3.825e+07	3825			57	260000	255	255	255	207623	82103.8	207300	81800	600	600	6.63e+07	6630			57	30000	255	255	255	148317	103883	148200	103800	200	200	7.65e+06	765			57	270000	255	255	255
58	210000	255	255	255	184869	48783.3	184600	48600	600	400	5.355e+07	5355			58	300000	255	255	255	208317	82413.3	208000	82000	600	800	7.65e+07	7650			58	40000	255	255	255	138850	103975	138700	103900	300	200	1.02e+07	1020			58	770000	245.065	0	255
59	20000	255	255	255	182900	48750	182800	48700	200	100	5.1e+06	510			59	100000	255	255	255	203910	82310	203800	82100	300	500	2.55e+07	2550			59	10000	255	255	255	148750	104150	148700	104100	100	100	2.55e+06	255			59	50000	255	255	255
60	120000	255	255	255	180800	49000	180600	48800	400	400	3.06e+07	3060			60	40000	255	255	255	205400	82300	205300	82200	200	200	1.02e+07	1020			60	500000	255	255	255	150846	104406	150100	104100	1400	900	1.275e+08	12750			60	20000	255	255	255
61	170000	255	255	255	182668	49373.5	182400	49100	500	500	4.335e+07	4335			61	370000	255	255	255	206650	82704.1	206200	82400	800	600	9.435e+07	9435			61	50000	255	255	255	146530	104290	146400	104200	300	200	1.275e+07	1275			61	50000	255	255	255
62	210000	255	255	255	174974	49431	174600	49200	700	500	5.355e+07	5355			62	360000	255	255	255	205175	83233.3	204800	82700	800	1000	9.18e+07	9180			62	120000	255	255	255	145100	104600	144900	104400	400	400	3.06e+07	3060			62	210000	255	255	255
63	560000	255	255	255	176654	49701.8	175900	49400	1600	600	1.428e+08	14280			63	330000	255	255	255	203235	83389.4	202900	83000	800	800	8.415e+07	8415			63	100000	255	255	255	145730	104580	145500	104400	500	300	2.55e+07	2550			63	190000	255	255	255
64	200000	255	255	255	180980	49565	180500	49400	900	300	5.1e+07	5100			64	100000	255	255	255	207420	83220	207200	83000	400	400	2.55e+07	2550			64	50000	255	255	255	149270	104530	149100	104400	300	300	1.275e+07	1275			64	50000	255	255	255
65	280000	255	255	255	179800	49850	179600	49500	400	700	7.14e+07	7140			65	170000	255	255	255	208821	84073.5	208500	83800	600	500	4.335e+07	4335			65	40000	255	255	255	146300	104850	146200	104700	200	300	1.02e+07	1020			65	50000	255	255	255
66	30000	255	255	255	178183	49816.7	178100	49700	200	200	7.65e+06	765			66	330000	255	255	255	203935	84395.5	203400	84000	1000	900	8.415e+07	8415			66	40000	255	255	255	149550	105000	149400	104800	300	400	1.02e+07	1020			66	460000	255	255	255
67	230000	255	255	255	189880	50197.8	189500	49900	700	500	5.865e+07	5865			67	140000	255	255	255	210300	84150	210000	84000	600	300	3.57e+07	3570			67	110000	255	255	255	153677	104941	153400	104800	500	300	2.805e+07	2805			67	260000	255	255	255
68	20000	255	255	255	181450	50100	181400	50000	100	200	5.1e+06	510			68	130000	255	255	255	206512	84288.5	206300	84100	400	400	3.315e+07	3315			68	50000	255	255	255	150530	105030	150400	104900	300	300	1.275e+07	1275			68	400000	255	255	255
69	50000	255	255	255	185530	50310	185400	50200	300	200	1.275e+07	1275			69	240000	255	255	255	198725	84491.7	198400	84200	600	500	6.12e+07	6120			69	10000	255	255	255	138750	105450	138700	105400	100	100	2.55e+06	255			69	30000	255	255	255
70	110000	255	255	255	182059	50486.4	181900	50300	300	400	2.805e+07	2805			70	160000	255	255	255	202731	84368.8	202500	84200	500	400	4.08e+07	4080			70	360000	255	255	255	145003	105775	144600	105400	700	700	9.18e+07	9180			70	120000	255	255	255
71	230000	255	255	255	178333	50719.6	178000	50500	700	500	5.865e+07	5865			71	250000	255	255	255	199894	84642	199600	84400	600	500	6.375e+07	6375			71	310000	255	255	255	150931	105947	150400	105400	900	800	7.905e+07	7905			71	20000	255	255	255
72	250000	255	255	255	179702	50922	179500	50600	500	700	6.375e+07	6375			72	130000	255	255	255	201888	84588.5	201700	84400	400	400	3.315e+07	3315			72	320000	255	255	255	152413	105800	152100	105500	700	600	8.16e+07	8160			72	420000	255	255	255
73	130000	255	255	255	175381	50850	175100	50700	500	300	3.315e+07	3315			73	170000	255	255	255	204579	84861.8	204400	84600	400	600	4.335e+07	4335			73	130000	255	255	255	153188	105712	153000	105500	400	400	3.315e+07	3315			73	110000	255	255	255
74	160000	255	255	255	176350	50900	176100	50700	500	400	4.08e+07	4080			74	240000	255	255	255	206479	84991.7	206100	84700	700	600	6.12e+07	6120			74	30000	255	255	255	146283	106017	146200	105900	200	200	7.65e+06	765			74	650000	255	255	255
75	90000	255	255	255	180561	50916.7	180400	50700	300	400	2.295e+07	2295			75	100000	255	255	255	205500	85270	205300	85100	400	300	2.55e+07	2550			75	10000	255	255	255	156150	106050	156100	106000	100	100	2.55e+06	255			75	10000	255	255	255
76	360000	255	255	255	181503	51277.8	181100	50900	800	900	9.18e+07	9180			76	420000	255	255	255	202679	85704.8	202200	85300	900	900	1.071e+08	10710			76	10000	255	255	255	146350	106250	146300	106200	100	100	2.55e+06	255			76	10000	255	255	255
77	360000	247.917	0	255	174496	51515.7	174000	51100	900	700	8.925e+07	8925			77	40000	255	255	255	207250	85525	207100	85400	300	200	1.02e+07	1020			77	10000	255	255	255	149850	106250	149800	106200	100	100	2.55e+06	255			77	520000	255	255	255
78	210000	255	255	255	177388	51307.1	177100	51100	600	400	5.355e+07	5355			78	200000	255	255	255	204450	85950	204200	85600	400	700	5.1e+07	5100			78	30000	255	255	255	156583	106683	156500	106600	200	200	7.65e+06	765			78	50000	255	255	255
79	160000	255	255	255	184069	51431.3	183800	51200	500	400	4.08e+07	4080			79	130000	255	255	255	206881	85950	206700	85600	300	600	3.315e+07	3315			79	30000	255	255	255	139017	106983	138900	106900	200	200	7.65e+06	765			79	380000	255	255	255
80	240000	255	255	255	176663	51583.3	176400	51300	500	600	6.12e+07	6120			80	110000	255	255	255	200350	85850	200100	85700	500	300	2.805e+07	2805			80	60000	255	255	255	150067	107067	149900	106900	300	300	1.53e+07	1530			80	160000	255	255	255
81	150000	255	255	255	175517	51623.3	175300	51400	500	400	3.825e+07	3825			81	170000	255	255	255	201862	86091.2	201600	85900	500	400	4.335e+07	4335			81	70000	255	255	255	146650	107350	146500	107100	300	500	1.785e+07	1785			81	110000	255	255	255
82	270000	255	255	255	178006	51772.2	177700	51500	600	500	6.885e+07	6885			82	140000	255	255	255	206029	86485.7	205800	86300	500	400	3.57e+07	3570			82	20000	255	255	255	153000	107200	152900	107100	200	200	5.1e+06	510			82	90000	255	255	255
83	110000	255	255	255	182841	51731.8	182600	51600	500	300	2.805e+07	2805			83	140000	255	255	255	200129	86614.3	199900	86400	500	400	3.57e+07	3570			83	10000	255	255	255	154050	107250	154000	107200	100	100	2.55e+06	255			83	50000	255	255	255
84	10000	255	255	255	179650	51850	179600	51800	100	100	2.55e+06	255			84	40000	255	255	255	205425	86550	205300	86400	200	300	1.02e+07	1020			84	20000	255	255	255	154800	107250	154700	107200	200	100	5.1e+06	510			84	210000	255	255	255
85	70000	255	255	255	172421	52250	172300	52100	300	300	1.785e+07	1785			85	130000	255	255	255	207381	86750	207100	86600	500	300	3.315e+07	3315			85	90000	255	255	255	156872	107361	156700	107200	300	400	2.295e+07	2295			85	40000	255	255	255
86	230000	255	255	255	180876	52623.9	180400	52200	800	700	5.865e+07	5865			86	260000	255	255	255	203969	87073.1	203600	86800	700	500	6.63e+07	6630			86	170000	255	255	255	145515	107550	145300	107300	500	500	4.335e+07	4335			86	80000	255	255	255
87	200000	255	255	255	173380	52655	173100	52400	500	500	5.1e+07	5100			87	270000	255	255	255	201965	87264.8	201600	86900	700	600	6.885e+07	6885			87	120000	255	255	255	150425	107550	150200	107300	500	500	3.06e+07	3060			87	230000	255	255	255
88	350000	255	255	255	177476	52984.3	177000	52600	1200	800	8.925e+07	8925			88	80000	255	255	255	206650	87100	206500	86900	300	400	2.04e+07	2040			88	100000	255	255	255	151510	107860	151300	107700	500	300	2.55e+07	2550			88	110000	255	255	255
89	400000	255	255	255	183568	53060	183100	52600	900	800	1.02e+08	10200			89	80000	255	255	255	202900	87600	202700	87500	400	200	2.04e+07	2040			89	20000	255	255	255	149300	107850	149200	107800	200	100	5.1e+06	510			89	160000	255	255	255
90	80000	255	255	255	170100	53050	169900	52900	400	300	2.04e+07	2040			90	160000	255	255	255	204281	87843.8	204100	87600	400	500	4.08e+07	4080			90	130000	255	255	255	144004	108135	143800	107900	400	400	3.315e+07	3315			90	30000	255	255	255
91	10000	255	255	255	182650	52950	182600	52900	100	100	2.55e+06	255			91	40000	255	255	255	207500	87700	207400	87600	200	200	1.02e+07	1020			91	120000	255	255	255	153067	108142	152800	108000	500	300	3.06e+07	3060			91	410000	255	255	255
92	190000	255	255	255	174945	53534.2	174700	53300	600	500	4.845e+07	4845			92	120000	255	255	255	200600	87900	200400	87700	400	400	3.06e+07	3060			92	20000	255	255	255	145500	108200	145400	108100	200	200	5.1e+06	510			92	40000	255	255	255
93	470000	255	255	255	179669	53981.9	178600	53300	1800	1000	1.1985e+08	11985			93	340000	255	255	255	203641	88308.8	203300	88000	800	600	8.67e+07	8670			93	60000	255	255	255	146650	108200	146500	108100	300	200	1.53e+07	1530			93	80000	255	255	255
94	270000	255	255	255	171980	53731.5	171600	53500	800	500	6.885e+07	6885			94	120000	255	255	255	204833	88558.3	204600	88400	500	300	3.06e+07	3060			94	570000	255	255	255	150983	108496	150100	108100	1700	700	1.4535e+08	14535			94	20000	255	255	255
95	440000	255	255	255	175625	53997.7	175300	53600	700	800	1.122e+08	11220			95	130000	255	255	255	210865	88826.9	210600	88600	500	400	3.315e+07	3315			95	220000	255	255	255	154936	108450	154600	108200	600	500	5.61e+07	5610			95	40000	255	255	255
96	180000	255	255	255	177900	53866.7	177500	53700	800	400	4.59e+07	4590			96	20000	255	255	255	212700	88850	212600	88800	200	100	5.1e+06	510			96	80000	255	255	255	136363	108463	136200	108300	300	300	2.04e+07	2040			96	160000	255	255	255
97	260000	255	255	255	182058	54138.5	181800	53800	500	700	6.63e+07	6630			97	10000	255	255	255	205250	89050	205200	89000	100	100	2.55e+06	255			97	70000	255	255	255	146779	108707	146600	108600	400	200	1.785e+07	1785			97	40000	255	255	255
98	100000	255	255	255	173900	54300	173700	54100	400	400	2.55e+07	2550			98	170000	255	255	255	201321	89408.8	201100	89200	500	400	4.335e+07	4335			98	120000	255	255	255	153933	108758	153700	108600	500	300	3.06e+07	3060			98	10000	255	255	255
99	710000	229.859	0	255	177659	54903.1	177000	54400	1400	1100	1.632e+08	16320			99	180000	255	255	255	203928	89400	203700	89200	500	400	4.59e+07	4590			99	100000	255	255	255	148940	108860	148600	108700	800	400	2.55e+07	2550			99	170000	255	255	255
100	140000	255	255	255	175300	54757.1	175000	54600	600	300	3.57e+07	3570			100	40000	255	255	255	200000	89700	199900	89600	200	200	1.02e+07	1020			100	90000	255	255	255	144817	109061	144600	108900	400	300	2.295e+07	2295			100	10000	255	255	255
101	40000	255	255	255	179100	54700	179000	54600	200	200	1.02e+07	1020			101	30000	255	255	255	203350	89750	203200	89700	300	100	7.65e+06	765			101	20000	255	255	255	146950	109400	146900	109300	100	200	5.1e+06	510			101	10000	255	255	255
102	130000	255	255	255	174350	55096.2	174100	54900	500	400	3.315e+07	3315			102	130000	255	255	255	203419	91150	203200	91000	500	300	3.315e+07	3315			102	130000	255	255	255	149012	109612	148800	109400	400	400	3.315e+07	3315			102	430000	255	255	255
103	90000	255	255	255	181072	55238.9	180900	55000	300	400	2.295e+07	2295			103	150000	255	255	255	212783	91603.3	212500	91400	600	400	3.825e+07	3825			103	140000	255	255	255	150557	109614	150300	109400	500	400	3.57e+07	3570			103	250000	255	255	255
104	240000	255	255	255	180150	55300	179800	55100	700	400	6.12e+07	6120			104	200000	255	255	255	212600	92800	212300	92600	600	400	5.1e+07	5100			104	70000	255	255	255	148121	109650	148000	109500	300	300	1.785e+07	1785			104	340000	255	255	255
105	380000	255	255	255	176811	55642.1	176500	55300	700	700	9.69e+07	9690			105	230000	255	255	255	203893	92932.6	203600	92700	600	500	5.865e+07	5865			105	70000	255	255	255	146950	109979	146800	109800	300	400	1.785e+07	1785			105	390000	255	255	255
106	20000	255	255	255	175400	55750	175300	55700	200	100	5.1e+06	510			106	70000	255	255	255	199879	93107.1	199700	93000	400	200	1.785e+07	1785			106	420000	255	255	255	151467	110286	151100	109800	800	900	1.071e+08	10710			106	180000	255	255	255
107	150000	255	255	255	177690	55956.7	177400	55700	600	500	3.825e+07	3825			107	40000	255	255	255	211800	94500	211700	94400	200	200	1.02e+07	1020			107	30000	255	255	255	146083	110217	146000	110100	200	200	7.65e+06	765			107	90000	255	255	255
108	180000	255	255	255	174750	56200	174500	56000	500	400	4.59e+07	4590			108	480000	255	255	255	203763	94872.9	203400	94500	700	800	1.224e+08	12240			108	40000	255	255	255	147800	110200	147700	110100	200	200	1.02e+07	1020			108	330000	255	255	255
109	50000	255	255	255	176270	56090	176100	56000	300	200	1.275e+07	1275			109	160000	255	255	255	201250	94937.5	201000	94700	500	400	4.08e+07	4080			109	120000	255	255	255	149767	110242	149500	110100	500	300	3.06e+07	3060			109	100000	255	255	255
110	80000	255	255	255	173238	56412.5	173000	56300	400	300	2.04e+07	2040			110	230000	255	255	255	202489	95163	202100	94900	800	500	5.865e+07	5865			110	10000	255	255	255	152750	110150	152700	110100	100	100	2.55e+06	255			110	140000	255	255	255
111	300000	255	255	255	178930	56623.3	178600	56300	600	600	7.65e+07	7650			111	40000	255	255	255	204750	95225	204600	95100	300	200	1.02e+07	1020			111	10000	255	255	255	152950	110150	152900	110100	100	100	2.55e+06	255			111	110000	255	255	255
112	270000	255	255	255	182343	56616.7	182000	56300	700	600	6.885e+07	6885			112	140000	255	255	255	209850	96021.4	209600	95800	500	400	3.57e+07	3570			112	100000	255	255	255	143830	110640	143700	110400	300	500	2.55e+07	2550			112	130000	255	255	255
113	300000	255	255	255	176417	56810	176100	56500	700	700	7.65e+07	7650			113	110000	255	255	255	203014	96140.9	202800	96000	400	300	2.805e+07	2805			113	100000	255	255	255	152600	110530	152400	110400	400	300	2.55e+07	2550			113	250000	255	255	255
114	220000	255	255	255	172118	58063.6	171800	57800	600	500	5.61e+07	5610			114	280000	255	255	255	203864	96457.1	203600	96100	600	700	7.14e+07	7140			114	200000	255	255	255	146835	111010	146600	110600	400	700	5.1e+07	5100			114	100000	255	255	255
115	100000	255	255	255	176800	58150	176600	58000	400	300	2.55e+07	2550			115	120000	255	255	255	202400	96500	202200	96300	400	400	3.06e+07	3060			115	60000	255	255	255	147567	110850	147400	110700	300	300	1.53e+07	1530			115	40000	255	255	255
116	160000	255	255	255	179244	58818.8	179000	58600	500	400	4.08e+07	4080			116	90000	255	255	255	200094	96716.7	199900	96600	400	300	2.295e+07	2295			116	360000	255	255	255	148436	111108	148000	110700	1000	800	9.18e+07	9180			116	140000	255	255	255
117	100000	255	255	255	176050	59500	175900	59300	300	400	2.55e+07	2550			117	60000	255	255	255	202167	96933.3	202000	96800	300	300	1.53e+07	1530			117	70000	255	255	255	157821	110807	157600	110700	400	200	1.785e+07	1785			117	10000	255	255	255
118	150000	255	255	255	178143	59943.3	177900	59700	500	500	3.825e+07	3825			118	100000	255	255	255	205600	96970	205400	96800	400	300	2.55e+07	2550			118	10000	255	255	255	150250	111150	150200	111100	100	100	2.55e+06	255			118	70000	255	255	255
119	90000	255	255	255	177072	59905.6	176800	59800	500	200	2.295e+07	2295			119	80000	255	255	255	203100	97300	202900	97200	400	200	2.04e+07	2040			119	350000	255	255	255	149610	111616	149200	111200	800	700	8.925e+07	8925			119	90000	255	255	255
															120	2.97e+06	97.02	0	255	204375	98276.6	203400	97300	2000	2100	2.8815e+08	28815			120	10000	255	255	255	146950	111650	146900	111600	100	100	2.55e+06	255			120	170000	255	255	255
															121	200000	255	255	255	202255	98190	202000	98000	600	400	5.1e+07	5100			121	270000	255	255	255	147083	112057	146500	111600	1000	800	6.885e+07	6885			121	70000	255	255	255
															122	130000	255	255	255	202850	98773.1	202500	98600	600	300	3.315e+07	3315			122	90000	255	255	255	153794	111717	153600	111600	400	300	2.295e+07	2295			122	10000	255	255	255
															123	50000	255	255	255	205750	98750	205600	98600	300	300	1.275e+07	1275			123	360000	255	255	255	145964	112106	145600	111700	800	900	9.18e+07	9180			123	90000	255	255	255
															124	240000	255	255	255	207121	99312.5	206900	99000	400	700	6.12e+07	6120			124	180000	255	255	255	153050	112000	152800	111800	500	400	4.59e+07	4590			124	50000	255	255	255
															125	30000	255	255	255	208183	99283.3	208100	99200	200	200	7.65e+06	765			125	270000	255	255	255	148254	112072	147700	111900	1000	500	6.885e+07	6885
															126	190000	255	255	255	205824	99702.6	205600	99400	500	600	4.845e+07	4845			126	100000	255	255	255	152500	112330	152300	112200	400	300	2.55e+07	2550
															127	150000	255	255	255	206550	99750	206400	99500	300	500	3.825e+07	3825			127	190000	255	255	255	144155	112603	143800	112400	600	400	4.845e+07	4845
															128	410000	255	255	255	203279	100170	202900	99700	700	1000	1.0455e+08	10455			128	770000	255	255	255	149633	112940	148600	112500	1900	900	1.9635e+08	19635
															129	20000	255	255	255	204200	99950	204100	99900	200	100	5.1e+06	510			129	40000	255	255	255	138000	112650	137800	112600	400	100	1.02e+07	1020
															130	740000	210.203	0	255	204111	101096	203500	100400	1100	1200	1.5555e+08	15555			130	240000	255	255	255	152033	112925	151700	112700	700	500	6.12e+07	6120
															131	20000	255	255	255	211850	101000	211800	100900	100	200	5.1e+06	510			131	240000	255	255	255	147625	113008	147300	112800	700	500	6.12e+07	6120
															132	290000	255	255	255	202912	101464	202600	101200	600	600	7.395e+07	7395			132	190000	255	255	255	146061	113318	145900	113000	400	700	4.845e+07	4845
															133	160000	255	255	255	205150	101400	204900	101200	500	400	4.08e+07	4080			133	190000	255	255	255	146818	113166	146400	113000	800	300	4.845e+07	4845
															134	110000	255	255	255	206341	101514	206200	101300	300	400	2.805e+07	2805			134	20000	255	255	255	137850	113300	137800	113200	100	200	5.1e+06	510
															135	50000	255	255	255	212370	101390	212200	101300	300	200	1.275e+07	1275			135	160000	255	255	255	146581	113856	146400	113600	400	500	4.08e+07	4080
															136	440000	255	255	255	208314	101841	207900	101500	800	700	1.122e+08	11220			136	100000	255	255	255	150050	113800	149800	113700	500	200	2.55e+07	2550
															137	570000	255	255	255	205117	102289	204400	101800	1200	1100	1.4535e+08	14535			137	80000	255	255	255	142838	114038	142700	113900	300	300	2.04e+07	2040
															138	60000	255	255	255	205100	103150	205000	103000	200	300	1.53e+07	1530			138	40000	255	255	255	150675	114075	150500	114000	300	200	1.02e+07	1020
															139	80000	255	255	255	204600	103450	204400	103300	400	300	2.04e+07	2040			139	90000	255	255	255	145317	114494	145100	114300	400	400	2.295e+07	2295
															140	30000	255	255	255	203917	103483	203800	103400	200	200	7.65e+06	765			140	220000	255	255	255	147450	114827	146900	114600	900	500	5.61e+07	5610
															141	30000	255	255	255	203317	103983	203200	103900	200	200	7.65e+06	765			141	120000	255	255	255	138158	114825	137900	114700	500	300	3.06e+07	3060
															142	300000	255	255	255	202133	104637	201800	104300	600	700	7.65e+07	7650			142	10000	255	255	255	141550	114750	141500	114700	100	100	2.55e+06	255
															143	80000	255	255	255	206875	104625	206700	104500	400	300	2.04e+07	2040			143	120000	255	255	255	148933	114958	148700	114800	500	300	3.06e+07	3060
															144	80000	255	255	255	205138	105238	205000	105100	300	300	2.04e+07	2040			144	120000	255	255	255	139158	115042	138900	114900	500	300	3.06e+07	3060
															145	10000	255	255	255	204550	106050	204500	106000	100	100	2.55e+06	255			145	210000	255	255	255	150121	115326	149800	115100	600	500	5.355e+07	5355
															146	50000	255	255	255	208630	106390	208500	106300	300	200	1.275e+07	1275			146	250000	255	255	255	152750	115298	152300	115100	1000	400	6.375e+07	6375
															147	40000	255	255	255	205400	107900	205300	107800	200	200	1.02e+07	1020			147	150000	255	255	255	155963	115297	155700	115100	500	400	3.825e+07	3825
																														148	120000	255	255	255	148050	115500	147900	115300	300	400	3.06e+07	3060
																														149	280000	255	255	255	149071	115893	148600	115400	800	900	7.14e+07	7140
																														150	40000	255	255	255	154025	116350	153900	116200	200	300	1.02e+07	1020
																														151	180000	255	255	255	140444	116628	140100	116400	700	400	4.59e+07	4590
																														152	110000	255	255	255	147886	116541	147700	116400	400	300	2.805e+07	2805
																														153	170000	255	255	255	140550	117250	140200	117100	700	300	4.335e+07	4335
																														154	410000	255	255	255	148472	117501	148100	117100	800	800	1.0455e+08	10455
																														155	80000	255	255	255	153500	117700	153300	117600	400	200	2.04e+07	2040
																														156	100000	255	255	255	148880	118020	148700	117800	400	400	2.55e+07	2550
																														157	290000	255	255	255	151788	118050	151400	117800	700	500	7.395e+07	7395
																														158	10000	255	255	255	155850	117950	155800	117900	100	100	2.55e+06	255
																														159	170000	255	255	255	149579	118291	149300	118100	600	400	4.335e+07	4335
																														160	150000	255	255	255	150783	118257	150500	118100	600	300	3.825e+07	3825
																														161	30000	255	255	255	146083	118317	146000	118200	200	200	7.65e+06	765
																														162	190000	255	255	255	153766	118634	153500	118400	500	500	4.845e+07	4845
																														163	50000	255	255	255	148150	118650	148000	118500	300	300	1.275e+07	1275
																														164	230000	255	255	255	151211	118989	150900	118700	600	600	5.865e+07	5865
																														165	10000	255	255	255	142750	119150	142700	119100	100	100	2.55e+06	255
																														166	20000	255	255	255	149350	119200	149300	119100	100	200	5.1e+06	510
																														167	30000	255	255	255	153383	119183	153300	119100	200	200	7.65e+06	765
																														168	30000	255	255	255	141283	119383	141200	119300	200	200	7.65e+06	765
																														169	120000	255	255	255	154792	119525	154600	119300	400	400	3.06e+07	3060
																														170	60000	255	255	255	143833	119833	143700	119700	300	300	1.53e+07	1530
																														171	70000	255	255	255	148607	119864	148400	119700	400	300	1.785e+07	1785
																														172	150000	255	255	255	144617	120143	144300	120000	600	300	3.825e+07	3825
																														173	220000	255	255	255	147818	120232	147500	120000	600	500	5.61e+07	5610
																														174	80000	255	255	255	150163	120363	150000	120200	300	300	2.04e+07	2040
																														175	20000	255	255	255	142500	120450	142400	120400	200	100	5.1e+06	510
																														176	100000	255	255	255	149500	120670	149300	120500	400	300	2.55e+07	2550
																														177	140000	255	255	255	145079	120800	144900	120600	400	400	3.57e+07	3570
																														178	10000	255	255	255	148550	120650	148500	120600	100	100	2.55e+06	255
																														179	210000	255	255	255	146983	121140	146600	120800	700	600	5.355e+07	5355
																														180	10000	255	255	255	147850	121150	147800	121100	100	100	2.55e+06	255
																														181	10000	255	255	255	144050	121450	144000	121400	100	100	2.55e+06	255
																														182	250000	255	255	255	150650	121726	150300	121500	700	500	6.375e+07	6375
																														183	190000	255	255	255	152755	121671	152400	121500	700	400	4.845e+07	4845
																														184	10000	255	255	255	147750	121650	147700	121600	100	100	2.55e+06	255
																														185	240000	255	255	255	148808	121954	148200	121800	1100	300	6.12e+07	6120
																														186	20000	255	255	255	145700	121950	145600	121900	200	100	5.1e+06	510
																														187	10000	255	255	255	151450	122250	151400	122200	100	100	2.55e+06	255
																														188	150000	255	255	255	149117	122557	148800	122400	600	300	3.825e+07	3825
																														189	200000	255	255	255	154200	122800	153900	122600	600	400	5.1e+07	5100
																														190	40000	255	255	255	147900	123100	147800	123000	200	200	1.02e+07	1020
																														191	90000	255	255	255	149883	123506	149700	123300	300	400	2.295e+07	2295
																														192	160000	255	255	255	151919	123600	151600	123300	500	500	4.08e+07	4080
																														193	150000	255	255	255	151150	124050	150900	123900	500	300	3.825e+07	3825
																														194	110000	255	255	255	150868	126368	150700	126200	400	400	2.805e+07	2805
																														195	70000	255	255	255	151321	127293	151100	127200	400	200	1.785e+07	1785
[truncated: 34 more columns]

## Sheet: Sheet2
X	179700	Y	52500		1645.35			X	205500	Y	81000					X	147600	Y	105600					X	234000	Y	147000					X	254100	Y	39900					X	256500	Y	69900
XM	YM	XM-X	YM-Y					XM	YM	XM-X	YM-Y					XM	YM	XM-X	YM-Y					XM	YM	XM-X	YM-Y					XM	YM	XM-X	YM-Y					XM	YM	XM-X	YM-Y
195530	39626	15830	-12874	20404.1	12.4011			206839	72844.7	1339.48	-8155.26	8264.53	5.02296			144917	90250	-2683.33	-15350	15582.8	9.47079			229886	136659	-4113.63	-10340.9	11129.1	6.76396			261711	32891.5	7610.98	-7008.54	10346.3	6.28823			258175	59775	1675.01	-10125	10262.6	6.23734
190050	40400	10350	-12100	15922.7	9.6774			198900	72950	-6600	-8050	10409.7	6.32675			144407	91778.6	-3192.85	-13821.4	14185.4	8.62152			232592	140692	-1407.89	-6307.89	6463.1	3.9281			265207	32921.4	11107.1	-6978.57	13117.5	7.97248			260414	59959.1	3913.64	-9940.91	10683.6	6.49318
184927	40650	5226.93	-11850	12951.6	7.87162			208783	73383.3	3283.34	-7616.66	8294.21	5.041			145838	91987.5	-1762.5	-13612.5	13726.1	8.34237			233375	140775	-624.995	-6225	6256.29	3.80241			253441	32986.4	-659.085	-6913.64	6944.98	4.22097			259577	60815.4	3076.93	-9084.61	9591.54	5.82948
189188	40711.5	9488.47	-11788.5	15132.7	9.19726			206400	73570	900.005	-7430	7484.31	4.54876			152550	91925	4950	-13675	14543.3	8.83904			237050	141600	3050.01	-5400	6201.81	3.7693			260535	33390	6435.01	-6510	9153.65	5.56335			258300	61000	1800.01	-8900	9080.2	5.5187
182204	40765.4	2503.85	-11734.6	11998.8	7.29253			206515	74295	1015.01	-6705	6781.39	4.12155			143720	92970	-3880	-12630	13212.5	8.03023			232575	142245	-1424.99	-4755	4963.93	3.01694			248839	34494.4	-5261.11	-5405.56	7543.16	4.58453			259750	61778.6	3250.01	-8121.43	8747.58	5.31654
187600	41150	7900	-11350	13828.7	8.40471			201434	74502.6	-4065.79	-6497.37	7664.62	4.65835			142800	93000	-4800	-12600	13483.3	8.1948			231794	143124	-2205.55	-3875.92	4459.51	2.71037			252567	34916.7	-1533.33	-4983.33	5213.9	3.16887			258279	62116.7	1778.58	-7783.33	7983.96	4.85244
185688	41725	5987.5	-10775	12326.8	7.49192			207270	74620	1770.01	-6380	6620.97	4.02405			146479	93179.4	-1120.58	-12420.6	12471	7.57956			234450	143400	450.005	-3600	3628.01	2.20501			256150	34900	2050.01	-5000	5403.94	3.28437			261383	62425	4883.34	-7475	8928.75	5.42666
193050	41750	13350	-10750	17140.2	10.4173			209228	74910.9	3728.27	-6089.13	7139.85	4.33941			147900	93350	300.003	-12250	12253.7	7.44746			226397	143723	-7603.33	-3276.66	8279.32	5.03195			257150	35100	3050.01	-4800	5687.05	3.45644			256988	62775	487.506	-7125	7141.66	4.34051
193250	41750	13550	-10750	17296.4	10.5123			206400	74900	900.005	-6100	6166.03	3.74755			145650	93700	-1950	-11900	12058.7	7.32896			233655	143842	-345.077	-3158.19	3176.99	1.93089			260413	35639.5	6313.16	-4260.53	7616.31	4.62899			259010	63970	2510.01	-5930	6439.33	3.91366
188170	42030	8470	-10470	13467.1	8.18492			207810	75203.3	2310.01	-5796.66	6239.99	3.7925			147156	94087.5	-443.747	-11512.5	11521	7.00219			232300	143783	-1699.99	-3216.66	3638.26	2.21124			255079	35292.9	978.577	-4607.14	4709.92	2.86257			257130	64110	630.006	-5790	5824.17	3.53978
192522	42700	12822.2	-9800	16138.4	9.80852			204796	75534.6	-703.842	-5465.38	5510.52	3.34915			150000	94450	2400	-11150	11405.4	6.93188			236850	144041	2850.01	-2959.09	4108.37	2.49696			255650	35325	1550.01	-4575	4830.44	2.93581			250950	64396.2	-5549.99	-5503.85	7816.31	4.75055
186386	43018.1	6686.17	-9481.91	11602.2	7.05152			201509	75663.6	-3990.9	-5336.36	6663.64	4.04998			154219	94543.8	6618.75	-11056.2	12886	7.83176			230150	144330	-3849.99	-2670	4685.23	2.84756			255212	36188.5	1111.54	-3711.54	3874.41	2.35476			247850	64450	-8649.99	-5450	10223.7	6.21372
178800	42700	-899.996	-9800	9841.24	5.98124			205906	76274	406.005	-4726	4743.41	2.88292			156161	94616.7	8561.11	-10983.3	13925.7	8.46369			231987	144513	-2013.33	-2486.66	3199.53	1.94459			253133	36258.3	-966.661	-3641.67	3767.78	2.28996			258279	64816.7	1778.58	-5083.33	5385.5	3.27316
180200	43100	500.004	-9400	9413.29	5.72115			209877	76131.8	4377.28	-4868.18	6546.73	3.97893			144150	94850	-3450	-10750	11290	6.86178			235720	144660	1720.01	-2340	2904.14	1.76506			265525	36389.3	11425	-3510.71	11952.2	7.26425			255061	64927.8	-1438.88	-4972.22	5176.23	3.14598
175317	43261.1	-4383.33	-9238.89	10226	6.21508			209150	76600	3650.01	-4400	5716.86	3.47456			141790	95050	-5810	-10550	12044	7.32004			233188	144893	-811.9	-2107.14	2258.15	1.37244			258750	36500	4650.01	-3400	5760.43	3.50104			261461	65383.3	4961.12	-4516.67	6709.17	4.07765
181443	43610	1743.34	-8890	9059.32	5.50601			204274	76936.2	-1225.86	-4063.79	4244.66	2.57979			145520	95260	-2080	-10340	10547.1	6.41026			234306	144918	306.005	-2082	2104.36	1.27898			252400	36700	-1699.99	-3200	3623.53	2.20229			250557	65876.7	-5943.33	-4023.33	7177.07	4.36203
187217	43561.1	7516.67	-8938.89	11679.2	7.09832			205879	77050	378.576	-3950	3968.1	2.4117			146530	95510	-1070	-10090	10146.6	6.16682			231400	145425	-2599.99	-1575	3039.83	1.84753			253800	36850	-299.994	-3050	3064.72	1.86265			258430	66190	1930.01	-3710	4181.99	2.5417
195400	43550	15700	-8950	18071.9	10.9836			208283	77038.9	2783.34	-3961.11	4841.21	2.94236			143842	95675	-3758.33	-9925	10612.8	6.45015			227215	145597	-6785.29	-1402.94	6928.81	4.21115			254617	36883.3	516.672	-3016.67	3060.59	1.86015			256825	66431.3	325.006	-3468.75	3483.94	2.11745
183900	43921.4	4200	-8578.57	9551.54	5.80517			205283	77238.9	-216.662	-3761.11	3767.34	2.28969			140450	97650	-7150	-7950	10692.3	6.49849			235350	145650	1350.01	-1350	1909.19	1.16035			260000	37200	5900.01	-2700	6488.46	3.94351			261850	66350	5350.01	-3550	6420.67	3.90231
189750	43950	10050	-8550	13194.9	8.0195			207392	77266.7	1891.67	-3733.33	4185.23	2.54367			153010	97770	5410	-7830	9517.2	5.7843			232761	145739	-1238.88	-1261.11	1767.83	1.07444			249705	37331.8	-4395.45	-2568.18	5090.73	3.09401			252005	66513.6	-4495.45	-3386.36	5628.19	3.42066
185979	44250	6278.58	-8250	10367.4	6.30103			201500	77250	-4000	-3750	5482.92	3.33238			139750	98200	-7850	-7400	10788.1	6.5567			236603	146357	2602.64	-642.979	2680.88	1.62937			264550	37450	10450	-2450	10733.4	6.52345			253230	66550	-3269.99	-3350	4681.38	2.84522
189050	44175	9350	-8325	12519.1	7.60878			208406	77666.7	2905.56	-3333.33	4421.92	2.68753			147700	98270	100.003	-7330	7330.68	4.45539			230800	146070	-3199.99	-929.997	3332.4	2.02534			256650	37940.9	2550.01	-1959.09	3215.67	1.9544			254250	66800	-2249.99	-3100	3830.47	2.32806
181920	44415	2220	-8085	8384.25	5.09572			204850	77816.7	-649.996	-3183.33	3249.01	1.97466			148550	98300	950.003	-7300	7361.55	4.47416			231904	146327	-2096.15	-673.074	2201.56	1.33805			263039	38116.7	8938.9	-1783.33	9115.05	5.53988			257400	66850	900.006	-3050	3180.02	1.93273
189750	44250	10050	-8250	13002.5	7.90257			209183	77683.3	3683.34	-3316.66	4956.54	3.01245			155691	98455.9	8091.18	-7144.12	10793.8	6.56017			239170	146090	5170.01	-909.997	5249.48	3.19049			256038	38137.5	1937.51	-1762.5	2619.22	1.59189			258425	66950	1925.01	-2950	3522.52	2.14089
188520	44460	8820	-8040	11934.6	7.25352			203709	77991.4	-1791.38	-3008.62	3501.54	2.12815			148654	98987	1053.71	-6612.96	6696.38	4.06988			224630	146400	-9369.99	-599.997	9389.19	5.7065			267163	38162.5	13062.5	-1737.5	13177.6	8.00897			261950	67214.3	5450.01	-2685.71	6075.82	3.69272
174867	44566.7	-4833.33	-7933.33	9289.72	5.64604			205639	77961.1	138.893	-3038.89	3042.06	1.84888			144386	98986.4	-3213.63	-6613.63	7353.07	4.469			225350	146470	-8649.99	-529.997	8666.22	5.2671			252879	38292.9	-1221.42	-1607.14	2018.61	1.22686			253483	67283.3	-3016.66	-2616.66	3993.39	2.42708
180377	44700	677.277	-7800	7829.35	4.75847			206850	78100	1350.01	-2900	3198.83	1.94416			147240	99092.9	-359.521	-6507.14	6517.07	3.9609			235350	146450	1350.01	-549.997	1457.74	0.885976			262078	38466.7	7977.78	-1433.33	8105.52	4.92632			256430	67532.9	-69.507	-2367.07	2368.09	1.43926
185529	44735.7	5828.58	-7764.29	9708.57	5.90061			200900	78090	-4600	-2910	5443.17	3.30821			151275	99150	3675	-6450	7423.48	4.5118			230078	146790	-3921.99	-209.997	3927.61	2.3871			264400	38350	10300	-1550	10416	6.33055			258663	67463.3	2163.34	-2436.66	3258.43	1.98039
183492	45018.4	3792.11	-7481.58	8387.74	5.09784			210083	78016.7	4583.34	-2983.33	5468.75	3.32376			152983	99464.3	5383.34	-6135.71	8162.55	4.96098			237450	146950	3450.01	-49.997	3450.37	2.09704			254459	38755.7	358.577	-1144.29	1199.15	0.728813			260517	67538.9	4016.67	-2361.11	4659.24	2.83176
187650	44800	7950	-7700	11067.6	6.72661			212885	78244.1	7385.3	-2755.88	7882.74	4.79092			156990	99770	9390	-5830	11052.6	6.71751			224934	147282	-9065.79	281.582	9070.16	5.5126			257853	38888.7	3753.23	-1011.29	3887.09	2.36247			254786	67840.9	-1713.63	-2059.09	2678.88	1.62815
195750	45000	16050	-7500	17715.9	10.7672			202675	78450	-2825	-2550	3805.67	2.31298			144367	100026	-3232.76	-5574.14	6443.73	3.91633			231288	147682	-2711.76	682.356	2796.29	1.69951			259100	38550	5000.01	-1350	5179.05	3.14769			259170	68178	2670.01	-1722	3177.14	1.93098
185666	45434.2	5965.79	-7065.79	9247.49	5.62038			206300	78530	800.005	-2470	2596.32	1.57798			147266	100011	-334.207	-5589.47	5599.45	3.4032			226800	147350	-7199.99	350.003	7208.5	4.38113			263050	38550	8950.01	-1350	9051.25	5.50111			259950	68150	3450.01	-1750	3868.47	2.35115
176950	45400	-2750	-7100	7613.97	4.62757			201470	78690	-4030	-2310	4645.1	2.82317			146150	99850	-1450	-5750	5930.01	3.6041			232139	147483	-1861.11	483.337	1922.84	1.16865			264327	38740.9	10227.3	-1159.09	10292.8	6.25566			255033	68437	-1467.39	-1463.04	2072.13	1.25938
184417	45416.7	4716.67	-7083.33	8510.03	5.17217			202063	78737.5	-3437.5	-2262.5	4115.25	2.50114			148558	100075	958.337	-5525	5607.5	3.40809			235958	147617	1958.34	616.67	2053.14	1.24784			263350	38750	9250.01	-1150	9321.22	5.66519			253271	68478.6	-3228.57	-1421.43	3527.62	2.14399
195838	46091.2	16138.2	-6408.82	17364.2	10.5535			205083	78766.7	-416.662	-2233.33	2271.87	1.38078			149735	100115	2135	-5485	5885.87	3.57727			232779	147550	-1221.42	550.003	1339.54	0.814139			256426	39090.5	2326.2	-809.523	2463.03	1.49696			254139	68438.9	-2361.11	-1461.11	2776.63	1.68756
178426	46293.9	-1274.39	-6206.1	6335.59	3.8506			208379	78800	2878.58	-2200	3623.01	2.20197			145570	100690	-2030	-4910	5313.09	3.22916			225800	147650	-8199.99	650.003	8225.72	4.99937			258800	39050	4700.01	-849.999	4776.25	2.90288			262630	68590	6130.01	-1310	6268.42	3.80978
180232	46605.3	531.583	-5894.74	5918.66	3.5972			212179	78707.1	6678.58	-2292.85	7061.2	4.29161			138200	100830	-9400	-4770	10541	6.40654			229832	147938	-4167.64	938.239	4271.95	2.59638			261750	39100	7650.01	-799.999	7691.72	4.67482			248995	68768.2	-7504.54	-1131.82	7589.41	4.61264
182420	46465.2	2719.7	-6034.85	6619.38	4.02308			209870	79025	4370.01	-1975	4795.58	2.91462			142217	100930	-5383.33	-4670	7126.65	4.33139			233083	148055	-916.662	1054.77	1397.43	0.849318			251956	40244.9	-2143.58	344.873	2171.15	1.31957			258714	68905.6	2213.89	-994.443	2426.98	1.47506
183081	46550	3380.77	-5950	6843.4	4.15924			207422	79141.7	1922.23	-1858.33	2673.64	1.62497			148827	100927	1226.93	-4673.07	4831.46	2.93643			231924	148366	-2076.31	1365.79	2485.25	1.51047			259968	39652.7	5868.02	-247.296	5873.23	3.56959			252667	68841.7	-3833.33	-1058.33	3976.74	2.41696
181135	46773.1	1434.62	-5726.92	5903.88	3.58822			200989	79272.2	-4511.11	-1727.78	4830.66	2.93595			145950	101175	-1650	-4425	4722.62	2.87028			226825	148425	-7174.99	1425	7315.13	4.44594			262340	39380	8240.01	-519.999	8256.4	5.01802			260450	68750	3950.01	-1150	4114.01	2.50038
188167	46941.7	8466.67	-5558.33	10128.2	6.15562			203071	79300	-2429.16	-1700	2964.93	1.80201			150485	101345	2884.89	-4254.65	5140.49	3.12425			228955	148540	-5044.99	1540	5274.81	3.20589			266850	39650	12750	-249.999	12752.5	7.7506			253900	69022.2	-2599.99	-877.776	2744.17	1.66783
178788	47111.5	-911.535	-5388.46	5465.02	3.32149			203972	79205.6	-1527.77	-1794.44	2356.72	1.43235			156750	101100	9150	-4500	10196.7	6.19728			236550	148465	2550.01	1465.39	2941.07	1.7875			257850	40230	3750.01	330.001	3764.5	2.28796			265950	69150	9450.01	-749.998	9479.72	5.76152
171433	47266.7	-8266.66	-5233.33	9783.94	5.94642			208650	79150	3150.01	-1850	3653.08	2.22025			147750	101300	150.003	-4300	4302.61	2.61501			235443	148743	1443.34	1743.34	2263.28	1.37556			256388	40311.5	2288.47	411.539	2325.18	1.41318			257883	69316.7	1383.34	-583.332	1501.3	0.91245
176270	47400	-3430	-5100	6146.13	3.73545			204800	79250	-699.996	-1750	1884.8	1.14553			146850	101450	-749.997	-4150	4217.22	2.56312			227850	148650	-6149.99	1650	6367.49	3.86999			255050	40470	950.006	570.001	1107.89	0.673344			253590	69530	-2909.99	-369.998	2933.42	1.78286
180283	47383.3	583.337	-5116.67	5149.81	3.12992			201463	79862.5	-4037.5	-1137.5	4194.67	2.54941			149470	101310	1870	-4290	4679.85	2.84429			233491	149115	-508.818	2114.71	2175.06	1.32194			262717	40505.6	8616.67	605.556	8637.92	5.2499			252659	69841.2	-3841.17	-58.822	3841.62	2.33484
182033	47745.8	2333.34	-4754.17	5295.9	3.21871			207430	79940	1930.01	-1060	2201.93	1.33828			148663	101903	1063.34	-3696.66	3846.56	2.33784			230170	149240	-3830.39	2240.2	4437.38	2.69692			249900	40600	-4199.99	700.001	4257.93	2.58786			258879	69771.4	2378.58	-128.57	2382.05	1.44775
189031	47642.3	9330.77	-4857.69	10519.5	6.39349			203017	80138.9	-2483.33	-861.109	2628.39	1.59747			151917	101517	4316.67	-4083.33	5941.99	3.61138			231574	149194	-2425.99	2194	3270.95	1.988			259737	41120	5636.67	1220	5767.19	3.50514			250950	69950	-5549.99	50.002	5550.22	3.37328
180880	47720	1180	-4780	4923.49	2.99237			208546	81150	3046.01	150.002	3049.7	1.85352			144709	102015	-2891.3	-3584.78	4605.46	2.79908			238209	149257	4209.26	2257.41	4776.38	2.90296			261650	40750	7550.01	850.001	7597.7	4.61768			260050	69750	3550.01	-149.998	3553.17	2.15952
183500	47800	3800	-4700	6044.01	3.67339			203095	80886.4	-2404.54	-113.635	2407.22	1.46305			147676	102881	76.157	-2719.23	2720.3	1.65332			226508	149697	-7492.1	2697.37	7962.87	4.83962			258500	40900	4400.01	1000	4512.21	2.7424			258250	70319.2	1750.01	419.232	1799.52	1.0937
173100	47900	-6600	-4600	8044.87	4.88946			209800	80650	4300.01	-349.998	4314.23	2.62207			153650	101900	6050	-3700	7091.72	4.31016			236552	149459	2552.23	2458.89	3544.01	2.15396			257600	40950	3500.01	1050	3654.11	2.22087			250650	70250	-5849.99	350.002	5860.46	3.56183
175600	48000	-4100	-4500	6087.69	3.69994			207250	81126	1750.01	126.002	1754.54	1.06636			150142	102510	2542	-3090	4001.23	2.43184			234520	149635	520.005	2635	2685.82	1.63237			255935	41250	1834.62	1350	2277.79	1.38438			259181	70450	2680.77	550.002	2736.61	1.66324
184433	48066.7	4733.34	-4433.33	6485.28	3.94158			202625	80975	-2875	-24.998	2875.1	1.74741			152555	103674	4954.77	-1926.19	5316	3.23093			225792	149775	-8208.33	2775	8664.72	5.26618			260414	41164.3	6314.29	1264.29	6439.62	3.91383			261820	70620	5320.01	720.002	5368.51	3.26284
177065	48326.9	-2634.61	-4173.08	4935.15	2.99946			201710	81300	-3790	300.002	3801.85	2.31066			153340	103290	5740	-2310	6187.38	3.76053			232500	149700	-1499.99	2700	3088.69	1.87722			247550	41250	-6549.99	1350	6687.67	4.06459			258575	70912.5	2075.01	1012.5	2308.85	1.40326
183619	48450	3919.23	-4050	5635.86	3.42532			203357	81650	-2143.33	650.002	2239.72	1.36124			151257	103417	3656.67	-2183.33	4258.89	2.58844			227150	150000	-6849.99	3000	7478.13	4.54501			258936	41396.4	4835.72	1496.43	5061.96	3.07653			260043	71118.9	3543.34	1218.89	3747.12	2.2774
179050	48600	-649.996	-3900	3953.79	2.40301			201946	82038	-3554	1038	3702.48	2.25027			149685	103588	2085.3	-2011.76	2897.52	1.76104			235496	150430	1496.35	3430.49	3742.64	2.27467			253277	41486.4	-822.722	1586.36	1787.02	1.0861			263063	70856.3	6562.51	956.252	6631.81	4.03064
197960	48740.5	18259.5	-3759.52	18642.5	11.3304			208950	81800	3450.01	800.002	3541.54	2.15246			145000	104000	-2600	-1600	3052.86	1.85545			233868	150938	-132.348	3938.24	3940.46	2.39491			261017	41396.7	6916.67	1496.67	7076.75	4.30106			251175	70925	-5324.99	1025	5422.75	3.2958
179757	48830	56.671	-3670	3670.44	2.23079			207623	82103.8	2123.08	1103.85	2392.9	1.45434			148317	103883	716.67	-1716.66	1860.26	1.13061			230591	150617	-3409.25	3616.67	4970.24	3.02078			256725	41425	2625.01	1525	3035.83	1.8451			252750	70983.3	-3749.99	1083.34	3903.34	2.37235
184869	48783.3	5169.05	-3716.67	6366.53	3.86941			208317	82413.3	2816.67	1413.34	3151.37	1.91532			138850	103975	-8750	-1625	8899.61	5.40895			236911	150904	2910.82	3904.06	4869.75	2.95971			257850	41450	3750.01	1550	4057.71	2.46617			257433	71404.2	933.339	1504.17	1770.21	1.07589
182900	48750	3200	-3750	4929.76	2.99618			203910	82310	-1590	1310	2060.14	1.2521			148750	104150	1150	-1450	1850.68	1.12479			231690	150670	-2309.99	3670	4336.47	2.63559			254194	41800	94.45	1900	1902.35	1.1562			263317	71283.3	6816.67	1383.34	6955.62	4.22744
180800	49000	1100	-3500	3668.79	2.22979			205400	82300	-99.996	1300	1303.84	0.792441			150846	104406	3246	-1194	3458.64	2.10207			242500	150850	8500.01	3850	9331.27	5.6713			252550	41825	-1549.99	1925	2471.46	1.50209			253517	71583.3	-2983.33	1683.34	3425.47	2.08191
182668	49373.5	2967.65	-3126.47	4310.66	2.6199			206650	82704.1	1150.01	1704.06	2055.8	1.24946			146530	104290	-1070	-1310	1691.45	1.02802			242510	151170	8510.01	4170	9476.77	5.75973			255204	42070.8	1104.17	2170.83	2435.51	1.48024			254100	71600	-2399.99	1700	2941.08	1.78751
174974	49431	-4726.19	-3069.05	5635.24	3.42495			205175	83233.3	-324.996	2233.34	2256.86	1.37166			145100	104600	-2500	-999.998	2692.58	1.63648			229660	151288	-4340.47	4288.1	6101.43	3.70829			256189	42210.6	2089.4	2310.61	3115.2	1.89334			251517	71831	-4983.33	1930.95	5344.36	3.24816
176654	49701.8	-3046.42	-2798.21	4136.51	2.51406			203235	83389.4	-2265.15	2389.4	3292.43	2.00105			145730	104580	-1870	-1020	2130.09	1.29461			235308	151339	1307.9	4339.48	4532.29	2.75461			257156	42333.9	3056.46	2433.87	3907.13	2.37465			252683	71683.3	-3816.66	1783.34	4212.74	2.56039
180980	49565	1280	-2935	3201.97	1.94607			207420	83220	1920.01	2220	2935.1	1.78388			149270	104530	1670	-1070	1983.38	1.20545			230630	151290	-3369.99	4290	5455.36	3.31562			251650	42050	-2449.99	2150	3259.6	1.9811			258159	71986.4	1659.1	2086.37	2665.62	1.62009
179800	49850	100.004	-2650	2651.89	1.61175			208821	84073.5	3320.59	3073.53	4524.7	2.74999			146300	104850	-1300	-749.998	1500.83	0.912164			232110	151390	-1889.99	4390	4779.56	2.90489			259227	42443.8	5127.09	2543.75	5723.44	3.47855			253691	72026.5	-2808.82	2126.47	3522.97	2.14117
178183	49816.7	-1516.66	-2683.33	3082.29	1.87334			203935	84395.5	-1565.15	3395.46	3738.82	2.27236			149550	105000	1950	-599.998	2040.22	1.23999			233028	151654	-971.734	4654.35	4754.71	2.88979			260900	42050	6800.01	2150	7131.8	4.33452			250314	72171.4	-6185.71	2271.43	6589.57	4.00496
189880	50197.8	10180.4	-2302.17	10437.5	6.34363			210300	84150	4800.01	3150	5741.3	3.48941			153677	104941	6077.28	-659.089	6112.91	3.71526			239138	151519	5138.47	4519.23	6843.05	4.15902			250600	42550	-3499.99	2650	4390.04	2.66815			255265	72103.8	-1234.61	2203.85	2526.11	1.5353
181450	50100	1750	-2400	2970.27	1.80525			206512	84288.5	1011.54	3288.46	3440.52	2.09106			150530	105030	2930	-569.998	2984.93	1.81416			228408	151703	-5592.49	4702.5	7306.81	4.44089			260500	42650	6400.01	2750	6965.82	4.23364			256650	72078.6	150.006	2178.57	2183.73	1.32721
185530	50310	5830	-2190	6227.76	3.78507			198725	84491.7	-6775	3491.67	7621.83	4.63235			138750	105450	-8850	-149.998	8851.27	5.37957			235817	151783	1816.67	4783.34	5116.7	3.10979			261053	43139.7	6953.45	3239.66	7671.11	4.6623			247300	72050	-9199.99	2150	9447.88	5.74217
182059	50486.4	2359.1	-2013.64	3101.62	1.88508			202731	84368.8	-2768.75	3368.75	4360.56	2.65023			145003	105775	-2597.22	175.002	2603.11	1.5821			234867	152058	866.672	5058.34	5132.05	3.11912			254450	43000	350.006	3100	3119.7	1.89607			252931	72281.3	-3568.74	2381.25	4290.26	2.6075
178333	50719.6	-1367.39	-1780.43	2244.93	1.36441			199894	84642	-5606	3642	6685.16	4.06306			150931	105947	3330.65	346.777	3348.65	2.03522			227200	152100	-6799.99	5100	8500	5.16607			255900	43200	1800.01	3300	3758.99	2.28462			259595	72331.8	3095.46	2431.82	3936.45	2.39247
179702	50922	2.004	-1578	1578	0.959067			201888	84588.5	-3611.53	3588.46	5091.19	3.09429			152413	105800	4812.5	200.002	4816.66	2.92744			233945	152569	-54.757	5569.05	5569.32	3.38488			260241	43276.1	6141.31	3376.09	7008.11	4.25935			252050	72325	-4449.99	2425	5067.85	3.0801
175381	50850	-4319.23	-1650	4623.66	2.81014			204579	84861.8	-920.584	3861.77	3969.98	2.41285			153188	105712	5588.46	111.541	5589.58	3.3972			226123	152259	-7877.27	5259.09	9471.51	5.75653			258550	43150	4450.01	3250	5510.45	3.3491			256186	72713.6	-313.631	2813.64	2831.06	1.72065
176350	50900	-3350	-1600	3712.47	2.25634			206479	84991.7	979.171	3991.67	4110.01	2.49796			146283	106017	-1316.66	416.669	1381.02	0.839347			230070	152812	-3929.99	5811.54	7015.62	4.26391			256575	43668.2	2475.01	3768.18	4508.31	2.74003			257450	72400	950.006	2500	2674.42	1.62544
180561	50916.7	861.115	-1583.33	1802.35	1.09542			205500	85270	0.004	4270	4270	2.59519			156150	106050	8550	450.002	8561.84	5.20366			231550	152750	-2449.99	5750	6250.2	3.79871			257750	43250	3650.01	3350	4954.3	3.01109			254283	72483.3	-2216.66	2583.34	3404	2.06886
181503	51277.8	1802.78	-1222.22	2178.04	1.32375			202679	85704.8	-2821.42	4704.76	5485.91	3.33419			146350	106250	-1250	650.002	1408.9	0.856291			232550	152750	-1449.99	5750	5930.01	3.6041			255150	43350	1050.01	3450	3606.25	2.19178			261050	72507.1	4550.01	2607.14	5244.02	3.18718
174496	51515.7	-5204.28	-984.285	5296.54	3.2191			207250	85525	1750.01	4525	4851.61	2.94868			149850	106250	2250	650.002	2342.01	1.42341			235408	153133	1407.7	6132.7	6292.18	3.82422			254917	43516.7	816.672	3616.67	3707.73	2.25346			261933	72558.3	5433.34	2658.34	6048.79	3.6763
177388	51307.1	-2311.9	-1192.86	2601.5	1.58112			204450	85950	-1050	4950	5060.14	3.07542			156583	106683	8983.34	1083.34	9048.42	5.49939			226330	152990	-7669.99	5990	9731.85	5.91476			257617	43600	3516.67	3700	5104.6	3.10244			258336	72621.4	1835.72	2721.43	3282.69	1.99513
184069	51431.3	4368.75	-1068.75	4497.58	2.73351			206881	85950	1380.77	4950	5138.97	3.12333			139017	106983	-8583.33	1383.34	8694.09	5.28404			232561	153939	-1439.47	6939.48	7087.2	4.30741			254450	43600	350.006	3700	3716.52	2.2588			243500	72750	-13000	2850	13308.7	8.08869
176663	51583.3	-3037.5	-916.666	3172.8	1.92834			200350	85850	-5150	4850	7074.25	4.29954			150067	107067	2466.67	1466.67	2869.77	1.74417			229950	153800	-4049.99	6800	7914.7	4.81034			259006	43930	4906.01	4030	6349	3.85875			250375	72825	-6124.99	2925	6787.58	4.12531
175517	51623.3	-4183.33	-876.666	4274.2	2.59774			201862	86091.2	-3638.23	5091.18	6257.54	3.80317			146650	107350	-949.997	1750	1991.23	1.21022			230650	153750	-3349.99	6750	7535.58	4.57993			253750	43850	-349.994	3950	3965.48	2.41011			245059	73128.3	-11441.3	3228.26	11888	7.22522
178006	51772.2	-1694.44	-727.777	1844.12	1.12081			206029	86485.7	528.576	5485.72	5511.12	3.34951			153000	107200	5400	1600	5632.05	3.42301			231461	154072	-2538.88	7072.23	7514.14	4.56689			257779	44108.8	3679.42	4208.82	5590.38	3.39768			251754	72987.5	-4745.83	3087.5	5661.76	3.44107
182841	51731.8	3140.91	-768.181	3233.49	1.96523			200129	86614.3	-5371.42	5614.29	7769.97	4.72238			154050	107250	6450	1650	6657.71	4.04638			234370	154070	370.005	7070	7079.68	4.30284			259664	44277.6	5563.8	4377.59	7079.49	4.30272			253026	73038.2	-3473.52	3138.24	4681.23	2.84513
179650	51850	-49.996	-649.999	651.919	0.396219			205425	86550	-74.996	5550	5550.51	3.37345			154800	107250	7200	1650	7386.65	4.48941			228860	154279	-5140.47	7278.58	8910.79	5.41574			254317	44183.3	216.672	4283.33	4288.81	2.60662			246931	73350	-9568.74	3450	10171.7	6.18209
172421	52250	-7278.57	-249.999	7282.86	4.42633			207381	86750	1880.77	5750	6049.78	3.6769			156872	107361	9272.23	1761.11	9437.99	5.73616			227850	154175	-6149.99	7175	9450.03	5.74348			261121	44583.3	7021.43	4683.33	8440.03	5.12963			249070	73290	-7429.99	3390	8166.82	4.96358
180876	52623.9	1176.09	123.914	1182.6	0.718753			203969	87073.1	-1530.77	6073.08	6263.03	3.8065			145515	107550	-2085.29	1950	2854.99	1.73518			237200	154200	3200.01	7200	7879.09	4.7887			256700	44811.1	2600.01	4911.11	5556.89	3.37733			254450	73500	-2049.99	3600	4142.76	2.51786
173380	52655	-6320	155.001	6321.9	3.84228			201965	87264.8	-3535.18	6264.82	7193.43	4.37198			150425	107550	2825	1950	3432.66	2.08628			230389	154489	-3610.86	7489.13	8314.17	5.05313			257778	44822.2	3677.78	4922.22	6144.46	3.73444			251470	73610	-5029.99	3710	6250.2	3.7987
177476	52984.3	-2224.28	484.287	2276.39	1.38353			206650	87100	1150.01	6100	6207.46	3.77273			151510	107860	3910	2260	4516.16	2.7448			231514	154641	-2486.36	7640.91	8035.27	4.88362			258783	44783.3	4683.34	4883.33	6766.14	4.11228			247630	73710	-8869.99	3810	9653.65	5.86723
183568	53060	3867.5	560.001	3907.84	2.37508			202900	87600	-2600	6600	7093.66	4.31134			149300	107850	1700	2250	2820.02	1.71393			233850	154681	-149.995	7681.25	7682.72	4.66935			260341	44868.2	6240.92	4968.18	7976.96	4.84818			253638	73983.3	-2862.49	4083.34	4986.73	3.0308
170100	53050	-9600	550.001	9615.74	5.84419			204281	87843.8	-1218.75	6843.75	6951.42	4.22489			144004	108135	-3596.15	2534.62	4399.61	2.67397			229517	154717	-4483.33	7716.67	8924.53	5.42409			263009	44973.5	8908.83	5073.53	10252.2	6.23102			255622	73966.7	-877.772	4066.67	4160.32	2.52853
182650	52950	2950	450.001	2984.13	1.81367			207500	87700	2000.01	6700	6992.14	4.24964			153067	108142	5466.67	2541.67	6028.65	3.66405			232423	155191	-1576.82	8191.47	8341.85	5.06996			255800	44850	1700.01	4950	5233.79	3.18096			252550	73975	-3949.99	4075	5675.22	3.44925
174945	53534.2	-4755.26	1034.21	4866.42	2.95768			200600	87900	-4900	6900	8462.86	5.1435			145500	108200	-2100	2600	3342.15	2.03127			230100	155000	-3899.99	8000	8900	5.40918			249550	45250	-4549.99	5350	7023.17	4.2685			246500	73950	-9999.99	4050	10789	6.55726
179669	53981.9	-30.847	1481.92	1482.24	0.900864			203641	88308.8	-1858.82	7308.82	7541.49	4.58352			146650	108200	-949.997	2600	2768.12	1.68239			234575	155075	575.005	8075	8095.45	4.9202			255239	45511.1	1138.89	5611.11	5725.53	3.47982			250421	74007.1	-6078.57	4107.14	7336.05	4.45865
171980	53731.5	-7720.37	1231.48	7817.97	4.75155			204833	88558.3	-666.662	7558.34	7587.68	4.61159			150983	108496	3383.34	2895.62	4453.26	2.70658			229200	155050	-4799.99	8050	9372.43	5.69632			257198	46043.9	3098.49	6143.94	6881.03	4.18211			260297	74061.8	3797.07	4161.77	5633.65	3.42398
175625	53997.7	-4075	1497.73	4341.52	2.63866			210865	88826.9	5365.39	7826.93	9489.37	5.76739			154936	108450	7336.37	2850	7870.5	4.78348			234000	155600	0.005	8600	8600	5.22685			256370	45956.7	2270.01	6056.67	6468.09	3.93113			252167	74316.7	-4333.33	4416.67	6187.46	3.76057
177900	53866.7	-1800	1366.67	2260.04	1.37359			212700	88850	7200.01	7850	10651.9	6.47393			136363	108463	-11237.5	2862.5	11596.3	7.04795			227319	155756	-6681.24	8756.25	11014.1	6.69409			251136	45921.4	-2964.28	6021.43	6711.53	4.07909			258813	74566.7	2312.51	4666.67	5208.21	3.16541
182058	54138.5	2357.7	1638.46	2871.11	1.74499			205250	89050	-249.996	8050	8053.88	4.89494			146779	108707	-821.425	3107.15	3213.89	1.95332			228125	155750	-5874.99	8750	10539.4	6.40554			259350	45900	5250.01	6000	7972.61	4.84554			254450	74350	-2049.99	4450	4899.49	2.97778
173900	54300	-5800	1800	6072.89	3.69094			201321	89408.8	-4179.41	8408.82	9390.2	5.70711			153933	108758	6333.34	3158.34	7077.16	4.30131			229750	155650	-4249.99	8650	9637.69	5.85753			252170	46490	-1929.99	6590	6866.8	4.17346			249900	75183.3	-6599.99	5283.34	8454.2	5.13824
177659	54903.1	-2040.62	2403.13	3152.64	1.91609			203928	89400	-1572.22	8400	8545.87	5.19395			148940	108860	1340	3260	3524.66	2.14219			234621	155809	620.593	8808.83	8830.66	5.36704			259830	46610	5730.01	6710	8823.67	5.36279			257050	75250	550.006	5350	5378.2	3.26873
175300	54757.1	-4400	2257.14	4945.17	3.00554			200000	89700	-5500	8700	10292.7	6.25564			144817	109061	-2783.33	3461.11	4441.42	2.69938			237050	155650	3050.01	8650	9171.97	5.57448			259145	47181.8	5045.46	7281.82	8858.98	5.38425			255740	75535.7	-759.518	5635.72	5686.67	3.4562
179100	54700	-599.996	2200	2280.35	1.38594			203350	89750	-2150	8750	9010.27	5.4762			146950	109400	-649.997	3800	3855.19	2.34308			229850	155950	-4149.99	8950	9865.34	5.99589			252100	47300	-1999.99	7400	7665.51	4.65889			251963	75654.2	-4537.49	5754.17	7327.98	4.45375
174350	55096.2	-5350	2596.15	5946.64	3.61421			203419	91150	-2080.77	10150	10361.1	6.29719			149012	109612	1411.54	4011.54	4252.64	2.58464			230845	156383	-3154.65	9382.56	9898.7	6.01617			257550	47700	3450.01	7800	8528.92	5.18365			247028	76171.7	-9471.73	6271.74	11360	6.90428
181072	55238.9	1372.23	2738.89	3063.42	1.86186			212783	91603.3	7283.34	10603.3	12863.8	7.81828			150557	109614	2957.15	4014.29	4985.9	3.0303			233650	156390	-349.995	9390	9396.52	5.71096			259350	48053.8	5250.01	8153.85	9697.82	5.89408			245930	76790	-10570	6890	12617.3	7.66848
180150	55300	450.004	2800	2835.93	1.7236			212600	92800	7100.01	11800	13771.4	8.36986			148121	109650	521.432	4050	4083.43	2.4818			235868	156294	1867.65	9294.12	9479.92	5.76164			256593	48350	2493.48	8450	8810.22	5.35462			250927	77218.2	-5572.72	7318.18	9198.43	5.59056
176811	55642.1	-2889.47	3142.11	4268.71	2.59441			203893	92932.6	-1606.52	11932.6	12040.3	7.31776			146950	109979	-649.997	4378.57	4426.56	2.69034			232729	156399	-1270.51	9398.72	9484.21	5.76425			257950	48550	3850.01	8650	9468.11	5.75446			254770	77410	-1729.99	7510	7706.69	4.68392
175400	55750	-4300	3250	5390.03	3.27592			199879	93107.1	-5621.42	12107.1	13348.5	8.11288			151467	110286	3866.67	4685.72	6075.12	3.6923			229806	156550	-4194.44	9550	10430.5	6.3394			256150	49225	2050.01	9325	9547.68	5.80283			251700	77550	-4799.99	7650	9031.19	5.48892
177690	55956.7	-2010	3456.67	3998.58	2.43023			211800	94500	6300.01	13500	14897.7	9.0544			146083	110217	-1516.66	4616.67	4859.41	2.95342			236639	156561	2638.89	9561.11	9918.6	6.02826			264155	49345	10055	9445	13795.3	8.38444			256950	77600	450.006	7700	7713.14	4.68784
174750	56200	-4950	3700	6180.01	3.75604			203763	94872.9	-1737.5	13872.9	13981.3	8.49746			147800	110200	200.003	4600	4604.35	2.7984			234559	156914	559.096	9913.64	9929.39	6.03482			259250	49250	5150.01	9350	10674.5	6.48768			257641	77686.4	1140.92	7786.37	7869.51	4.78288
176270	56090	-3430	3590	4965.18	3.0177			201250	94937.5	-4250	13937.5	14571.1	8.85592			149767	110242	2166.67	4641.67	5122.46	3.11329			229130	156950	-4869.99	9950	11077.9	6.73284			259721	49807.1	5621.43	9907.14	11390.9	6.92307			244710	77930	-11790	8030	14264.8	8.66977
173238	56412.5	-6462.5	3912.5	7554.57	4.59147			202489	95163	-3010.86	14163	14479.5	8.80028			152750	110150	5150	4550	6872.05	4.17665			231436	157057	-2564.28	10057.1	10378.9	6.30802			258563	50516.7	4462.51	10616.7	11516.4	6.99936			263250	78050	6750.01	8150	10582.3	6.43164
178930	56623.3	-769.996	4123.33	4194.61	2.54937			204750	95225	-749.996	14225	14244.8	8.65759			152950	110150	5350	4550	7023.18	4.2685			230150	157350	-3849.99	10350	11042.9	6.71156			256150	50488.5	2050.01	10588.5	10785.1	6.55489			257388	78588.5	888.467	8688.46	8733.77	5.30815
182343	56616.7	2642.6	4116.67	4891.86	2.97314			209850	96021.4	4350.01	15021.4	15638.6	9.50473			143830	110640	-3770	5040	6294	3.82533			235612	157273	1611.54	10273.1	10398.7	6.32006			259109	51345.5	5009.1	11445.5	12493.6	7.59326			253567	78633.3	-2933.33	8733.34	9212.79	5.59929
176417	56810	-3283.33	4310	5418.15	3.29301			203014	96140.9	-2486.36	15140.9	15343.7	9.32549			152600	110530	5000	4930	7021.75	4.26763			233866	157630	-133.995	10630	10630.8	6.46115			261775	52608.3	7675.01	12708.3	14846.1	9.02308			257950	79221.4	1450.01	9321.43	9433.53	5.73345
172118	58063.6	-7581.81	5563.64	9404.15	5.71559			203864	96457.1	-1635.71	15457.1	15543.5	9.4469			146835	111010	-764.997	5410	5463.82	3.32077			228470	157850	-5529.99	10850	12178	7.40146			260487	53713.2	6386.85	13813.2	15218.3	9.24925			258050	81512.5	1550.01	11612.5	11715.5	7.12036
176800	58150	-2900	5650	6350.79	3.85984			202400	96500	-3100	15500	15807	9.60705			147567	110850	-33.33	5250	5250.11	3.19088			231900	157900	-2099.99	10900	11100.5	6.74656			261883	55583.3	7783.34	15683.3	17508.5	10.6412
179244	58818.8	-456.246	6318.75	6335.2	3.85037			200094	96716.7	-5405.55	15716.7	16620.3	10.1014			148436	111108	836.114	5508.34	5571.43	3.38617			225707	158650	-8292.85	11650	14300.1	8.69124
176050	59500	-3650	7000	7894.46	4.79804			202167	96933.3	-3333.33	15933.3	16278.3	9.8935			157821	110807	10221.4	5207.15	11471.4	6.97199			234150	158450	150.005	11450	11451	6.9596
178143	59943.3	-1556.66	7443.33	7604.37	4.62173			205600	96970	100.004	15970	15970.3	9.70633			150250	111150	2650	5550	6150.21	3.73793			234579	158893	578.577	11892.9	11906.9	7.23671
177072	59905.6	-2627.77	7405.56	7857.96	4.77586			203100	97300	-2400	16300	16475.7	10.0135			149610	111616	2010	6015.72	6342.63	3.85488			229539	159783	-4461.11	12783.3	13539.4	8.22888
								204375	98276.6	-1125.22	17276.6	17313.2	10.5225			146950	111650	-649.997	6050	6084.82	3.69819			226956	160085	-7044.11	13085.3	14860.8	9.03202
								202255	98190	-3245	17190	17493.6	10.6321			147083	112057	-516.663	6457.41	6478.05	3.93718			229879	160850	-4121.42	13850	14450.2	8.78246
								202850	98773.1	-2650	17773.1	17969.6	10.9214			153794	111717	6194.45	6116.67	8705.45	5.29094			223850	160950	-10150	13950	17251.8	10.4852
								205750	98750	250.005	17750	17751.8	10.789			145964	112106	-1636.11	6505.56	6708.14	4.07703			235883	161739	1883.34	14738.9	14858.7	9.03074
								207121	99312.5	1620.84	18312.5	18384.1	11.1734			153050	112000	5450	6400	8406.1	5.10901			226890	161870	-7109.99	14870	16482.4	10.0176
								208183	99283.3	2683.34	18283.3	18479.2	11.2312			148254	112072	653.707	6472.23	6505.15	3.95366
								205824	99702.6	323.689	18702.6	18705.4	11.3687			152500	112330	4900	6730	8324.84	5.05962
								206550	99750	1050.01	18750	18779.4	11.4136			144155	112603	-3444.73	7002.63	7804.04	4.74309
								203279	100170	-2220.73	19169.5	19297.7	11.7286			149633	112940	2033.12	7339.61	7616	4.6288
								204200	99950	-1300	18950	18994.5	11.5444			138000	112650	-9600	7050	11910.6	7.23895
								204111	101096	-1389.34	20095.9	20143.9	12.2429			152033	112925	4433.34	7325	8562.13	5.20384
								211850	101000	6350.01	20000	20983.9	12.7534			147625	113008	25.003	7408.34	7408.38	4.50262
								202912	101464	-2587.93	20463.8	20626.8	12.5364			146061	113318	-1539.47	7718.42	7870.45	4.78345
								205150	101400	-349.996	20400	20403	12.4004			146818	113166	-781.576	7565.79	7606.05	4.62276
								206341	101514	840.914	20513.6	20530.9	12.4781			137850	113300	-9750	7700	12423.9	7.5509
								212370	101390	6870.01	20390	21516.3	13.077			146581	113856	-1018.75	8256.25	8318.87	5.05599
								208314	101841	2813.64	20840.9	21030	12.7815			150050	113800	2450	8200	8558.19	5.20144
								205117	102289	-383.329	21288.6	21292	12.9407			142838	114038	-4762.5	8437.5	9688.8	5.88859
								205100	103150	-399.996	22150	22153.6	13.4644			150675	114075	3075	8475	9015.61	5.47945
								204600	103450	-899.996	22450	22468	13.6555			145317	114494	-2283.33	8894.45	9182.85	5.58109
								203917	103483	-1583.33	22483.3	22539	13.6986			147450	114827	-149.997	9227.27	9228.49	5.60883
								203317	103983	-2183.33	22983.3	23086.8	14.0315			138158	114825	-9441.66	9225	13200.2	8.02274
								202133	104637	-3366.66	23636.7	23875.2	14.5107			141550	114750	-6050	9150	10969.3	6.66683
								206875	104625	1375.01	23625	23665	14.3829			148933	114958	1333.34	9358.34	9452.84	5.74519
								205138	105238	-362.496	24237.5	24240.2	14.7326			139158	115042	-8441.66	9441.67	12665.2	7.69756
								204550	106050	-949.996	25050	25068	15.2357			150121	115326	2521.43	9726.19	10047.7	6.10673
								208630	106390	3130.01	25390	25582.2	15.5482			152750	115298	5150	9698	10980.6	6.67372
								205400	107900	-99.996	26900	26900.2	16.3492			155963	115297	8363.34	9696.67	12805.1	7.7826
																148050	115500	450.003	9900	9910.23	6.02317
																149071	115893	1471.43	10292.9	10397.5	6.31933
																154025	116350	6425	10750	12523.7	7.61158
																140444	116628	-7155.55	11027.8	13145.9	7.98971
																147886	116541	286.367	10940.9	10944.7	6.65187
																140550	117250	-7050	11650	13617.1	8.2761
																148472	117501	871.954	11901.2	11933.1	7.25263
																153500	117700	5900	12100	13461.8	8.18172
																148880	118020	1280	12420	12485.8	7.58853
																151788	118050	4187.93	12450	13135.5	7.98341
																155850	117950	8250	12350	14852.1	9.02672
																149579	118291	1979.42	12691.2	12844.6	7.80661
																150783	118257	3183.34	12656.7	13050.9	7.93196
																146083	118317	-1516.66	12716.7	12806.8	7.78363
																153766	118634	6165.79	13034.2	14419	8.76349
																148150	118650	550.003	13050	13061.6	7.93849
																151211	118989	3610.87	13389.1	13867.5	8.42829
																142750	119150	-4850	13550	14391.8	8.74698
																149350	119200	1750	13600	13712.1	8.33387
																153383	119183	5783.34	13583.3	14763.3	8.97272
																141283	119383	-6316.66	13783.3	15161.8	9.21495
																154792	119525	7191.67	13925	15672.5	9.5253
																143833	119833	-3766.66	14233.3	14723.3	8.94843
																148607	119864	1007.15	14264.3	14299.8	8.69104
																144617	120143	-2983.33	14543.3	14846.2	9.02311
																147818	120232	218.185	14631.8	14633.4	8.89382
																150163	120363	2562.5	14762.5	14983.3	9.10642
																142500	120450	-5100	14850	15701.4	9.54287
																149500	120670	1900	15070	15189.3	9.23166
																145079	120800	-2521.42	15200	15407.7	9.3644
																148550	120650	950.003	15050	15080	9.1652
																146983	121140	-616.663	15540.5	15552.7	9.45252
																147850	121150	250.003	15550	15552	9.4521
																144050	121450	-3550	15850	16242.7	9.87188
																150650	121726	3050	16126	16411.9	9.97472
																152755	121671	5155.27	16071.1	16877.7	10.2578
																147750	121650	150.003	16050	16050.7	9.75519
																148808	121954	1208.34	16354.2	16398.7	9.96672
																145700	121950	-1900	16350	16460	10.004
																151450	122250	3850	16650	17089.3	10.3864
																149117	122557	1516.67	16956.7	17024.4	10.347
																154200	122800	6600	17200	18422.8	11.1969
																147900	123100	300.003	17500	17502.6	10.6376
																149883	123506	2283.34	17905.6	18050.6	10.9706
																151919	123600	4318.75	18000	18510.9	11.2504
																151150	124050	3550	18450	18788.4	11.4191
																150868	126368	3268.18	20768.2	21023.8	12.7777
																151321	127293	3721.43	21692.9	22009.8	13.3769

## Sheet: Sheet3
19	20	21	22	23	24				19	20	21	22	23	24	a.v.		19	20	21	22	23	24	a.v.
um	um	um	um	um	um		um2	um
12.4011	5.02296	9.47079	6.76396	6.28823	6.23734		0.159279	0.13	0	0	0	0	0	0	0		0	0	0	0	0	0	0
9.6774	6.32675	8.62152	3.9281	7.97248	6.49318		0.265465	0.26	0	0	0	0	0	0	0		0	0	0	0	0	0	0
7.87162	5.041	8.34237	3.80241	4.22097	5.82948		0.37165	0.39	1	0	0	0	0	0	0.166667		2.6907	0	0	0	0	0	0.44845
9.19726	4.54876	8.83904	3.7693	5.56335	5.5187		0.477836	0.52	0	0	0	0	0	0	0		0	0	0	0	0	0	0
7.29253	4.12155	8.03023	3.01694	4.58453	5.31654		0.584022	0.65	1	0	0	0	2	0	0.5		1.71226	0	0	0	3.42453	0	0.856132
8.40471	4.65835	8.1948	2.71037	3.16887	4.85244		0.690208	0.78	1	1	2	3	0	0	1.16667		1.44884	1.44884	2.89768	4.34652	0	0	1.69031
7.49192	4.02405	7.57956	2.20501	3.28437	5.42666		0.796394	0.91	1	0	2	0	0	1	0.666667		1.25566	0	2.51132	0	0	1.25566	0.837107
10.4173	4.33941	7.44746	5.03195	3.45644	4.34051		0.90258	1.04	2	2	2	3	2	2	2.16667		2.21587	2.21587	2.21587	3.32381	2.21587	2.21587	2.40053
10.5123	3.74755	7.32896	1.93089	4.62899	3.91366		1.00877	1.17	0	2	4	2	1	1	1.66667		0	1.98262	3.96524	1.98262	0.991311	0.991311	1.65218
8.18492	3.7925	7.00219	2.21124	2.86257	3.53978		1.11495	1.3	5	4	1	4	3	2	3.16667		4.4845	3.5876	0.8969	3.5876	2.6907	1.7938	2.84018
9.80852	3.34915	6.93188	2.49696	2.93581	4.75055		1.22114	1.43	0	3	0	1	3	4	1.83333		0	2.45673	0	0.818909	2.45673	3.27564	1.50133
7.05152	4.04998	7.83176	2.84756	2.35476	6.21372		1.32732	1.56	2	3	4	2	1	6	3		1.50679	2.26019	3.01358	1.50679	0.753396	4.52038	2.26019
5.98124	2.88292	8.46369	1.94459	2.28996	3.27316		1.43351	1.69	4	3	5	3	0	3	3		2.79036	2.09277	3.48795	2.09277	0	2.09277	2.09277
5.72115	3.97893	6.86178	1.76506	7.26425	3.14598		1.53969	1.82	6	4	1	4	5	2	3.66667		3.89688	2.59792	0.649479	2.59792	3.2474	1.29896	2.38142
6.21508	3.47456	7.32004	1.37244	3.50104	4.07765		1.64588	1.95	1	2	3	2	2	3	2.16667		0.607578	1.21516	1.82273	1.21516	1.21516	1.82273	1.31642
5.50601	2.57979	6.41026	1.27898	2.20229	4.36203		1.75207	2.08	0	4	3	3	2	6	3		0	2.28302	1.71226	1.71226	1.14151	3.42453	1.71226
7.09832	2.4117	6.16682	1.84753	1.86265	2.5417		1.85825	2.21	3	6	1	2	6	3	3.5		1.61442	3.22884	0.53814	1.07628	3.22884	1.61442	1.88349
10.9836	2.94236	6.45015	4.21115	1.86015	2.11745		1.96444	2.34	3	2	2	2	5	5	3.16667		1.52715	1.0181	1.0181	1.0181	2.54526	2.54526	1.612
5.80517	2.28969	6.49849	1.16035	3.94351	3.90231		2.07062	2.47	4	6	4	2	1	5	3.66667		1.93179	2.89768	1.93179	0.965893	0.482946	2.41473	1.7708
8.0195	2.54367	5.7843	1.07444	3.09401	3.42066		2.17681	2.6	2	3	5	3	2	1	2.66667		0.918776	1.37816	2.29694	1.37816	0.918776	0.459388	1.22503
6.30103	3.33238	6.5567	1.62937	6.52345	2.84522		2.283	2.73	2	2	4	2	2	3	2.5		0.876042	0.876042	1.75208	0.876042	0.876042	1.31406	1.09505
7.60878	2.68753	4.45539	2.02534	1.9544	2.32806		2.38918	2.86	2	5	4	4	3	1	3.16667		0.837107	2.09277	1.67421	1.67421	1.25566	0.418553	1.32542
5.09572	1.97466	4.47416	1.33805	5.53988	1.93273		2.49537	2.99	5	3	2	4	4	2	3.33333		2.00371	1.20223	0.801485	1.60297	1.60297	0.801485	1.33581
7.90257	3.01245	6.56017	3.19049	1.59189	2.14089		2.60155	3.12	3	1	4	2	3	4	2.83333		1.15316	0.384386	1.53754	0.768772	1.15316	1.53754	1.08909
7.25352	2.12815	4.06988	5.7065	8.00897	3.69272		2.70774	3.25	3	7	1	1	3	5	3.33333		1.10794	2.58518	0.369312	0.369312	1.10794	1.84656	1.23104
5.64604	1.84888	4.469	5.2671	1.22686	2.42708		2.81392	3.38	2	2	5	1	6	5	3.5		0.710751	0.710751	1.77688	0.355376	2.13225	1.77688	1.24381
4.75847	1.94416	3.9609	0.885976	4.92632	1.43926		2.92011	3.51	3	0	3	1	1	2	1.66667		1.02736	0	1.02736	0.342453	0.342453	0.684906	0.570755
5.90061	3.30821	4.5118	2.3871	6.33055	1.98039		3.0263	3.64	5	2	6	2	1	3	3.16667		1.65218	0.660874	1.98262	0.660874	0.330437	0.991311	1.04638
5.09784	3.32376	4.96098	2.09704	0.728813	2.83176		3.13248	3.77	6	4	2	4	1	2	3.16667		1.91541	1.27694	0.638471	1.27694	0.319236	0.638471	1.01091
6.72661	4.79092	6.71751	5.5126	2.36247	1.62815		3.23867	3.9	2	2	4	1	3	3	2.5		0.617538	0.617538	1.23508	0.308769	0.926307	0.926307	0.771922
10.7672	2.31298	3.91633	1.69951	3.14769	1.93098		3.34485	4.03	1	3	3	1	3	3	2.33333		0.298967	0.8969	0.8969	0.298967	0.8969	0.8969	0.697589
5.62038	1.57798	3.4032	4.38113	5.50111	2.35115		3.45104	4.16	0	2	3	2	6	1	2.33333		0	0.579536	0.869303	0.579536	1.73861	0.289768	0.676125
4.62757	2.82317	3.6041	1.16865	6.25566	1.25938		3.55723	4.29	0	5	3	3	3	2	2.66667		0	1.40559	0.843354	0.843354	0.843354	0.562236	0.749648
5.17217	2.50114	3.40809	1.24784	5.66519	2.14399		3.66341	4.42	1	1	6	3	0	2	2.16667		0.27297	0.27297	1.63782	0.818909	0	0.545939	0.591434
10.5535	1.38078	3.57727	0.814139	1.49696	1.68756		3.7696	4.55	3	4	2	3	6	1	3.16667		0.795841	1.06112	0.530561	0.795841	1.59168	0.26528	0.840054
3.8506	2.20197	3.22916	4.99937	2.90288	3.80978		3.87578	4.68	4	2	3	1	0	4	2.33333		1.03205	0.516025	0.774037	0.258012	0	1.03205	0.602029
3.5972	4.29161	6.40654	2.59638	4.67482	4.61264		3.98197	4.81	1	1	0	4	3	1	1.66667		0.251132	0.251132	0	1.00453	0.753396	0.251132	0.418553
4.02308	2.91462	4.33139	0.849318	1.31957	1.47506		4.08815	4.94	0	2	3	4	1	1	1.83333		0	0.489218	0.733827	0.978437	0.244609	0.244609	0.44845
4.15924	1.62497	2.93643	1.51047	3.56959	2.41696		4.19434	5.07	3	2	1	1	2	1	1.66667		0.71525	0.476833	0.238417	0.238417	0.476833	0.238417	0.397361
3.58822	2.93595	2.87028	4.44594	5.01802	2.50038		4.30053	5.2	0	0	5	3	1	2	1.83333		0	0	1.16265	0.697589	0.23253	0.465059	0.426304
6.15562	1.80201	3.12425	3.20589	7.7506	1.66783		4.40671	5.33	0	0	2	4	3	1	1.66667		0	0	0.453853	0.907706	0.68078	0.226927	0.378211
3.32149	1.43235	6.19728	1.7875	2.28796	5.76152		4.5129	5.46	1	1	3	2	3	2	2		0.221587	0.221587	0.664761	0.443174	0.664761	0.443174	0.443174
5.94642	2.22025	2.61501	1.37556	1.41318	0.91245		4.61908	5.59	3	1	1	4	1	2	2		0.649479	0.216493	0.216493	0.865973	0.216493	0.432986	0.432986
3.73545	1.14553	2.56312	3.86999	0.673344	1.78286		4.72527	5.72	3	1	3	5	2	4	3		0.634884	0.211628	0.634884	1.05814	0.423256	0.846513	0.634884
3.12992	2.54941	2.84429	1.32194	5.2499	2.33484		4.83146	5.85	2	0	1	2	1	1	1.16667		0.413954	0	0.206977	0.413954	0.206977	0.206977	0.241473
3.21871	1.33828	2.33784	2.69692	2.58786	1.44775		4.93764	5.98	1	0	2	4	0	0	1.16667		0.202526	0	0.405052	0.810103	0	0	0.23628
6.39349	1.59747	3.61138	1.988	3.50514	3.37328		5.04383	6.11	2	0	2	0	1	3	1.33333		0.396524	0	0.396524	0	0.198262	0.594786	0.26435
2.99237	1.85352	2.79908	2.90296	4.61768	2.15952		5.15001	6.24	2	3	1	3	3	0	2		0.388349	0.582523	0.194174	0.582523	0.582523	0	0.388349
3.67339	1.46305	1.65332	4.83962	2.7424	1.0937		5.2562	6.37	1	1	4	2	1	2	1.83333		0.190252	0.190252	0.761006	0.380503	0.190252	0.380503	0.348795
4.88946	2.62207	4.31016	2.15396	2.22087	3.56183		5.36238	6.5	0	0	2	0	2	1	0.833333		0	0	0.372968	0	0.372968	0.186484	0.155404
3.69994	1.06636	2.43184	1.63237	1.38438	1.66324		5.46857	6.63	1	0	4	4	0	0	1.5		0.182863	0	0.731453	0.731453	0	0	0.274295
3.94158	1.74741	3.23093	5.26618	3.91383	3.26284		5.57476	6.76	0	0	1	1	0	0	0.333333		0	0	0.17938	0.17938	0	0	0.0597933
2.99946	2.31066	3.76053	1.87722	4.06459	1.40326		5.68094	6.89	0	0	3	1	2	1	1.16667		0	0	0.528081	0.176027	0.352054	0.176027	0.205365
3.42532	1.36124	2.58844	4.54501	3.07653	2.2774		5.78713	7.02	2	0	1	0	0	1	0.666667		0.345595	0	0.172797	0	0	0.172797	0.115198
2.40301	2.25027	1.76104	2.27467	1.0861	4.03064		5.89331	7.15	1	0	2	1	1	1	1		0.169684	0	0.339368	0.169684	0.169684	0.169684	0.169684
11.3304	2.15246	1.85545	2.39491	4.30106	3.2958		5.9995	7.28	1	1	2	1	0	0	0.833333		0.166681	0.166681	0.333361	0.166681	0	0	0.1389
2.23079	1.45434	1.13061	3.02078	1.8451	2.37235		6.10569	7.41	1	0	1	0	0	0	0.333333		0.163782	0	0.163782	0	0	0	0.0545939
3.86941	1.91532	5.40895	2.95971	2.46617	1.07589		6.21187	7.54	1	0	4	0	1	1	1.16667		0.160982	0	0.643928	0	0.160982	0.160982	0.187812
2.99618	1.2521	1.12479	2.63559	1.1562	4.22744		6.31806	7.67	0	0	3	0	1	0	0.666667		0	0	0.47483	0	0.158277	0	0.105518
2.22979	0.792441	2.10207	5.6713	1.50209	2.08191		6.42424	7.8	2	1	2	0	0	0	0.833333		0.311321	0.15566	0.311321	0	0	0	0.129717
2.6199	1.24946	1.02802	5.75973	1.48024	1.78751		6.53043	7.93	1	0	6	0	2	0	1.5		0.153129	0	0.918776	0	0.306259	0	0.229694
3.42495	1.37166	1.63648	3.70829	1.89334	3.24816		6.63661	8.06	1	1	1	0	0	1	0.666667		0.150679	0.150679	0.150679	0	0	0.150679	0.100453
2.51406	2.00105	1.29461	2.75461	2.37465	2.56039		6.7428	8.19	0	0	2	1	0	0	0.5		0	0	0.296613	0.148306	0	0	0.0741532
1.94607	1.78388	1.20545	3.31562	1.9811	1.62009		6.84899	8.32	1	1	3	0	1	0	1		0.146007	0.146007	0.438021	0	0.146007	0	0.146007
1.61175	2.74999	0.912164	2.90489	3.47855	2.14117		6.95517	8.45	0	1	1	0	0	0	0.333333		0	0.143778	0.143778	0	0	0	0.047926
1.87334	2.27236	1.23999	2.88979	4.33452	4.00496		7.06136	8.58	0	1	2	1	0	1	0.833333		0	0.141616	0.283232	0.141616	0	0.141616	0.118013
6.34363	3.48941	3.71526	4.15902	2.66815	1.5353		7.16754	8.71	0	1	3	1	0	0	0.833333		0	0.139518	0.418553	0.139518	0	0	0.116265
1.80525	2.09106	1.81416	4.44089	4.23364	1.32721		7.27373	8.84	0	1	2	0	0	0	0.5		0	0.137481	0.274962	0	0	0	0.0687405
3.78507	4.63235	5.37957	3.10979	4.6623	5.74217		7.37992	8.97	0	1	3	2	1	0	1.16667		0	0.135503	0.406509	0.271006	0.135503	0	0.158087
1.88508	2.65023	1.5821	3.11912	1.89607	2.6075		7.4861	9.1	1	0	3	0	0	0	0.666667		0.133581	0	0.400743	0	0	0	0.0890539
1.36441	4.06306	2.03522	5.16607	2.28462	2.39247		7.59229	9.23	0	1	1	0	1	0	0.5		0	0.131713	0.131713	0	0.131713	0	0.0658563
0.959067	3.09429	2.92744	3.38488	4.25935	3.0801		7.69847	9.36	0	1	4	0	0	0	0.833333		0	0.129896	0.519584	0	0	0	0.108247
2.81014	2.41285	3.3972	5.75653	3.3491	1.72065		7.80466	9.49	0	2	2	0	0	0	0.666667		0	0.256257	0.256257	0	0	0	0.0854191
2.25634	2.49796	0.839347	4.26391	2.74003	1.62544		7.91084	9.62	1	1	0	0	0	0	0.333333		0.126409	0.126409	0	0	0	0	0.0421363
1.09542	2.59519	5.20366	3.79871	3.01109	2.06886		8.01703	9.75	1	0	2	0	0	0	0.5		0.124734	0	0.249469	0	0	0	0.0623672
1.32375	3.33419	0.856291	3.6041	2.19178	3.18718		8.12322	9.88	0	1	3	0	0	0	0.666667		0	0.123104	0.369312	0	0	0	0.0820693
3.2191	2.94868	1.42341	3.82422	2.25346	3.6763		8.2294	10.01	0	2	0	1	0	0	0.5		0	0.243031	0	0.121516	0	0	0.0607578
1.58112	3.07542	5.49939	5.91476	3.10244	1.99513		8.33559	10.14	0	0	1	0	0	0	0.166667		0	0	0.119968	0	0	0	0.0199946
2.73351	3.12333	5.28404	4.30741	2.2588	8.08869		8.44177	10.27	0	0	2	0	0	0	0.333333		0	0	0.236917	0	0	0	0.0394862
1.92834	4.29954	1.74417	4.81034	3.85875	4.12531		8.54796	10.4	2	1	0	1	0	0	0.666667		0.233974	0.116987	0	0.116987	0	0	0.0779913
2.59774	3.80317	1.21022	4.57993	2.41011	7.22522		8.65415	10.53	1	1	1	0	1	0	0.666667		0.115552	0.115552	0.115552	0	0.115552	0	0.0770344
1.12081	3.34951	3.42301	4.56689	3.39768	3.44107		8.76033	10.66	1	1	0	0	0	0	0.333333		0.114151	0.114151	0	0	0	0	0.0380503
1.96523	4.72238	4.04638	4.30284	4.30272	2.84513		8.86652	10.79	0	0	0	0	0	0	0		0	0	0	0	0	0	0
0.396219	3.37345	4.48941	5.41574	2.60662	6.18209		8.9727	10.92	1	1	1	0	0	0	0.5		0.111449	0.111449	0.111449	0	0	0	0.0557246
4.42633	3.6769	5.73616	5.74348	5.12963	4.96358		9.07889	11.05	0	1	0	0	0	0	0.166667		0	0.110146	0	0	0	0	0.0183576
0.718753	3.8065	1.73518	4.7887	3.37733	2.51786		9.18507	11.18	0	1	2	0	0	0	0.5		0	0.108872	0.217745	0	0	0	0.0544361
3.84228	4.37198	2.08628	5.05313	3.73444	3.7987		9.29126	11.31	1	2	1	0	0	0	0.666667		0.107628	0.215256	0.107628	0	0	0	0.071752
1.38353	3.77273	2.7448	4.88362	4.11228	5.86723		9.39745	11.44	0	1	0	0	0	0	0.166667		0	0.106412	0	0	0	0	0.0177353
2.37508	4.31134	1.71393	4.66935	4.84818	3.0308		9.50363	11.57	0	0	0	0	0	0	0		0	0	0	0	0	0	0
5.84419	4.22489	2.67397	5.42409	6.23102	2.52853		9.60982	11.7	0	1	0	0	0	0	0.166667		0	0.10406	0	0	0	0	0.0173434
1.81367	4.24964	3.66405	5.06996	3.18096	3.44925		9.716	11.83	0	0	0	0	0	0	0		0	0	0	0	0	0	0
2.95768	5.1435	2.03127	5.40918	4.2685	6.55726		9.82219	11.96	0	0	0	0	0	0	0		0	0	0	0	0	0	0
0.900864	4.58352	1.68239	4.9202	3.47982	4.45865		9.92838	12.09	0	0	0	0	0	0	0		0	0	0	0	0	0	0
4.75155	4.61159	2.70658	5.69632	4.18211	3.42398		10.0346	12.22	0	1	0	0	0	0	0.166667		0	0.0996556	0	0	0	0	0.0166093
2.63866	5.76739	4.78348	5.22685	3.93113	3.76057		10.1407	12.35	1	2	0	0	0	0	0.5		0.0986121	0.197224	0	0	0	0	0.049306
1.37359	6.47393	7.04795	6.69409	4.07909	3.16541		10.2469	12.48	0	1	0	0	0	0	0.166667		0	0.0975902	0	0	0	0	0.016265
1.74499	4.89494	1.95332	6.40554	4.84554	2.97778		10.3531	12.61	0	0	0	0	0	0	0		0	0	0	0	0	0	0
3.69094	5.70711	4.30131	5.85753	4.17346	5.13824		10.4593	12.74	0	2	1	0	0	0	0.5		0	0.191217	0.0956087	0	0	0	0.0478043
1.91609	5.19395	2.14219	5.36704	5.36279	3.26873		10.5655	12.87	0	1	0	0	0	0	0.166667		0	0.0946478	0	0	0	0	0.0157746
3.00554	6.25564	2.69938	5.57448	5.38425	3.4562		10.6717	13	0	1	0	0	0	0	0.166667		0	0.093706	0	0	0	0	0.0156177
1.38594	5.4762	2.34308	5.99589	4.65889	4.45375		10.7779	13.13	0	0	0	0	0	0	0		0	0	0	0	0	0	0
3.61421	6.29719	2.58464	6.01617	5.18365	6.90428		10.884	13.26	0	0	1	0	0	0	0.166667		0	0	0.0918776	0	0	0	0.0153129
1.86186	7.81828	3.0303	5.71096	5.89408	7.66848		10.9902	13.39	0	1	0	0	0	0	0.166667		0	0.0909899	0	0	0	0	0.015165
1.7236	8.36986	2.4818	5.76164	5.35462	5.59056		11.0964	13.52	0	0	0	0	0	0	0		0	0	0	0	0	0	0
2.59441	7.31776	2.69034	5.76425	5.75446	4.68392		11.2026	13.65	0	2	0	0	0	0	0.333333		0	0.17853	0	0	0	0	0.029755
3.27592	8.11288	3.6923	6.3394	5.80283	5.48892		11.3088	13.78	0	0	0	0	0	0	0		0	0	0	0	0	0	0
2.43023	9.0544	2.95342	6.02826	8.38444	4.68784		11.415	13.91	0	1	0	0	0	0	0.166667		0	0.0876042	0	0	0	0	0.0146007
3.75604	8.49746	2.7984	6.03482	6.48768	4.78288		11.5212	14.04	0	0	0	0	0	0	0		0	0	0	0	0	0	0
3.0177	8.85592	3.11329	6.73284	6.92307	8.66977		11.6273	14.17	0	0	0	0	0	0	0		0	0	0	0	0	0	0
4.59147	8.80028	4.17665	6.30802	6.99936	6.43164		11.7335	14.3	0	1	0	0	0	0	0.166667		0	0.0852258	0	0	0	0	0.0142043
2.54937	8.65759	4.2685	6.71156	6.55489	5.30815		11.8397	14.43	0	1	0	0	0	0	0.166667		0	0.0844615	0	0	0	0	0.0140769
2.97314	9.50473	3.82533	6.32006	7.59326	5.59929		11.9459	14.56	0	0	0	0	0	0	0		0	0	0	0	0	0	0
3.29301	9.32549	4.26763	6.46115	9.02308	5.73345		12.0521	14.69	0	1	0	0	0	0	0.166667		0	0.0829731	0	0	0	0	0.0138289
5.71559	9.4469	3.32077	7.40146	9.24925	7.12036		12.1583	14.82	0	0	0	0	0	0	0		0	0	0	0	0	0	0
3.85984	9.60705	3.19088	6.74656	10.6412			12.2645	14.95	0	0	0	0	0	0	0		0	0	0	0	0	0	0
3.85037	10.1014	3.38617	8.69124				12.3706	15.08	0	0	0	0	0	0	0		0	0	0	0	0	0	0
4.79804	9.8935	6.97199	6.9596				12.4768	15.21	0	1	0	0	0	0	0.166667		0	0.0801485	0	0	0	0	0.0133581
4.62173	9.70633	3.73793	7.23671				12.583	15.34	0	0	0	0	0	0	0		0	0	0	0	0	0	0
4.77586	10.0135	3.85488	8.22888				12.6892	15.47	0	1	0	0	0	0	0.166667		0	0.0788071	0	0	0	0	0.0131345
	10.5225	3.69819	9.03202				12.7954	15.6	0	0	0	0	0	0	0		0	0	0	0	0	0	0
	10.6321	3.93718	8.78246				12.9016	15.73	0	0	0	0	0	0	0		0	0	0	0	0	0	0
	10.9214	5.29094	10.4852				13.0078	15.86	0	0	0	0	0	0	0		0	0	0	0	0	0	0
	10.789	4.07703	9.03074				13.114	15.99	0	0	0	0	0	0	0		0	0	0	0	0	0	0
	11.1734	5.10901	10.0176				13.2201	16.12	0	0	0	0	0	0	0		0	0	0	0	0	0	0
	11.2312	3.95366					13.3263	16.25	0	1	0	0	0	0	0.166667		0	0.0750395	0	0	0	0	0.0125066
	11.3687	5.05962					13.4325	16.38	0	0	0	0	0	0	0		0	0	0	0	0	0	0
	11.4136	4.74309					13.5387	16.51	0	0	0	0	0	0	0		0	0	0	0	0	0	0
	11.7286	4.6288					13.6449	16.64	0	0	0	0	0	0	0		0	0	0	0	0	0	0
	11.5444	7.23895					13.7511	16.77	0	0	0	0	0	0	0		0	0	0	0	0	0	0
	12.2429	5.20384					13.8573	16.9	0	0	0	0	0	0	0		0	0	0	0	0	0	0
	12.7534	4.50262					13.9634	17.03	0	0	0	0	0	0	0		0	0	0	0	0	0	0
	12.5364	4.78345					14.0696	17.16	0	0	0	0	0	0	0		0	0	0	0	0	0	0
	12.4004	4.62276					14.1758	17.29	0	0	0	0	0	0	0		0	0	0	0	0	0	0
	12.4781	7.5509					14.282	17.42	0	0	0	0	0	0	0		0	0	0	0	0	0	0
	13.077	5.05599					14.3882	17.55	0	0	0	0	0	0	0		0	0	0	0	0	0	0
	12.7815	5.20144					14.4944	17.68	0	0	0	0	0	0	0		0	0	0	0	0	0	0
	12.9407	5.88859					14.6006	17.81	0	0	0	0	0	0	0		0	0	0	0	0	0	0
	13.4644	5.47945					14.7067	17.94	0	0	0	0	0	0	0		0	0	0	0	0	0	0
	13.6555	5.58109					14.8129	18.07	0	0	0	0	0	0	0		0	0	0	0	0	0	0
	13.6986	5.60883					14.9191	18.2	0	0	0	0	0	0	0		0	0	0	0	0	0	0
	14.0315	8.02274					15.0253	18.33	0	0	0	0	0	0	0		0	0	0	0	0	0	0
	14.5107	6.66683					15.1315	18.46	0	0	0	0	0	0	0		0	0	0	0	0	0	0
	14.3829	5.74519					15.2377	18.59	0	0	0	0	0	0	0		0	0	0	0	0	0	0
	14.7326	7.69756					15.3439	18.72	0	0	0	0	0	0	0		0	0	0	0	0	0	0
	15.2357	6.10673					15.45	18.85	0	0	0	0	0	0	0		0	0	0	0	0	0	0
	15.5482	6.67372					15.5562	18.98	0	0	0	0	0	0	0		0	0	0	0	0	0	0
	16.3492	7.7826					15.6624	19.11	0	0	0	0	0	0	0		0	0	0	0	0	0	0
		6.02317					15.7686	19.24	0	0	0	0	0	0	0		0	0	0	0	0	0	0
		6.31933					15.8748	19.37	0	0	0	0	0	0	0		0	0	0	0	0	0	0
		7.61158					15.981	19.5	0	0	0	0	0	0	0		0	0	0	0	0	0	0
		7.98971					16.0872	19.63	0	0	0	0	0	0	0		0	0	0	0	0	0	0
		6.65187					16.1933	19.76	0	0	0	0	0	0	0		0	0	0	0	0	0	0
		8.2761					16.2995	19.89	0	0	0	0	0	0	0		0	0	0	0	0	0	0
		7.25263					16.4057	20.02	0	0	0	0	0	0	0		0	0	0	0	0	0	0
		8.18172					16.5119	20.15	0	0	0	0	0	0	0		0	0	0	0	0	0	0
		7.58853					16.6181	20.28	0	0	0	0	0	0	0		0	0	0	0	0	0	0
		7.98341					16.7243	20.41	0	0	0	0	0	0	0		0	0	0	0	0	0	0
		9.02672					16.8305	20.54	0	0	0	0	0	0	0		0	0	0	0	0	0	0
		7.80661					16.9366	20.67	0	0	0	0	0	0	0		0	0	0	0	0	0	0
		7.93196					17.0428	20.8	0	0	0	0	0	0	0		0	0	0	0	0	0	0
		7.78363					17.149	20.93	0	0	0	0	0	0	0		0	0	0	0	0	0	0
		8.76349					17.2552	21.06	0	0	0	0	0	0	0		0	0	0	0	0	0	0
		7.93849					17.3614	21.19	0	0	0	0	0	0	0		0	0	0	0	0	0	0
		8.42829					17.4676	21.32	0	0	0	0	0	0	0		0	0	0	0	0	0	0
		8.74698					17.5738	21.45	0	0	0	0	0	0	0		0	0	0	0	0	0	0
		8.33387					17.6799	21.58	0	0	0	0	0	0	0		0	0	0	0	0	0	0
		8.97272					17.7861	21.71	0	0	0	0	0	0	0		0	0	0	0	0	0	0
		9.21495					17.8923	21.84	0	0	0	0	0	0	0		0	0	0	0	0	0	0
		9.5253					17.9985	21.97	0	0	0	0	0	0	0		0	0	0	0	0	0	0
		8.94843					18.1047	22.1	0	0	0	0	0	0	0		0	0	0	0	0	0	0
		8.69104					18.2109	22.23	0	0	0	0	0	0	0		0	0	0	0	0	0	0
		9.02311					18.3171	22.36	0	0	0	0	0	0	0		0	0	0	0	0	0	0
		8.89382					18.4232	22.49	0	0	0	0	0	0	0		0	0	0	0	0	0	0
		9.10642					18.5294	22.62	0	0	0	0	0	0	0		0	0	0	0	0	0	0
		9.54287					18.6356	22.75	0	0	0	0	0	0	0		0	0	0	0	0	0	0
		9.23166					18.7418	22.88	0	0	0	0	0	0	0		0	0	0	0	0	0	0
		9.3644					18.848	23.01	0	0	0	0	0	0	0		0	0	0	0	0	0	0
		9.1652					18.9542	23.14	0	0	0	0	0	0	0		0	0	0	0	0	0	0
		9.45252					19.0604	23.27	0	0	0	0	0	0	0		0	0	0	0	0	0	0
		9.4521					19.1665	23.4	0	0	0	0	0	0	0		0	0	0	0	0	0	0
		9.87188					19.2727	23.53	0	0	0	0	0	0	0		0	0	0	0	0	0	0
		9.97472					19.3789	23.66	0	0	0	0	0	0	0		0	0	0	0	0	0	0
		10.2578					19.4851	23.79	0	0	0	0	0	0	0		0	0	0	0	0	0	0
		9.75519					19.5913	23.92	0	0	0	0	0	0	0		0	0	0	0	0	0	0
		9.96672					19.6975	24.05	0	0	0	0	0	0	0		0	0	0	0	0	0	0
		10.004					19.8037	24.18	0	0	0	0	0	0	0		0	0	0	0	0	0	0
		10.3864					19.9098	24.31	0	0	0	0	0	0	0		0	0	0	0	0	0	0
		10.347					20.016	24.44	0	0	0	0	0	0	0		0	0	0	0	0	0	0
		11.1969					20.1222	24.57	0	0	0	0	0	0	0		0	0	0	0	0	0	0
		10.6376					20.2284	24.7	0	0	0	0	0	0	0		0	0	0	0	0	0	0
		10.9706					20.3346	24.83	0	0	0	0	0	0	0		0	0	0	0	0	0	0
		11.2504					20.4408	24.96	0	0	0	0	0	0	0		0	0	0	0	0	0	0
		11.4191					20.547	25.09	0	0	0	0	0	0	0		0	0	0	0	0	0	0
		12.7777					20.6531	25.22	0	0	0	0	0	0	0		0	0	0	0	0	0	0
		13.3769					20.7593	25.35	0	0	0	0	0	0	0		0	0	0	0	0	0	0
							20.8655	25.48	0	0	0	0	0	0	0		0	0	0	0	0	0	0
							20.9717	25.61	0	0	0	0	0	0	0		0	0	0	0	0	0	0
							21.0779	25.74	0	0	0	0	0	0	0		0	0	0	0	0	0	0
							21.1841	25.87	0	0	0	0	0	0	0		0	0	0	0	0	0	0
							21.2903	26	0	0	0	0	0	0	0		0	0	0	0	0	0	0
							21.3964	26.13	0	0	0	0	0	0	0		0	0	0	0	0	0	0
							21.5026	26.26	0	0	0	0	0	0	0		0	0	0	0	0	0	0
							21.6088	26.39	0	0	0	0	0	0	0		0	0	0	0	0	0	0
							21.715	26.52	0	0	0	0	0	0	0		0	0	0	0	0	0	0
							21.8212	26.65	0	0	0	0	0	0	0		0	0	0	0	0	0	0
							21.9274	26.78	0	0	0	0	0	0	0		0	0	0	0	0	0	0
							22.0336	26.91	0	0	0	0	0	0	0		0	0	0	0	0	0	0
							22.1397	27.04	0	0	0	0	0	0	0		0	0	0	0	0	0	0
							22.2459	27.17	0	0	0	0	0	0	0		0	0	0	0	0	0	0
							22.3521	27.3	0	0	0	0	0	0	0		0	0	0	0	0	0	0
							22.4583	27.43	0	0	0	0	0	0	0		0	0	0	0	0	0	0
							22.5645	27.56	0	0	0	0	0	0	0		0	0	0	0	0	0	0
							22.6707	27.69	0	0	0	0	0	0	0		0	0	0	0	0	0	0
							22.7769	27.82	0	0	0	0	0	0	0		0	0	0	0	0	0	0
							22.883	27.95	0	0	0	0	0	0	0		0	0	0	0	0	0	0
							22.9892	28.08	0	0	0	0	0	0	0		0	0	0	0	0	0	0
							23.0954	28.21	0	0	0	0	0	0	0		0	0	0	0	0	0	0
							23.2016	28.34	0	0	0	0	0	0	0		0	0	0	0	0	0	0
							23.3078	28.47	0	0	0	0	0	0	0		0	0	0	0	0	0	0
							23.414	28.6	0	0	0	0	0	0	0		0	0	0	0	0	0	0
							23.5202	28.73	0	0	0	0	0	0	0		0	0	0	0	0	0	0
							23.6263	28.86	0	0	0	0	0	0	0		0	0	0	0	0	0	0
							23.7325	28.99	0	0	0	0	0	0	0		0	0	0	0	0	0	0
							23.8387	29.12	0	0	0	0	0	0	0		0	0	0	0	0	0	0
							23.9449	29.25	0	0	0	0	0	0	0		0	0	0	0	0	0	0
							24.0511	29.38	0	0	0	0	0	0	0		0	0	0	0	0	0	0
							24.1573	29.51	0	0	0	0	0	0	0		0	0	0	0	0	0	0
							24.2635	29.64	0	0	0	0	0	0	0		0	0	0	0	0	0	0
							24.3696	29.77	0	0	0	0	0	0	0		0	0	0	0	0	0	0
							24.4758	29.9	0	0	0	0	0	0	0		0	0	0	0	0	0	0
							24.582	30.03	0	0	0	0	0	0	0		0	0	0	0	0	0	0
							24.6882	30.16	0	0	0	0	0	0	0		0	0	0	0	0	0	0
								30.29	0	0	0	0	0	0
