# Supplementary material for: Circadian oscillation in primary cilium length by clock genes regulates fibroblast cell migration
Source: EMBO Rep. 2023 Nov 16;24(12):e56870. doi: 10.15252/embr.202356870 (PMC10702818; doi:10.15252/embr.202356870)
Supplement: Supplementary file 11 — Source Data for Figure 4 [file EMBR-24-e56870-s012.zip › Figure 4/4D/230331 data summary.xlsx]

## Sheet: DEX
		1	2	3	4	5	6	7	8	9	10	11	12	13	14	15	16	17	18	19	20	21	22	23	24	a.v.	s.e.m.
um2	um
0.159279	0.13	0	0	1	0	0	0	0	0	0	0	0	0	0	0	0	0	0	0	0	0	0	0	0	0	0.0416667	0.0416667
0.265465	0.26	0	0	0	0	1	0	0	0	0	0	0	0	0	0	0	1	0	1	0	0	0	0	0	0	0.125	0.0689597
0.37165	0.39	0	0	0	0	1	0	1	2	1	0	1	0	0	0	0	1	0	0	1	0	0	0	0	0	0.333333	0.115261
0.477836	0.52	0	1	0	0	0	0	1	0	2	1	1	0	0	0	2	0	2	1	0	0	0	0	0	0	0.458333	0.147186
0.584022	0.65	1	0	0	0	0	1	0	1	0	0	0	0	0	0	1	1	2	1	1	0	0	0	2	0	0.458333	0.134315
0.690208	0.78	1	1	1	0	0	0	0	1	0	2	0	0	1	0	2	2	1	2	1	1	2	3	0	0	0.875	0.183687
0.796394	0.91	0	1	0	1	0	0	1	1	1	1	1	0	3	0	2	3	4	2	1	0	2	0	0	1	1.04167	0.229043
0.90258	1.04	1	1	0	1	0	1	1	1	0	1	0	2	1	0	1	2	3	3	2	2	2	3	2	2	1.33333	0.196589
1.00877	1.17	2	2	2	0	2	0	1	0	2	0	0	3	1	1	1	1	4	0	0	2	4	2	1	1	1.33333	0.245737
1.11495	1.3	2	1	0	2	1	3	3	1	1	3	4	2	2	0	4	5	3	1	5	4	1	4	3	2	2.375	0.299834
1.22114	1.43	3	1	2	2	0	2	0	3	3	2	0	1	5	1	3	1	2	3	0	3	0	1	3	4	1.875	0.284328
1.32732	1.56	3	1	3	4	3	1	2	0	4	3	2	2	6	0	5	3	5	2	2	3	4	2	1	6	2.79167	0.340392
1.43351	1.69	2	5	2	4	4	1	1	3	0	2	3	1	2	5	1	2	2	3	4	3	5	3	0	3	2.54167	0.300839
1.53969	1.82	3	4	3	5	2	0	2	0	2	1	4	3	3	2	4	4	0	1	6	4	1	4	5	2	2.70833	0.343042
1.64588	1.95	4	2	1	3	2	5	5	3	2	1	1	6	7	2	2	4	1	1	1	2	3	2	2	3	2.70833	0.343042
1.75207	2.08	2	3	2	2	4	5	0	1	2	2	1	2	2	4	2	0	5	3	0	4	3	3	2	6	2.5	0.324149
1.85825	2.21	4	2	0	3	3	0	1	5	3	3	3	1	4	0	3	1	5	1	3	6	1	2	6	3	2.625	0.36521
1.96444	2.34	5	2	2	3	3	1	3	2	1	2	2	1	3	2	3	3	3	1	3	2	2	2	5	5	2.54167	0.240615
2.07062	2.47	5	2	2	4	4	0	1	2	4	3	2	6	3	6	6	2	3	2	4	6	4	2	1	5	3.29167	0.358536
2.17681	2.6	1	5	0	2	3	3	3	1	3	4	3	2	3	5	2	0	2	1	2	3	5	3	2	1	2.45833	0.288544
2.283	2.73	6	5	3	4	4	0	4	4	3	2	2	5	0	1	3	3	2	3	2	2	4	2	2	3	2.875	0.30284
2.38918	2.86	1	4	2	4	3	1	2	1	0	5	4	2	2	4	5	0	3	4	2	5	4	4	3	1	2.75	0.31993
2.49537	2.99	1	2	3	1	1	2	6	5	3	3	1	2	6	6	7	2	3	2	5	3	2	4	4	2	3.16667	0.369423
2.60155	3.12	1	6	2	2	3	6	4	0	5	4	5	7	4	2	7	4	3	1	3	1	4	2	3	4	3.45833	0.389998
2.70774	3.25	5	1	1	1	2	3	1	1	1	1	3	2	1	4	5	1	5	1	3	7	1	1	3	5	2.45833	0.370952
2.81392	3.38	6	6	2	7	3	2	2	1	3	2	1	0	3	4	4	2	0	4	2	2	5	1	6	5	3.04167	0.405931
2.92011	3.51	3	5	0	7	2	2	9	0	4	3	2	5	1	1	2	2	5	0	3	0	3	1	1	2	2.625	0.465523
3.0263	3.64	3	5	1	0	4	3	5	4	1	2	2	3	2	7	6	1	3	3	5	2	6	2	1	3	3.08333	0.375503
3.13248	3.77	9	5	3	1	2	6	5	2	2	2	5	4	4	5	2	4	5	2	6	4	2	4	1	2	3.625	0.39385
3.23867	3.9	2	1	3	1	3	1	5	3	2	5	3	0	1	9	5	1	2	2	2	2	4	1	3	3	2.66667	0.393179
3.34485	4.03	4	4	3	3	2	1	6	2	0	4	2	2	1	1	3	2	6	2	1	3	3	1	3	3	2.58333	0.306433
3.45104	4.16	4	2	2	2	2	4	1	3	0	2	3	2	2	3	4	0	3	2	0	2	3	2	6	1	2.29167	0.285388
3.55723	4.29	1	1	7	5	3	0	4	2	1	2	3	0	6	3	4	1	3	0	0	5	3	3	3	2	2.58333	0.394329
3.66341	4.42	4	2	4	6	2	4	7	4	2	4	4	2	1	4	2	1	4	4	1	1	6	3	0	2	3.08333	0.365727
3.7696	4.55	7	1	7	0	2	2	3	2	0	0	2	3	3	3	6	4	4	1	3	4	2	3	6	1	2.875	0.418384
3.87578	4.68	4	3	2	7	2	3	3	0	1	0	3	1	0	4	4	2	6	3	4	2	3	1	0	4	2.58333	0.375503
3.98197	4.81	3	0	1	3	3	3	6	4	1	6	1	1	3	2	5	3	4	1	1	1	0	4	3	1	2.5	0.356106
4.08815	4.94	1	2	3	1	3	2	3	2	2	4	2	0	0	1	2	2	1	1	0	2	3	4	1	1	1.79167	0.232964
4.19434	5.07	6	2	7	3	1	1	3	1	2	0	2	2	1	2	1	1	2	0	3	2	1	1	2	1	1.95833	0.332313
4.30053	5.2	1	4	2	3	1	4	2	2	1	2	6	1	2	1	1	1	4	3	0	0	5	3	1	2	2.16667	0.316609
4.40671	5.33	2	4	4	0	1	1	2	2	2	2	2	0	0	1	5	0	3	1	0	0	2	4	3	1	1.75	0.302466
4.5129	5.46	0	1	6	4	1	2	7	2	0	4	2	1	1	1	3	3	5	3	1	1	3	2	3	2	2.41667	0.365727
4.61908	5.59	2	3	1	3	0	2	2	0	0	2	6	0	0	2	5	0	1	0	3	1	1	4	1	2	1.70833	0.33772
4.72527	5.72	5	1	6	2	1	3	4	0	3	1	3	0	0	2	5	3	2	3	3	1	3	5	2	4	2.58333	0.345345
4.83146	5.85	0	4	2	2	0	4	4	1	1	2	2	0	0	1	2	0	3	1	2	0	1	2	1	1	1.5	0.262375
4.93764	5.98	5	3	4	2	3	3	2	2	1	3	3	1	2	4	2	0	1	0	1	0	2	4	0	0	2	0.300965
5.04383	6.11	2	1	2	5	3	6	4	0	1	1	2	0	1	1	1	1	4	0	2	0	2	0	1	3	1.79167	0.335027
5.15001	6.24	3	0	2	1	0	2	4	2	2	0	2	0	2	2	4	0	2	0	2	3	1	3	3	0	1.66667	0.266938
5.2562	6.37	2	3	2	2	4	1	3	1	3	2	2	0	0	1	3	1	1	1	1	1	4	2	1	2	1.79167	0.225054
5.36238	6.5	5	1	6	2	1	3	2	1	1	1	1	0	0	2	2	1	2	1	0	0	2	0	2	1	1.54167	0.300839
5.46857	6.63	2	2	2	2	2	3	4	1	4	4	0	1	0	2	3	2	2	1	1	0	4	4	0	0	1.91667	0.288152
5.57476	6.76	4	1	6	3	4	3	3	0	1	1	2	1	1	0	3	0	5	2	0	0	1	1	0	0	1.75	0.357376
5.68094	6.89	6	2	0	2	1	1	4	1	2	0	0	0	1	2	3	0	2	2	0	0	3	1	2	1	1.5	0.300965
5.78713	7.02	3	0	1	2	1	1	3	4	1	0	1	0	0	3	1	0	2	0	2	0	1	0	0	1	1.125	0.243112
5.89331	7.15	1	3	2	2	2	3	1	0	0	1	1	1	1	0	2	0	2	0	1	0	2	1	1	1	1.16667	0.187147
5.9995	7.28	4	0	1	3	0	0	2	0	0	1	1	0	1	0	1	1	1	0	1	1	2	1	0	0	0.875	0.211212
6.10569	7.41	2	1	3	5	1	3	3	4	1	0	0	0	0	2	3	0	2	0	1	0	1	0	0	0	1.33333	0.304951
6.21187	7.54	0	2	2	3	0	5	2	0	0	1	2	0	3	2	2	1	6	0	1	0	4	0	1	1	1.58333	0.340059
6.31806	7.67	1	3	4	2	0	1	0	0	0	0	1	0	1	0	2	0	0	1	0	0	3	0	1	0	0.833333	0.23825
6.42424	7.8	6	1	2	1	0	4	0	1	0	0	1	1	0	5	3	1	2	1	2	1	2	0	0	0	1.41667	0.334689
6.53043	7.93	1	0	2	1	1	2	3	1	0	2	0	2	1	0	2	0	1	0	1	0	6	0	2	0	1.16667	0.280183
6.63661	8.06	2	0	1	2	2	2	1	3	0	0	1	1	0	0	3	0	1	0	1	1	1	0	0	1	0.958333	0.194854
6.7428	8.19	3	2	1	1	1	1	3	1	1	1	1	0	1	0	2	0	1	1	0	0	2	1	0	0	1	0.180579
6.84899	8.32	2	3	2	1	1	2	2	1	0	0	1	0	0	1	1	0	0	0	1	1	3	0	1	0	0.958333	0.194854
6.95517	8.45	3	0	2	3	1	2	0	1	2	1	0	0	0	2	0	1	0	0	0	1	1	0	0	0	0.833333	0.205598
7.06136	8.58	3	2	1	4	1	1	1	1	0	1	0	1	1	0	2	0	2	0	0	1	2	1	0	1	1.08333	0.207789
7.16754	8.71	0	0	1	2	1	4	2	1	2	3	0	2	0	1	1	0	1	0	0	1	3	1	0	0	1.08333	0.232478
7.27373	8.84	1	1	4	3	1	2	1	2	2	1	0	0	1	0	1	0	0	0	0	1	2	0	0	0	0.958333	0.220992
7.37992	8.97	2	2	1	1	1	0	2	1	2	1	0	1	0	3	2	0	0	1	0	1	3	2	1	0	1.125	0.193298
7.4861	9.1	2	1	1	1	0	3	2	0	0	0	0	0	0	0	0	0	1	0	1	0	3	0	0	0	0.625	0.197929
7.59229	9.23	1	1	2	3	0	1	1	1	0	2	1	0	0	2	0	0	0	0	0	1	1	0	1	0	0.75	0.172891
7.69847	9.36	1	2	0	2	1	1	4	0	1	1	2	2	0	0	0	0	2	0	0	1	4	0	0	0	1	0.248182
7.80466	9.49	0	2	1	2	2	0	1	2	2	2	1	0	0	1	0	0	0	0	0	2	2	0	0	0	0.833333	0.187147
7.91084	9.62	1	0	1	1	1	1	3	1	1	0	0	0	1	0	1	0	0	0	1	1	0	0	0	0	0.583333	0.146414
8.01703	9.75	2	1	2	2	0	2	0	0	0	0	0	0	1	1	1	0	0	0	1	0	2	0	0	0	0.625	0.168244
8.12322	9.88	1	1	2	3	0	0	3	3	1	3	2	0	0	0	1	0	0	0	0	1	3	0	0	0	1	0.248182
8.2294	10.01	2	2	1	0	0	1	2	1	1	1	0	1	0	0	0	0	0	0	0	2	0	1	0	0	0.625	0.157108
8.33559	10.14	2	1	0	2	0	0	0	0	0	0	0	0	0	0	2	0	0	0	0	0	1	0	0	0	0.333333	0.143288
8.44177	10.27	2	2	0	2	0	0	1	0	0	0	0	0	0	0	0	0	0	0	0	0	2	0	0	0	0.375	0.157108
8.54796	10.4	1	1	0	3	0	0	0	2	0	1	1	0	0	1	1	0	0	0	2	1	0	1	0	0	0.625	0.168244
8.65415	10.53	0	0	1	2	0	0	2	1	0	0	0	0	0	0	2	0	0	0	1	1	1	0	1	0	0.5	0.147442
8.76033	10.66	1	1	0	2	0	0	0	0	2	1	0	0	0	0	1	0	0	0	1	1	0	0	0	0	0.416667	0.133469
8.86652	10.79	0	1	0	0	0	0	0	0	1	1	0	1	0	0	0	0	0	0	0	0	0	0	0	0	0.166667	0.0777087
8.9727	10.92	1	0	0	1	0	1	0	0	0	0	0	0	0	0	0	0	0	0	1	1	1	0	0	0	0.25	0.0902894
9.07889	11.05	1	0	0	2	0	0	0	1	2	2	0	1	0	0	0	0	0	0	0	1	0	0	0	0	0.416667	0.146414
9.18507	11.18	1	1	0	1	0	0	0	0	0	0	0	0	0	0	1	0	0	0	0	1	2	0	0	0	0.291667	0.112275
9.29126	11.31	1	0	0	0	0	0	1	1	0	2	0	0	0	0	0	0	0	0	1	2	1	0	0	0	0.375	0.132048
9.39745	11.44	3	0	1	2	0	0	0	0	0	0	0	0	0	0	1	0	0	0	0	1	0	0	0	0	0.333333	0.155417
9.50363	11.57	1	1	0	1	0	0	0	0	0	1	0	0	0	0	0	0	0	0	0	0	0	0	0	0	0.166667	0.0777087
9.60982	11.7	0	0	0	1	0	0	0	1	0	1	0	0	0	0	1	0	0	0	0	1	0	0	0	0	0.208333	0.0846811
9.716	11.83	3	0	0	0	0	0	0	0	0	1	0	0	0	0	0	0	0	0	0	0	0	0	0	0	0.166667	0.130032
9.82219	11.96	0	0	0	2	0	0	0	0	0	0	0	0	0	0	0	0	0	0	0	0	0	0	0	0	0.0833333	0.0833333
9.92838	12.09	3	0	0	0	0	1	0	0	0	0	0	1	0	0	1	0	0	0	0	0	0	0	0	0	0.25	0.137919
10.0346	12.22	0	0	1	1	0	0	0	0	0	0	0	0	0	0	1	0	0	0	0	1	0	0	0	0	0.166667	0.0777087
10.1407	12.35	2	1	0	0	0	2	0	1	0	1	0	0	0	0	2	0	0	0	1	2	0	0	0	0	0.5	0.159256
10.2469	12.48	2	1	0	0	0	0	0	0	0	1	0	1	0	0	1	0	0	0	0	1	0	0	0	0	0.291667	0.112275
10.3531	12.61	0	1	0	1	0	0	0	0	0	0	0	0	0	0	0	0	0	0	0	0	0	0	0	0	0.0833333	0.0576303
10.4593	12.74	1	0	0	0	0	0	0	1	0	1	0	0	0	0	0	0	0	0	0	2	1	0	0	0	0.25	0.108514
10.5655	12.87	2	1	0	2	0	0	0	0	0	0	0	0	0	0	0	0	0	0	0	1	0	0	0	0	0.25	0.124091
10.6717	13	1	0	0	0	0	0	0	0	0	1	0	0	0	0	0	0	0	0	0	1	0	0	0	0	0.125	0.0689597
10.7779	13.13	1	0	0	0	0	0	0	0	0	0	0	0	0	0	0	0	0	0	0	0	0	0	0	0	0.0416667	0.0416667
10.884	13.26	0	0	1	0	0	0	0	0	0	1	0	0	0	0	0	0	0	0	0	0	1	0	0	0	0.125	0.0689597
10.9902	13.39	3	1	2	1	0	0	0	0	0	0	0	0	0	0	0	0	0	0	0	1	0	0	0	0	0.333333	0.155417
11.0964	13.52	0	0	0	0	0	0	0	0	0	0	0	0	0	0	0	0	0	0	0	0	0	0	0	0	0	0
11.2026	13.65	2	0	1	1	0	0	0	1	0	0	0	0	0	0	0	0	0	0	0	2	0	0	0	0	0.291667	0.127393
11.3088	13.78	0	1	0	0	0	0	0	0	0	0	0	0	0	0	0	0	0	0	0	0	0	0	0	0	0.0416667	0.0416667
11.415	13.91	0	0	0	1	0	0	0	0	0	0	0	0	0	0	0	0	0	0	0	1	0	0	0	0	0.0833333	0.0576303
11.5212	14.04	0	1	1	1	0	0	0	0	0	0	0	0	0	0	0	0	0	0	0	0	0	0	0	0	0.125	0.0689597
11.6273	14.17	0	0	0	0	0	0	0	0	0	1	0	0	0	0	0	0	0	0	0	0	0	0	0	0	0.0416667	0.0416667
11.7335	14.3	1	0	0	0	0	0	0	0	0	0	0	0	0	0	0	0	0	0	0	1	0	0	0	0	0.0833333	0.0576303
11.8397	14.43	1	0	0	0	0	0	0	0	0	1	0	0	0	0	1	0	0	0	0	1	0	0	0	0	0.166667	0.0777087
11.9459	14.56	1	0	0	0	0	0	0	0	0	0	0	0	0	0	0	0	0	0	0	0	0	0	0	0	0.0416667	0.0416667
12.0521	14.69	1	0	0	1	0	0	0	0	0	0	0	0	0	0	0	0	0	0	0	1	0	0	0	0	0.125	0.0689597
12.1583	14.82	3	0	0	1	0	0	0	0	0	0	0	0	0	0	0	0	0	0	0	0	0	0	0	0	0.166667	0.130032
12.2645	14.95	0	0	0	1	0	0	0	0	0	0	0	0	0	0	0	0	0	0	0	0	0	0	0	0	0.0416667	0.0416667
12.3706	15.08	2	0	0	0	0	0	0	0	0	0	0	0	0	0	0	0	0	0	0	0	0	0	0	0	0.0833333	0.0833333
12.4768	15.21	1	0	0	0	0	0	0	0	0	0	0	0	0	0	0	0	0	0	0	1	0	0	0	0	0.0833333	0.0576303
12.583	15.34	0	0	0	0	0	0	0	0	0	0	0	0	0	0	0	0	0	0	0	0	0	0	0	0	0	0
12.6892	15.47	0	0	0	0	0	0	0	0	0	0	0	0	0	0	0	0	0	0	0	1	0	0	0	0	0.0416667	0.0416667
12.7954	15.6	2	0	1	0	0	0	0	0	0	0	0	0	0	0	0	0	0	0	0	0	0	0	0	0	0.125	0.0915348
12.9016	15.73	0	0	0	0	0	0	0	0	0	0	0	0	0	0	0	0	0	0	0	0	0	0	0	0	0	0
13.0078	15.86	0	0	0	0	0	0	0	0	0	0	0	0	0	0	0	0	0	0	0	0	0	0	0	0	0	0
13.114	15.99	0	0	0	0	0	0	0	0	0	0	0	0	0	0	0	0	0	0	0	0	0	0	0	0	0	0
13.2201	16.12	1	0	0	0	0	0	0	0	0	0	0	0	0	0	0	0	0	0	0	0	0	0	0	0	0.0416667	0.0416667
13.3263	16.25	1	1	0	0	0	0	0	0	0	0	0	0	0	0	0	0	0	0	0	1	0	0	0	0	0.125	0.0689597
13.4325	16.38	0	0	0	0	0	0	0	0	0	0	0	0	0	0	0	0	0	0	0	0	0	0	0	0	0	0
13.5387	16.51	2	0	0	0	0	0	0	0	0	0	0	0	0	0	0	0	0	0	0	0	0	0	0	0	0.0833333	0.0833333
13.6449	16.64	1	0	0	0	0	0	0	0	0	0	0	0	0	0	0	0	0	0	0	0	0	0	0	0	0.0416667	0.0416667
13.7511	16.77	0	0	0	0	0	0	0	0	0	0	0	0	0	0	0	0	0	0	0	0	0	0	0	0	0	0
13.8573	16.9	1	0	0	0	0	0	0	0	0	0	0	0	0	0	0	0	0	0	0	0	0	0	0	0	0.0416667	0.0416667
13.9634	17.03	1	0	0	0	0	0	0	0	0	0	0	0	0	0	0	0	0	0	0	0	0	0	0	0	0.0416667	0.0416667
14.0696	17.16	0	0	0	0	0	0	0	0	0	0	0	0	0	0	0	0	0	0	0	0	0	0	0	0	0	0
14.1758	17.29	0	0	0	0	0	0	0	0	0	0	0	0	0	0	0	0	0	0	0	0	0	0	0	0	0	0
14.282	17.42	0	0	0	0	0	0	0	0	0	0	0	0	0	0	0	0	0	0	0	0	0	0	0	0	0	0
14.3882	17.55	3	0	0	0	0	0	0	0	0	0	0	0	0	0	0	0	0	0	0	0	0	0	0	0	0.125	0.125
14.4944	17.68	1	0	0	0	0	0	0	0	0	0	0	0	0	0	0	0	0	0	0	0	0	0	0	0	0.0416667	0.0416667
14.6006	17.81	0	0	0	0	0	0	0	0	0	0	0	0	0	0	0	0	0	0	0	0	0	0	0	0	0	0
14.7067	17.94	2	0	0	0	0	0	0	0	0	0	0	0	0	0	0	0	0	0	0	0	0	0	0	0	0.0833333	0.0833333
14.8129	18.07	1	0	0	0	0	0	0	0	0	0	0	0	0	0	0	0	0	0	0	0	0	0	0	0	0.0416667	0.0416667
14.9191	18.2	0	0	0	0	0	0	0	0	0	0	0	0	0	0	0	0	0	0	0	0	0	0	0	0	0	0
15.0253	18.33	0	0	0	0	0	0	0	0	0	0	0	0	0	0	0	0	0	0	0	0	0	0	0	0	0	0
15.1315	18.46	0	0	0	0	0	0	0	0	0	0	0	0	0	0	0	0	0	0	0	0	0	0	0	0	0	0
15.2377	18.59	3	0	0	0	0	0	0	0	0	0	0	0	0	0	0	0	0	0	0	0	0	0	0	0	0.125	0.125
15.3439	18.72	0	0	0	0	0	0	0	0	0	0	0	0	0	0	0	0	0	0	0	0	0	0	0	0	0	0
15.45	18.85	2	0	0	0	0	0	0	0	0	0	0	0	0	0	0	0	0	0	0	0	0	0	0	0	0.0833333	0.0833333
15.5562	18.98	0	0	0	0	0	0	0	0	0	0	0	0	0	0	0	0	0	0	0	0	0	0	0	0	0	0
15.6624	19.11	0	0	0	0	0	0	0	0	0	0	0	0	0	0	0	0	0	0	0	0	0	0	0	0	0	0
15.7686	19.24	0	0	0	0	0	0	0	0	0	0	0	0	0	0	0	0	0	0	0	0	0	0	0	0	0	0
15.8748	19.37	2	0	0	0	0	0	0	0	0	0	0	0	0	0	0	0	0	0	0	0	0	0	0	0	0.0833333	0.0833333
15.981	19.5	0	0	0	0	0	0	0	0	0	0	0	0	0	0	0	0	0	0	0	0	0	0	0	0	0	0
16.0872	19.63	0	0	0	0	0	0	0	0	0	0	0	0	0	0	0	0	0	0	0	0	0	0	0	0	0	0
16.1933	19.76	0	0	0	0	0	0	0	0	0	0	0	0	0	0	0	0	0	0	0	0	0	0	0	0	0	0
16.2995	19.89	2	0	0	0	0	0	0	0	0	0	0	0	0	0	0	0	0	0	0	0	0	0	0	0	0.0833333	0.0833333
16.4057	20.02	0	0	0	0	0	0	0	0	0	0	0	0	0	0	0	0	0	0	0	0	0	0	0	0	0	0
16.5119	20.15	1	0	0	0	0	0	0	0	0	0	0	0	0	0	0	0	0	0	0	0	0	0	0	0	0.0416667	0.0416667
16.6181	20.28	1	0	0	0	0	0	0	0	0	0	0	0	0	0	0	0	0	0	0	0	0	0	0	0	0.0416667	0.0416667
16.7243	20.41	2	0	0	0	0	0	0	0	0	0	0	0	0	0	0	0	0	0	0	0	0	0	0	0	0.0833333	0.0833333
16.8305	20.54	1	0	0	0	0	0	0	0	0	0	0	0	0	0	0	0	0	0	0	0	0	0	0	0	0.0416667	0.0416667
16.9366	20.67	0	0	0	0	0	0	0	0	0	0	0	0	0	0	0	0	0	0	0	0	0	0	0	0	0	0
17.0428	20.8	0	0	0	0	0	0	0	0	0	0	0	0	0	0	0	0	0	0	0	0	0	0	0	0	0	0
17.149	20.93	1	0	0	0	0	0	0	0	0	0	0	0	0	0	0	0	0	0	0	0	0	0	0	0	0.0416667	0.0416667
17.2552	21.06	1	0	0	0	0	0	0	0	0	0	0	0	0	0	0	0	0	0	0	0	0	0	0	0	0.0416667	0.0416667
17.3614	21.19	1	0	0	0	0	0	0	0	0	0	0	0	0	0	0	0	0	0	0	0	0	0	0	0	0.0416667	0.0416667
17.4676	21.32	1	0	0	0	0	0	0	0	0	0	0	0	0	0	0	0	0	0	0	0	0	0	0	0	0.0416667	0.0416667
17.5738	21.45	1	0	0	0	0	0	0	0	0	0	0	0	0	0	0	0	0	0	0	0	0	0	0	0	0.0416667	0.0416667
17.6799	21.58	0	0	0	0	0	0	0	0	0	0	0	0	0	0	0	0	0	0	0	0	0	0	0	0	0	0
17.7861	21.71	1	0	0	0	0	0	0	0	0	0	0	0	0	0	0	0	0	0	0	0	0	0	0	0	0.0416667	0.0416667
17.8923	21.84	0	0	0	0	0	0	0	0	0	0	0	0	0	0	0	0	0	0	0	0	0	0	0	0	0	0
17.9985	21.97	0	0	0	0	0	0	0	0	0	0	0	0	0	0	0	0	0	0	0	0	0	0	0	0	0	0
18.1047	22.1	0	0	0	0	0	0	0	0	0	0	0	0	0	0	0	0	0	0	0	0	0	0	0	0	0	0
18.2109	22.23	0	0	0	0	0	0	0	0	0	0	0	0	0	0	0	0	0	0	0	0	0	0	0	0	0	0
18.3171	22.36	2	0	0	0	0	0	0	0	0	0	0	0	0	0	0	0	0	0	0	0	0	0	0	0	0.0833333	0.0833333
18.4232	22.49	0	0	0	0	0	0	0	0	0	0	0	0	0	0	0	0	0	0	0	0	0	0	0	0	0	0
18.5294	22.62	0	0	0	0	0	0	0	0	0	0	0	0	0	0	0	0	0	0	0	0	0	0	0	0	0	0
18.6356	22.75	0	0	0	0	0	0	0	0	0	0	0	0	0	0	0	0	0	0	0	0	0	0	0	0	0	0
18.7418	22.88	0	0	0	0	0	0	0	0	0	0	0	0	0	0	0	0	0	0	0	0	0	0	0	0	0	0
18.848	23.01	0	0	0	0	0	0	0	0	0	0	0	0	0	0	0	0	0	0	0	0	0	0	0	0	0	0
18.9542	23.14	1	0	0	0	0	0	0	0	0	0	0	0	0	0	0	0	0	0	0	0	0	0	0	0	0.0416667	0.0416667
19.0604	23.27	0	0	0	0	0	0	0	0	0	0	0	0	0	0	0	0	0	0	0	0	0	0	0	0	0	0
19.1665	23.4	0	0	0	0	0	0	0	0	0	0	0	0	0	0	0	0	0	0	0	0	0	0	0	0	0	0
19.2727	23.53	0	0	0	0	0	0	0	0	0	0	0	0	0	0	0	0	0	0	0	0	0	0	0	0	0	0
19.3789	23.66	0	0	0	0	0	0	0	0	0	0	0	0	0	0	0	0	0	0	0	0	0	0	0	0	0	0
19.4851	23.79	1	0	0	0	0	0	0	0	0	0	0	0	0	0	0	0	0	0	0	0	0	0	0	0	0.0416667	0.0416667
19.5913	23.92	0	0	0	0	0	0	0	0	0	0	0	0	0	0	0	0	0	0	0	0	0	0	0	0	0	0
19.6975	24.05	0	0	0	0	0	0	0	0	0	0	0	0	0	0	0	0	0	0	0	0	0	0	0	0	0	0
19.8037	24.18	1	0	0	0	0	0	0	0	0	0	0	0	0	0	0	0	0	0	0	0	0	0	0	0	0.0416667	0.0416667
19.9098	24.31	0	0	0	0	0	0	0	0	0	0	0	0	0	0	0	0	0	0	0	0	0	0	0	0	0	0
20.016	24.44	0	0	0	0	0	0	0	0	0	0	0	0	0	0	0	0	0	0	0	0	0	0	0	0	0	0
20.1222	24.57	0	0	0	0	0	0	0	0	0	0	0	0	0	0	0	0	0	0	0	0	0	0	0	0	0	0
20.2284	24.7	0	0	0	0	0	0	0	0	0	0	0	0	0	0	0	0	0	0	0	0	0	0	0	0	0	0
20.3346	24.83	0	0	0	0	0	0	0	0	0	0	0	0	0	0	0	0	0	0	0	0	0	0	0	0	0	0
20.4408	24.96	0	0	0	0	0	0	0	0	0	0	0	0	0	0	0	0	0	0	0	0	0	0	0	0	0	0
20.547	25.09	0	0	0	0	0	0	0	0	0	0	0	0	0	0	0	0	0	0	0	0	0	0	0	0	0	0
20.6531	25.22	0	0	0	0	0	0	0	0	0	0	0	0	0	0	0	0	0	0	0	0	0	0	0	0	0	0
20.7593	25.35	0	0	0	0	0	0	0	0	0	0	0	0	0	0	0	0	0	0	0	0	0	0	0	0	0	0
20.8655	25.48	0	0	0	0	0	0	0	0	0	0	0	0	0	0	0	0	0	0	0	0	0	0	0	0	0	0
20.9717	25.61	0	0	0	0	0	0	0	0	0	0	0	0	0	0	0	0	0	0	0	0	0	0	0	0	0	0
21.0779	25.74	0	0	0	0	0	0	0	0	0	0	0	0	0	0	0	0	0	0	0	0	0	0	0	0	0	0
21.1841	25.87	0	0	0	0	0	0	0	0	0	0	0	0	0	0	0	0	0	0	0	0	0	0	0	0	0	0
21.2903	26	0	0	0	0	0	0	0	0	0	0	0	0	0	0	0	0	0	0	0	0	0	0	0	0	0	0
21.3964	26.13	0	0	0	0	0	0	0	0	0	0	0	0	0	0	0	0	0	0	0	0	0	0	0	0	0	0
21.5026	26.26	0	0	0	0	0	0	0	0	0	0	0	0	0	0	0	0	0	0	0	0	0	0	0	0	0	0
21.6088	26.39	0	0	0	0	0	0	0	0	0	0	0	0	0	0	0	0	0	0	0	0	0	0	0	0	0	0
21.715	26.52	0	0	0	0	0	0	0	0	0	0	0	0	0	0	0	0	0	0	0	0	0	0	0	0	0	0
21.8212	26.65	0	0	0	0	0	0	0	0	0	0	0	0	0	0	0	0	0	0	0	0	0	0	0	0	0	0
21.9274	26.78	0	0	0	0	0	0	0	0	0	0	0	0	0	0	0	0	0	0	0	0	0	0	0	0	0	0
22.0336	26.91	0	0	0	0	0	0	0	0	0	0	0	0	0	0	0	0	0	0	0	0	0	0	0	0	0	0
22.1397	27.04	0	0	0	0	0	0	0	0	0	0	0	0	0	0	0	0	0	0	0	0	0	0	0	0	0	0
22.2459	27.17	0	0	0	0	0	0	0	0	0	0	0	0	0	0	0	0	0	0	0	0	0	0	0	0	0	0
22.3521	27.3	0	0	0	0	0	0	0	0	0	0	0	0	0	0	0	0	0	0	0	0	0	0	0	0	0	0
22.4583	27.43	0	0	0	0	0	0	0	0	0	0	0	0	0	0	0	0	0	0	0	0	0	0	0	0	0	0
22.5645	27.56	0	0	0	0	0	0	0	0	0	0	0	0	0	0	0	0	0	0	0	0	0	0	0	0	0	0
22.6707	27.69	0	0	0	0	0	0	0	0	0	0	0	0	0	0	0	0	0	0	0	0	0	0	0	0	0	0
22.7769	27.82	0	0	0	0	0	0	0	0	0	0	0	0	0	0	0	0	0	0	0	0	0	0	0	0	0	0
22.883	27.95	0	0	0	0	0	0	0	0	0	0	0	0	0	0	0	0	0	0	0	0	0	0	0	0	0	0
22.9892	28.08	0	0	0	0	0	0	0	0	0	0	0	0	0	0	0	0	0	0	0	0	0	0	0	0	0	0
23.0954	28.21	0	0	0	0	0	0	0	0	0	0	0	0	0	0	0	0	0	0	0	0	0	0	0	0	0	0
23.2016	28.34	0	0	0	0	0	0	0	0	0	0	0	0	0	0	0	0	0	0	0	0	0	0	0	0	0	0
23.3078	28.47	0	0	0	0	0	0	0	0	0	0	0	0	0	0	0	0	0	0	0	0	0	0	0	0	0	0
23.414	28.6	0	0	0	0	0	0	0	0	0	0	0	0	0	0	0	0	0	0	0	0	0	0	0	0	0	0
23.5202	28.73	0	0	0	0	0	0	0	0	0	0	0	0	0	0	0	0	0	0	0	0	0	0	0	0	0	0
23.6263	28.86	0	0	0	0	0	0	0	0	0	0	0	0	0	0	0	0	0	0	0	0	0	0	0	0	0	0
23.7325	28.99	0	0	0	0	0	0	0	0	0	0	0	0	0	0	0	0	0	0	0	0	0	0	0	0	0	0
23.8387	29.12	0	0	0	0	0	0	0	0	0	0	0	0	0	0	0	0	0	0	0	0	0	0	0	0	0	0
23.9449	29.25	0	0	0	0	0	0	0	0	0	0	0	0	0	0	0	0	0	0	0	0	0	0	0	0	0	0
24.0511	29.38	0	0	0	0	0	0	0	0	0	0	0	0	0	0	0	0	0	0	0	0	0	0	0	0	0	0
24.1573	29.51	0	0	0	0	0	0	0	0	0	0	0	0	0	0	0	0	0	0	0	0	0	0	0	0	0	0
24.2635	29.64	0	0	0	0	0	0	0	0	0	0	0	0	0	0	0	0	0	0	0	0	0	0	0	0	0	0
24.3696	29.77	0	0	0	0	0	0	0	0	0	0	0	0	0	0	0	0	0	0	0	0	0	0	0	0	0	0
24.4758	29.9	0	0	0	0	0	0	0	0	0	0	0	0	0	0	0	0	0	0	0	0	0	0	0	0	0	0
24.582	30.03	0	0	0	0	0	0	0	0	0	0	0	0	0	0	0	0	0	0	0	0	0	0	0	0	0	0
24.6882	30.16	0	0	0	0	0	0	0	0	0	0	0	0	0	0	0	0	0	0	0	0	0	0	0	0	0	0
	30.29	0	0	0	0	0	0	0	0	0	0	0	0	0	0	0	0	0	0	0	0	0	0	0	0

## Sheet: DEX面積
		1	2	3	4	5	6	7	8	9	10	11	12	13	14	15	16	17	18	19	20	21	22	23	24	a.v.	s.e.m.
um2	um
0.159279	0.13	0	0	6.2783	0	0	0	0	0	0	0	0	0	0	0	0	0	0	0	0	0	0	0	0	0	0.261596	0.261596
0.265465	0.26	0	0	0	0	3.76698	0	0	0	0	0	0	0	0	0	0	3.76698	0	3.76698	0	0	0	0	0	0	0.470873	0.25977
0.37165	0.39	0	0	0	0	2.6907	0	2.6907	5.3814	2.6907	0	2.6907	0	0	0	0	2.6907	0	0	2.6907	0	0	0	0	0	0.8969	0.310132
0.477836	0.52	0	2.09277	0	0	0	0	2.09277	0	4.18553	2.09277	2.09277	0	0	0	4.18553	0	4.18553	2.09277	0	0	0	0	0	0	0.959185	0.308026
0.584022	0.65	1.71226	0	0	0	0	1.71226	0	1.71226	0	0	0	0	0	0	1.71226	1.71226	3.42453	1.71226	1.71226	0	0	0	3.42453	0	0.784788	0.229982
0.690208	0.78	1.44884	1.44884	1.44884	0	0	0	0	1.44884	0	2.89768	0	0	1.44884	0	2.89768	2.89768	1.44884	2.89768	1.44884	1.44884	2.89768	4.34652	0	0	1.26773	0.266133
0.796394	0.91	0	1.25566	0	1.25566	0	0	1.25566	1.25566	1.25566	1.25566	1.25566	0	3.76698	0	2.51132	3.76698	5.02264	2.51132	1.25566	0	2.51132	0	0	1.25566	1.30798	0.2876
0.90258	1.04	1.10794	1.10794	0	1.10794	0	1.10794	1.10794	1.10794	0	1.10794	0	2.21587	1.10794	0	1.10794	2.21587	3.32381	3.32381	2.21587	2.21587	2.21587	3.32381	2.21587	2.21587	1.47725	0.217808
1.00877	1.17	1.98262	1.98262	1.98262	0	1.98262	0	0.991311	0	1.98262	0	0	2.97393	0.991311	0.991311	0.991311	0.991311	3.96524	0	0	1.98262	3.96524	1.98262	0.991311	0.991311	1.32175	0.243601
1.11495	1.3	1.7938	0.8969	0	1.7938	0.8969	2.6907	2.6907	0.8969	0.8969	2.6907	3.5876	1.7938	1.7938	0	3.5876	4.4845	2.6907	0.8969	4.4845	3.5876	0.8969	3.5876	2.6907	1.7938	2.13014	0.268921
1.22114	1.43	2.45673	0.818909	1.63782	1.63782	0	1.63782	0	2.45673	2.45673	1.63782	0	0.818909	4.09454	0.818909	2.45673	0.818909	1.63782	2.45673	0	2.45673	0	0.818909	2.45673	3.27564	1.53545	0.232839
1.32732	1.56	2.26019	0.753396	2.26019	3.01358	2.26019	0.753396	1.50679	0	3.01358	2.26019	1.50679	1.50679	4.52038	0	3.76698	2.26019	3.76698	1.50679	1.50679	2.26019	3.01358	1.50679	0.753396	4.52038	2.10323	0.25645
1.43351	1.69	1.39518	3.48795	1.39518	2.79036	2.79036	0.697589	0.697589	2.09277	0	1.39518	2.09277	0.697589	1.39518	3.48795	0.697589	1.39518	1.39518	2.09277	2.79036	2.09277	3.48795	2.09277	0	2.09277	1.77304	0.209862
1.53969	1.82	1.94844	2.59792	1.94844	3.2474	1.29896	0	1.29896	0	1.29896	0.649479	2.59792	1.94844	1.94844	1.29896	2.59792	2.59792	0	0.649479	3.89688	2.59792	0.649479	2.59792	3.2474	1.29896	1.75901	0.222799
1.64588	1.95	2.43031	1.21516	0.607578	1.82273	1.21516	3.03789	3.03789	1.82273	1.21516	0.607578	0.607578	3.64547	4.25304	1.21516	1.21516	2.43031	0.607578	0.607578	0.607578	1.21516	1.82273	1.21516	1.21516	1.82273	1.64552	0.208425
1.75207	2.08	1.14151	1.71226	1.14151	1.14151	2.28302	2.85377	0	0.570755	1.14151	1.14151	0.570755	1.14151	1.14151	2.28302	1.14151	0	2.85377	1.71226	0	2.28302	1.71226	1.71226	1.14151	3.42453	1.42689	0.185009
1.85825	2.21	2.15256	1.07628	0	1.61442	1.61442	0	0.53814	2.6907	1.61442	1.61442	1.61442	0.53814	2.15256	0	1.61442	0.53814	2.6907	0.53814	1.61442	3.22884	0.53814	1.07628	3.22884	1.61442	1.41262	0.196534
1.96444	2.34	2.54526	1.0181	1.0181	1.52715	1.52715	0.509051	1.52715	1.0181	0.509051	1.0181	1.0181	0.509051	1.52715	1.0181	1.52715	1.52715	1.52715	0.509051	1.52715	1.0181	1.0181	1.0181	2.54526	2.54526	1.29384	0.122485
2.07062	2.47	2.41473	0.965893	0.965893	1.93179	1.93179	0	0.482946	0.965893	1.93179	1.44884	0.965893	2.89768	1.44884	2.89768	2.89768	0.965893	1.44884	0.965893	1.93179	2.89768	1.93179	0.965893	0.482946	2.41473	1.5897	0.173153
2.17681	2.6	0.459388	2.29694	0	0.918776	1.37816	1.37816	1.37816	0.459388	1.37816	1.83755	1.37816	0.918776	1.37816	2.29694	0.918776	0	0.918776	0.459388	0.918776	1.37816	2.29694	1.37816	0.918776	0.459388	1.12933	0.132554
2.283	2.73	2.62813	2.19011	1.31406	1.75208	1.75208	0	1.75208	1.75208	1.31406	0.876042	0.876042	2.19011	0	0.438021	1.31406	1.31406	0.876042	1.31406	0.876042	0.876042	1.75208	0.876042	0.876042	1.31406	1.25931	0.13265
2.38918	2.86	0.418553	1.67421	0.837107	1.67421	1.25566	0.418553	0.837107	0.418553	0	2.09277	1.67421	0.837107	0.837107	1.67421	2.09277	0	1.25566	1.67421	0.837107	2.09277	1.67421	1.67421	1.25566	0.418553	1.15102	0.133908
2.49537	2.99	0.400743	0.801485	1.20223	0.400743	0.400743	0.801485	2.40446	2.00371	1.20223	1.20223	0.400743	0.801485	2.40446	2.40446	2.8052	0.801485	1.20223	0.801485	2.00371	1.20223	0.801485	1.60297	1.60297	0.801485	1.26902	0.148044
2.60155	3.12	0.384386	2.30631	0.768772	0.768772	1.15316	2.30631	1.53754	0	1.92193	1.53754	1.92193	2.6907	1.53754	0.768772	2.6907	1.53754	1.15316	0.384386	1.15316	0.384386	1.53754	0.768772	1.15316	1.53754	1.32933	0.14991
2.70774	3.25	1.84656	0.369312	0.369312	0.369312	0.738624	1.10794	0.369312	0.369312	0.369312	0.369312	1.10794	0.738624	0.369312	1.47725	1.84656	0.369312	1.84656	0.369312	1.10794	2.58518	0.369312	0.369312	1.10794	1.84656	0.907892	0.136997
2.81392	3.38	2.13225	2.13225	0.710751	2.48763	1.06613	0.710751	0.710751	0.355376	1.06613	0.710751	0.355376	0	1.06613	1.4215	1.4215	0.710751	0	1.4215	0.710751	0.710751	1.77688	0.355376	2.13225	1.77688	1.08093	0.144258
2.92011	3.51	1.02736	1.71226	0	2.39717	0.684906	0.684906	3.08208	0	1.36981	1.02736	0.684906	1.71226	0.342453	0.342453	0.684906	0.684906	1.71226	0	1.02736	0	1.02736	0.342453	0.342453	0.684906	0.898939	0.15942
3.0263	3.64	0.991311	1.65218	0.330437	0	1.32175	0.991311	1.65218	1.32175	0.330437	0.660874	0.660874	0.991311	0.660874	2.31306	1.98262	0.330437	0.991311	0.991311	1.65218	0.660874	1.98262	0.660874	0.330437	0.991311	1.01885	0.12408
3.13248	3.77	2.87312	1.59618	0.957707	0.319236	0.638471	1.91541	1.59618	0.638471	0.638471	0.638471	1.59618	1.27694	1.27694	1.59618	0.638471	1.27694	1.59618	0.638471	1.91541	1.27694	0.638471	1.27694	0.319236	0.638471	1.15723	0.125731
3.23867	3.9	0.617538	0.308769	0.926307	0.308769	0.926307	0.308769	1.54384	0.926307	0.617538	1.54384	0.926307	0	0.308769	2.77892	1.54384	0.308769	0.617538	0.617538	0.617538	0.617538	1.23508	0.308769	0.926307	0.926307	0.823384	0.121401
3.34485	4.03	1.19587	1.19587	0.8969	0.8969	0.597933	0.298967	1.7938	0.597933	0	1.19587	0.597933	0.597933	0.298967	0.298967	0.8969	0.597933	1.7938	0.597933	0.298967	0.8969	0.8969	0.298967	0.8969	0.8969	0.772331	0.0916132
3.45104	4.16	1.15907	0.579536	0.579536	0.579536	0.579536	1.15907	0.289768	0.869303	0	0.579536	0.869303	0.579536	0.579536	0.869303	1.15907	0	0.869303	0.579536	0	0.579536	0.869303	0.579536	1.73861	0.289768	0.664051	0.0826962
3.55723	4.29	0.281118	0.281118	1.96783	1.40559	0.843354	0	1.12447	0.562236	0.281118	0.562236	0.843354	0	1.68671	0.843354	1.12447	0.281118	0.843354	0	0	1.40559	0.843354	0.843354	0.843354	0.562236	0.726221	0.110853
3.66341	4.42	1.09188	0.545939	1.09188	1.63782	0.545939	1.09188	1.91079	1.09188	0.545939	1.09188	1.09188	0.545939	0.27297	1.09188	0.545939	0.27297	1.09188	1.09188	0.27297	0.27297	1.63782	0.818909	0	0.545939	0.841656	0.0998323
3.7696	4.55	1.85696	0.26528	1.85696	0	0.530561	0.530561	0.795841	0.530561	0	0	0.530561	0.795841	0.795841	0.795841	1.59168	1.06112	1.06112	0.26528	0.795841	1.06112	0.530561	0.795841	1.59168	0.26528	0.762681	0.110989
3.87578	4.68	1.03205	0.774037	0.516025	1.80609	0.516025	0.774037	0.774037	0	0.258012	0	0.774037	0.258012	0	1.03205	1.03205	0.516025	1.54807	0.774037	1.03205	0.516025	0.774037	0.258012	0	1.03205	0.666532	0.0968844
3.98197	4.81	0.753396	0	0.251132	0.753396	0.753396	0.753396	1.50679	1.00453	0.251132	1.50679	0.251132	0.251132	0.753396	0.502264	1.25566	0.753396	1.00453	0.251132	0.251132	0.251132	0	1.00453	0.753396	0.251132	0.62783	0.0894297
4.08815	4.94	0.244609	0.489218	0.733827	0.244609	0.733827	0.489218	0.733827	0.489218	0.489218	0.978437	0.489218	0	0	0.244609	0.489218	0.489218	0.244609	0.244609	0	0.489218	0.733827	0.978437	0.244609	0.244609	0.438258	0.0569852
4.19434	5.07	1.4305	0.476833	1.66892	0.71525	0.238417	0.238417	0.71525	0.238417	0.476833	0	0.476833	0.476833	0.238417	0.476833	0.238417	0.238417	0.476833	0	0.71525	0.476833	0.238417	0.238417	0.476833	0.238417	0.466899	0.0792288
4.30053	5.2	0.23253	0.930119	0.465059	0.697589	0.23253	0.930119	0.465059	0.465059	0.23253	0.465059	1.39518	0.23253	0.465059	0.23253	0.23253	0.23253	0.930119	0.697589	0	0	1.16265	0.697589	0.23253	0.465059	0.503814	0.0736211
4.40671	5.33	0.453853	0.907706	0.907706	0	0.226927	0.226927	0.453853	0.453853	0.453853	0.453853	0.453853	0	0	0.226927	1.13463	0	0.68078	0.226927	0	0	0.453853	0.907706	0.68078	0.226927	0.397121	0.0686375
4.5129	5.46	0	0.221587	1.32952	0.886348	0.221587	0.443174	1.55111	0.443174	0	0.886348	0.443174	0.221587	0.221587	0.221587	0.664761	0.664761	1.10794	0.664761	0.221587	0.221587	0.664761	0.443174	0.664761	0.443174	0.535502	0.0810403
4.61908	5.59	0.432986	0.649479	0.216493	0.649479	0	0.432986	0.432986	0	0	0.432986	1.29896	0	0	0.432986	1.08247	0	0.216493	0	0.649479	0.216493	0.216493	0.865973	0.216493	0.432986	0.369842	0.0731141
4.72527	5.72	1.05814	0.211628	1.26977	0.423256	0.211628	0.634884	0.846513	0	0.634884	0.211628	0.634884	0	0	0.423256	1.05814	0.634884	0.423256	0.634884	0.634884	0.211628	0.634884	1.05814	0.423256	0.846513	0.546706	0.0730848
4.83146	5.85	0	0.827908	0.413954	0.413954	0	0.827908	0.827908	0.206977	0.206977	0.413954	0.413954	0	0	0.206977	0.413954	0	0.620931	0.206977	0.413954	0	0.206977	0.413954	0.206977	0.206977	0.310465	0.0543056
4.93764	5.98	1.01263	0.607578	0.810103	0.405052	0.607578	0.607578	0.405052	0.405052	0.202526	0.607578	0.607578	0.202526	0.405052	0.810103	0.405052	0	0.202526	0	0.202526	0	0.405052	0.810103	0	0	0.405052	0.0609531
5.04383	6.11	0.396524	0.198262	0.396524	0.991311	0.594786	1.18957	0.793049	0	0.198262	0.198262	0.396524	0	0.198262	0.198262	0.198262	0.198262	0.793049	0	0.396524	0	0.396524	0	0.198262	0.594786	0.35522	0.0664233
5.15001	6.24	0.582523	0	0.388349	0.194174	0	0.388349	0.776697	0.388349	0.388349	0	0.388349	0	0.388349	0.388349	0.776697	0	0.388349	0	0.388349	0.582523	0.194174	0.582523	0.582523	0	0.323624	0.0518325
5.2562	6.37	0.380503	0.570755	0.380503	0.380503	0.761006	0.190252	0.570755	0.190252	0.570755	0.380503	0.380503	0	0	0.190252	0.570755	0.190252	0.190252	0.190252	0.190252	0.190252	0.761006	0.380503	0.190252	0.380503	0.340867	0.0428168
5.36238	6.5	0.932421	0.186484	1.11891	0.372968	0.186484	0.559453	0.372968	0.186484	0.186484	0.186484	0.186484	0	0	0.372968	0.372968	0.186484	0.372968	0.186484	0	0	0.372968	0	0.372968	0.186484	0.287496	0.0561018
5.46857	6.63	0.365726	0.365726	0.365726	0.365726	0.365726	0.548589	0.731453	0.182863	0.731453	0.731453	0	0.182863	0	0.365726	0.548589	0.365726	0.365726	0.182863	0.182863	0	0.731453	0.731453	0	0	0.350488	0.0526923
5.57476	6.76	0.71752	0.17938	1.07628	0.53814	0.71752	0.53814	0.53814	0	0.17938	0.17938	0.35876	0.17938	0.17938	0	0.53814	0	0.8969	0.35876	0	0	0.17938	0.17938	0	0	0.313915	0.0641061
5.68094	6.89	1.05616	0.352054	0	0.352054	0.176027	0.176027	0.704109	0.176027	0.352054	0	0	0	0.176027	0.352054	0.528081	0	0.352054	0.352054	0	0	0.528081	0.176027	0.352054	0.176027	0.264041	0.0529779
5.78713	7.02	0.518392	0	0.172797	0.345595	0.172797	0.172797	0.518392	0.691189	0.172797	0	0.172797	0	0	0.518392	0.172797	0	0.345595	0	0.345595	0	0.172797	0	0	0.172797	0.194397	0.042009
5.89331	7.15	0.169684	0.509051	0.339368	0.339368	0.339368	0.509051	0.169684	0	0	0.169684	0.169684	0.169684	0.169684	0	0.339368	0	0.339368	0	0.169684	0	0.339368	0.169684	0.169684	0.169684	0.197964	0.0317559
5.9995	7.28	0.666722	0	0.166681	0.500042	0	0	0.333361	0	0	0.166681	0.166681	0	0.166681	0	0.166681	0.166681	0.166681	0	0.166681	0.166681	0.333361	0.166681	0	0	0.145845	0.0352049
6.10569	7.41	0.327564	0.163782	0.491345	0.818909	0.163782	0.491345	0.491345	0.655127	0.163782	0	0	0	0	0.327564	0.491345	0	0.327564	0	0.163782	0	0.163782	0	0	0	0.218376	0.0499454
6.21187	7.54	0	0.321964	0.321964	0.482946	0	0.80491	0.321964	0	0	0.160982	0.321964	0	0.482946	0.321964	0.321964	0.160982	0.965893	0	0.160982	0	0.643928	0	0.160982	0.160982	0.254888	0.0547434
6.31806	7.67	0.158277	0.47483	0.633106	0.316553	0	0.158277	0	0	0	0	0.158277	0	0.158277	0	0.316553	0	0	0.158277	0	0	0.47483	0	0.158277	0	0.131897	0.0377095
6.42424	7.8	0.933962	0.15566	0.311321	0.15566	0	0.622641	0	0.15566	0	0	0.15566	0.15566	0	0.778302	0.466981	0.15566	0.311321	0.15566	0.311321	0.15566	0.311321	0	0	0	0.220519	0.0520979
6.53043	7.93	0.153129	0	0.306259	0.153129	0.153129	0.306259	0.459388	0.153129	0	0.306259	0	0.306259	0.153129	0	0.306259	0	0.153129	0	0.153129	0	0.918776	0	0.306259	0	0.178651	0.0429042
6.63661	8.06	0.301358	0	0.150679	0.301358	0.301358	0.301358	0.150679	0.452038	0	0	0.150679	0.150679	0	0	0.452038	0	0.150679	0	0.150679	0.150679	0.150679	0	0	0.150679	0.144401	0.0293604
6.7428	8.19	0.444919	0.296613	0.148306	0.148306	0.148306	0.148306	0.444919	0.148306	0.148306	0.148306	0.148306	0	0.148306	0	0.296613	0	0.148306	0.148306	0	0	0.296613	0.148306	0	0	0.148306	0.026781
6.84899	8.32	0.292014	0.438021	0.292014	0.146007	0.146007	0.292014	0.292014	0.146007	0	0	0.146007	0	0	0.146007	0.146007	0	0	0	0.146007	0.146007	0.438021	0	0.146007	0	0.139923	0.02845
6.95517	8.45	0.431334	0	0.287556	0.431334	0.143778	0.287556	0	0.143778	0.287556	0.143778	0	0	0	0.287556	0	0.143778	0	0	0	0.143778	0.143778	0	0	0	0.119815	0.0295604
7.06136	8.58	0.424847	0.283232	0.141616	0.566463	0.141616	0.141616	0.141616	0.141616	0	0.141616	0	0.141616	0.141616	0	0.283232	0	0.283232	0	0	0.141616	0.283232	0.141616	0	0.141616	0.153417	0.0294262
7.16754	8.71	0	0	0.139518	0.279036	0.139518	0.558071	0.279036	0.139518	0.279036	0.418553	0	0.279036	0	0.139518	0.139518	0	0.139518	0	0	0.139518	0.418553	0.139518	0	0	0.151144	0.0324348
7.27373	8.84	0.137481	0.137481	0.549924	0.412443	0.137481	0.274962	0.137481	0.274962	0.274962	0.137481	0	0	0.137481	0	0.137481	0	0	0	0	0.137481	0.274962	0	0	0	0.131753	0.0303822
7.37992	8.97	0.271006	0.271006	0.135503	0.135503	0.135503	0	0.271006	0.135503	0.271006	0.135503	0	0.135503	0	0.406509	0.271006	0	0	0.135503	0	0.135503	0.406509	0.271006	0.135503	0	0.152441	0.0261924
7.4861	9.1	0.267162	0.133581	0.133581	0.133581	0	0.400743	0.267162	0	0	0	0	0	0	0	0	0	0.133581	0	0.133581	0	0.400743	0	0	0	0.0834881	0.0264395
7.59229	9.23	0.131713	0.131713	0.263425	0.395138	0	0.131713	0.131713	0.131713	0	0.263425	0.131713	0	0	0.263425	0	0	0	0	0	0.131713	0.131713	0	0.131713	0	0.0987845	0.0227719
7.69847	9.36	0.129896	0.259792	0	0.259792	0.129896	0.129896	0.519584	0	0.129896	0.129896	0.259792	0.259792	0	0	0	0	0.259792	0	0	0.129896	0.519584	0	0	0	0.129896	0.0322378
7.80466	9.49	0	0.256257	0.128129	0.256257	0.256257	0	0.128129	0.256257	0.256257	0.256257	0.128129	0	0	0.128129	0	0	0	0	0	0.256257	0.256257	0	0	0	0.106774	0.0239789
7.91084	9.62	0.126409	0	0.126409	0.126409	0.126409	0.126409	0.379226	0.126409	0.126409	0	0	0	0.126409	0	0.126409	0	0	0	0.126409	0.126409	0	0	0	0	0.0737384	0.0185081
8.01703	9.75	0.249469	0.124734	0.249469	0.249469	0	0.249469	0	0	0	0	0	0	0.124734	0.124734	0.124734	0	0	0	0.124734	0	0.249469	0	0	0	0.077959	0.0209859
8.12322	9.88	0.123104	0.123104	0.246208	0.369312	0	0	0.369312	0.369312	0.123104	0.369312	0.246208	0	0	0	0.123104	0	0	0	0	0.123104	0.369312	0	0	0	0.123104	0.0305522
8.2294	10.01	0.243031	0.243031	0.121516	0	0	0.121516	0.243031	0.121516	0.121516	0.121516	0	0.121516	0	0	0	0	0	0	0	0.243031	0	0.121516	0	0	0.0759472	0.0190911
8.33559	10.14	0.239935	0.119968	0	0.239935	0	0	0	0	0	0	0	0	0	0	0.239935	0	0	0	0	0	0.119968	0	0	0	0.0399892	0.0171899
8.44177	10.27	0.236917	0.236917	0	0.236917	0	0	0.118459	0	0	0	0	0	0	0	0	0	0	0	0	0	0.236917	0	0	0	0.0444219	0.0186108
8.54796	10.4	0.116987	0.116987	0	0.350961	0	0	0	0.233974	0	0.116987	0.116987	0	0	0.116987	0.116987	0	0	0	0.233974	0.116987	0	0.116987	0	0	0.0731169	0.0196824
8.65415	10.53	0	0	0.115552	0.231103	0	0	0.231103	0.115552	0	0	0	0	0	0	0.231103	0	0	0	0.115552	0.115552	0.115552	0	0.115552	0	0.0577758	0.0170371
8.76033	10.66	0.114151	0.114151	0	0.228302	0	0	0	0	0.228302	0.114151	0	0	0	0	0.114151	0	0	0	0.114151	0.114151	0	0	0	0	0.0475629	0.0152356
8.86652	10.79	0	0.112784	0	0	0	0	0	0	0.112784	0.112784	0	0.112784	0	0	0	0	0	0	0	0	0	0	0	0	0.0187973	0.00876429
8.9727	10.92	0.111449	0	0	0.111449	0	0.111449	0	0	0	0	0	0	0	0	0	0	0	0	0.111449	0.111449	0.111449	0	0	0	0.0278623	0.0100627
9.07889	11.05	0.110146	0	0	0.220291	0	0	0	0.110146	0.220291	0.220291	0	0.110146	0	0	0	0	0	0	0	0.110146	0	0	0	0	0.045894	0.0161269
9.18507	11.18	0.108872	0.108872	0	0.108872	0	0	0	0	0	0	0	0	0	0	0.108872	0	0	0	0	0.108872	0.217745	0	0	0	0.0317544	0.0122236
9.29126	11.31	0.107628	0	0	0	0	0	0.107628	0.107628	0	0.215256	0	0	0	0	0	0	0	0	0.107628	0.215256	0.107628	0	0	0	0.0403605	0.014212
9.39745	11.44	0.319236	0	0.106412	0.212824	0	0	0	0	0	0	0	0	0	0	0.106412	0	0	0	0	0.106412	0	0	0	0	0.0354706	0.0165383
9.50363	11.57	0.105223	0.105223	0	0.105223	0	0	0	0	0	0.105223	0	0	0	0	0	0	0	0	0	0	0	0	0	0	0.0175372	0.00817674
9.60982	11.7	0	0	0	0.10406	0	0	0	0.10406	0	0.10406	0	0	0	0	0.10406	0	0	0	0	0.10406	0	0	0	0	0.0216792	0.00881194
9.716	11.83	0.308769	0	0	0	0	0	0	0	0	0.102923	0	0	0	0	0	0	0	0	0	0	0	0	0	0	0.0171538	0.0133832
9.82219	11.96	0	0	0	0.203621	0	0	0	0	0	0	0	0	0	0	0	0	0	0	0	0	0	0	0	0	0.00848419	0.00848419
9.92838	12.09	0.302164	0	0	0	0	0.100721	0	0	0	0	0	0.100721	0	0	0.100721	0	0	0	0	0	0	0	0	0	0.0251804	0.0138914
10.0346	12.22	0	0	0.0996556	0.0996556	0	0	0	0	0	0	0	0	0	0	0.0996556	0	0	0	0	0.0996556	0	0	0	0	0.0166093	0.00774411
10.1407	12.35	0.197224	0.0986121	0	0	0	0.197224	0	0.0986121	0	0.0986121	0	0	0	0	0.197224	0	0	0	0.0986121	0.197224	0	0	0	0	0.049306	0.0157045
10.2469	12.48	0.19518	0.0975902	0	0	0	0	0	0	0	0.0975902	0	0.0975902	0	0	0.0975902	0	0	0	0	0.0975902	0	0	0	0	0.0284638	0.0109569
10.3531	12.61	0	0.0965893	0	0.0965893	0	0	0	0	0	0	0	0	0	0	0	0	0	0	0	0	0	0	0	0	0.0080491	0.00556647
10.4593	12.74	0.0956087	0	0	0	0	0	0	0.0956087	0	0.0956087	0	0	0	0	0	0	0	0	0	0.191217	0.0956087	0	0	0	0.0239022	0.0103749
10.5655	12.87	0.189296	0.0946478	0	0.189296	0	0	0	0	0	0	0	0	0	0	0	0	0	0	0	0.0946478	0	0	0	0	0.0236619	0.0117449
10.6717	13	0.093706	0	0	0	0	0	0	0	0	0.093706	0	0	0	0	0	0	0	0	0	0.093706	0	0	0	0	0.0117132	0.00646193
10.7779	13.13	0.0927828	0	0	0	0	0	0	0	0	0	0	0	0	0	0	0	0	0	0	0	0	0	0	0	0.00386595	0.00386595
10.884	13.26	0	0	0.0918776	0	0	0	0	0	0	0.0918776	0	0	0	0	0	0	0	0	0	0	0.0918776	0	0	0	0.0114847	0.00633585
10.9902	13.39	0.27297	0.0909899	0.18198	0.0909899	0	0	0	0	0	0	0	0	0	0	0	0	0	0	0	0.0909899	0	0	0	0	0.03033	0.0141414
11.0964	13.52	0	0	0	0	0	0	0	0	0	0	0	0	0	0	0	0	0	0	0	0	0	0	0	0	0	0
11.2026	13.65	0.17853	0	0.089265	0.089265	0	0	0	0.089265	0	0	0	0	0	0	0	0	0	0	0	0.17853	0	0	0	0	0.0260356	0.0113717
11.3088	13.78	0	0.0884268	0	0	0	0	0	0	0	0	0	0	0	0	0	0	0	0	0	0	0	0	0	0	0.00368445	0.00368445
11.415	13.91	0	0	0	0.0876042	0	0	0	0	0	0	0	0	0	0	0	0	0	0	0	0.0876042	0	0	0	0	0.00730035	0.00504866
11.5212	14.04	0	0.0867968	0.0867968	0.0867968	0	0	0	0	0	0	0	0	0	0	0	0	0	0	0	0	0	0	0	0	0.0108496	0.00598548
11.6273	14.17	0	0	0	0	0	0	0	0	0	0.0860041	0	0	0	0	0	0	0	0	0	0	0	0	0	0	0.00358351	0.00358351
11.7335	14.3	0.0852258	0	0	0	0	0	0	0	0	0	0	0	0	0	0	0	0	0	0	0.0852258	0	0	0	0	0.00710215	0.00491159
11.8397	14.43	0.0844615	0	0	0	0	0	0	0	0	0.0844615	0	0	0	0	0.0844615	0	0	0	0	0.0844615	0	0	0	0	0.0140769	0.00656339
11.9459	14.56	0.0837107	0	0	0	0	0	0	0	0	0	0	0	0	0	0	0	0	0	0	0	0	0	0	0	0.00348795	0.00348795
12.0521	14.69	0.0829731	0	0	0.0829731	0	0	0	0	0	0	0	0	0	0	0	0	0	0	0	0.0829731	0	0	0	0	0.0103716	0.0057218
12.1583	14.82	0.246745	0	0	0.0822485	0	0	0	0	0	0	0	0	0	0	0	0	0	0	0	0	0	0	0	0	0.0137081	0.0106949
12.2645	14.95	0	0	0	0.0815364	0	0	0	0	0	0	0	0	0	0	0	0	0	0	0	0	0	0	0	0	0.00339735	0.00339735
12.3706	15.08	0.161673	0	0	0	0	0	0	0	0	0	0	0	0	0	0	0	0	0	0	0	0	0	0	0	0.00673638	0.00673638
12.4768	15.21	0.0801485	0	0	0	0	0	0	0	0	0	0	0	0	0	0	0	0	0	0	0.0801485	0	0	0	0	0.00667904	0.00461899
12.583	15.34	0	0	0	0	0	0	0	0	0	0	0	0	0	0	0	0	0	0	0	0	0	0	0	0	0	0
12.6892	15.47	0	0	0	0	0	0	0	0	0	0	0	0	0	0	0	0	0	0	0	0.0788071	0	0	0	0	0.00328363	0.00328363
12.7954	15.6	0.156306	0	0.0781531	0	0	0	0	0	0	0	0	0	0	0	0	0	0	0	0	0	0	0	0	0	0.00976914	0.00715373
12.9016	15.73	0	0	0	0	0	0	0	0	0	0	0	0	0	0	0	0	0	0	0	0	0	0	0	0	0	0
13.0078	15.86	0	0	0	0	0	0	0	0	0	0	0	0	0	0	0	0	0	0	0	0	0	0	0	0	0	0
13.114	15.99	0	0	0	0	0	0	0	0	0	0	0	0	0	0	0	0	0	0	0	0	0	0	0	0	0	0
13.2201	16.12	0.0756422	0	0	0	0	0	0	0	0	0	0	0	0	0	0	0	0	0	0	0	0	0	0	0	0.00315176	0.00315176
13.3263	16.25	0.0750395	0.0750395	0	0	0	0	0	0	0	0	0	0	0	0	0	0	0	0	0	0.0750395	0	0	0	0	0.00937993	0.0051747
13.4325	16.38	0	0	0	0	0	0	0	0	0	0	0	0	0	0	0	0	0	0	0	0	0	0	0	0	0	0
13.5387	16.51	0.147725	0	0	0	0	0	0	0	0	0	0	0	0	0	0	0	0	0	0	0	0	0	0	0	0.0061552	0.0061552
13.6449	16.64	0.0732876	0	0	0	0	0	0	0	0	0	0	0	0	0	0	0	0	0	0	0	0	0	0	0	0.00305365	0.00305365
13.7511	16.77	0	0	0	0	0	0	0	0	0	0	0	0	0	0	0	0	0	0	0	0	0	0	0	0	0	0
13.8573	16.9	0.0721644	0	0	0	0	0	0	0	0	0	0	0	0	0	0	0	0	0	0	0	0	0	0	0	0.00300685	0.00300685
13.9634	17.03	0.0716156	0	0	0	0	0	0	0	0	0	0	0	0	0	0	0	0	0	0	0	0	0	0	0	0.00298398	0.00298398
14.0696	17.16	0	0	0	0	0	0	0	0	0	0	0	0	0	0	0	0	0	0	0	0	0	0	0	0	0	0
14.1758	17.29	0	0	0	0	0	0	0	0	0	0	0	0	0	0	0	0	0	0	0	0	0	0	0	0	0	0
14.282	17.42	0	0	0	0	0	0	0	0	0	0	0	0	0	0	0	0	0	0	0	0	0	0	0	0	0	0
14.3882	17.55	0.208504	0	0	0	0	0	0	0	0	0	0	0	0	0	0	0	0	0	0	0	0	0	0	0	0.00868769	0.00868769
14.4944	17.68	0.0689923	0	0	0	0	0	0	0	0	0	0	0	0	0	0	0	0	0	0	0	0	0	0	0	0.00287468	0.00287468
14.6006	17.81	0	0	0	0	0	0	0	0	0	0	0	0	0	0	0	0	0	0	0	0	0	0	0	0	0	0
14.7067	17.94	0.135992	0	0	0	0	0	0	0	0	0	0	0	0	0	0	0	0	0	0	0	0	0	0	0	0.00566634	0.00566634
14.8129	18.07	0.0675086	0	0	0	0	0	0	0	0	0	0	0	0	0	0	0	0	0	0	0	0	0	0	0	0.00281286	0.00281286
14.9191	18.2	0	0	0	0	0	0	0	0	0	0	0	0	0	0	0	0	0	0	0	0	0	0	0	0	0	0
15.0253	18.33	0	0	0	0	0	0	0	0	0	0	0	0	0	0	0	0	0	0	0	0	0	0	0	0	0	0
15.1315	18.46	0	0	0	0	0	0	0	0	0	0	0	0	0	0	0	0	0	0	0	0	0	0	0	0	0	0
15.2377	18.59	0.196881	0	0	0	0	0	0	0	0	0	0	0	0	0	0	0	0	0	0	0	0	0	0	0	0.00820336	0.00820336
15.3439	18.72	0	0	0	0	0	0	0	0	0	0	0	0	0	0	0	0	0	0	0	0	0	0	0	0	0	0
15.45	18.85	0.12945	0	0	0	0	0	0	0	0	0	0	0	0	0	0	0	0	0	0	0	0	0	0	0	0.00539373	0.00539373
15.5562	18.98	0	0	0	0	0	0	0	0	0	0	0	0	0	0	0	0	0	0	0	0	0	0	0	0	0	0
15.6624	19.11	0	0	0	0	0	0	0	0	0	0	0	0	0	0	0	0	0	0	0	0	0	0	0	0	0	0
15.7686	19.24	0	0	0	0	0	0	0	0	0	0	0	0	0	0	0	0	0	0	0	0	0	0	0	0	0	0
15.8748	19.37	0.125986	0	0	0	0	0	0	0	0	0	0	0	0	0	0	0	0	0	0	0	0	0	0	0	0.00524942	0.00524942
15.981	19.5	0	0	0	0	0	0	0	0	0	0	0	0	0	0	0	0	0	0	0	0	0	0	0	0	0	0
16.0872	19.63	0	0	0	0	0	0	0	0	0	0	0	0	0	0	0	0	0	0	0	0	0	0	0	0	0	0
16.1933	19.76	0	0	0	0	0	0	0	0	0	0	0	0	0	0	0	0	0	0	0	0	0	0	0	0	0	0
16.2995	19.89	0.122703	0	0	0	0	0	0	0	0	0	0	0	0	0	0	0	0	0	0	0	0	0	0	0	0.00511262	0.00511262
16.4057	20.02	0	0	0	0	0	0	0	0	0	0	0	0	0	0	0	0	0	0	0	0	0	0	0	0	0	0
16.5119	20.15	0.0605624	0	0	0	0	0	0	0	0	0	0	0	0	0	0	0	0	0	0	0	0	0	0	0	0.00252343	0.00252343
16.6181	20.28	0.0601754	0	0	0	0	0	0	0	0	0	0	0	0	0	0	0	0	0	0	0	0	0	0	0	0.00250731	0.00250731
16.7243	20.41	0.119587	0	0	0	0	0	0	0	0	0	0	0	0	0	0	0	0	0	0	0	0	0	0	0	0.00498278	0.00498278
16.8305	20.54	0.0594161	0	0	0	0	0	0	0	0	0	0	0	0	0	0	0	0	0	0	0	0	0	0	0	0.00247567	0.00247567
16.9366	20.67	0	0	0	0	0	0	0	0	0	0	0	0	0	0	0	0	0	0	0	0	0	0	0	0	0	0
17.0428	20.8	0	0	0	0	0	0	0	0	0	0	0	0	0	0	0	0	0	0	0	0	0	0	0	0	0	0
17.149	20.93	0.0583124	0	0	0	0	0	0	0	0	0	0	0	0	0	0	0	0	0	0	0	0	0	0	0	0.00242968	0.00242968
17.2552	21.06	0.0579536	0	0	0	0	0	0	0	0	0	0	0	0	0	0	0	0	0	0	0	0	0	0	0	0.00241473	0.00241473
17.3614	21.19	0.0575991	0	0	0	0	0	0	0	0	0	0	0	0	0	0	0	0	0	0	0	0	0	0	0	0.00239996	0.00239996
17.4676	21.32	0.0572489	0	0	0	0	0	0	0	0	0	0	0	0	0	0	0	0	0	0	0	0	0	0	0	0.00238537	0.00238537
17.5738	21.45	0.056903	0	0	0	0	0	0	0	0	0	0	0	0	0	0	0	0	0	0	0	0	0	0	0	0.00237096	0.00237096
17.6799	21.58	0	0	0	0	0	0	0	0	0	0	0	0	0	0	0	0	0	0	0	0	0	0	0	0	0	0
17.7861	21.71	0.0562236	0	0	0	0	0	0	0	0	0	0	0	0	0	0	0	0	0	0	0	0	0	0	0	0.00234265	0.00234265
17.8923	21.84	0	0	0	0	0	0	0	0	0	0	0	0	0	0	0	0	0	0	0	0	0	0	0	0	0	0
17.9985	21.97	0	0	0	0	0	0	0	0	0	0	0	0	0	0	0	0	0	0	0	0	0	0	0	0	0	0
18.1047	22.1	0	0	0	0	0	0	0	0	0	0	0	0	0	0	0	0	0	0	0	0	0	0	0	0	0	0
18.2109	22.23	0	0	0	0	0	0	0	0	0	0	0	0	0	0	0	0	0	0	0	0	0	0	0	0	0	0
18.3171	22.36	0.109188	0	0	0	0	0	0	0	0	0	0	0	0	0	0	0	0	0	0	0	0	0	0	0	0.00454949	0.00454949
18.4232	22.49	0	0	0	0	0	0	0	0	0	0	0	0	0	0	0	0	0	0	0	0	0	0	0	0	0	0
18.5294	22.62	0	0	0	0	0	0	0	0	0	0	0	0	0	0	0	0	0	0	0	0	0	0	0	0	0	0
18.6356	22.75	0	0	0	0	0	0	0	0	0	0	0	0	0	0	0	0	0	0	0	0	0	0	0	0	0	0
18.7418	22.88	0	0	0	0	0	0	0	0	0	0	0	0	0	0	0	0	0	0	0	0	0	0	0	0	0	0
18.848	23.01	0	0	0	0	0	0	0	0	0	0	0	0	0	0	0	0	0	0	0	0	0	0	0	0	0	0
18.9542	23.14	0.0527588	0	0	0	0	0	0	0	0	0	0	0	0	0	0	0	0	0	0	0	0	0	0	0	0.00219828	0.00219828
19.0604	23.27	0	0	0	0	0	0	0	0	0	0	0	0	0	0	0	0	0	0	0	0	0	0	0	0	0	0
19.1665	23.4	0	0	0	0	0	0	0	0	0	0	0	0	0	0	0	0	0	0	0	0	0	0	0	0	0	0
19.2727	23.53	0	0	0	0	0	0	0	0	0	0	0	0	0	0	0	0	0	0	0	0	0	0	0	0	0	0
19.3789	23.66	0	0	0	0	0	0	0	0	0	0	0	0	0	0	0	0	0	0	0	0	0	0	0	0	0	0
19.4851	23.79	0.0513213	0	0	0	0	0	0	0	0	0	0	0	0	0	0	0	0	0	0	0	0	0	0	0	0.00213839	0.00213839
19.5913	23.92	0	0	0	0	0	0	0	0	0	0	0	0	0	0	0	0	0	0	0	0	0	0	0	0	0	0
19.6975	24.05	0	0	0	0	0	0	0	0	0	0	0	0	0	0	0	0	0	0	0	0	0	0	0	0	0	0
19.8037	24.18	0.0504957	0	0	0	0	0	0	0	0	0	0	0	0	0	0	0	0	0	0	0	0	0	0	0	0.00210399	0.00210399
19.9098	24.31	0	0	0	0	0	0	0	0	0	0	0	0	0	0	0	0	0	0	0	0	0	0	0	0	0	0
20.016	24.44	0	0	0	0	0	0	0	0	0	0	0	0	0	0	0	0	0	0	0	0	0	0	0	0	0	0
20.1222	24.57	0	0	0	0	0	0	0	0	0	0	0	0	0	0	0	0	0	0	0	0	0	0	0	0	0	0
20.2284	24.7	0	0	0	0	0	0	0	0	0	0	0	0	0	0	0	0	0	0	0	0	0	0	0	0	0	0
20.3346	24.83	0	0	0	0	0	0	0	0	0	0	0	0	0	0	0	0	0	0	0	0	0	0	0	0	0	0
20.4408	24.96	0	0	0	0	0	0	0	0	0	0	0	0	0	0	0	0	0	0	0	0	0	0	0	0	0	0
20.547	25.09	0	0	0	0	0	0	0	0	0	0	0	0	0	0	0	0	0	0	0	0	0	0	0	0	0	0
20.6531	25.22	0	0	0	0	0	0	0	0	0	0	0	0	0	0	0	0	0	0	0	0	0	0	0	0	0	0
20.7593	25.35	0	0	0	0	0	0	0	0	0	0	0	0	0	0	0	0	0	0	0	0	0	0	0	0	0	0
20.8655	25.48	0	0	0	0	0	0	0	0	0	0	0	0	0	0	0	0	0	0	0	0	0	0	0	0	0	0
20.9717	25.61	0	0	0	0	0	0	0	0	0	0	0	0	0	0	0	0	0	0	0	0	0	0	0	0	0	0
21.0779	25.74	0	0	0	0	0	0	0	0	0	0	0	0	0	0	0	0	0	0	0	0	0	0	0	0	0	0
21.1841	25.87	0	0	0	0	0	0	0	0	0	0	0	0	0	0	0	0	0	0	0	0	0	0	0	0	0	0
21.2903	26	0	0	0	0	0	0	0	0	0	0	0	0	0	0	0	0	0	0	0	0	0	0	0	0	0	0
21.3964	26.13	0	0	0	0	0	0	0	0	0	0	0	0	0	0	0	0	0	0	0	0	0	0	0	0	0	0
21.5026	26.26	0	0	0	0	0	0	0	0	0	0	0	0	0	0	0	0	0	0	0	0	0	0	0	0	0	0
21.6088	26.39	0	0	0	0	0	0	0	0	0	0	0	0	0	0	0	0	0	0	0	0	0	0	0	0	0	0
21.715	26.52	0	0	0	0	0	0	0	0	0	0	0	0	0	0	0	0	0	0	0	0	0	0	0	0	0	0
21.8212	26.65	0	0	0	0	0	0	0	0	0	0	0	0	0	0	0	0	0	0	0	0	0	0	0	0	0	0
21.9274	26.78	0	0	0	0	0	0	0	0	0	0	0	0	0	0	0	0	0	0	0	0	0	0	0	0	0	0
22.0336	26.91	0	0	0	0	0	0	0	0	0	0	0	0	0	0	0	0	0	0	0	0	0	0	0	0	0	0
22.1397	27.04	0	0	0	0	0	0	0	0	0	0	0	0	0	0	0	0	0	0	0	0	0	0	0	0	0	0
22.2459	27.17	0	0	0	0	0	0	0	0	0	0	0	0	0	0	0	0	0	0	0	0	0	0	0	0	0	0
22.3521	27.3	0	0	0	0	0	0	0	0	0	0	0	0	0	0	0	0	0	0	0	0	0	0	0	0	0	0
22.4583	27.43	0	0	0	0	0	0	0	0	0	0	0	0	0	0	0	0	0	0	0	0	0	0	0	0	0	0
22.5645	27.56	0	0	0	0	0	0	0	0	0	0	0	0	0	0	0	0	0	0	0	0	0	0	0	0	0	0
22.6707	27.69	0	0	0	0	0	0	0	0	0	0	0	0	0	0	0	0	0	0	0	0	0	0	0	0	0	0
22.7769	27.82	0	0	0	0	0	0	0	0	0	0	0	0	0	0	0	0	0	0	0	0	0	0	0	0	0	0
22.883	27.95	0	0	0	0	0	0	0	0	0	0	0	0	0	0	0	0	0	0	0	0	0	0	0	0	0	0
22.9892	28.08	0	0	0	0	0	0	0	0	0	0	0	0	0	0	0	0	0	0	0	0	0	0	0	0	0	0
23.0954	28.21	0	0	0	0	0	0	0	0	0	0	0	0	0	0	0	0	0	0	0	0	0	0	0	0	0	0
23.2016	28.34	0	0	0	0	0	0	0	0	0	0	0	0	0	0	0	0	0	0	0	0	0	0	0	0	0	0
23.3078	28.47	0	0	0	0	0	0	0	0	0	0	0	0	0	0	0	0	0	0	0	0	0	0	0	0	0	0
23.414	28.6	0	0	0	0	0	0	0	0	0	0	0	0	0	0	0	0	0	0	0	0	0	0	0	0	0	0
23.5202	28.73	0	0	0	0	0	0	0	0	0	0	0	0	0	0	0	0	0	0	0	0	0	0	0	0	0	0
23.6263	28.86	0	0	0	0	0	0	0	0	0	0	0	0	0	0	0	0	0	0	0	0	0	0	0	0	0	0
23.7325	28.99	0	0	0	0	0	0	0	0	0	0	0	0	0	0	0	0	0	0	0	0	0	0	0	0	0	0
23.8387	29.12	0	0	0	0	0	0	0	0	0	0	0	0	0	0	0	0	0	0	0	0	0	0	0	0	0	0
23.9449	29.25	0	0	0	0	0	0	0	0	0	0	0	0	0	0	0	0	0	0	0	0	0	0	0	0	0	0
24.0511	29.38	0	0	0	0	0	0	0	0	0	0	0	0	0	0	0	0	0	0	0	0	0	0	0	0	0	0
24.1573	29.51	0	0	0	0	0	0	0	0	0	0	0	0	0	0	0	0	0	0	0	0	0	0	0	0	0	0
24.2635	29.64	0	0	0	0	0	0	0	0	0	0	0	0	0	0	0	0	0	0	0	0	0	0	0	0	0	0
24.3696	29.77	0	0	0	0	0	0	0	0	0	0	0	0	0	0	0	0	0	0	0	0	0	0	0	0	0	0
24.4758	29.9	0	0	0	0	0	0	0	0	0	0	0	0	0	0	0	0	0	0	0	0	0	0	0	0	0	0
24.582	30.03	0	0	0	0	0	0	0	0	0	0	0	0	0	0	0	0	0	0	0	0	0	0	0	0	0	0
24.6882	30.16	0	0	0	0	0	0	0	0	0	0	0	0	0	0	0	0	0	0	0	0	0	0	0	0	0	0
	30.29

## Sheet: DEX+SR
		1	2	3	4	5	6	7	8	9	10	11	12	13	14	15	16	17	18	19	20	21	22	23	24	a.v.	s.e.m.
um2	um
0.159279	0.13	0	0	0	0	0	0	0	0	0	0	0	0	0	0	1	0	0	0	0	0	0	0	0	0	0.0416667	0.0416667
0.265465	0.26	1	0	1	1	1	0	1	0	0	0	0	1	0	0	0	0	0	1	0	0	1	1	0	0	0.375	0.100947
0.37165	0.39	1	0	1	1	1	3	0	0	0	0	1	0	0	0	0	0	1	0	0	1	0	0	1	0	0.458333	0.147186
0.477836	0.52	1	0	1	0	1	1	1	0	0	0	1	0	0	1	0	2	1	0	1	1	0	0	1	1	0.583333	0.119125
0.584022	0.65	1	0	2	1	0	1	0	2	3	2	0	1	0	2	1	1	0	1	0	0	1	1	0	2	0.916667	0.179741
0.690208	0.78	3	0	1	0	0	1	1	1	0	1	0	0	1	1	0	0	2	0	0	1	0	1	1	0	0.625	0.157108
0.796394	0.91	2	1	2	1	4	2	2	1	1	0	2	0	0	4	1	1	0	2	1	2	3	2	1	0	1.45833	0.232964
0.90258	1.04	2	0	1	3	0	0	0	1	1	1	1	2	0	2	0	1	2	0	1	2	2	1	1	1	1.04167	0.175276
1.00877	1.17	2	1	2	1	2	1	0	2	3	2	2	3	1	0	0	0	0	1	3	1	0	1	3	1	1.33333	0.214228
1.11495	1.3	1	2	4	2	1	2	2	1	0	1	2	2	1	2	2	1	3	1	3	2	2	3	3	0	1.79167	0.199448
1.22114	1.43	2	1	0	0	1	3	1	3	5	0	1	0	0	3	2	4	3	1	0	1	3	1	1	4	1.66667	0.304951
1.32732	1.56	2	4	2	2	2	1	3	0	1	3	1	1	0	4	1	3	2	1	2	1	2	1	2	0	1.70833	0.229043
1.43351	1.69	3	4	3	1	1	2	3	2	2	2	1	3	0	2	2	1	3	1	5	2	2	1	2	2	2.08333	0.22455
1.53969	1.82	3	3	1	0	1	0	0	3	1	0	2	3	0	1	1	0	0	3	1	3	2	3	2	2	1.45833	0.24803
1.64588	1.95	3	4	1	4	2	1	3	2	2	3	6	2	0	3	0	2	2	2	7	2	3	2	2	2	2.5	0.324149
1.75207	2.08	1	5	1	1	1	2	2	3	0	2	1	3	1	3	0	3	0	1	3	2	4	4	3	5	2.125	0.30284
1.85825	2.21	3	4	2	1	1	5	1	0	2	1	0	0	0	2	0	0	1	1	4	1	2	2	4	0	1.54167	0.306802
1.96444	2.34	4	3	2	3	0	1	2	1	4	4	1	1	0	1	1	0	2	2	2	3	1	1	0	4	1.79167	0.275702
2.07062	2.47	1	2	4	0	2	4	2	2	1	1	0	2	0	1	1	2	1	0	6	1	2	1	5	5	1.91667	0.345345
2.17681	2.6	3	3	2	1	0	5	2	3	3	3	1	2	0	3	0	1	0	0	3	1	3	2	2	2	1.875	0.271286
2.283	2.73	2	5	3	1	2	0	0	3	3	4	1	0	1	0	1	0	0	1	3	2	1	4	5	3	1.875	0.331403
2.38918	2.86	3	0	1	0	0	1	3	0	3	1	1	1	0	1	2	0	1	0	1	3	1	3	2	1	1.20833	0.225054
2.49537	2.99	0	2	2	2	1	2	3	4	1	0	0	1	2	1	2	0	2	1	3	1	1	2	4	3	1.66667	0.23825
2.60155	3.12	3	4	4	3	0	2	1	2	2	2	1	0	0	2	0	2	0	0	2	3	1	1	2	1	1.58333	0.254785
2.70774	3.25	3	8	0	2	1	2	1	0	1	0	0	3	0	1	1	2	1	0	2	2	3	5	3	3	1.83333	0.379104
2.81392	3.38	1	3	0	2	0	0	1	2	5	2	0	0	1	0	1	2	2	1	1	2	0	2	4	2	1.41667	0.26863
2.92011	3.51	2	1	1	2	0	2	2	1	3	2	1	3	0	0	1	0	1	0	0	4	1	2	4	4	1.54167	0.269051
3.0263	3.64	2	3	2	1	0	0	0	1	1	0	0	0	2	0	0	1	0	0	0	1	0	1	1	4	0.833333	0.222524
3.13248	3.77	0	1	1	0	2	5	1	0	1	1	1	0	0	1	1	1	0	0	3	2	1	2	1	2	1.125	0.235542
3.23867	3.9	2	3	0	0	0	0	1	1	1	0	0	0	0	1	1	0	0	0	1	4	0	1	4	5	1.04167	0.303835
3.34485	4.03	2	4	1	3	0	0	2	1	2	2	0	0	2	0	0	0	0	0	1	2	0	1	0	0	0.958333	0.23682
3.45104	4.16	2	3	0	0	1	4	1	0	2	1	0	0	0	0	1	1	0	0	1	3	1	4	2	4	1.29167	0.285388
3.55723	4.29	0	1	2	2	0	0	0	1	0	0	0	0	0	1	1	1	0	0	2	3	0	1	1	1	0.708333	0.175276
3.66341	4.42	0	6	1	0	0	1	1	0	3	0	0	1	4	0	1	0	1	0	1	1	0	2	3	2	1.16667	0.310835
3.7696	4.55	2	1	0	0	0	1	0	0	0	0	0	0	1	1	1	0	0	1	1	2	1	0	3	3	0.75	0.192711
3.87578	4.68	2	2	3	2	0	0	0	0	0	0	0	1	0	0	0	1	0	0	3	1	1	2	1	3	0.916667	0.22455
3.98197	4.81	0	1	2	0	1	0	0	1	1	0	0	0	1	0	0	1	0	0	0	2	1	2	2	0	0.625	0.157108
4.08815	4.94	0	1	0	2	2	1	0	2	0	0	0	0	1	0	1	0	0	0	1	3	2	0	2	0	0.75	0.192711
4.19434	5.07	1	0	0	0	0	0	3	0	1	0	0	1	1	0	0	0	0	0	2	0	2	0	0	0	0.458333	0.170029
4.30053	5.2	1	2	1	0	0	0	0	1	0	2	0	1	0	0	0	0	0	0	0	1	0	1	0	0	0.416667	0.133469
4.40671	5.33	1	0	0	0	0	1	0	1	0	1	0	0	0	0	0	0	0	0	1	1	0	0	2	1	0.375	0.11753
4.5129	5.46	0	1	0	1	0	0	2	0	0	1	0	0	0	0	0	1	0	0	0	2	0	0	1	2	0.458333	0.147186
4.61908	5.59	0	0	2	0	0	0	1	0	0	0	0	0	0	0	1	1	0	0	0	0	0	1	2	2	0.416667	0.146414
4.72527	5.72	0	0	0	0	0	0	1	0	2	1	0	1	2	0	1	2	0	1	0	1	0	0	0	0	0.5	0.147442
4.83146	5.85	1	1	1	0	0	1	0	0	0	0	0	0	1	0	0	0	0	0	1	3	0	1	2	0	0.5	0.159256
4.93764	5.98	0	0	0	0	0	0	0	0	0	1	0	0	0	0	0	1	0	0	0	1	0	0	1	0	0.166667	0.0777087
5.04383	6.11	2	0	0	0	0	0	0	0	0	0	0	0	1	0	2	0	0	0	0	0	0	0	1	2	0.333333	0.143288
5.15001	6.24	1	1	0	0	0	0	1	1	0	2	0	0	0	0	0	0	0	0	0	1	0	1	1	1	0.416667	0.119125
5.2562	6.37	0	0	0	0	0	0	2	0	0	0	0	0	1	0	0	0	0	0	0	0	0	0	1	1	0.208333	0.103895
5.36238	6.5	3	0	0	0	0	0	0	0	1	2	0	0	1	0	0	1	0	0	0	1	0	0	1	0	0.416667	0.158305
5.46857	6.63	1	0	0	0	0	0	0	0	0	0	0	0	0	0	0	0	0	0	0	1	0	0	1	1	0.166667	0.0777087
5.57476	6.76	0	1	0	0	0	0	1	0	1	0	0	0	1	0	0	0	0	0	0	0	0	0	1	1	0.25	0.0902894
5.68094	6.89	1	0	0	0	0	0	0	0	0	0	0	0	1	0	1	0	0	0	0	2	0	0	0	2	0.291667	0.127393
5.78713	7.02	0	0	0	0	0	0	0	0	0	0	0	0	2	0	0	1	0	0	0	0	2	0	1	0	0.25	0.124091
5.89331	7.15	0	1	0	0	0	0	0	0	0	0	0	0	1	0	0	1	0	0	0	1	0	0	1	0	0.208333	0.0846811
5.9995	7.28	0	1	0	0	0	0	0	0	0	0	0	0	0	0	0	0	0	0	0	0	0	0	1	0	0.0833333	0.0576303
6.10569	7.41	1	0	0	0	0	0	0	0	0	0	0	0	0	0	0	1	0	0	0	1	0	0	1	0	0.166667	0.0777087
6.21187	7.54	0	2	0	0	0	0	0	0	0	0	0	0	0	0	0	0	0	0	0	0	0	0	0	1	0.125	0.0915348
6.31806	7.67	0	0	0	0	0	0	0	0	0	0	0	0	3	0	1	0	0	0	0	0	0	0	0	0	0.166667	0.130032
6.42424	7.8	0	1	0	0	0	0	1	0	0	0	0	1	1	0	0	0	0	0	0	0	1	0	0	0	0.208333	0.0846811
6.53043	7.93	0	0	0	0	0	0	0	0	0	0	0	0	1	0	0	0	0	0	0	0	0	0	0	0	0.0416667	0.0416667
6.63661	8.06	1	0	0	0	0	0	0	0	0	0	0	0	1	0	0	1	0	0	0	0	0	0	2	0	0.208333	0.103895
6.7428	8.19	0	0	0	0	0	0	0	0	0	0	0	0	0	0	0	0	0	0	0	0	0	0	0	0	0	0
6.84899	8.32	1	0	0	0	0	0	0	0	0	0	0	0	0	0	0	0	0	0	0	0	0	0	0	0	0.0416667	0.0416667
6.95517	8.45	0	0	0	0	0	0	0	0	0	0	0	0	0	0	0	0	0	0	0	0	0	0	0	0	0	0
7.06136	8.58	0	0	0	0	0	0	0	0	0	0	0	0	1	0	0	0	0	0	0	0	0	0	0	0	0.0416667	0.0416667
7.16754	8.71	1	1	0	0	0	0	0	0	0	0	0	0	0	0	0	0	0	0	0	0	0	0	1	0	0.125	0.0689597
7.27373	8.84	0	0	0	0	0	0	0	0	0	0	0	0	0	0	0	0	0	0	0	0	0	0	0	0	0	0
7.37992	8.97	0	0	0	0	0	0	0	0	0	0	0	0	0	0	0	0	0	0	0	0	0	0	1	0	0.0416667	0.0416667
7.4861	9.1	0	0	0	0	0	0	0	0	0	0	0	0	0	0	0	0	0	0	0	0	0	0	0	0	0	0
7.59229	9.23	1	0	0	0	0	0	0	0	0	0	0	0	0	0	0	0	0	0	0	0	0	0	0	0	0.0416667	0.0416667
7.69847	9.36	0	1	0	0	0	0	0	0	0	0	0	0	0	0	0	0	0	0	0	0	0	0	0	0	0.0416667	0.0416667
7.80466	9.49	0	0	0	0	0	0	0	0	0	0	0	0	0	0	0	0	0	0	0	0	0	0	1	0	0.0416667	0.0416667
7.91084	9.62	0	0	0	0	0	0	0	0	0	0	0	0	0	0	0	0	0	0	0	0	0	0	0	0	0	0
8.01703	9.75	0	0	0	0	0	0	0	0	0	0	0	0	0	0	0	0	0	0	0	0	0	0	1	0	0.0416667	0.0416667
8.12322	9.88	0	0	0	0	0	0	0	0	0	0	0	0	0	0	0	0	0	0	0	0	0	0	0	0	0	0
8.2294	10.01	0	0	0	0	0	0	0	0	0	0	0	0	0	0	0	0	0	0	0	0	0	0	1	0	0.0416667	0.0416667
8.33559	10.14	0	0	0	0	0	0	0	0	0	0	0	0	0	0	0	0	0	0	0	0	0	0	0	0	0	0
8.44177	10.27	0	0	0	0	0	0	0	0	0	0	0	0	0	0	0	0	0	0	0	0	0	0	0	0	0	0
8.54796	10.4	0	0	0	0	0	0	0	0	0	0	0	0	0	0	0	0	0	0	0	0	0	0	0	0	0	0
8.65415	10.53	0	0	0	0	0	0	0	0	0	0	0	0	0	0	0	0	0	0	0	0	0	0	0	0	0	0
8.76033	10.66	0	0	0	0	0	0	0	0	0	0	0	0	0	0	0	0	0	0	0	0	0	0	0	0	0	0
8.86652	10.79	0	0	0	0	0	0	0	0	0	0	0	0	0	0	0	0	0	0	0	0	0	0	0	0	0	0
8.9727	10.92	0	1	0	0	0	0	0	0	0	0	0	0	0	0	0	0	0	0	0	0	0	0	0	0	0.0416667	0.0416667
9.07889	11.05	0	0	0	0	0	0	0	0	0	0	0	0	0	0	0	0	0	0	0	0	0	0	0	0	0	0
9.18507	11.18	0	0	0	0	0	0	0	0	0	0	0	0	0	0	0	0	0	0	0	0	0	0	0	0	0	0
9.29126	11.31	0	0	0	0	0	0	0	0	0	0	0	0	0	0	0	0	0	0	0	0	0	0	0	0	0	0
9.39745	11.44	0	0	0	0	0	0	0	0	0	0	0	0	0	0	0	0	0	0	0	0	0	0	0	0	0	0
9.50363	11.57	0	0	0	0	0	0	0	0	0	0	0	0	0	0	0	0	0	0	0	0	0	0	0	0	0	0
9.60982	11.7	0	0	0	0	0	0	0	0	0	0	0	0	0	0	0	0	0	0	0	0	0	0	0	0	0	0
9.716	11.83	0	0	0	0	0	0	0	0	0	0	0	0	0	0	0	0	0	0	0	0	0	0	0	0	0	0
9.82219	11.96	0	0	0	0	0	0	0	0	0	0	0	0	0	0	0	0	0	0	0	0	0	0	0	0	0	0
9.92838	12.09	0	0	0	0	0	0	0	0	0	0	0	0	0	0	0	0	0	0	0	0	0	0	0	0	0	0
10.0346	12.22	0	0	0	0	0	0	0	0	0	0	0	0	0	0	0	0	0	0	0	0	0	0	0	0	0	0
10.1407	12.35	0	0	0	0	0	0	0	0	0	0	0	0	0	0	0	0	0	0	0	0	0	0	0	0	0	0
10.2469	12.48	0	0	0	0	0	0	0	0	0	0	0	0	0	0	0	0	0	0	0	0	0	0	0	0	0	0
10.3531	12.61	0	0	0	0	0	0	0	0	0	0	0	0	0	0	0	0	0	0	0	0	0	0	0	0	0	0
10.4593	12.74	0	0	0	0	0	0	0	0	0	0	0	0	0	0	0	0	0	0	0	0	0	0	0	0	0	0
10.5655	12.87	0	0	0	0	0	0	0	0	0	0	0	0	0	0	0	0	0	0	0	0	0	0	0	0	0	0
10.6717	13	0	0	0	0	0	0	0	0	0	0	0	0	0	0	0	0	0	0	0	0	0	0	0	0	0	0
10.7779	13.13	0	0	0	0	0	0	0	0	0	0	0	0	0	0	0	0	0	0	0	0	0	0	0	0	0	0
10.884	13.26	0	0	0	0	0	0	0	0	0	0	0	0	0	0	0	0	0	0	0	0	0	0	0	0	0	0
10.9902	13.39	0	0	0	0	0	0	0	0	0	0	0	0	0	0	0	0	0	0	0	0	0	0	0	0	0	0
11.0964	13.52	0	0	0	0	0	0	0	0	0	0	0	0	0	0	0	0	0	0	0	0	0	0	0	0	0	0
11.2026	13.65	0	0	0	0	0	0	0	0	0	0	0	0	0	0	0	0	0	0	0	0	0	0	0	0	0	0
11.3088	13.78	0	0	0	0	0	0	0	0	0	0	0	0	0	0	0	0	0	0	0	0	0	0	0	0	0	0
11.415	13.91	0	0	0	0	0	0	0	0	0	0	0	0	0	0	0	0	0	0	0	0	0	0	0	0	0	0
11.5212	14.04	0	0	0	0	0	0	0	0	0	0	0	0	0	0	0	0	0	0	0	0	0	0	0	0	0	0
11.6273	14.17	0	0	0	0	0	0	0	0	0	0	0	0	0	0	0	0	0	0	0	0	0	0	0	0	0	0
11.7335	14.3	0	0	0	0	0	0	0	0	0	0	0	0	0	0	0	0	0	0	0	0	0	0	0	0	0	0
11.8397	14.43	0	0	0	0	0	0	0	0	0	0	0	0	0	0	0	0	0	0	0	0	0	0	0	0	0	0
11.9459	14.56	0	0	0	0	0	0	0	0	0	0	0	0	0	0	0	0	0	0	0	0	0	0	0	0	0	0
12.0521	14.69	0	0	0	0	0	0	0	0	0	0	0	0	0	0	0	0	0	0	0	0	0	0	0	0	0	0
12.1583	14.82	0	0	0	0	0	0	0	0	0	0	0	0	0	0	0	0	0	0	0	0	0	0	0	0	0	0
12.2645	14.95	0	0	0	0	0	0	0	0	0	0	0	0	0	0	0	0	0	0	0	0	0	0	0	0	0	0
12.3706	15.08	0	0	0	0	0	0	0	0	0	0	0	0	0	0	0	0	0	0	0	0	0	0	0	0	0	0
12.4768	15.21	0	0	0	0	0	0	0	0	0	0	0	0	0	0	0	0	0	0	0	0	0	0	0	0	0	0
12.583	15.34	0	0	0	0	0	0	0	0	0	0	0	0	0	0	0	0	0	0	0	0	0	0	0	0	0	0
12.6892	15.47	0	0	0	0	0	0	0	0	0	0	0	0	0	0	0	0	0	0	0	0	0	0	0	0	0	0
12.7954	15.6	0	0	0	0	0	0	0	0	0	0	0	0	0	0	0	0	0	0	0	0	0	0	0	0	0	0
12.9016	15.73	0	0	0	0	0	0	0	0	0	0	0	0	0	0	0	0	0	0	0	0	0	0	0	0	0	0
13.0078	15.86	0	0	0	0	0	0	0	0	0	0	0	0	0	0	0	0	0	0	0	0	0	0	0	0	0	0
13.114	15.99	0	0	0	0	0	0	0	0	0	0	0	0	0	0	0	0	0	0	0	0	0	0	0	0	0	0
13.2201	16.12	0	0	0	0	0	0	0	0	0	0	0	0	0	0	0	0	0	0	0	0	0	0	0	0	0	0
13.3263	16.25	0	0	0	0	0	0	0	0	0	0	0	0	0	0	0	0	0	0	0	0	0	0	0	0	0	0
13.4325	16.38	0	0	0	0	0	0	0	0	0	0	0	0	0	0	0	0	0	0	0	0	0	0	0	0	0	0
13.5387	16.51	0	0	0	0	0	0	0	0	0	0	0	0	0	0	0	0	0	0	0	0	0	0	0	0	0	0
13.6449	16.64	0	0	0	0	0	0	0	0	0	0	0	0	0	0	0	0	0	0	0	0	0	0	0	0	0	0
13.7511	16.77	0	0	0	0	0	0	0	0	0	0	0	0	0	0	0	0	0	0	0	0	0	0	0	0	0	0
13.8573	16.9	0	0	0	0	0	0	0	0	0	0	0	0	0	0	0	0	0	0	0	0	0	0	0	0	0	0
13.9634	17.03	0	0	0	0	0	0	0	0	0	0	0	0	0	0	0	0	0	0	0	0	0	0	0	0	0	0
14.0696	17.16	0	0	0	0	0	0	0	0	0	0	0	0	0	0	0	0	0	0	0	0	0	0	0	0	0	0
14.1758	17.29	0	0	0	0	0	0	0	0	0	0	0	0	0	0	0	0	0	0	0	0	0	0	0	0	0	0
14.282	17.42	0	0	0	0	0	0	0	0	0	0	0	0	0	0	0	0	0	0	0	0	0	0	0	0	0	0
14.3882	17.55	0	0	0	0	0	0	0	0	0	0	0	0	0	0	0	0	0	0	0	0	0	0	0	0	0	0
14.4944	17.68	0	0	0	0	0	0	0	0	0	0	0	0	0	0	0	0	0	0	0	0	0	0	0	0	0	0
14.6006	17.81	0	0	0	0	0	0	0	0	0	0	0	0	0	0	0	0	0	0	0	0	0	0	0	0	0	0
14.7067	17.94	0	0	0	0	0	0	0	0	0	0	0	0	0	0	0	0	0	0	0	0	0	0	0	0	0	0
14.8129	18.07	0	0	0	0	0	0	0	0	0	0	0	0	0	0	0	0	0	0	0	0	0	0	0	0	0	0
14.9191	18.2	0	0	0	0	0	0	0	0	0	0	0	0	0	0	0	0	0	0	0	0	0	0	0	0	0	0
15.0253	18.33	0	0	0	0	0	0	0	0	0	0	0	0	0	0	0	0	0	0	0	0	0	0	0	0	0	0
15.1315	18.46	0	0	0	0	0	0	0	0	0	0	0	0	0	0	0	0	0	0	0	0	0	0	0	0	0	0
15.2377	18.59	0	0	0	0	0	0	0	0	0	0	0	0	0	0	0	0	0	0	0	0	0	0	0	0	0	0
15.3439	18.72	0	0	0	0	0	0	0	0	0	0	0	0	0	0	0	0	0	0	0	0	0	0	0	0	0	0
15.45	18.85	0	0	0	0	0	0	0	0	0	0	0	0	0	0	0	0	0	0	0	0	0	0	0	0	0	0
15.5562	18.98	0	0	0	0	0	0	0	0	0	0	0	0	0	0	0	0	0	0	0	0	0	0	0	0	0	0
15.6624	19.11	0	0	0	0	0	0	0	0	0	0	0	0	0	0	0	0	0	0	0	0	0	0	0	0	0	0
15.7686	19.24	0	0	0	0	0	0	0	0	0	0	0	0	0	0	0	0	0	0	0	0	0	0	0	0	0	0
15.8748	19.37	0	0	0	0	0	0	0	0	0	0	0	0	0	0	0	0	0	0	0	0	0	0	0	0	0	0
15.981	19.5	0	0	0	0	0	0	0	0	0	0	0	0	0	0	0	0	0	0	0	0	0	0	0	0	0	0
16.0872	19.63	0	0	0	0	0	0	0	0	0	0	0	0	0	0	0	0	0	0	0	0	0	0	0	0	0	0
16.1933	19.76	0	0	0	0	0	0	0	0	0	0	0	0	0	0	0	0	0	0	0	0	0	0	0	0	0	0
16.2995	19.89	0	0	0	0	0	0	0	0	0	0	0	0	0	0	0	0	0	0	0	0	0	0	0	0	0	0
16.4057	20.02	0	0	0	0	0	0	0	0	0	0	0	0	0	0	0	0	0	0	0	0	0	0	0	0	0	0
16.5119	20.15	0	0	0	0	0	0	0	0	0	0	0	0	0	0	0	0	0	0	0	0	0	0	0	0	0	0
16.6181	20.28	0	0	0	0	0	0	0	0	0	0	0	0	0	0	0	0	0	0	0	0	0	0	0	0	0	0
16.7243	20.41	0	0	0	0	0	0	0	0	0	0	0	0	0	0	0	0	0	0	0	0	0	0	0	0	0	0
16.8305	20.54	0	0	0	0	0	0	0	0	0	0	0	0	0	0	0	0	0	0	0	0	0	0	0	0	0	0
16.9366	20.67	0	0	0	0	0	0	0	0	0	0	0	0	0	0	0	0	0	0	0	0	0	0	0	0	0	0
17.0428	20.8	0	0	0	0	0	0	0	0	0	0	0	0	0	0	0	0	0	0	0	0	0	0	0	0	0	0
17.149	20.93	0	0	0	0	0	0	0	0	0	0	0	0	0	0	0	0	0	0	0	0	0	0	0	0	0	0
17.2552	21.06	0	0	0	0	0	0	0	0	0	0	0	0	0	0	0	0	0	0	0	0	0	0	0	0	0	0
17.3614	21.19	0	0	0	0	0	0	0	0	0	0	0	0	0	0	0	0	0	0	0	0	0	0	0	0	0	0
17.4676	21.32	0	0	0	0	0	0	0	0	0	0	0	0	0	0	0	0	0	0	0	0	0	0	0	0	0	0
17.5738	21.45	0	0	0	0	0	0	0	0	0	0	0	0	0	0	0	0	0	0	0	0	0	0	0	0	0	0
17.6799	21.58	0	0	0	0	0	0	0	0	0	0	0	0	0	0	0	0	0	0	0	0	0	0	0	0	0	0
17.7861	21.71	0	0	0	0	0	0	0	0	0	0	0	0	0	0	0	0	0	0	0	0	0	0	0	0	0	0
17.8923	21.84	0	0	0	0	0	0	0	0	0	0	0	0	0	0	0	0	0	0	0	0	0	0	0	0	0	0
17.9985	21.97	0	0	0	0	0	0	0	0	0	0	0	0	0	0	0	0	0	0	0	0	0	0	0	0	0	0
18.1047	22.1	0	0	0	0	0	0	0	0	0	0	0	0	0	0	0	0	0	0	0	0	0	0	0	0	0	0
18.2109	22.23	0	0	0	0	0	0	0	0	0	0	0	0	0	0	0	0	0	0	0	0	0	0	0	0	0	0
18.3171	22.36	0	0	0	0	0	0	0	0	0	0	0	0	0	0	0	0	0	0	0	0	0	0	0	0	0	0
18.4232	22.49	0	0	0	0	0	0	0	0	0	0	0	0	0	0	0	0	0	0	0	0	0	0	0	0	0	0
18.5294	22.62	0	0	0	0	0	0	0	0	0	0	0	0	0	0	0	0	0	0	0	0	0	0	0	0	0	0
18.6356	22.75	0	0	0	0	0	0	0	0	0	0	0	0	0	0	0	0	0	0	0	0	0	0	0	0	0	0
18.7418	22.88	0	0	0	0	0	0	0	0	0	0	0	0	0	0	0	0	0	0	0	0	0	0	0	0	0	0
18.848	23.01	0	0	0	0	0	0	0	0	0	0	0	0	0	0	0	0	0	0	0	0	0	0	0	0	0	0
18.9542	23.14	0	0	0	0	0	0	0	0	0	0	0	0	0	0	0	0	0	0	0	0	0	0	0	0	0	0
19.0604	23.27	0	0	0	0	0	0	0	0	0	0	0	0	0	0	0	0	0	0	0	0	0	0	0	0	0	0
19.1665	23.4	0	0	0	0	0	0	0	0	0	0	0	0	0	0	0	0	0	0	0	0	0	0	0	0	0	0
19.2727	23.53	0	0	0	0	0	0	0	0	0	0	0	0	0	0	0	0	0	0	0	0	0	0	0	0	0	0
19.3789	23.66	0	0	0	0	0	0	0	0	0	0	0	0	0	0	0	0	0	0	0	0	0	0	0	0	0	0
19.4851	23.79	0	0	0	0	0	0	0	0	0	0	0	0	0	0	0	0	0	0	0	0	0	0	0	0	0	0
19.5913	23.92	0	0	0	0	0	0	0	0	0	0	0	0	0	0	0	0	0	0	0	0	0	0	0	0	0	0
19.6975	24.05	0	0	0	0	0	0	0	0	0	0	0	0	0	0	0	0	0	0	0	0	0	0	0	0	0	0
19.8037	24.18	0	0	0	0	0	0	0	0	0	0	0	0	0	0	0	0	0	0	0	0	0	0	0	0	0	0
19.9098	24.31	0	0	0	0	0	0	0	0	0	0	0	0	0	0	0	0	0	0	0	0	0	0	0	0	0	0
20.016	24.44	0	0	0	0	0	0	0	0	0	0	0	0	0	0	0	0	0	0	0	0	0	0	0	0	0	0
20.1222	24.57	0	0	0	0	0	0	0	0	0	0	0	0	0	0	0	0	0	0	0	0	0	0	0	0	0	0
20.2284	24.7	0	0	0	0	0	0	0	0	0	0	0	0	0	0	0	0	0	0	0	0	0	0	0	0	0	0
20.3346	24.83	0	0	0	0	0	0	0	0	0	0	0	0	0	0	0	0	0	0	0	0	0	0	0	0	0	0
20.4408	24.96	0	0	0	0	0	0	0	0	0	0	0	0	0	0	0	0	0	0	0	0	0	0	0	0	0	0
20.547	25.09	0	0	0	0	0	0	0	0	0	0	0	0	0	0	0	0	0	0	0	0	0	0	0	0	0	0
20.6531	25.22	0	0	0	0	0	0	0	0	0	0	0	0	0	0	0	0	0	0	0	0	0	0	0	0	0	0
20.7593	25.35	0	0	0	0	0	0	0	0	0	0	0	0	0	0	0	0	0	0	0	0	0	0	0	0	0	0
20.8655	25.48	0	0	0	0	0	0	0	0	0	0	0	0	0	0	0	0	0	0	0	0	0	0	0	0	0	0
20.9717	25.61	0	0	0	0	0	0	0	0	0	0	0	0	0	0	0	0	0	0	0	0	0	0	0	0	0	0
21.0779	25.74	0	0	0	0	0	0	0	0	0	0	0	0	0	0	0	0	0	0	0	0	0	0	0	0	0	0
21.1841	25.87	0	0	0	0	0	0	0	0	0	0	0	0	0	0	0	0	0	0	0	0	0	0	0	0	0	0
21.2903	26	0	0	0	0	0	0	0	0	0	0	0	0	0	0	0	0	0	0	0	0	0	0	0	0	0	0
21.3964	26.13	0	0	0	0	0	0	0	0	0	0	0	0	0	0	0	0	0	0	0	0	0	0	0	0	0	0
21.5026	26.26	0	0	0	0	0	0	0	0	0	0	0	0	0	0	0	0	0	0	0	0	0	0	0	0	0	0
21.6088	26.39	0	0	0	0	0	0	0	0	0	0	0	0	0	0	0	0	0	0	0	0	0	0	0	0	0	0
21.715	26.52	0	0	0	0	0	0	0	0	0	0	0	0	0	0	0	0	0	0	0	0	0	0	0	0	0	0
21.8212	26.65	0	0	0	0	0	0	0	0	0	0	0	0	0	0	0	0	0	0	0	0	0	0	0	0	0	0
21.9274	26.78	0	0	0	0	0	0	0	0	0	0	0	0	0	0	0	0	0	0	0	0	0	0	0	0	0	0
22.0336	26.91	0	0	0	0	0	0	0	0	0	0	0	0	0	0	0	0	0	0	0	0	0	0	0	0	0	0
22.1397	27.04	0	0	0	0	0	0	0	0	0	0	0	0	0	0	0	0	0	0	0	0	0	0	0	0	0	0
22.2459	27.17	0	0	0	0	0	0	0	0	0	0	0	0	0	0	0	0	0	0	0	0	0	0	0	0	0	0
22.3521	27.3	0	0	0	0	0	0	0	0	0	0	0	0	0	0	0	0	0	0	0	0	0	0	0	0	0	0
22.4583	27.43	0	0	0	0	0	0	0	0	0	0	0	0	0	0	0	0	0	0	0	0	0	0	0	0	0	0
22.5645	27.56	0	0	0	0	0	0	0	0	0	0	0	0	0	0	0	0	0	0	0	0	0	0	0	0	0	0
22.6707	27.69	0	0	0	0	0	0	0	0	0	0	0	0	0	0	0	0	0	0	0	0	0	0	0	0	0	0
22.7769	27.82	0	0	0	0	0	0	0	0	0	0	0	0	0	0	0	0	0	0	0	0	0	0	0	0	0	0
22.883	27.95	0	0	0	0	0	0	0	0	0	0	0	0	0	0	0	0	0	0	0	0	0	0	0	0	0	0
22.9892	28.08	0	0	0	0	0	0	0	0	0	0	0	0	0	0	0	0	0	0	0	0	0	0	0	0	0	0
23.0954	28.21	0	0	0	0	0	0	0	0	0	0	0	0	0	0	0	0	0	0	0	0	0	0	0	0	0	0
23.2016	28.34	0	0	0	0	0	0	0	0	0	0	0	0	0	0	0	0	0	0	0	0	0	0	0	0	0	0
23.3078	28.47	0	0	0	0	0	0	0	0	0	0	0	0	0	0	0	0	0	0	0	0	0	0	0	0	0	0
23.414	28.6	0	0	0	0	0	0	0	0	0	0	0	0	0	0	0	0	0	0	0	0	0	0	0	0	0	0
23.5202	28.73	0	0	0	0	0	0	0	0	0	0	0	0	0	0	0	0	0	0	0	0	0	0	0	0	0	0
23.6263	28.86	0	0	0	0	0	0	0	0	0	0	0	0	0	0	0	0	0	0	0	0	0	0	0	0	0	0
23.7325	28.99	0	0	0	0	0	0	0	0	0	0	0	0	0	0	0	0	0	0	0	0	0	0	0	0	0	0
23.8387	29.12	0	0	0	0	0	0	0	0	0	0	0	0	0	0	0	0	0	0	0	0	0	0	0	0	0	0
23.9449	29.25	0	0	0	0	0	0	0	0	0	0	0	0	0	0	0	0	0	0	0	0	0	0	0	0	0	0
24.0511	29.38	0	0	0	0	0	0	0	0	0	0	0	0	0	0	0	0	0	0	0	0	0	0	0	0	0	0
24.1573	29.51	0	0	0	0	0	0	0	0	0	0	0	0	0	0	0	0	0	0	0	0	0	0	0	0	0	0
24.2635	29.64	0	0	0	0	0	0	0	0	0	0	0	0	0	0	0	0	0	0	0	0	0	0	0	0	0	0
24.3696	29.77	0	0	0	0	0	0	0	0	0	0	0	0	0	0	0	0	0	0	0	0	0	0	0	0	0	0
24.4758	29.9	0	0	0	0	0	0	0	0	0	0	0	0	0	0	0	0	0	0	0	0	0	0	0	0	0	0
24.582	30.03	0	0	0	0	0	0	0	0	0	0	0	0	0	0	0	0	0	0	0	0	0	0	0	0	0	0
24.6882	30.16	0	0	0	0	0	0	0	0	0	0	0	0	0	0	0	0	0	0	0	0	0	0	0	0	0	0
	30.29	0	0	0	0	0	0	0	0	0	0	0	0	0	0	0	0	0	0	0	0	0	0	0	0

## Sheet: DEX+SR 面積
		1	2	3	4	5	6	7	8	9	10	11	12	13	14	15	16	17	18	19	20	21	22	23	24	a.v.	s.e.m.
um2	um
0.159279	0.13	0	0	0	0	0	0	0	0	0	0	0	0	0	0	6.2783	0	0	0	0	0	0	0	0	0	0.261596	0.261596
0.265465	0.26	3.76698	0	3.76698	3.76698	3.76698	0	3.76698	0	0	0	0	3.76698	0	0	0	0	0	3.76698	0	0	3.76698	3.76698	0	0	1.41262	0.380264
0.37165	0.39	2.6907	0	2.6907	2.6907	2.6907	8.0721	0	0	0	0	2.6907	0	0	0	0	0	2.6907	0	0	2.6907	0	0	2.6907	0	1.23324	0.396033
0.477836	0.52	2.09277	0	2.09277	0	2.09277	2.09277	2.09277	0	0	0	2.09277	0	0	2.09277	0	4.18553	2.09277	0	2.09277	2.09277	0	0	2.09277	2.09277	1.22078	0.249301
0.584022	0.65	1.71226	0	3.42453	1.71226	0	1.71226	0	3.42453	5.13679	3.42453	0	1.71226	0	3.42453	1.71226	1.71226	0	1.71226	0	0	1.71226	1.71226	0	3.42453	1.56958	0.307764
0.690208	0.78	4.34652	0	1.44884	0	0	1.44884	1.44884	1.44884	0	1.44884	0	0	1.44884	1.44884	0	0	2.89768	0	0	1.44884	0	1.44884	1.44884	0	0.905524	0.227624
0.796394	0.91	2.51132	1.25566	2.51132	1.25566	5.02264	2.51132	2.51132	1.25566	1.25566	0	2.51132	0	0	5.02264	1.25566	1.25566	0	2.51132	1.25566	2.51132	3.76698	2.51132	1.25566	0	1.83117	0.292524
0.90258	1.04	2.21587	0	1.10794	3.32381	0	0	0	1.10794	1.10794	1.10794	1.10794	2.21587	0	2.21587	0	1.10794	2.21587	0	1.10794	2.21587	2.21587	1.10794	1.10794	1.10794	1.1541	0.194194
1.00877	1.17	1.98262	0.991311	1.98262	0.991311	1.98262	0.991311	0	1.98262	2.97393	1.98262	1.98262	2.97393	0.991311	0	0	0	0	0.991311	2.97393	0.991311	0	0.991311	2.97393	0.991311	1.32175	0.212367
1.11495	1.3	0.8969	1.7938	3.5876	1.7938	0.8969	1.7938	1.7938	0.8969	0	0.8969	1.7938	1.7938	0.8969	1.7938	1.7938	0.8969	2.6907	0.8969	2.6907	1.7938	1.7938	2.6907	2.6907	0	1.60695	0.178885
1.22114	1.43	1.63782	0.818909	0	0	0.818909	2.45673	0.818909	2.45673	4.09454	0	0.818909	0	0	2.45673	1.63782	3.27564	2.45673	0.818909	0	0.818909	2.45673	0.818909	0.818909	3.27564	1.36485	0.249727
1.32732	1.56	1.50679	3.01358	1.50679	1.50679	1.50679	0.753396	2.26019	0	0.753396	2.26019	0.753396	0.753396	0	3.01358	0.753396	2.26019	1.50679	0.753396	1.50679	0.753396	1.50679	0.753396	1.50679	0	1.28705	0.17256
1.43351	1.69	2.09277	2.79036	2.09277	0.697589	0.697589	1.39518	2.09277	1.39518	1.39518	1.39518	0.697589	2.09277	0	1.39518	1.39518	0.697589	2.09277	0.697589	3.48795	1.39518	1.39518	0.697589	1.39518	1.39518	1.45331	0.156644
1.53969	1.82	1.94844	1.94844	0.649479	0	0.649479	0	0	1.94844	0.649479	0	1.29896	1.94844	0	0.649479	0.649479	0	0	1.94844	0.649479	1.94844	1.29896	1.94844	1.29896	1.29896	0.947158	0.16109
1.64588	1.95	1.82273	2.43031	0.607578	2.43031	1.21516	0.607578	1.82273	1.21516	1.21516	1.82273	3.64547	1.21516	0	1.82273	0	1.21516	1.21516	1.21516	4.25304	1.21516	1.82273	1.21516	1.21516	1.21516	1.51894	0.196946
1.75207	2.08	0.570755	2.85377	0.570755	0.570755	0.570755	1.14151	1.14151	1.71226	0	1.14151	0.570755	1.71226	0.570755	1.71226	0	1.71226	0	0.570755	1.71226	1.14151	2.28302	2.28302	1.71226	2.85377	1.21285	0.172847
1.85825	2.21	1.61442	2.15256	1.07628	0.53814	0.53814	2.6907	0.53814	0	1.07628	0.53814	0	0	0	1.07628	0	0	0.53814	0.53814	2.15256	0.53814	1.07628	1.07628	2.15256	0	0.829633	0.165102
1.96444	2.34	2.03621	1.52715	1.0181	1.52715	0	0.509051	1.0181	0.509051	2.03621	2.03621	0.509051	0.509051	0	0.509051	0.509051	0	1.0181	1.0181	1.0181	1.52715	0.509051	0.509051	0	2.03621	0.912051	0.140346
2.07062	2.47	0.482946	0.965893	1.93179	0	0.965893	1.93179	0.965893	0.965893	0.482946	0.482946	0	0.965893	0	0.482946	0.482946	0.965893	0.482946	0	2.89768	0.482946	0.965893	0.482946	2.41473	2.41473	0.925647	0.166783
2.17681	2.6	1.37816	1.37816	0.918776	0.459388	0	2.29694	0.918776	1.37816	1.37816	1.37816	0.459388	0.918776	0	1.37816	0	0.459388	0	0	1.37816	0.459388	1.37816	0.918776	0.918776	0.918776	0.861352	0.124625
2.283	2.73	0.876042	2.19011	1.31406	0.438021	0.876042	0	0	1.31406	1.31406	1.75208	0.438021	0	0.438021	0	0.438021	0	0	0.438021	1.31406	0.876042	0.438021	1.75208	2.19011	1.31406	0.821289	0.145161
2.38918	2.86	1.25566	0	0.418553	0	0	0.418553	1.25566	0	1.25566	0.418553	0.418553	0.418553	0	0.418553	0.837107	0	0.418553	0	0.418553	1.25566	0.418553	1.25566	0.837107	0.418553	0.505752	0.094197
2.49537	2.99	0	0.801485	0.801485	0.801485	0.400743	0.801485	1.20223	1.60297	0.400743	0	0	0.400743	0.801485	0.400743	0.801485	0	0.801485	0.400743	1.20223	0.400743	0.400743	0.801485	1.60297	1.20223	0.667904	0.0954771
2.60155	3.12	1.15316	1.53754	1.53754	1.15316	0	0.768772	0.384386	0.768772	0.768772	0.768772	0.384386	0	0	0.768772	0	0.768772	0	0	0.768772	1.15316	0.384386	0.384386	0.768772	0.384386	0.608611	0.0979358
2.70774	3.25	1.10794	2.95449	0	0.738624	0.369312	0.738624	0.369312	0	0.369312	0	0	1.10794	0	0.369312	0.369312	0.738624	0.369312	0	0.738624	0.738624	1.10794	1.84656	1.10794	1.10794	0.677072	0.140008
2.81392	3.38	0.355376	1.06613	0	0.710751	0	0	0.355376	0.710751	1.77688	0.710751	0	0	0.355376	0	0.355376	0.710751	0.710751	0.355376	0.355376	0.710751	0	0.710751	1.4215	0.710751	0.503449	0.0954644
2.92011	3.51	0.684906	0.342453	0.342453	0.684906	0	0.684906	0.684906	0.342453	1.02736	0.684906	0.342453	1.02736	0	0	0.342453	0	0.342453	0	0	1.36981	0.342453	0.684906	1.36981	1.36981	0.527948	0.0921372
3.0263	3.64	0.660874	0.991311	0.660874	0.330437	0	0	0	0.330437	0.330437	0	0	0	0.660874	0	0	0.330437	0	0	0	0.330437	0	0.330437	0.330437	1.32175	0.275364	0.0735301
3.13248	3.77	0	0.319236	0.319236	0	0.638471	1.59618	0.319236	0	0.319236	0.319236	0.319236	0	0	0.319236	0.319236	0.319236	0	0	0.957707	0.638471	0.319236	0.638471	0.319236	0.638471	0.35914	0.0751934
3.23867	3.9	0.617538	0.926307	0	0	0	0	0.308769	0.308769	0.308769	0	0	0	0	0.308769	0.308769	0	0	0	0.308769	1.23508	0	0.308769	1.23508	1.54384	0.321634	0.0938149
3.34485	4.03	0.597933	1.19587	0.298967	0.8969	0	0	0.597933	0.298967	0.597933	0.597933	0	0	0.597933	0	0	0	0	0	0.298967	0.597933	0	0.298967	0	0	0.28651	0.0708014
3.45104	4.16	0.579536	0.869303	0	0	0.289768	1.15907	0.289768	0	0.579536	0.289768	0	0	0	0	0.289768	0.289768	0	0	0.289768	0.869303	0.289768	1.15907	0.579536	1.15907	0.374283	0.0826962
3.55723	4.29	0	0.281118	0.562236	0.562236	0	0	0	0.281118	0	0	0	0	0	0.281118	0.281118	0.281118	0	0	0.562236	0.843354	0	0.281118	0.281118	0.281118	0.199125	0.0492732
3.66341	4.42	0	1.63782	0.27297	0	0	0.27297	0.27297	0	0.818909	0	0	0.27297	1.09188	0	0.27297	0	0.27297	0	0.27297	0.27297	0	0.545939	0.818909	0.545939	0.318465	0.0848485
3.7696	4.55	0.530561	0.26528	0	0	0	0.26528	0	0	0	0	0	0	0.26528	0.26528	0.26528	0	0	0.26528	0.26528	0.530561	0.26528	0	0.795841	0.795841	0.19896	0.0511225
3.87578	4.68	0.516025	0.516025	0.774037	0.516025	0	0	0	0	0	0	0	0.258012	0	0	0	0.258012	0	0	0.774037	0.258012	0.258012	0.516025	0.258012	0.774037	0.236511	0.0579367
3.98197	4.81	0	0.251132	0.502264	0	0.251132	0	0	0.251132	0.251132	0	0	0	0.251132	0	0	0.251132	0	0	0	0.502264	0.251132	0.502264	0.502264	0	0.156958	0.0394549
4.08815	4.94	0	0.244609	0	0.489218	0.489218	0.244609	0	0.489218	0	0	0	0	0.244609	0	0.244609	0	0	0	0.244609	0.733827	0.489218	0	0.489218	0	0.183457	0.047139
4.19434	5.07	0.238417	0	0	0	0	0	0.71525	0	0.238417	0	0	0.238417	0.238417	0	0	0	0	0	0.476833	0	0.476833	0	0	0	0.109274	0.0405378
4.30053	5.2	0.23253	0.465059	0.23253	0	0	0	0	0.23253	0	0.465059	0	0.23253	0	0	0	0	0	0	0	0.23253	0	0.23253	0	0	0.0968874	0.0310355
4.40671	5.33	0.226927	0	0	0	0	0.226927	0	0.226927	0	0.226927	0	0	0	0	0	0	0	0	0.226927	0.226927	0	0	0.453853	0.226927	0.0850975	0.0266708
4.5129	5.46	0	0.221587	0	0.221587	0	0	0.443174	0	0	0.221587	0	0	0	0	0	0.221587	0	0	0	0.443174	0	0	0.221587	0.443174	0.101561	0.0326145
4.61908	5.59	0	0	0.432986	0	0	0	0.216493	0	0	0	0	0	0	0	0.216493	0.216493	0	0	0	0	0	0.216493	0.432986	0.432986	0.0902055	0.0316977
4.72527	5.72	0	0	0	0	0	0	0.211628	0	0.423256	0.211628	0	0.211628	0.423256	0	0.211628	0.423256	0	0.211628	0	0.211628	0	0	0	0	0.105814	0.0312029
4.83146	5.85	0.206977	0.206977	0.206977	0	0	0.206977	0	0	0	0	0	0	0.206977	0	0	0	0	0	0.206977	0.620931	0	0.206977	0.413954	0	0.103488	0.0329622
4.93764	5.98	0	0	0	0	0	0	0	0	0	0.202526	0	0	0	0	0	0.202526	0	0	0	0.202526	0	0	0.202526	0	0.0337543	0.015738
5.04383	6.11	0.396524	0	0	0	0	0	0	0	0	0	0	0	0.198262	0	0.396524	0	0	0	0	0	0	0	0.198262	0.396524	0.0660874	0.0284086
5.15001	6.24	0.194174	0.194174	0	0	0	0	0.194174	0.194174	0	0.388349	0	0	0	0	0	0	0	0	0	0.194174	0	0.194174	0.194174	0.194174	0.0809059	0.0231311
5.2562	6.37	0	0	0	0	0	0	0.380503	0	0	0	0	0	0.190252	0	0	0	0	0	0	0	0	0	0.190252	0.190252	0.0396357	0.0197661
5.36238	6.5	0.559453	0	0	0	0	0	0	0	0.186484	0.372968	0	0	0.186484	0	0	0.186484	0	0	0	0.186484	0	0	0.186484	0	0.0777018	0.0295213
5.46857	6.63	0.182863	0	0	0	0	0	0	0	0	0	0	0	0	0	0	0	0	0	0	0.182863	0	0	0.182863	0.182863	0.0304772	0.0142101
5.57476	6.76	0	0.17938	0	0	0	0	0.17938	0	0.17938	0	0	0	0.17938	0	0	0	0	0	0	0	0	0	0.17938	0.17938	0.044845	0.0161961
5.68094	6.89	0.176027	0	0	0	0	0	0	0	0	0	0	0	0.176027	0	0.176027	0	0	0	0	0.352054	0	0	0	0.352054	0.0513413	0.0224245
5.78713	7.02	0	0	0	0	0	0	0	0	0	0	0	0	0.345595	0	0	0.172797	0	0	0	0	0.345595	0	0.172797	0	0.0431993	0.0214426
5.89331	7.15	0	0.169684	0	0	0	0	0	0	0	0	0	0	0.169684	0	0	0.169684	0	0	0	0.169684	0	0	0.169684	0	0.0353508	0.014369
5.9995	7.28	0	0.166681	0	0	0	0	0	0	0	0	0	0	0	0	0	0	0	0	0	0	0	0	0.166681	0	0.01389	0.00960586
6.10569	7.41	0.163782	0	0	0	0	0	0	0	0	0	0	0	0	0	0	0.163782	0	0	0	0.163782	0	0	0.163782	0	0.027297	0.0127273
6.21187	7.54	0	0.321964	0	0	0	0	0	0	0	0	0	0	0	0	0	0	0	0	0	0	0	0	0	0.160982	0.0201228	0.0147355
6.31806	7.67	0	0	0	0	0	0	0	0	0	0	0	0	0.47483	0	0.158277	0	0	0	0	0	0	0	0	0	0.0263794	0.0205809
6.42424	7.8	0	0.15566	0	0	0	0	0.15566	0	0	0	0	0.15566	0.15566	0	0	0	0	0	0	0	0.15566	0	0	0	0.0324292	0.0131815
6.53043	7.93	0	0	0	0	0	0	0	0	0	0	0	0	0.153129	0	0	0	0	0	0	0	0	0	0	0	0.00638039	0.00638039
6.63661	8.06	0.150679	0	0	0	0	0	0	0	0	0	0	0	0.150679	0	0	0.150679	0	0	0	0	0	0	0.301358	0	0.0313915	0.0156548
6.7428	8.19	0	0	0	0	0	0	0	0	0	0	0	0	0	0	0	0	0	0	0	0	0	0	0	0	0	0
6.84899	8.32	0.146007	0	0	0	0	0	0	0	0	0	0	0	0	0	0	0	0	0	0	0	0	0	0	0	0.00608363	0.00608363
6.95517	8.45	0	0	0	0	0	0	0	0	0	0	0	0	0	0	0	0	0	0	0	0	0	0	0	0	0	0
7.06136	8.58	0	0	0	0	0	0	0	0	0	0	0	0	0.141616	0	0	0	0	0	0	0	0	0	0	0	0.00590066	0.00590066
7.16754	8.71	0.139518	0.139518	0	0	0	0	0	0	0	0	0	0	0	0	0	0	0	0	0	0	0	0	0.139518	0	0.0174397	0.0096211
7.27373	8.84	0	0	0	0	0	0	0	0	0	0	0	0	0	0	0	0	0	0	0	0	0	0	0	0	0	0
7.37992	8.97	0	0	0	0	0	0	0	0	0	0	0	0	0	0	0	0	0	0	0	0	0	0	0.135503	0	0.00564595	0.00564595
7.4861	9.1	0	0	0	0	0	0	0	0	0	0	0	0	0	0	0	0	0	0	0	0	0	0	0	0	0	0
7.59229	9.23	0.131713	0	0	0	0	0	0	0	0	0	0	0	0	0	0	0	0	0	0	0	0	0	0	0	0.00548803	0.00548803
7.69847	9.36	0	0.129896	0	0	0	0	0	0	0	0	0	0	0	0	0	0	0	0	0	0	0	0	0	0	0.00541233	0.00541233
7.80466	9.49	0	0	0	0	0	0	0	0	0	0	0	0	0	0	0	0	0	0	0	0	0	0	0.128129	0	0.00533869	0.00533869
7.91084	9.62	0	0	0	0	0	0	0	0	0	0	0	0	0	0	0	0	0	0	0	0	0	0	0	0	0	0
8.01703	9.75	0	0	0	0	0	0	0	0	0	0	0	0	0	0	0	0	0	0	0	0	0	0	0.124734	0	0.00519727	0.00519727
8.12322	9.88	0	0	0	0	0	0	0	0	0	0	0	0	0	0	0	0	0	0	0	0	0	0	0	0	0	0
8.2294	10.01	0	0	0	0	0	0	0	0	0	0	0	0	0	0	0	0	0	0	0	0	0	0	0.121516	0	0.00506315	0.00506315
8.33559	10.14	0	0	0	0	0	0	0	0	0	0	0	0	0	0	0	0	0	0	0	0	0	0	0	0	0	0
8.44177	10.27	0	0	0	0	0	0	0	0	0	0	0	0	0	0	0	0	0	0	0	0	0	0	0	0	0	0
8.54796	10.4	0	0	0	0	0	0	0	0	0	0	0	0	0	0	0	0	0	0	0	0	0	0	0	0	0	0
8.65415	10.53	0	0	0	0	0	0	0	0	0	0	0	0	0	0	0	0	0	0	0	0	0	0	0	0	0	0
8.76033	10.66	0	0	0	0	0	0	0	0	0	0	0	0	0	0	0	0	0	0	0	0	0	0	0	0	0	0
8.86652	10.79	0	0	0	0	0	0	0	0	0	0	0	0	0	0	0	0	0	0	0	0	0	0	0	0	0	0
8.9727	10.92	0	0.111449	0	0	0	0	0	0	0	0	0	0	0	0	0	0	0	0	0	0	0	0	0	0	0.00464371	0.00464371
9.07889	11.05	0	0	0	0	0	0	0	0	0	0	0	0	0	0	0	0	0	0	0	0	0	0	0	0	0	0
9.18507	11.18	0	0	0	0	0	0	0	0	0	0	0	0	0	0	0	0	0	0	0	0	0	0	0	0	0	0
9.29126	11.31	0	0	0	0	0	0	0	0	0	0	0	0	0	0	0	0	0	0	0	0	0	0	0	0	0	0
9.39745	11.44	0	0	0	0	0	0	0	0	0	0	0	0	0	0	0	0	0	0	0	0	0	0	0	0	0	0
9.50363	11.57	0	0	0	0	0	0	0	0	0	0	0	0	0	0	0	0	0	0	0	0	0	0	0	0	0	0
9.60982	11.7	0	0	0	0	0	0	0	0	0	0	0	0	0	0	0	0	0	0	0	0	0	0	0	0	0	0
9.716	11.83	0	0	0	0	0	0	0	0	0	0	0	0	0	0	0	0	0	0	0	0	0	0	0	0	0	0
9.82219	11.96	0	0	0	0	0	0	0	0	0	0	0	0	0	0	0	0	0	0	0	0	0	0	0	0	0	0
9.92838	12.09	0	0	0	0	0	0	0	0	0	0	0	0	0	0	0	0	0	0	0	0	0	0	0	0	0	0
10.0346	12.22	0	0	0	0	0	0	0	0	0	0	0	0	0	0	0	0	0	0	0	0	0	0	0	0	0	0
10.1407	12.35	0	0	0	0	0	0	0	0	0	0	0	0	0	0	0	0	0	0	0	0	0	0	0	0	0	0
10.2469	12.48	0	0	0	0	0	0	0	0	0	0	0	0	0	0	0	0	0	0	0	0	0	0	0	0	0	0
10.3531	12.61	0	0	0	0	0	0	0	0	0	0	0	0	0	0	0	0	0	0	0	0	0	0	0	0	0	0
10.4593	12.74	0	0	0	0	0	0	0	0	0	0	0	0	0	0	0	0	0	0	0	0	0	0	0	0	0	0
10.5655	12.87	0	0	0	0	0	0	0	0	0	0	0	0	0	0	0	0	0	0	0	0	0	0	0	0	0	0
10.6717	13	0	0	0	0	0	0	0	0	0	0	0	0	0	0	0	0	0	0	0	0	0	0	0	0	0	0
10.7779	13.13	0	0	0	0	0	0	0	0	0	0	0	0	0	0	0	0	0	0	0	0	0	0	0	0	0	0
10.884	13.26	0	0	0	0	0	0	0	0	0	0	0	0	0	0	0	0	0	0	0	0	0	0	0	0	0	0
10.9902	13.39	0	0	0	0	0	0	0	0	0	0	0	0	0	0	0	0	0	0	0	0	0	0	0	0	0	0
11.0964	13.52	0	0	0	0	0	0	0	0	0	0	0	0	0	0	0	0	0	0	0	0	0	0	0	0	0	0
11.2026	13.65	0	0	0	0	0	0	0	0	0	0	0	0	0	0	0	0	0	0	0	0	0	0	0	0	0	0
11.3088	13.78	0	0	0	0	0	0	0	0	0	0	0	0	0	0	0	0	0	0	0	0	0	0	0	0	0	0
11.415	13.91	0	0	0	0	0	0	0	0	0	0	0	0	0	0	0	0	0	0	0	0	0	0	0	0	0	0
11.5212	14.04	0	0	0	0	0	0	0	0	0	0	0	0	0	0	0	0	0	0	0	0	0	0	0	0	0	0
11.6273	14.17	0	0	0	0	0	0	0	0	0	0	0	0	0	0	0	0	0	0	0	0	0	0	0	0	0	0
11.7335	14.3	0	0	0	0	0	0	0	0	0	0	0	0	0	0	0	0	0	0	0	0	0	0	0	0	0	0
11.8397	14.43	0	0	0	0	0	0	0	0	0	0	0	0	0	0	0	0	0	0	0	0	0	0	0	0	0	0
11.9459	14.56	0	0	0	0	0	0	0	0	0	0	0	0	0	0	0	0	0	0	0	0	0	0	0	0	0	0
12.0521	14.69	0	0	0	0	0	0	0	0	0	0	0	0	0	0	0	0	0	0	0	0	0	0	0	0	0	0
12.1583	14.82	0	0	0	0	0	0	0	0	0	0	0	0	0	0	0	0	0	0	0	0	0	0	0	0	0	0
12.2645	14.95	0	0	0	0	0	0	0	0	0	0	0	0	0	0	0	0	0	0	0	0	0	0	0	0	0	0
12.3706	15.08	0	0	0	0	0	0	0	0	0	0	0	0	0	0	0	0	0	0	0	0	0	0	0	0	0	0
12.4768	15.21	0	0	0	0	0	0	0	0	0	0	0	0	0	0	0	0	0	0	0	0	0	0	0	0	0	0
12.583	15.34	0	0	0	0	0	0	0	0	0	0	0	0	0	0	0	0	0	0	0	0	0	0	0	0	0	0
12.6892	15.47	0	0	0	0	0	0	0	0	0	0	0	0	0	0	0	0	0	0	0	0	0	0	0	0	0	0
12.7954	15.6	0	0	0	0	0	0	0	0	0	0	0	0	0	0	0	0	0	0	0	0	0	0	0	0	0	0
12.9016	15.73	0	0	0	0	0	0	0	0	0	0	0	0	0	0	0	0	0	0	0	0	0	0	0	0	0	0
13.0078	15.86	0	0	0	0	0	0	0	0	0	0	0	0	0	0	0	0	0	0	0	0	0	0	0	0	0	0
13.114	15.99	0	0	0	0	0	0	0	0	0	0	0	0	0	0	0	0	0	0	0	0	0	0	0	0	0	0
13.2201	16.12	0	0	0	0	0	0	0	0	0	0	0	0	0	0	0	0	0	0	0	0	0	0	0	0	0	0
13.3263	16.25	0	0	0	0	0	0	0	0	0	0	0	0	0	0	0	0	0	0	0	0	0	0	0	0	0	0
13.4325	16.38	0	0	0	0	0	0	0	0	0	0	0	0	0	0	0	0	0	0	0	0	0	0	0	0	0	0
13.5387	16.51	0	0	0	0	0	0	0	0	0	0	0	0	0	0	0	0	0	0	0	0	0	0	0	0	0	0
13.6449	16.64	0	0	0	0	0	0	0	0	0	0	0	0	0	0	0	0	0	0	0	0	0	0	0	0	0	0
13.7511	16.77	0	0	0	0	0	0	0	0	0	0	0	0	0	0	0	0	0	0	0	0	0	0	0	0	0	0
13.8573	16.9	0	0	0	0	0	0	0	0	0	0	0	0	0	0	0	0	0	0	0	0	0	0	0	0	0	0
13.9634	17.03	0	0	0	0	0	0	0	0	0	0	0	0	0	0	0	0	0	0	0	0	0	0	0	0	0	0
14.0696	17.16	0	0	0	0	0	0	0	0	0	0	0	0	0	0	0	0	0	0	0	0	0	0	0	0	0	0
14.1758	17.29	0	0	0	0	0	0	0	0	0	0	0	0	0	0	0	0	0	0	0	0	0	0	0	0	0	0
14.282	17.42	0	0	0	0	0	0	0	0	0	0	0	0	0	0	0	0	0	0	0	0	0	0	0	0	0	0
14.3882	17.55	0	0	0	0	0	0	0	0	0	0	0	0	0	0	0	0	0	0	0	0	0	0	0	0	0	0
14.4944	17.68	0	0	0	0	0	0	0	0	0	0	0	0	0	0	0	0	0	0	0	0	0	0	0	0	0	0
14.6006	17.81	0	0	0	0	0	0	0	0	0	0	0	0	0	0	0	0	0	0	0	0	0	0	0	0	0	0
14.7067	17.94	0	0	0	0	0	0	0	0	0	0	0	0	0	0	0	0	0	0	0	0	0	0	0	0	0	0
14.8129	18.07	0	0	0	0	0	0	0	0	0	0	0	0	0	0	0	0	0	0	0	0	0	0	0	0	0	0
14.9191	18.2	0	0	0	0	0	0	0	0	0	0	0	0	0	0	0	0	0	0	0	0	0	0	0	0	0	0
15.0253	18.33	0	0	0	0	0	0	0	0	0	0	0	0	0	0	0	0	0	0	0	0	0	0	0	0	0	0
15.1315	18.46	0	0	0	0	0	0	0	0	0	0	0	0	0	0	0	0	0	0	0	0	0	0	0	0	0	0
15.2377	18.59	0	0	0	0	0	0	0	0	0	0	0	0	0	0	0	0	0	0	0	0	0	0	0	0	0	0
15.3439	18.72	0	0	0	0	0	0	0	0	0	0	0	0	0	0	0	0	0	0	0	0	0	0	0	0	0	0
15.45	18.85	0	0	0	0	0	0	0	0	0	0	0	0	0	0	0	0	0	0	0	0	0	0	0	0	0	0
15.5562	18.98	0	0	0	0	0	0	0	0	0	0	0	0	0	0	0	0	0	0	0	0	0	0	0	0	0	0
15.6624	19.11	0	0	0	0	0	0	0	0	0	0	0	0	0	0	0	0	0	0	0	0	0	0	0	0	0	0
15.7686	19.24	0	0	0	0	0	0	0	0	0	0	0	0	0	0	0	0	0	0	0	0	0	0	0	0	0	0
15.8748	19.37	0	0	0	0	0	0	0	0	0	0	0	0	0	0	0	0	0	0	0	0	0	0	0	0	0	0
15.981	19.5	0	0	0	0	0	0	0	0	0	0	0	0	0	0	0	0	0	0	0	0	0	0	0	0	0	0
16.0872	19.63	0	0	0	0	0	0	0	0	0	0	0	0	0	0	0	0	0	0	0	0	0	0	0	0	0	0
16.1933	19.76	0	0	0	0	0	0	0	0	0	0	0	0	0	0	0	0	0	0	0	0	0	0	0	0	0	0
16.2995	19.89	0	0	0	0	0	0	0	0	0	0	0	0	0	0	0	0	0	0	0	0	0	0	0	0	0	0
16.4057	20.02	0	0	0	0	0	0	0	0	0	0	0	0	0	0	0	0	0	0	0	0	0	0	0	0	0	0
16.5119	20.15	0	0	0	0	0	0	0	0	0	0	0	0	0	0	0	0	0	0	0	0	0	0	0	0	0	0
16.6181	20.28	0	0	0	0	0	0	0	0	0	0	0	0	0	0	0	0	0	0	0	0	0	0	0	0	0	0
16.7243	20.41	0	0	0	0	0	0	0	0	0	0	0	0	0	0	0	0	0	0	0	0	0	0	0	0	0	0
16.8305	20.54	0	0	0	0	0	0	0	0	0	0	0	0	0	0	0	0	0	0	0	0	0	0	0	0	0	0
16.9366	20.67	0	0	0	0	0	0	0	0	0	0	0	0	0	0	0	0	0	0	0	0	0	0	0	0	0	0
17.0428	20.8	0	0	0	0	0	0	0	0	0	0	0	0	0	0	0	0	0	0	0	0	0	0	0	0	0	0
17.149	20.93	0	0	0	0	0	0	0	0	0	0	0	0	0	0	0	0	0	0	0	0	0	0	0	0	0	0
17.2552	21.06	0	0	0	0	0	0	0	0	0	0	0	0	0	0	0	0	0	0	0	0	0	0	0	0	0	0
17.3614	21.19	0	0	0	0	0	0	0	0	0	0	0	0	0	0	0	0	0	0	0	0	0	0	0	0	0	0
17.4676	21.32	0	0	0	0	0	0	0	0	0	0	0	0	0	0	0	0	0	0	0	0	0	0	0	0	0	0
17.5738	21.45	0	0	0	0	0	0	0	0	0	0	0	0	0	0	0	0	0	0	0	0	0	0	0	0	0	0
17.6799	21.58	0	0	0	0	0	0	0	0	0	0	0	0	0	0	0	0	0	0	0	0	0	0	0	0	0	0
17.7861	21.71	0	0	0	0	0	0	0	0	0	0	0	0	0	0	0	0	0	0	0	0	0	0	0	0	0	0
17.8923	21.84	0	0	0	0	0	0	0	0	0	0	0	0	0	0	0	0	0	0	0	0	0	0	0	0	0	0
17.9985	21.97	0	0	0	0	0	0	0	0	0	0	0	0	0	0	0	0	0	0	0	0	0	0	0	0	0	0
18.1047	22.1	0	0	0	0	0	0	0	0	0	0	0	0	0	0	0	0	0	0	0	0	0	0	0	0	0	0
18.2109	22.23	0	0	0	0	0	0	0	0	0	0	0	0	0	0	0	0	0	0	0	0	0	0	0	0	0	0
18.3171	22.36	0	0	0	0	0	0	0	0	0	0	0	0	0	0	0	0	0	0	0	0	0	0	0	0	0	0
18.4232	22.49	0	0	0	0	0	0	0	0	0	0	0	0	0	0	0	0	0	0	0	0	0	0	0	0	0	0
18.5294	22.62	0	0	0	0	0	0	0	0	0	0	0	0	0	0	0	0	0	0	0	0	0	0	0	0	0	0
18.6356	22.75	0	0	0	0	0	0	0	0	0	0	0	0	0	0	0	0	0	0	0	0	0	0	0	0	0	0
18.7418	22.88	0	0	0	0	0	0	0	0	0	0	0	0	0	0	0	0	0	0	0	0	0	0	0	0	0	0
18.848	23.01	0	0	0	0	0	0	0	0	0	0	0	0	0	0	0	0	0	0	0	0	0	0	0	0	0	0
18.9542	23.14	0	0	0	0	0	0	0	0	0	0	0	0	0	0	0	0	0	0	0	0	0	0	0	0	0	0
19.0604	23.27	0	0	0	0	0	0	0	0	0	0	0	0	0	0	0	0	0	0	0	0	0	0	0	0	0	0
19.1665	23.4	0	0	0	0	0	0	0	0	0	0	0	0	0	0	0	0	0	0	0	0	0	0	0	0	0	0
19.2727	23.53	0	0	0	0	0	0	0	0	0	0	0	0	0	0	0	0	0	0	0	0	0	0	0	0	0	0
19.3789	23.66	0	0	0	0	0	0	0	0	0	0	0	0	0	0	0	0	0	0	0	0	0	0	0	0	0	0
19.4851	23.79	0	0	0	0	0	0	0	0	0	0	0	0	0	0	0	0	0	0	0	0	0	0	0	0	0	0
19.5913	23.92	0	0	0	0	0	0	0	0	0	0	0	0	0	0	0	0	0	0	0	0	0	0	0	0	0	0
19.6975	24.05	0	0	0	0	0	0	0	0	0	0	0	0	0	0	0	0	0	0	0	0	0	0	0	0	0	0
19.8037	24.18	0	0	0	0	0	0	0	0	0	0	0	0	0	0	0	0	0	0	0	0	0	0	0	0	0	0
19.9098	24.31	0	0	0	0	0	0	0	0	0	0	0	0	0	0	0	0	0	0	0	0	0	0	0	0	0	0
20.016	24.44	0	0	0	0	0	0	0	0	0	0	0	0	0	0	0	0	0	0	0	0	0	0	0	0	0	0
20.1222	24.57	0	0	0	0	0	0	0	0	0	0	0	0	0	0	0	0	0	0	0	0	0	0	0	0	0	0
20.2284	24.7	0	0	0	0	0	0	0	0	0	0	0	0	0	0	0	0	0	0	0	0	0	0	0	0	0	0
20.3346	24.83	0	0	0	0	0	0	0	0	0	0	0	0	0	0	0	0	0	0	0	0	0	0	0	0	0	0
20.4408	24.96	0	0	0	0	0	0	0	0	0	0	0	0	0	0	0	0	0	0	0	0	0	0	0	0	0	0
20.547	25.09	0	0	0	0	0	0	0	0	0	0	0	0	0	0	0	0	0	0	0	0	0	0	0	0	0	0
20.6531	25.22	0	0	0	0	0	0	0	0	0	0	0	0	0	0	0	0	0	0	0	0	0	0	0	0	0	0
20.7593	25.35	0	0	0	0	0	0	0	0	0	0	0	0	0	0	0	0	0	0	0	0	0	0	0	0	0	0
20.8655	25.48	0	0	0	0	0	0	0	0	0	0	0	0	0	0	0	0	0	0	0	0	0	0	0	0	0	0
20.9717	25.61	0	0	0	0	0	0	0	0	0	0	0	0	0	0	0	0	0	0	0	0	0	0	0	0	0	0
21.0779	25.74	0	0	0	0	0	0	0	0	0	0	0	0	0	0	0	0	0	0	0	0	0	0	0	0	0	0
21.1841	25.87	0	0	0	0	0	0	0	0	0	0	0	0	0	0	0	0	0	0	0	0	0	0	0	0	0	0
21.2903	26	0	0	0	0	0	0	0	0	0	0	0	0	0	0	0	0	0	0	0	0	0	0	0	0	0	0
21.3964	26.13	0	0	0	0	0	0	0	0	0	0	0	0	0	0	0	0	0	0	0	0	0	0	0	0	0	0
21.5026	26.26	0	0	0	0	0	0	0	0	0	0	0	0	0	0	0	0	0	0	0	0	0	0	0	0	0	0
21.6088	26.39	0	0	0	0	0	0	0	0	0	0	0	0	0	0	0	0	0	0	0	0	0	0	0	0	0	0
21.715	26.52	0	0	0	0	0	0	0	0	0	0	0	0	0	0	0	0	0	0	0	0	0	0	0	0	0	0
21.8212	26.65	0	0	0	0	0	0	0	0	0	0	0	0	0	0	0	0	0	0	0	0	0	0	0	0	0	0
21.9274	26.78	0	0	0	0	0	0	0	0	0	0	0	0	0	0	0	0	0	0	0	0	0	0	0	0	0	0
22.0336	26.91	0	0	0	0	0	0	0	0	0	0	0	0	0	0	0	0	0	0	0	0	0	0	0	0	0	0
22.1397	27.04	0	0	0	0	0	0	0	0	0	0	0	0	0	0	0	0	0	0	0	0	0	0	0	0	0	0
22.2459	27.17	0	0	0	0	0	0	0	0	0	0	0	0	0	0	0	0	0	0	0	0	0	0	0	0	0	0
22.3521	27.3	0	0	0	0	0	0	0	0	0	0	0	0	0	0	0	0	0	0	0	0	0	0	0	0	0	0
22.4583	27.43	0	0	0	0	0	0	0	0	0	0	0	0	0	0	0	0	0	0	0	0	0	0	0	0	0	0
22.5645	27.56	0	0	0	0	0	0	0	0	0	0	0	0	0	0	0	0	0	0	0	0	0	0	0	0	0	0
22.6707	27.69	0	0	0	0	0	0	0	0	0	0	0	0	0	0	0	0	0	0	0	0	0	0	0	0	0	0
22.7769	27.82	0	0	0	0	0	0	0	0	0	0	0	0	0	0	0	0	0	0	0	0	0	0	0	0	0	0
22.883	27.95	0	0	0	0	0	0	0	0	0	0	0	0	0	0	0	0	0	0	0	0	0	0	0	0	0	0
22.9892	28.08	0	0	0	0	0	0	0	0	0	0	0	0	0	0	0	0	0	0	0	0	0	0	0	0	0	0
23.0954	28.21	0	0	0	0	0	0	0	0	0	0	0	0	0	0	0	0	0	0	0	0	0	0	0	0	0	0
23.2016	28.34	0	0	0	0	0	0	0	0	0	0	0	0	0	0	0	0	0	0	0	0	0	0	0	0	0	0
23.3078	28.47	0	0	0	0	0	0	0	0	0	0	0	0	0	0	0	0	0	0	0	0	0	0	0	0	0	0
23.414	28.6	0	0	0	0	0	0	0	0	0	0	0	0	0	0	0	0	0	0	0	0	0	0	0	0	0	0
23.5202	28.73	0	0	0	0	0	0	0	0	0	0	0	0	0	0	0	0	0	0	0	0	0	0	0	0	0	0
23.6263	28.86	0	0	0	0	0	0	0	0	0	0	0	0	0	0	0	0	0	0	0	0	0	0	0	0	0	0
23.7325	28.99	0	0	0	0	0	0	0	0	0	0	0	0	0	0	0	0	0	0	0	0	0	0	0	0	0	0
23.8387	29.12	0	0	0	0	0	0	0	0	0	0	0	0	0	0	0	0	0	0	0	0	0	0	0	0	0	0
23.9449	29.25	0	0	0	0	0	0	0	0	0	0	0	0	0	0	0	0	0	0	0	0	0	0	0	0	0	0
24.0511	29.38	0	0	0	0	0	0	0	0	0	0	0	0	0	0	0	0	0	0	0	0	0	0	0	0	0	0
24.1573	29.51	0	0	0	0	0	0	0	0	0	0	0	0	0	0	0	0	0	0	0	0	0	0	0	0	0	0
24.2635	29.64	0	0	0	0	0	0	0	0	0	0	0	0	0	0	0	0	0	0	0	0	0	0	0	0	0	0
24.3696	29.77	0	0	0	0	0	0	0	0	0	0	0	0	0	0	0	0	0	0	0	0	0	0	0	0	0	0
24.4758	29.9	0	0	0	0	0	0	0	0	0	0	0	0	0	0	0	0	0	0	0	0	0	0	0	0	0	0
24.582	30.03	0	0	0	0	0	0	0	0	0	0	0	0	0	0	0	0	0	0	0	0	0	0	0	0	0	0
24.6882	30.16	0	0	0	0	0	0	0	0	0	0	0	0	0	0	0	0	0	0	0	0	0	0	0	0	0	0
	30.29

## Sheet: DEX-SR
		1	2	3	4	5	6	7	8	9	10	11	12	13	14	15	16	17	18	19	20	21	22	23	24	a.v.	s.e.m.		a.v.		1	2	3	4	5	6	7	8	9	10	11	12	13	14	15	16	17	18	19
um2	um
0.159279	0.13	0	0	1	0	0	0	0	0	0	0	0	0	0	0	0	0	0	0	0	0	0	0	0	0	0.0416667	0.0416667		0.0416667		-0.0416667	-0.0416667	0.958333	-0.0416667	-0.0416667	-0.0416667	-0.0416667	-0.0416667	-0.0416667	-0.0416667	-0.0416667	-0.0416667	-0.0416667	-0.0416667	-0.0416667	-0.0416667	-0.0416667	-0.0416667	-0.0416667
0.265465	0.26	0	0	0	0	1	0	0	0	0	0	0	0	0	0	0	1	0	1	0	0	0	0	0	0	0.125	0.0689597		0.375		-0.375	-0.375	-0.375	-0.375	0.625	-0.375	-0.375	-0.375	-0.375	-0.375	-0.375	-0.375	-0.375	-0.375	-0.375	0.625	-0.375	0.625	-0.375
0.37165	0.39	0	0	0	0	1	0	1	2	1	0	1	0	0	0	0	1	0	0	1	0	0	0	0	0	0.333333	0.115261		0.458333		-0.458333	-0.458333	-0.458333	-0.458333	0.541667	-0.458333	0.541667	1.54167	0.541667	-0.458333	0.541667	-0.458333	-0.458333	-0.458333	-0.458333	0.541667	-0.458333	-0.458333	0.541667
0.477836	0.52	0	1	0	0	0	0	1	0	2	1	1	0	0	0	2	0	2	1	0	0	0	0	0	0	0.458333	0.147186		0.583333		-0.583333	0.416667	-0.583333	-0.583333	-0.583333	-0.583333	0.416667	-0.583333	1.41667	0.416667	0.416667	-0.583333	-0.583333	-0.583333	1.41667	-0.583333	1.41667	0.416667	-0.583333
0.584022	0.65	1	0	0	0	0	1	0	1	0	0	0	0	0	0	1	1	2	1	1	0	0	0	2	0	0.458333	0.134315		0.916667		0.0833333	-0.916667	-0.916667	-0.916667	-0.916667	0.0833333	-0.916667	0.0833333	-0.916667	-0.916667	-0.916667	-0.916667	-0.916667	-0.916667	0.0833333	0.0833333	1.08333	0.0833333	0.0833333
0.690208	0.78	1	1	1	0	0	0	0	1	0	2	0	0	1	0	2	2	1	2	1	1	2	3	0	0	0.875	0.183687		0.625		0.375	0.375	0.375	-0.625	-0.625	-0.625	-0.625	0.375	-0.625	1.375	-0.625	-0.625	0.375	-0.625	1.375	1.375	0.375	1.375	0.375
0.796394	0.91	0	1	0	1	0	0	1	1	1	1	1	0	3	0	2	3	4	2	1	0	2	0	0	1	1.04167	0.229043		1.45833		-1.45833	-0.458333	-1.45833	-0.458333	-1.45833	-1.45833	-0.458333	-0.458333	-0.458333	-0.458333	-0.458333	-1.45833	1.54167	-1.45833	0.541667	1.54167	2.54167	0.541667	-0.458333
0.90258	1.04	1	1	0	1	0	1	1	1	0	1	0	2	1	0	1	2	3	3	2	2	2	3	2	2	1.33333	0.196589		1.04167		-0.0416667	-0.0416667	-1.04167	-0.0416667	-1.04167	-0.0416667	-0.0416667	-0.0416667	-1.04167	-0.0416667	-1.04167	0.958333	-0.0416667	-1.04167	-0.0416667	0.958333	1.95833	1.95833	0.958333
1.00877	1.17	2	2	2	0	2	0	1	0	2	0	0	3	1	1	1	1	4	0	0	2	4	2	1	1	1.33333	0.245737		1.33333		0.666667	0.666667	0.666667	-1.33333	0.666667	-1.33333	-0.333333	-1.33333	0.666667	-1.33333	-1.33333	1.66667	-0.333333	-0.333333	-0.333333	-0.333333	2.66667	-1.33333	-1.33333
1.11495	1.3	2	1	0	2	1	3	3	1	1	3	4	2	2	0	4	5	3	1	5	4	1	4	3	2	2.375	0.299834		1.79167		0.208333	-0.791667	-1.79167	0.208333	-0.791667	1.20833	1.20833	-0.791667	-0.791667	1.20833	2.20833	0.208333	0.208333	-1.79167	2.20833	3.20833	1.20833	-0.791667	3.20833
1.22114	1.43	3	1	2	2	0	2	0	3	3	2	0	1	5	1	3	1	2	3	0	3	0	1	3	4	1.875	0.284328		1.66667		1.33333	-0.666667	0.333333	0.333333	-1.66667	0.333333	-1.66667	1.33333	1.33333	0.333333	-1.66667	-0.666667	3.33333	-0.666667	1.33333	-0.666667	0.333333	1.33333	-1.66667
1.32732	1.56	3	1	3	4	3	1	2	0	4	3	2	2	6	0	5	3	5	2	2	3	4	2	1	6	2.79167	0.340392		1.70833		1.29167	-0.708333	1.29167	2.29167	1.29167	-0.708333	0.291667	-1.70833	2.29167	1.29167	0.291667	0.291667	4.29167	-1.70833	3.29167	1.29167	3.29167	0.291667	0.291667
1.43351	1.69	2	5	2	4	4	1	1	3	0	2	3	1	2	5	1	2	2	3	4	3	5	3	0	3	2.54167	0.300839		2.08333		-0.0833333	2.91667	-0.0833333	1.91667	1.91667	-1.08333	-1.08333	0.916667	-2.08333	-0.0833333	0.916667	-1.08333	-0.0833333	2.91667	-1.08333	-0.0833333	-0.0833333	0.916667	1.91667
1.53969	1.82	3	4	3	5	2	0	2	0	2	1	4	3	3	2	4	4	0	1	6	4	1	4	5	2	2.70833	0.343042		1.45833		1.54167	2.54167	1.54167	3.54167	0.541667	-1.45833	0.541667	-1.45833	0.541667	-0.458333	2.54167	1.54167	1.54167	0.541667	2.54167	2.54167	-1.45833	-0.458333	4.54167
1.64588	1.95	4	2	1	3	2	5	5	3	2	1	1	6	7	2	2	4	1	1	1	2	3	2	2	3	2.70833	0.343042		2.5		1.5	-0.5	-1.5	0.5	-0.5	2.5	2.5	0.5	-0.5	-1.5	-1.5	3.5	4.5	-0.5	-0.5	1.5	-1.5	-1.5	-1.5
1.75207	2.08	2	3	2	2	4	5	0	1	2	2	1	2	2	4	2	0	5	3	0	4	3	3	2	6	2.5	0.324149		2.125		-0.125	0.875	-0.125	-0.125	1.875	2.875	-2.125	-1.125	-0.125	-0.125	-1.125	-0.125	-0.125	1.875	-0.125	-2.125	2.875	0.875	-2.125
1.85825	2.21	4	2	0	3	3	0	1	5	3	3	3	1	4	0	3	1	5	1	3	6	1	2	6	3	2.625	0.36521		1.54167		2.45833	0.458333	-1.54167	1.45833	1.45833	-1.54167	-0.541667	3.45833	1.45833	1.45833	1.45833	-0.541667	2.45833	-1.54167	1.45833	-0.541667	3.45833	-0.541667	1.45833
1.96444	2.34	5	2	2	3	3	1	3	2	1	2	2	1	3	2	3	3	3	1	3	2	2	2	5	5	2.54167	0.240615		1.79167		3.20833	0.208333	0.208333	1.20833	1.20833	-0.791667	1.20833	0.208333	-0.791667	0.208333	0.208333	-0.791667	1.20833	0.208333	1.20833	1.20833	1.20833	-0.791667	1.20833
2.07062	2.47	5	2	2	4	4	0	1	2	4	3	2	6	3	6	6	2	3	2	4	6	4	2	1	5	3.29167	0.358536		1.91667		3.08333	0.0833333	0.0833333	2.08333	2.08333	-1.91667	-0.916667	0.0833333	2.08333	1.08333	0.0833333	4.08333	1.08333	4.08333	4.08333	0.0833333	1.08333	0.0833333	2.08333
2.17681	2.6	1	5	0	2	3	3	3	1	3	4	3	2	3	5	2	0	2	1	2	3	5	3	2	1	2.45833	0.288544		1.875		-0.875	3.125	-1.875	0.125	1.125	1.125	1.125	-0.875	1.125	2.125	1.125	0.125	1.125	3.125	0.125	-1.875	0.125	-0.875	0.125
2.283	2.73	6	5	3	4	4	0	4	4	3	2	2	5	0	1	3	3	2	3	2	2	4	2	2	3	2.875	0.30284		1.875		4.125	3.125	1.125	2.125	2.125	-1.875	2.125	2.125	1.125	0.125	0.125	3.125	-1.875	-0.875	1.125	1.125	0.125	1.125	0.125
2.38918	2.86	1	4	2	4	3	1	2	1	0	5	4	2	2	4	5	0	3	4	2	5	4	4	3	1	2.75	0.31993		1.20833		-0.208333	2.79167	0.791667	2.79167	1.79167	-0.208333	0.791667	-0.208333	-1.20833	3.79167	2.79167	0.791667	0.791667	2.79167	3.79167	-1.20833	1.79167	2.79167	0.791667
2.49537	2.99	1	2	3	1	1	2	6	5	3	3	1	2	6	6	7	2	3	2	5	3	2	4	4	2	3.16667	0.369423		1.66667		-0.666667	0.333333	1.33333	-0.666667	-0.666667	0.333333	4.33333	3.33333	1.33333	1.33333	-0.666667	0.333333	4.33333	4.33333	5.33333	0.333333	1.33333	0.333333	3.33333
2.60155	3.12	1	6	2	2	3	6	4	0	5	4	5	7	4	2	7	4	3	1	3	1	4	2	3	4	3.45833	0.389998		1.58333		-0.583333	4.41667	0.416667	0.416667	1.41667	4.41667	2.41667	-1.58333	3.41667	2.41667	3.41667	5.41667	2.41667	0.416667	5.41667	2.41667	1.41667	-0.583333	1.41667
2.70774	3.25	5	1	1	1	2	3	1	1	1	1	3	2	1	4	5	1	5	1	3	7	1	1	3	5	2.45833	0.370952		1.83333		3.16667	-0.833333	-0.833333	-0.833333	0.166667	1.16667	-0.833333	-0.833333	-0.833333	-0.833333	1.16667	0.166667	-0.833333	2.16667	3.16667	-0.833333	3.16667	-0.833333	1.16667
2.81392	3.38	6	6	2	7	3	2	2	1	3	2	1	0	3	4	4	2	0	4	2	2	5	1	6	5	3.04167	0.405931		1.41667		4.58333	4.58333	0.583333	5.58333	1.58333	0.583333	0.583333	-0.416667	1.58333	0.583333	-0.416667	-1.41667	1.58333	2.58333	2.58333	0.583333	-1.41667	2.58333	0.583333
2.92011	3.51	3	5	0	7	2	2	9	0	4	3	2	5	1	1	2	2	5	0	3	0	3	1	1	2	2.625	0.465523		1.54167		1.45833	3.45833	-1.54167	5.45833	0.458333	0.458333	7.45833	-1.54167	2.45833	1.45833	0.458333	3.45833	-0.541667	-0.541667	0.458333	0.458333	3.45833	-1.54167	1.45833
3.0263	3.64	3	5	1	0	4	3	5	4	1	2	2	3	2	7	6	1	3	3	5	2	6	2	1	3	3.08333	0.375503		0.833333		2.16667	4.16667	0.166667	-0.833333	3.16667	2.16667	4.16667	3.16667	0.166667	1.16667	1.16667	2.16667	1.16667	6.16667	5.16667	0.166667	2.16667	2.16667	4.16667
3.13248	3.77	9	5	3	1	2	6	5	2	2	2	5	4	4	5	2	4	5	2	6	4	2	4	1	2	3.625	0.39385		1.125		7.875	3.875	1.875	-0.125	0.875	4.875	3.875	0.875	0.875	0.875	3.875	2.875	2.875	3.875	0.875	2.875	3.875	0.875	4.875
3.23867	3.9	2	1	3	1	3	1	5	3	2	5	3	0	1	9	5	1	2	2	2	2	4	1	3	3	2.66667	0.393179		1.04167		0.958333	-0.0416667	1.95833	-0.0416667	1.95833	-0.0416667	3.95833	1.95833	0.958333	3.95833	1.95833	-1.04167	-0.0416667	7.95833	3.95833	-0.0416667	0.958333	0.958333	0.958333
3.34485	4.03	4	4	3	3	2	1	6	2	0	4	2	2	1	1	3	2	6	2	1	3	3	1	3	3	2.58333	0.306433		0.958333		3.04167	3.04167	2.04167	2.04167	1.04167	0.0416667	5.04167	1.04167	-0.958333	3.04167	1.04167	1.04167	0.0416667	0.0416667	2.04167	1.04167	5.04167	1.04167	0.0416667
3.45104	4.16	4	2	2	2	2	4	1	3	0	2	3	2	2	3	4	0	3	2	0	2	3	2	6	1	2.29167	0.285388		1.29167		2.70833	0.708333	0.708333	0.708333	0.708333	2.70833	-0.291667	1.70833	-1.29167	0.708333	1.70833	0.708333	0.708333	1.70833	2.70833	-1.29167	1.70833	0.708333	-1.29167
3.55723	4.29	1	1	7	5	3	0	4	2	1	2	3	0	6	3	4	1	3	0	0	5	3	3	3	2	2.58333	0.394329		0.708333		0.291667	0.291667	6.29167	4.29167	2.29167	-0.708333	3.29167	1.29167	0.291667	1.29167	2.29167	-0.708333	5.29167	2.29167	3.29167	0.291667	2.29167	-0.708333	-0.708333
3.66341	4.42	4	2	4	6	2	4	7	4	2	4	4	2	1	4	2	1	4	4	1	1	6	3	0	2	3.08333	0.365727		1.16667		2.83333	0.833333	2.83333	4.83333	0.833333	2.83333	5.83333	2.83333	0.833333	2.83333	2.83333	0.833333	-0.166667	2.83333	0.833333	-0.166667	2.83333	2.83333	-0.166667
3.7696	4.55	7	1	7	0	2	2	3	2	0	0	2	3	3	3	6	4	4	1	3	4	2	3	6	1	2.875	0.418384		0.75		6.25	0.25	6.25	-0.75	1.25	1.25	2.25	1.25	-0.75	-0.75	1.25	2.25	2.25	2.25	5.25	3.25	3.25	0.25	2.25
3.87578	4.68	4	3	2	7	2	3	3	0	1	0	3	1	0	4	4	2	6	3	4	2	3	1	0	4	2.58333	0.375503		0.916667		3.08333	2.08333	1.08333	6.08333	1.08333	2.08333	2.08333	-0.916667	0.0833333	-0.916667	2.08333	0.0833333	-0.916667	3.08333	3.08333	1.08333	5.08333	2.08333	3.08333
3.98197	4.81	3	0	1	3	3	3	6	4	1	6	1	1	3	2	5	3	4	1	1	1	0	4	3	1	2.5	0.356106		0.625		2.375	-0.625	0.375	2.375	2.375	2.375	5.375	3.375	0.375	5.375	0.375	0.375	2.375	1.375	4.375	2.375	3.375	0.375	0.375
4.08815	4.94	1	2	3	1	3	2	3	2	2	4	2	0	0	1	2	2	1	1	0	2	3	4	1	1	1.79167	0.232964		0.75		0.25	1.25	2.25	0.25	2.25	1.25	2.25	1.25	1.25	3.25	1.25	-0.75	-0.75	0.25	1.25	1.25	0.25	0.25	-0.75
4.19434	5.07	6	2	7	3	1	1	3	1	2	0	2	2	1	2	1	1	2	0	3	2	1	1	2	1	1.95833	0.332313		0.458333		5.54167	1.54167	6.54167	2.54167	0.541667	0.541667	2.54167	0.541667	1.54167	-0.458333	1.54167	1.54167	0.541667	1.54167	0.541667	0.541667	1.54167	-0.458333	2.54167
4.30053	5.2	1	4	2	3	1	4	2	2	1	2	6	1	2	1	1	1	4	3	0	0	5	3	1	2	2.16667	0.316609		0.416667		0.583333	3.58333	1.58333	2.58333	0.583333	3.58333	1.58333	1.58333	0.583333	1.58333	5.58333	0.583333	1.58333	0.583333	0.583333	0.583333	3.58333	2.58333	-0.416667
4.40671	5.33	2	4	4	0	1	1	2	2	2	2	2	0	0	1	5	0	3	1	0	0	2	4	3	1	1.75	0.302466		0.375		1.625	3.625	3.625	-0.375	0.625	0.625	1.625	1.625	1.625	1.625	1.625	-0.375	-0.375	0.625	4.625	-0.375	2.625	0.625	-0.375
4.5129	5.46	0	1	6	4	1	2	7	2	0	4	2	1	1	1	3	3	5	3	1	1	3	2	3	2	2.41667	0.365727		0.458333		-0.458333	0.541667	5.54167	3.54167	0.541667	1.54167	6.54167	1.54167	-0.458333	3.54167	1.54167	0.541667	0.541667	0.541667	2.54167	2.54167	4.54167	2.54167	0.541667
4.61908	5.59	2	3	1	3	0	2	2	0	0	2	6	0	0	2	5	0	1	0	3	1	1	4	1	2	1.70833	0.33772		0.416667		1.58333	2.58333	0.583333	2.58333	-0.416667	1.58333	1.58333	-0.416667	-0.416667	1.58333	5.58333	-0.416667	-0.416667	1.58333	4.58333	-0.416667	0.583333	-0.416667	2.58333
4.72527	5.72	5	1	6	2	1	3	4	0	3	1	3	0	0	2	5	3	2	3	3	1	3	5	2	4	2.58333	0.345345		0.5		4.5	0.5	5.5	1.5	0.5	2.5	3.5	-0.5	2.5	0.5	2.5	-0.5	-0.5	1.5	4.5	2.5	1.5	2.5	2.5
4.83146	5.85	0	4	2	2	0	4	4	1	1	2	2	0	0	1	2	0	3	1	2	0	1	2	1	1	1.5	0.262375		0.5		-0.5	3.5	1.5	1.5	-0.5	3.5	3.5	0.5	0.5	1.5	1.5	-0.5	-0.5	0.5	1.5	-0.5	2.5	0.5	1.5
4.93764	5.98	5	3	4	2	3	3	2	2	1	3	3	1	2	4	2	0	1	0	1	0	2	4	0	0	2	0.300965		0.166667		4.83333	2.83333	3.83333	1.83333	2.83333	2.83333	1.83333	1.83333	0.833333	2.83333	2.83333	0.833333	1.83333	3.83333	1.83333	-0.166667	0.833333	-0.166667	0.833333
5.04383	6.11	2	1	2	5	3	6	4	0	1	1	2	0	1	1	1	1	4	0	2	0	2	0	1	3	1.79167	0.335027		0.333333		1.66667	0.666667	1.66667	4.66667	2.66667	5.66667	3.66667	-0.333333	0.666667	0.666667	1.66667	-0.333333	0.666667	0.666667	0.666667	0.666667	3.66667	-0.333333	1.66667
5.15001	6.24	3	0	2	1	0	2	4	2	2	0	2	0	2	2	4	0	2	0	2	3	1	3	3	0	1.66667	0.266938		0.416667		2.58333	-0.416667	1.58333	0.583333	-0.416667	1.58333	3.58333	1.58333	1.58333	-0.416667	1.58333	-0.416667	1.58333	1.58333	3.58333	-0.416667	1.58333	-0.416667	1.58333
5.2562	6.37	2	3	2	2	4	1	3	1	3	2	2	0	0	1	3	1	1	1	1	1	4	2	1	2	1.79167	0.225054		0.208333		1.79167	2.79167	1.79167	1.79167	3.79167	0.791667	2.79167	0.791667	2.79167	1.79167	1.79167	-0.208333	-0.208333	0.791667	2.79167	0.791667	0.791667	0.791667	0.791667
5.36238	6.5	5	1	6	2	1	3	2	1	1	1	1	0	0	2	2	1	2	1	0	0	2	0	2	1	1.54167	0.300839		0.416667		4.58333	0.583333	5.58333	1.58333	0.583333	2.58333	1.58333	0.583333	0.583333	0.583333	0.583333	-0.416667	-0.416667	1.58333	1.58333	0.583333	1.58333	0.583333	-0.416667
5.46857	6.63	2	2	2	2	2	3	4	1	4	4	0	1	0	2	3	2	2	1	1	0	4	4	0	0	1.91667	0.288152		0.166667		1.83333	1.83333	1.83333	1.83333	1.83333	2.83333	3.83333	0.833333	3.83333	3.83333	-0.166667	0.833333	-0.166667	1.83333	2.83333	1.83333	1.83333	0.833333	0.833333
5.57476	6.76	4	1	6	3	4	3	3	0	1	1	2	1	1	0	3	0	5	2	0	0	1	1	0	0	1.75	0.357376		0.25		3.75	0.75	5.75	2.75	3.75	2.75	2.75	-0.25	0.75	0.75	1.75	0.75	0.75	-0.25	2.75	-0.25	4.75	1.75	-0.25
5.68094	6.89	6	2	0	2	1	1	4	1	2	0	0	0	1	2	3	0	2	2	0	0	3	1	2	1	1.5	0.300965		0.291667		5.70833	1.70833	-0.291667	1.70833	0.708333	0.708333	3.70833	0.708333	1.70833	-0.291667	-0.291667	-0.291667	0.708333	1.70833	2.70833	-0.291667	1.70833	1.70833	-0.291667
5.78713	7.02	3	0	1	2	1	1	3	4	1	0	1	0	0	3	1	0	2	0	2	0	1	0	0	1	1.125	0.243112		0.25		2.75	-0.25	0.75	1.75	0.75	0.75	2.75	3.75	0.75	-0.25	0.75	-0.25	-0.25	2.75	0.75	-0.25	1.75	-0.25	1.75
5.89331	7.15	1	3	2	2	2	3	1	0	0	1	1	1	1	0	2	0	2	0	1	0	2	1	1	1	1.16667	0.187147		0.208333		0.791667	2.79167	1.79167	1.79167	1.79167	2.79167	0.791667	-0.208333	-0.208333	0.791667	0.791667	0.791667	0.791667	-0.208333	1.79167	-0.208333	1.79167	-0.208333	0.791667
5.9995	7.28	4	0	1	3	0	0	2	0	0	1	1	0	1	0	1	1	1	0	1	1	2	1	0	0	0.875	0.211212		0.0833333		3.91667	-0.0833333	0.916667	2.91667	-0.0833333	-0.0833333	1.91667	-0.0833333	-0.0833333	0.916667	0.916667	-0.0833333	0.916667	-0.0833333	0.916667	0.916667	0.916667	-0.0833333	0.916667
6.10569	7.41	2	1	3	5	1	3	3	4	1	0	0	0	0	2	3	0	2	0	1	0	1	0	0	0	1.33333	0.304951		0.166667		1.83333	0.833333	2.83333	4.83333	0.833333	2.83333	2.83333	3.83333	0.833333	-0.166667	-0.166667	-0.166667	-0.166667	1.83333	2.83333	-0.166667	1.83333	-0.166667	0.833333
6.21187	7.54	0	2	2	3	0	5	2	0	0	1	2	0	3	2	2	1	6	0	1	0	4	0	1	1	1.58333	0.340059		0.125		-0.125	1.875	1.875	2.875	-0.125	4.875	1.875	-0.125	-0.125	0.875	1.875	-0.125	2.875	1.875	1.875	0.875	5.875	-0.125	0.875
6.31806	7.67	1	3	4	2	0	1	0	0	0	0	1	0	1	0	2	0	0	1	0	0	3	0	1	0	0.833333	0.23825		0.166667		0.833333	2.83333	3.83333	1.83333	-0.166667	0.833333	-0.166667	-0.166667	-0.166667	-0.166667	0.833333	-0.166667	0.833333	-0.166667	1.83333	-0.166667	-0.166667	0.833333	-0.166667
6.42424	7.8	6	1	2	1	0	4	0	1	0	0	1	1	0	5	3	1	2	1	2	1	2	0	0	0	1.41667	0.334689		0.208333		5.79167	0.791667	1.79167	0.791667	-0.208333	3.79167	-0.208333	0.791667	-0.208333	-0.208333	0.791667	0.791667	-0.208333	4.79167	2.79167	0.791667	1.79167	0.791667	1.79167
6.53043	7.93	1	0	2	1	1	2	3	1	0	2	0	2	1	0	2	0	1	0	1	0	6	0	2	0	1.16667	0.280183		0.0416667		0.958333	-0.0416667	1.95833	0.958333	0.958333	1.95833	2.95833	0.958333	-0.0416667	1.95833	-0.0416667	1.95833	0.958333	-0.0416667	1.95833	-0.0416667	0.958333	-0.0416667	0.958333
6.63661	8.06	2	0	1	2	2	2	1	3	0	0	1	1	0	0	3	0	1	0	1	1	1	0	0	1	0.958333	0.194854		0.208333		1.79167	-0.208333	0.791667	1.79167	1.79167	1.79167	0.791667	2.79167	-0.208333	-0.208333	0.791667	0.791667	-0.208333	-0.208333	2.79167	-0.208333	0.791667	-0.208333	0.791667
6.7428	8.19	3	2	1	1	1	1	3	1	1	1	1	0	1	0	2	0	1	1	0	0	2	1	0	0	1	0.180579		0		3	2	1	1	1	1	3	1	1	1	1	0	1	0	2	0	1	1	0
6.84899	8.32	2	3	2	1	1	2	2	1	0	0	1	0	0	1	1	0	0	0	1	1	3	0	1	0	0.958333	0.194854		0.0416667		1.95833	2.95833	1.95833	0.958333	0.958333	1.95833	1.95833	0.958333	-0.0416667	-0.0416667	0.958333	-0.0416667	-0.0416667	0.958333	0.958333	-0.0416667	-0.0416667	-0.0416667	0.958333
6.95517	8.45	3	0	2	3	1	2	0	1	2	1	0	0	0	2	0	1	0	0	0	1	1	0	0	0	0.833333	0.205598		0		3	0	2	3	1	2	0	1	2	1	0	0	0	2	0	1	0	0	0
7.06136	8.58	3	2	1	4	1	1	1	1	0	1	0	1	1	0	2	0	2	0	0	1	2	1	0	1	1.08333	0.207789		0.0416667		2.95833	1.95833	0.958333	3.95833	0.958333	0.958333	0.958333	0.958333	-0.0416667	0.958333	-0.0416667	0.958333	0.958333	-0.0416667	1.95833	-0.0416667	1.95833	-0.0416667	-0.0416667
7.16754	8.71	0	0	1	2	1	4	2	1	2	3	0	2	0	1	1	0	1	0	0	1	3	1	0	0	1.08333	0.232478		0.125		-0.125	-0.125	0.875	1.875	0.875	3.875	1.875	0.875	1.875	2.875	-0.125	1.875	-0.125	0.875	0.875	-0.125	0.875	-0.125	-0.125
7.27373	8.84	1	1	4	3	1	2	1	2	2	1	0	0	1	0	1	0	0	0	0	1	2	0	0	0	0.958333	0.220992		0		1	1	4	3	1	2	1	2	2	1	0	0	1	0	1	0	0	0	0
7.37992	8.97	2	2	1	1	1	0	2	1	2	1	0	1	0	3	2	0	0	1	0	1	3	2	1	0	1.125	0.193298		0.0416667		1.95833	1.95833	0.958333	0.958333	0.958333	-0.0416667	1.95833	0.958333	1.95833	0.958333	-0.0416667	0.958333	-0.0416667	2.95833	1.95833	-0.0416667	-0.0416667	0.958333	-0.0416667
7.4861	9.1	2	1	1	1	0	3	2	0	0	0	0	0	0	0	0	0	1	0	1	0	3	0	0	0	0.625	0.197929		0		2	1	1	1	0	3	2	0	0	0	0	0	0	0	0	0	1	0	1
7.59229	9.23	1	1	2	3	0	1	1	1	0	2	1	0	0	2	0	0	0	0	0	1	1	0	1	0	0.75	0.172891		0.0416667		0.958333	0.958333	1.95833	2.95833	-0.0416667	0.958333	0.958333	0.958333	-0.0416667	1.95833	0.958333	-0.0416667	-0.0416667	1.95833	-0.0416667	-0.0416667	-0.0416667	-0.0416667	-0.0416667
7.69847	9.36	1	2	0	2	1	1	4	0	1	1	2	2	0	0	0	0	2	0	0	1	4	0	0	0	1	0.248182		0.0416667		0.958333	1.95833	-0.0416667	1.95833	0.958333	0.958333	3.95833	-0.0416667	0.958333	0.958333	1.95833	1.95833	-0.0416667	-0.0416667	-0.0416667	-0.0416667	1.95833	-0.0416667	-0.0416667
7.80466	9.49	0	2	1	2	2	0	1	2	2	2	1	0	0	1	0	0	0	0	0	2	2	0	0	0	0.833333	0.187147		0.0416667		-0.0416667	1.95833	0.958333	1.95833	1.95833	-0.0416667	0.958333	1.95833	1.95833	1.95833	0.958333	-0.0416667	-0.0416667	0.958333	-0.0416667	-0.0416667	-0.0416667	-0.0416667	-0.0416667
7.91084	9.62	1	0	1	1	1	1	3	1	1	0	0	0	1	0	1	0	0	0	1	1	0	0	0	0	0.583333	0.146414		0		1	0	1	1	1	1	3	1	1	0	0	0	1	0	1	0	0	0	1
8.01703	9.75	2	1	2	2	0	2	0	0	0	0	0	0	1	1	1	0	0	0	1	0	2	0	0	0	0.625	0.168244		0.0416667		1.95833	0.958333	1.95833	1.95833	-0.0416667	1.95833	-0.0416667	-0.0416667	-0.0416667	-0.0416667	-0.0416667	-0.0416667	0.958333	0.958333	0.958333	-0.0416667	-0.0416667	-0.0416667	0.958333
8.12322	9.88	1	1	2	3	0	0	3	3	1	3	2	0	0	0	1	0	0	0	0	1	3	0	0	0	1	0.248182		0		1	1	2	3	0	0	3	3	1	3	2	0	0	0	1	0	0	0	0
8.2294	10.01	2	2	1	0	0	1	2	1	1	1	0	1	0	0	0	0	0	0	0	2	0	1	0	0	0.625	0.157108		0.0416667		1.95833	1.95833	0.958333	-0.0416667	-0.0416667	0.958333	1.95833	0.958333	0.958333	0.958333	-0.0416667	0.958333	-0.0416667	-0.0416667	-0.0416667	-0.0416667	-0.0416667	-0.0416667	-0.0416667
8.33559	10.14	2	1	0	2	0	0	0	0	0	0	0	0	0	0	2	0	0	0	0	0	1	0	0	0	0.333333	0.143288		0		2	1	0	2	0	0	0	0	0	0	0	0	0	0	2	0	0	0	0
8.44177	10.27	2	2	0	2	0	0	1	0	0	0	0	0	0	0	0	0	0	0	0	0	2	0	0	0	0.375	0.157108		0		2	2	0	2	0	0	1	0	0	0	0	0	0	0	0	0	0	0	0
8.54796	10.4	1	1	0	3	0	0	0	2	0	1	1	0	0	1	1	0	0	0	2	1	0	1	0	0	0.625	0.168244		0		1	1	0	3	0	0	0	2	0	1	1	0	0	1	1	0	0	0	2
8.65415	10.53	0	0	1	2	0	0	2	1	0	0	0	0	0	0	2	0	0	0	1	1	1	0	1	0	0.5	0.147442		0		0	0	1	2	0	0	2	1	0	0	0	0	0	0	2	0	0	0	1
8.76033	10.66	1	1	0	2	0	0	0	0	2	1	0	0	0	0	1	0	0	0	1	1	0	0	0	0	0.416667	0.133469		0		1	1	0	2	0	0	0	0	2	1	0	0	0	0	1	0	0	0	1
8.86652	10.79	0	1	0	0	0	0	0	0	1	1	0	1	0	0	0	0	0	0	0	0	0	0	0	0	0.166667	0.0777087		0		0	1	0	0	0	0	0	0	1	1	0	1	0	0	0	0	0	0	0
8.9727	10.92	1	0	0	1	0	1	0	0	0	0	0	0	0	0	0	0	0	0	1	1	1	0	0	0	0.25	0.0902894		0.0416667		0.958333	-0.0416667	-0.0416667	0.958333	-0.0416667	0.958333	-0.0416667	-0.0416667	-0.0416667	-0.0416667	-0.0416667	-0.0416667	-0.0416667	-0.0416667	-0.0416667	-0.0416667	-0.0416667	-0.0416667	0.958333
9.07889	11.05	1	0	0	2	0	0	0	1	2	2	0	1	0	0	0	0	0	0	0	1	0	0	0	0	0.416667	0.146414		0		1	0	0	2	0	0	0	1	2	2	0	1	0	0	0	0	0	0	0
9.18507	11.18	1	1	0	1	0	0	0	0	0	0	0	0	0	0	1	0	0	0	0	1	2	0	0	0	0.291667	0.112275		0		1	1	0	1	0	0	0	0	0	0	0	0	0	0	1	0	0	0	0
9.29126	11.31	1	0	0	0	0	0	1	1	0	2	0	0	0	0	0	0	0	0	1	2	1	0	0	0	0.375	0.132048		0		1	0	0	0	0	0	1	1	0	2	0	0	0	0	0	0	0	0	1
9.39745	11.44	3	0	1	2	0	0	0	0	0	0	0	0	0	0	1	0	0	0	0	1	0	0	0	0	0.333333	0.155417		0		3	0	1	2	0	0	0	0	0	0	0	0	0	0	1	0	0	0	0
9.50363	11.57	1	1	0	1	0	0	0	0	0	1	0	0	0	0	0	0	0	0	0	0	0	0	0	0	0.166667	0.0777087		0		1	1	0	1	0	0	0	0	0	1	0	0	0	0	0	0	0	0	0
9.60982	11.7	0	0	0	1	0	0	0	1	0	1	0	0	0	0	1	0	0	0	0	1	0	0	0	0	0.208333	0.0846811		0		0	0	0	1	0	0	0	1	0	1	0	0	0	0	1	0	0	0	0
9.716	11.83	3	0	0	0	0	0	0	0	0	1	0	0	0	0	0	0	0	0	0	0	0	0	0	0	0.166667	0.130032		0		3	0	0	0	0	0	0	0	0	1	0	0	0	0	0	0	0	0	0
9.82219	11.96	0	0	0	2	0	0	0	0	0	0	0	0	0	0	0	0	0	0	0	0	0	0	0	0	0.0833333	0.0833333		0		0	0	0	2	0	0	0	0	0	0	0	0	0	0	0	0	0	0	0
9.92838	12.09	3	0	0	0	0	1	0	0	0	0	0	1	0	0	1	0	0	0	0	0	0	0	0	0	0.25	0.137919		0		3	0	0	0	0	1	0	0	0	0	0	1	0	0	1	0	0	0	0
10.0346	12.22	0	0	1	1	0	0	0	0	0	0	0	0	0	0	1	0	0	0	0	1	0	0	0	0	0.166667	0.0777087		0		0	0	1	1	0	0	0	0	0	0	0	0	0	0	1	0	0	0	0
10.1407	12.35	2	1	0	0	0	2	0	1	0	1	0	0	0	0	2	0	0	0	1	2	0	0	0	0	0.5	0.159256		0		2	1	0	0	0	2	0	1	0	1	0	0	0	0	2	0	0	0	1
10.2469	12.48	2	1	0	0	0	0	0	0	0	1	0	1	0	0	1	0	0	0	0	1	0	0	0	0	0.291667	0.112275		0		2	1	0	0	0	0	0	0	0	1	0	1	0	0	1	0	0	0	0
10.3531	12.61	0	1	0	1	0	0	0	0	0	0	0	0	0	0	0	0	0	0	0	0	0	0	0	0	0.0833333	0.0576303		0		0	1	0	1	0	0	0	0	0	0	0	0	0	0	0	0	0	0	0
10.4593	12.74	1	0	0	0	0	0	0	1	0	1	0	0	0	0	0	0	0	0	0	2	1	0	0	0	0.25	0.108514		0		1	0	0	0	0	0	0	1	0	1	0	0	0	0	0	0	0	0	0
10.5655	12.87	2	1	0	2	0	0	0	0	0	0	0	0	0	0	0	0	0	0	0	1	0	0	0	0	0.25	0.124091		0		2	1	0	2	0	0	0	0	0	0	0	0	0	0	0	0	0	0	0
10.6717	13	1	0	0	0	0	0	0	0	0	1	0	0	0	0	0	0	0	0	0	1	0	0	0	0	0.125	0.0689597		0		1	0	0	0	0	0	0	0	0	1	0	0	0	0	0	0	0	0	0
10.7779	13.13	1	0	0	0	0	0	0	0	0	0	0	0	0	0	0	0	0	0	0	0	0	0	0	0	0.0416667	0.0416667		0		1	0	0	0	0	0	0	0	0	0	0	0	0	0	0	0	0	0	0
10.884	13.26	0	0	1	0	0	0	0	0	0	1	0	0	0	0	0	0	0	0	0	0	1	0	0	0	0.125	0.0689597		0		0	0	1	0	0	0	0	0	0	1	0	0	0	0	0	0	0	0	0
10.9902	13.39	3	1	2	1	0	0	0	0	0	0	0	0	0	0	0	0	0	0	0	1	0	0	0	0	0.333333	0.155417		0		3	1	2	1	0	0	0	0	0	0	0	0	0	0	0	0	0	0	0
11.0964	13.52	0	0	0	0	0	0	0	0	0	0	0	0	0	0	0	0	0	0	0	0	0	0	0	0	0	0		0		0	0	0	0	0	0	0	0	0	0	0	0	0	0	0	0	0	0	0
11.2026	13.65	2	0	1	1	0	0	0	1	0	0	0	0	0	0	0	0	0	0	0	2	0	0	0	0	0.291667	0.127393		0		2	0	1	1	0	0	0	1	0	0	0	0	0	0	0	0	0	0	0
11.3088	13.78	0	1	0	0	0	0	0	0	0	0	0	0	0	0	0	0	0	0	0	0	0	0	0	0	0.0416667	0.0416667		0		0	1	0	0	0	0	0	0	0	0	0	0	0	0	0	0	0	0	0
11.415	13.91	0	0	0	1	0	0	0	0	0	0	0	0	0	0	0	0	0	0	0	1	0	0	0	0	0.0833333	0.0576303		0		0	0	0	1	0	0	0	0	0	0	0	0	0	0	0	0	0	0	0
11.5212	14.04	0	1	1	1	0	0	0	0	0	0	0	0	0	0	0	0	0	0	0	0	0	0	0	0	0.125	0.0689597		0		0	1	1	1	0	0	0	0	0	0	0	0	0	0	0	0	0	0	0
11.6273	14.17	0	0	0	0	0	0	0	0	0	1	0	0	0	0	0	0	0	0	0	0	0	0	0	0	0.0416667	0.0416667		0		0	0	0	0	0	0	0	0	0	1	0	0	0	0	0	0	0	0	0
11.7335	14.3	1	0	0	0	0	0	0	0	0	0	0	0	0	0	0	0	0	0	0	1	0	0	0	0	0.0833333	0.0576303		0		1	0	0	0	0	0	0	0	0	0	0	0	0	0	0	0	0	0	0
11.8397	14.43	1	0	0	0	0	0	0	0	0	1	0	0	0	0	1	0	0	0	0	1	0	0	0	0	0.166667	0.0777087		0		1	0	0	0	0	0	0	0	0	1	0	0	0	0	1	0	0	0	0
11.9459	14.56	1	0	0	0	0	0	0	0	0	0	0	0	0	0	0	0	0	0	0	0	0	0	0	0	0.0416667	0.0416667		0		1	0	0	0	0	0	0	0	0	0	0	0	0	0	0	0	0	0	0
12.0521	14.69	1	0	0	1	0	0	0	0	0	0	0	0	0	0	0	0	0	0	0	1	0	0	0	0	0.125	0.0689597		0		1	0	0	1	0	0	0	0	0	0	0	0	0	0	0	0	0	0	0
12.1583	14.82	3	0	0	1	0	0	0	0	0	0	0	0	0	0	0	0	0	0	0	0	0	0	0	0	0.166667	0.130032		0		3	0	0	1	0	0	0	0	0	0	0	0	0	0	0	0	0	0	0
12.2645	14.95	0	0	0	1	0	0	0	0	0	0	0	0	0	0	0	0	0	0	0	0	0	0	0	0	0.0416667	0.0416667		0		0	0	0	1	0	0	0	0	0	0	0	0	0	0	0	0	0	0	0
12.3706	15.08	2	0	0	0	0	0	0	0	0	0	0	0	0	0	0	0	0	0	0	0	0	0	0	0	0.0833333	0.0833333		0		2	0	0	0	0	0	0	0	0	0	0	0	0	0	0	0	0	0	0
12.4768	15.21	1	0	0	0	0	0	0	0	0	0	0	0	0	0	0	0	0	0	0	1	0	0	0	0	0.0833333	0.0576303		0		1	0	0	0	0	0	0	0	0	0	0	0	0	0	0	0	0	0	0
12.583	15.34	0	0	0	0	0	0	0	0	0	0	0	0	0	0	0	0	0	0	0	0	0	0	0	0	0	0		0		0	0	0	0	0	0	0	0	0	0	0	0	0	0	0	0	0	0	0
12.6892	15.47	0	0	0	0	0	0	0	0	0	0	0	0	0	0	0	0	0	0	0	1	0	0	0	0	0.0416667	0.0416667		0		0	0	0	0	0	0	0	0	0	0	0	0	0	0	0	0	0	0	0
12.7954	15.6	2	0	1	0	0	0	0	0	0	0	0	0	0	0	0	0	0	0	0	0	0	0	0	0	0.125	0.0915348		0		2	0	1	0	0	0	0	0	0	0	0	0	0	0	0	0	0	0	0
12.9016	15.73	0	0	0	0	0	0	0	0	0	0	0	0	0	0	0	0	0	0	0	0	0	0	0	0	0	0		0		0	0	0	0	0	0	0	0	0	0	0	0	0	0	0	0	0	0	0
13.0078	15.86	0	0	0	0	0	0	0	0	0	0	0	0	0	0	0	0	0	0	0	0	0	0	0	0	0	0		0		0	0	0	0	0	0	0	0	0	0	0	0	0	0	0	0	0	0	0
13.114	15.99	0	0	0	0	0	0	0	0	0	0	0	0	0	0	0	0	0	0	0	0	0	0	0	0	0	0		0		0	0	0	0	0	0	0	0	0	0	0	0	0	0	0	0	0	0	0
13.2201	16.12	1	0	0	0	0	0	0	0	0	0	0	0	0	0	0	0	0	0	0	0	0	0	0	0	0.0416667	0.0416667		0		1	0	0	0	0	0	0	0	0	0	0	0	0	0	0	0	0	0	0
13.3263	16.25	1	1	0	0	0	0	0	0	0	0	0	0	0	0	0	0	0	0	0	1	0	0	0	0	0.125	0.0689597		0		1	1	0	0	0	0	0	0	0	0	0	0	0	0	0	0	0	0	0
13.4325	16.38	0	0	0	0	0	0	0	0	0	0	0	0	0	0	0	0	0	0	0	0	0	0	0	0	0	0		0		0	0	0	0	0	0	0	0	0	0	0	0	0	0	0	0	0	0	0
13.5387	16.51	2	0	0	0	0	0	0	0	0	0	0	0	0	0	0	0	0	0	0	0	0	0	0	0	0.0833333	0.0833333		0		2	0	0	0	0	0	0	0	0	0	0	0	0	0	0	0	0	0	0
13.6449	16.64	1	0	0	0	0	0	0	0	0	0	0	0	0	0	0	0	0	0	0	0	0	0	0	0	0.0416667	0.0416667		0		1	0	0	0	0	0	0	0	0	0	0	0	0	0	0	0	0	0	0
13.7511	16.77	0	0	0	0	0	0	0	0	0	0	0	0	0	0	0	0	0	0	0	0	0	0	0	0	0	0		0		0	0	0	0	0	0	0	0	0	0	0	0	0	0	0	0	0	0	0
13.8573	16.9	1	0	0	0	0	0	0	0	0	0	0	0	0	0	0	0	0	0	0	0	0	0	0	0	0.0416667	0.0416667		0		1	0	0	0	0	0	0	0	0	0	0	0	0	0	0	0	0	0	0
13.9634	17.03	1	0	0	0	0	0	0	0	0	0	0	0	0	0	0	0	0	0	0	0	0	0	0	0	0.0416667	0.0416667		0		1	0	0	0	0	0	0	0	0	0	0	0	0	0	0	0	0	0	0
14.0696	17.16	0	0	0	0	0	0	0	0	0	0	0	0	0	0	0	0	0	0	0	0	0	0	0	0	0	0		0		0	0	0	0	0	0	0	0	0	0	0	0	0	0	0	0	0	0	0
14.1758	17.29	0	0	0	0	0	0	0	0	0	0	0	0	0	0	0	0	0	0	0	0	0	0	0	0	0	0		0		0	0	0	0	0	0	0	0	0	0	0	0	0	0	0	0	0	0	0
14.282	17.42	0	0	0	0	0	0	0	0	0	0	0	0	0	0	0	0	0	0	0	0	0	0	0	0	0	0		0		0	0	0	0	0	0	0	0	0	0	0	0	0	0	0	0	0	0	0
14.3882	17.55	3	0	0	0	0	0	0	0	0	0	0	0	0	0	0	0	0	0	0	0	0	0	0	0	0.125	0.125		0		3	0	0	0	0	0	0	0	0	0	0	0	0	0	0	0	0	0	0
14.4944	17.68	1	0	0	0	0	0	0	0	0	0	0	0	0	0	0	0	0	0	0	0	0	0	0	0	0.0416667	0.0416667		0		1	0	0	0	0	0	0	0	0	0	0	0	0	0	0	0	0	0	0
14.6006	17.81	0	0	0	0	0	0	0	0	0	0	0	0	0	0	0	0	0	0	0	0	0	0	0	0	0	0		0		0	0	0	0	0	0	0	0	0	0	0	0	0	0	0	0	0	0	0
14.7067	17.94	2	0	0	0	0	0	0	0	0	0	0	0	0	0	0	0	0	0	0	0	0	0	0	0	0.0833333	0.0833333		0		2	0	0	0	0	0	0	0	0	0	0	0	0	0	0	0	0	0	0
14.8129	18.07	1	0	0	0	0	0	0	0	0	0	0	0	0	0	0	0	0	0	0	0	0	0	0	0	0.0416667	0.0416667		0		1	0	0	0	0	0	0	0	0	0	0	0	0	0	0	0	0	0	0
14.9191	18.2	0	0	0	0	0	0	0	0	0	0	0	0	0	0	0	0	0	0	0	0	0	0	0	0	0	0		0		0	0	0	0	0	0	0	0	0	0	0	0	0	0	0	0	0	0	0
15.0253	18.33	0	0	0	0	0	0	0	0	0	0	0	0	0	0	0	0	0	0	0	0	0	0	0	0	0	0		0		0	0	0	0	0	0	0	0	0	0	0	0	0	0	0	0	0	0	0
15.1315	18.46	0	0	0	0	0	0	0	0	0	0	0	0	0	0	0	0	0	0	0	0	0	0	0	0	0	0		0		0	0	0	0	0	0	0	0	0	0	0	0	0	0	0	0	0	0	0
15.2377	18.59	3	0	0	0	0	0	0	0	0	0	0	0	0	0	0	0	0	0	0	0	0	0	0	0	0.125	0.125		0		3	0	0	0	0	0	0	0	0	0	0	0	0	0	0	0	0	0	0
15.3439	18.72	0	0	0	0	0	0	0	0	0	0	0	0	0	0	0	0	0	0	0	0	0	0	0	0	0	0		0		0	0	0	0	0	0	0	0	0	0	0	0	0	0	0	0	0	0	0
15.45	18.85	2	0	0	0	0	0	0	0	0	0	0	0	0	0	0	0	0	0	0	0	0	0	0	0	0.0833333	0.0833333		0		2	0	0	0	0	0	0	0	0	0	0	0	0	0	0	0	0	0	0
15.5562	18.98	0	0	0	0	0	0	0	0	0	0	0	0	0	0	0	0	0	0	0	0	0	0	0	0	0	0		0		0	0	0	0	0	0	0	0	0	0	0	0	0	0	0	0	0	0	0
15.6624	19.11	0	0	0	0	0	0	0	0	0	0	0	0	0	0	0	0	0	0	0	0	0	0	0	0	0	0		0		0	0	0	0	0	0	0	0	0	0	0	0	0	0	0	0	0	0	0
15.7686	19.24	0	0	0	0	0	0	0	0	0	0	0	0	0	0	0	0	0	0	0	0	0	0	0	0	0	0		0		0	0	0	0	0	0	0	0	0	0	0	0	0	0	0	0	0	0	0
15.8748	19.37	2	0	0	0	0	0	0	0	0	0	0	0	0	0	0	0	0	0	0	0	0	0	0	0	0.0833333	0.0833333		0		2	0	0	0	0	0	0	0	0	0	0	0	0	0	0	0	0	0	0
15.981	19.5	0	0	0	0	0	0	0	0	0	0	0	0	0	0	0	0	0	0	0	0	0	0	0	0	0	0		0		0	0	0	0	0	0	0	0	0	0	0	0	0	0	0	0	0	0	0
16.0872	19.63	0	0	0	0	0	0	0	0	0	0	0	0	0	0	0	0	0	0	0	0	0	0	0	0	0	0		0		0	0	0	0	0	0	0	0	0	0	0	0	0	0	0	0	0	0	0
16.1933	19.76	0	0	0	0	0	0	0	0	0	0	0	0	0	0	0	0	0	0	0	0	0	0	0	0	0	0		0		0	0	0	0	0	0	0	0	0	0	0	0	0	0	0	0	0	0	0
16.2995	19.89	2	0	0	0	0	0	0	0	0	0	0	0	0	0	0	0	0	0	0	0	0	0	0	0	0.0833333	0.0833333		0		2	0	0	0	0	0	0	0	0	0	0	0	0	0	0	0	0	0	0
16.4057	20.02	0	0	0	0	0	0	0	0	0	0	0	0	0	0	0	0	0	0	0	0	0	0	0	0	0	0		0		0	0	0	0	0	0	0	0	0	0	0	0	0	0	0	0	0	0	0
16.5119	20.15	1	0	0	0	0	0	0	0	0	0	0	0	0	0	0	0	0	0	0	0	0	0	0	0	0.0416667	0.0416667		0		1	0	0	0	0	0	0	0	0	0	0	0	0	0	0	0	0	0	0
16.6181	20.28	1	0	0	0	0	0	0	0	0	0	0	0	0	0	0	0	0	0	0	0	0	0	0	0	0.0416667	0.0416667		0		1	0	0	0	0	0	0	0	0	0	0	0	0	0	0	0	0	0	0
16.7243	20.41	2	0	0	0	0	0	0	0	0	0	0	0	0	0	0	0	0	0	0	0	0	0	0	0	0.0833333	0.0833333		0		2	0	0	0	0	0	0	0	0	0	0	0	0	0	0	0	0	0	0
16.8305	20.54	1	0	0	0	0	0	0	0	0	0	0	0	0	0	0	0	0	0	0	0	0	0	0	0	0.0416667	0.0416667		0		1	0	0	0	0	0	0	0	0	0	0	0	0	0	0	0	0	0	0
16.9366	20.67	0	0	0	0	0	0	0	0	0	0	0	0	0	0	0	0	0	0	0	0	0	0	0	0	0	0		0		0	0	0	0	0	0	0	0	0	0	0	0	0	0	0	0	0	0	0
17.0428	20.8	0	0	0	0	0	0	0	0	0	0	0	0	0	0	0	0	0	0	0	0	0	0	0	0	0	0		0		0	0	0	0	0	0	0	0	0	0	0	0	0	0	0	0	0	0	0
17.149	20.93	1	0	0	0	0	0	0	0	0	0	0	0	0	0	0	0	0	0	0	0	0	0	0	0	0.0416667	0.0416667		0		1	0	0	0	0	0	0	0	0	0	0	0	0	0	0	0	0	0	0
17.2552	21.06	1	0	0	0	0	0	0	0	0	0	0	0	0	0	0	0	0	0	0	0	0	0	0	0	0.0416667	0.0416667		0		1	0	0	0	0	0	0	0	0	0	0	0	0	0	0	0	0	0	0
17.3614	21.19	1	0	0	0	0	0	0	0	0	0	0	0	0	0	0	0	0	0	0	0	0	0	0	0	0.0416667	0.0416667		0		1	0	0	0	0	0	0	0	0	0	0	0	0	0	0	0	0	0	0
17.4676	21.32	1	0	0	0	0	0	0	0	0	0	0	0	0	0	0	0	0	0	0	0	0	0	0	0	0.0416667	0.0416667		0		1	0	0	0	0	0	0	0	0	0	0	0	0	0	0	0	0	0	0
17.5738	21.45	1	0	0	0	0	0	0	0	0	0	0	0	0	0	0	0	0	0	0	0	0	0	0	0	0.0416667	0.0416667		0		1	0	0	0	0	0	0	0	0	0	0	0	0	0	0	0	0	0	0
17.6799	21.58	0	0	0	0	0	0	0	0	0	0	0	0	0	0	0	0	0	0	0	0	0	0	0	0	0	0		0		0	0	0	0	0	0	0	0	0	0	0	0	0	0	0	0	0	0	0
17.7861	21.71	1	0	0	0	0	0	0	0	0	0	0	0	0	0	0	0	0	0	0	0	0	0	0	0	0.0416667	0.0416667		0		1	0	0	0	0	0	0	0	0	0	0	0	0	0	0	0	0	0	0
17.8923	21.84	0	0	0	0	0	0	0	0	0	0	0	0	0	0	0	0	0	0	0	0	0	0	0	0	0	0		0		0	0	0	0	0	0	0	0	0	0	0	0	0	0	0	0	0	0	0
17.9985	21.97	0	0	0	0	0	0	0	0	0	0	0	0	0	0	0	0	0	0	0	0	0	0	0	0	0	0		0		0	0	0	0	0	0	0	0	0	0	0	0	0	0	0	0	0	0	0
18.1047	22.1	0	0	0	0	0	0	0	0	0	0	0	0	0	0	0	0	0	0	0	0	0	0	0	0	0	0		0		0	0	0	0	0	0	0	0	0	0	0	0	0	0	0	0	0	0	0
18.2109	22.23	0	0	0	0	0	0	0	0	0	0	0	0	0	0	0	0	0	0	0	0	0	0	0	0	0	0		0		0	0	0	0	0	0	0	0	0	0	0	0	0	0	0	0	0	0	0
18.3171	22.36	2	0	0	0	0	0	0	0	0	0	0	0	0	0	0	0	0	0	0	0	0	0	0	0	0.0833333	0.0833333		0		2	0	0	0	0	0	0	0	0	0	0	0	0	0	0	0	0	0	0
18.4232	22.49	0	0	0	0	0	0	0	0	0	0	0	0	0	0	0	0	0	0	0	0	0	0	0	0	0	0		0		0	0	0	0	0	0	0	0	0	0	0	0	0	0	0	0	0	0	0
18.5294	22.62	0	0	0	0	0	0	0	0	0	0	0	0	0	0	0	0	0	0	0	0	0	0	0	0	0	0		0		0	0	0	0	0	0	0	0	0	0	0	0	0	0	0	0	0	0	0
18.6356	22.75	0	0	0	0	0	0	0	0	0	0	0	0	0	0	0	0	0	0	0	0	0	0	0	0	0	0		0		0	0	0	0	0	0	0	0	0	0	0	0	0	0	0	0	0	0	0
18.7418	22.88	0	0	0	0	0	0	0	0	0	0	0	0	0	0	0	0	0	0	0	0	0	0	0	0	0	0		0		0	0	0	0	0	0	0	0	0	0	0	0	0	0	0	0	0	0	0
18.848	23.01	0	0	0	0	0	0	0	0	0	0	0	0	0	0	0	0	0	0	0	0	0	0	0	0	0	0		0		0	0	0	0	0	0	0	0	0	0	0	0	0	0	0	0	0	0	0
18.9542	23.14	1	0	0	0	0	0	0	0	0	0	0	0	0	0	0	0	0	0	0	0	0	0	0	0	0.0416667	0.0416667		0		1	0	0	0	0	0	0	0	0	0	0	0	0	0	0	0	0	0	0
19.0604	23.27	0	0	0	0	0	0	0	0	0	0	0	0	0	0	0	0	0	0	0	0	0	0	0	0	0	0		0		0	0	0	0	0	0	0	0	0	0	0	0	0	0	0	0	0	0	0
19.1665	23.4	0	0	0	0	0	0	0	0	0	0	0	0	0	0	0	0	0	0	0	0	0	0	0	0	0	0		0		0	0	0	0	0	0	0	0	0	0	0	0	0	0	0	0	0	0	0
19.2727	23.53	0	0	0	0	0	0	0	0	0	0	0	0	0	0	0	0	0	0	0	0	0	0	0	0	0	0		0		0	0	0	0	0	0	0	0	0	0	0	0	0	0	0	0	0	0	0
19.3789	23.66	0	0	0	0	0	0	0	0	0	0	0	0	0	0	0	0	0	0	0	0	0	0	0	0	0	0		0		0	0	0	0	0	0	0	0	0	0	0	0	0	0	0	0	0	0	0
19.4851	23.79	1	0	0	0	0	0	0	0	0	0	0	0	0	0	0	0	0	0	0	0	0	0	0	0	0.0416667	0.0416667		0		1	0	0	0	0	0	0	0	0	0	0	0	0	0	0	0	0	0	0
19.5913	23.92	0	0	0	0	0	0	0	0	0	0	0	0	0	0	0	0	0	0	0	0	0	0	0	0	0	0		0		0	0	0	0	0	0	0	0	0	0	0	0	0	0	0	0	0	0	0
19.6975	24.05	0	0	0	0	0	0	0	0	0	0	0	0	0	0	0	0	0	0	0	0	0	0	0	0	0	0		0		0	0	0	0	0	0	0	0	0	0	0	0	0	0	0	0	0	0	0
19.8037	24.18	1	0	0	0	0	0	0	0	0	0	0	0	0	0	0	0	0	0	0	0	0	0	0	0	0.0416667	0.0416667		0		1	0	0	0	0	0	0	0	0	0	0	0	0	0	0	0	0	0	0
19.9098	24.31	0	0	0	0	0	0	0	0	0	0	0	0	0	0	0	0	0	0	0	0	0	0	0	0	0	0		0		0	0	0	0	0	0	0	0	0	0	0	0	0	0	0	0	0	0	0
20.016	24.44	0	0	0	0	0	0	0	0	0	0	0	0	0	0	0	0	0	0	0	0	0	0	0	0	0	0		0		0	0	0	0	0	0	0	0	0	0	0	0	0	0	0	0	0	0	0
20.1222	24.57	0	0	0	0	0	0	0	0	0	0	0	0	0	0	0	0	0	0	0	0	0	0	0	0	0	0		0		0	0	0	0	0	0	0	0	0	0	0	0	0	0	0	0	0	0	0
20.2284	24.7	0	0	0	0	0	0	0	0	0	0	0	0	0	0	0	0	0	0	0	0	0	0	0	0	0	0		0		0	0	0	0	0	0	0	0	0	0	0	0	0	0	0	0	0	0	0
20.3346	24.83	0	0	0	0	0	0	0	0	0	0	0	0	0	0	0	0	0	0	0	0	0	0	0	0	0	0		0		0	0	0	0	0	0	0	0	0	0	0	0	0	0	0	0	0	0	0
20.4408	24.96	0	0	0	0	0	0	0	0	0	0	0	0	0	0	0	0	0	0	0	0	0	0	0	0	0	0		0		0	0	0	0	0	0	0	0	0	0	0	0	0	0	0	0	0	0	0
20.547	25.09	0	0	0	0	0	0	0	0	0	0	0	0	0	0	0	0	0	0	0	0	0	0	0	0	0	0		0		0	0	0	0	0	0	0	0	0	0	0	0	0	0	0	0	0	0	0
20.6531	25.22	0	0	0	0	0	0	0	0	0	0	0	0	0	0	0	0	0	0	0	0	0	0	0	0	0	0		0		0	0	0	0	0	0	0	0	0	0	0	0	0	0	0	0	0	0	0
20.7593	25.35	0	0	0	0	0	0	0	0	0	0	0	0	0	0	0	0	0	0	0	0	0	0	0	0	0	0		0		0	0	0	0	0	0	0	0	0	0	0	0	0	0	0	0	0	0	0
20.8655	25.48	0	0	0	0	0	0	0	0	0	0	0	0	0	0	0	0	0	0	0	0	0	0	0	0	0	0		0		0	0	0	0	0	0	0	0	0	0	0	0	0	0	0	0	0	0	0
20.9717	25.61	0	0	0	0	0	0	0	0	0	0	0	0	0	0	0	0	0	0	0	0	0	0	0	0	0	0		0		0	0	0	0	0	0	0	0	0	0	0	0	0	0	0	0	0	0	0
21.0779	25.74	0	0	0	0	0	0	0	0	0	0	0	0	0	0	0	0	0	0	0	0	0	0	0	0	0	0		0		0	0	0	0	0	0	0	0	0	0	0	0	0	0	0	0	0	0	0
21.1841	25.87	0	0	0	0	0	0	0	0	0	0	0	0	0	0	0	0	0	0	0	0	0	0	0	0	0	0		0		0	0	0	0	0	0	0	0	0	0	0	0	0	0	0	0	0	0	0
21.2903	26	0	0	0	0	0	0	0	0	0	0	0	0	0	0	0	0	0	0	0	0	0	0	0	0	0	0		0		0	0	0	0	0	0	0	0	0	0	0	0	0	0	0	0	0	0	0
21.3964	26.13	0	0	0	0	0	0	0	0	0	0	0	0	0	0	0	0	0	0	0	0	0	0	0	0	0	0		0		0	0	0	0	0	0	0	0	0	0	0	0	0	0	0	0	0	0	0
21.5026	26.26	0	0	0	0	0	0	0	0	0	0	0	0	0	0	0	0	0	0	0	0	0	0	0	0	0	0		0		0	0	0	0	0	0	0	0	0	0	0	0	0	0	0	0	0	0	0
21.6088	26.39	0	0	0	0	0	0	0	0	0	0	0	0	0	0	0	0	0	0	0	0	0	0	0	0	0	0		0		0	0	0	0	0	0	0	0	0	0	0	0	0	0	0	0	0	0	0
21.715	26.52	0	0	0	0	0	0	0	0	0	0	0	0	0	0	0	0	0	0	0	0	0	0	0	0	0	0		0		0	0	0	0	0	0	0	0	0	0	0	0	0	0	0	0	0	0	0
21.8212	26.65	0	0	0	0	0	0	0	0	0	0	0	0	0	0	0	0	0	0	0	0	0	0	0	0	0	0		0		0	0	0	0	0	0	0	0	0	0	0	0	0	0	0	0	0	0	0
21.9274	26.78	0	0	0	0	0	0	0	0	0	0	0	0	0	0	0	0	0	0	0	0	0	0	0	0	0	0		0		0	0	0	0	0	0	0	0	0	0	0	0	0	0	0	0	0	0	0
22.0336	26.91	0	0	0	0	0	0	0	0	0	0	0	0	0	0	0	0	0	0	0	0	0	0	0	0	0	0		0		0	0	0	0	0	0	0	0	0	0	0	0	0	0	0	0	0	0	0
22.1397	27.04	0	0	0	0	0	0	0	0	0	0	0	0	0	0	0	0	0	0	0	0	0	0	0	0	0	0		0		0	0	0	0	0	0	0	0	0	0	0	0	0	0	0	0	0	0	0
22.2459	27.17	0	0	0	0	0	0	0	0	0	0	0	0	0	0	0	0	0	0	0	0	0	0	0	0	0	0		0		0	0	0	0	0	0	0	0	0	0	0	0	0	0	0	0	0	0	0
22.3521	27.3	0	0	0	0	0	0	0	0	0	0	0	0	0	0	0	0	0	0	0	0	0	0	0	0	0	0		0		0	0	0	0	0	0	0	0	0	0	0	0	0	0	0	0	0	0	0
22.4583	27.43	0	0	0	0	0	0	0	0	0	0	0	0	0	0	0	0	0	0	0	0	0	0	0	0	0	0		0		0	0	0	0	0	0	0	0	0	0	0	0	0	0	0	0	0	0	0
22.5645	27.56	0	0	0	0	0	0	0	0	0	0	0	0	0	0	0	0	0	0	0	0	0	0	0	0	0	0		0		0	0	0	0	0	0	0	0	0	0	0	0	0	0	0	0	0	0	0
22.6707	27.69	0	0	0	0	0	0	0	0	0	0	0	0	0	0	0	0	0	0	0	0	0	0	0	0	0	0		0		0	0	0	0	0	0	0	0	0	0	0	0	0	0	0	0	0	0	0
22.7769	27.82	0	0	0	0	0	0	0	0	0	0	0	0	0	0	0	0	0	0	0	0	0	0	0	0	0	0		0		0	0	0	0	0	0	0	0	0	0	0	0	0	0	0	0	0	0	0
22.883	27.95	0	0	0	0	0	0	0	0	0	0	0	0	0	0	0	0	0	0	0	0	0	0	0	0	0	0		0		0	0	0	0	0	0	0	0	0	0	0	0	0	0	0	0	0	0	0
22.9892	28.08	0	0	0	0	0	0	0	0	0	0	0	0	0	0	0	0	0	0	0	0	0	0	0	0	0	0		0		0	0	0	0	0	0	0	0	0	0	0	0	0	0	0	0	0	0	0
23.0954	28.21	0	0	0	0	0	0	0	0	0	0	0	0	0	0	0	0	0	0	0	0	0	0	0	0	0	0		0		0	0	0	0	0	0	0	0	0	0	0	0	0	0	0	0	0	0	0
23.2016	28.34	0	0	0	0	0	0	0	0	0	0	0	0	0	0	0	0	0	0	0	0	0	0	0	0	0	0		0		0	0	0	0	0	0	0	0	0	0	0	0	0	0	0	0	0	0	0
23.3078	28.47	0	0	0	0	0	0	0	0	0	0	0	0	0	0	0	0	0	0	0	0	0	0	0	0	0	0		0		0	0	0	0	0	0	0	0	0	0	0	0	0	0	0	0	0	0	0
23.414	28.6	0	0	0	0	0	0	0	0	0	0	0	0	0	0	0	0	0	0	0	0	0	0	0	0	0	0		0		0	0	0	0	0	0	0	0	0	0	0	0	0	0	0	0	0	0	0
23.5202	28.73	0	0	0	0	0	0	0	0	0	0	0	0	0	0	0	0	0	0	0	0	0	0	0	0	0	0		0		0	0	0	0	0	0	0	0	0	0	0	0	0	0	0	0	0	0	0
23.6263	28.86	0	0	0	0	0	0	0	0	0	0	0	0	0	0	0	0	0	0	0	0	0	0	0	0	0	0		0		0	0	0	0	0	0	0	0	0	0	0	0	0	0	0	0	0	0	0
23.7325	28.99	0	0	0	0	0	0	0	0	0	0	0	0	0	0	0	0	0	0	0	0	0	0	0	0	0	0		0		0	0	0	0	0	0	0	0	0	0	0	0	0	0	0	0	0	0	0
23.8387	29.12	0	0	0	0	0	0	0	0	0	0	0	0	0	0	0	0	0	0	0	0	0	0	0	0	0	0		0		0	0	0	0	0	0	0	0	0	0	0	0	0	0	0	0	0	0	0
23.9449	29.25	0	0	0	0	0	0	0	0	0	0	0	0	0	0	0	0	0	0	0	0	0	0	0	0	0	0		0		0	0	0	0	0	0	0	0	0	0	0	0	0	0	0	0	0	0	0
24.0511	29.38	0	0	0	0	0	0	0	0	0	0	0	0	0	0	0	0	0	0	0	0	0	0	0	0	0	0		0		0	0	0	0	0	0	0	0	0	0	0	0	0	0	0	0	0	0	0
24.1573	29.51	0	0	0	0	0	0	0	0	0	0	0	0	0	0	0	0	0	0	0	0	0	0	0	0	0	0		0		0	0	0	0	0	0	0	0	0	0	0	0	0	0	0	0	0	0	0
24.2635	29.64	0	0	0	0	0	0	0	0	0	0	0	0	0	0	0	0	0	0	0	0	0	0	0	0	0	0		0		0	0	0	0	0	0	0	0	0	0	0	0	0	0	0	0	0	0	0
24.3696	29.77	0	0	0	0	0	0	0	0	0	0	0	0	0	0	0	0	0	0	0	0	0	0	0	0	0	0		0		0	0	0	0	0	0	0	0	0	0	0	0	0	0	0	0	0	0	0
24.4758	29.9	0	0	0	0	0	0	0	0	0	0	0	0	0	0	0	0	0	0	0	0	0	0	0	0	0	0		0		0	0	0	0	0	0	0	0	0	0	0	0	0	0	0	0	0	0	0
24.582	30.03	0	0	0	0	0	0	0	0	0	0	0	0	0	0	0	0	0	0	0	0	0	0	0	0	0	0		0		0	0	0	0	0	0	0	0	0	0	0	0	0	0	0	0	0	0	0
24.6882	30.16	0	0	0	0	0	0	0	0	0	0	0	0	0	0	0	0	0	0	0	0	0	0	0	0	0	0		0		0	0	0	0	0	0	0	0	0	0	0	0	0	0	0	0	0	0	0
	30.29	0	0	0	0	0	0	0	0	0	0	0	0	0	0	0	0	0	0	0	0	0	0	0	0						0	0	0	0	0	0	0	0	0	0	0	0	0	0	0	0	0	0	0
[truncated: 7 more columns]

## Sheet: DEX+SR -sr
		1	2	3	4	5	6	7	8	9	10	11	12	13	14	15	16	17	18	19	20	21	22	23	24	a.v.	s.e.m.		a.v.		1	2	3	4	5	6	7	8	9	10	11	12	13	14	15	16	17	18	19
um2	um
0.159279	0.13	0	0	0	0	0	0	0	0	0	0	0	0	0	0	1	0	0	0	0	0	0	0	0	0	0.0416667	0.0416667		0.0416667		-0.0416667	-0.0416667	-0.0416667	-0.0416667	-0.0416667	-0.0416667	-0.0416667	-0.0416667	-0.0416667	-0.0416667	-0.0416667	-0.0416667	-0.0416667	-0.0416667	0.958333	-0.0416667	-0.0416667	-0.0416667	-0.0416667
0.265465	0.26	1	0	1	1	1	0	1	0	0	0	0	1	0	0	0	0	0	1	0	0	1	1	0	0	0.375	0.100947		0.375		0.625	-0.375	0.625	0.625	0.625	-0.375	0.625	-0.375	-0.375	-0.375	-0.375	0.625	-0.375	-0.375	-0.375	-0.375	-0.375	0.625	-0.375
0.37165	0.39	1	0	1	1	1	3	0	0	0	0	1	0	0	0	0	0	1	0	0	1	0	0	1	0	0.458333	0.147186		0.458333		0.541667	-0.458333	0.541667	0.541667	0.541667	2.54167	-0.458333	-0.458333	-0.458333	-0.458333	0.541667	-0.458333	-0.458333	-0.458333	-0.458333	-0.458333	0.541667	-0.458333	-0.458333
0.477836	0.52	1	0	1	0	1	1	1	0	0	0	1	0	0	1	0	2	1	0	1	1	0	0	1	1	0.583333	0.119125		0.583333		0.416667	-0.583333	0.416667	-0.583333	0.416667	0.416667	0.416667	-0.583333	-0.583333	-0.583333	0.416667	-0.583333	-0.583333	0.416667	-0.583333	1.41667	0.416667	-0.583333	0.416667
0.584022	0.65	1	0	2	1	0	1	0	2	3	2	0	1	0	2	1	1	0	1	0	0	1	1	0	2	0.916667	0.179741		0.916667		0.0833333	-0.916667	1.08333	0.0833333	-0.916667	0.0833333	-0.916667	1.08333	2.08333	1.08333	-0.916667	0.0833333	-0.916667	1.08333	0.0833333	0.0833333	-0.916667	0.0833333	-0.916667
0.690208	0.78	3	0	1	0	0	1	1	1	0	1	0	0	1	1	0	0	2	0	0	1	0	1	1	0	0.625	0.157108		0.625		2.375	-0.625	0.375	-0.625	-0.625	0.375	0.375	0.375	-0.625	0.375	-0.625	-0.625	0.375	0.375	-0.625	-0.625	1.375	-0.625	-0.625
0.796394	0.91	2	1	2	1	4	2	2	1	1	0	2	0	0	4	1	1	0	2	1	2	3	2	1	0	1.45833	0.232964		1.45833		0.541667	-0.458333	0.541667	-0.458333	2.54167	0.541667	0.541667	-0.458333	-0.458333	-1.45833	0.541667	-1.45833	-1.45833	2.54167	-0.458333	-0.458333	-1.45833	0.541667	-0.458333
0.90258	1.04	2	0	1	3	0	0	0	1	1	1	1	2	0	2	0	1	2	0	1	2	2	1	1	1	1.04167	0.175276		1.04167		0.958333	-1.04167	-0.0416667	1.95833	-1.04167	-1.04167	-1.04167	-0.0416667	-0.0416667	-0.0416667	-0.0416667	0.958333	-1.04167	0.958333	-1.04167	-0.0416667	0.958333	-1.04167	-0.0416667
1.00877	1.17	2	1	2	1	2	1	0	2	3	2	2	3	1	0	0	0	0	1	3	1	0	1	3	1	1.33333	0.214228		1.33333		0.666667	-0.333333	0.666667	-0.333333	0.666667	-0.333333	-1.33333	0.666667	1.66667	0.666667	0.666667	1.66667	-0.333333	-1.33333	-1.33333	-1.33333	-1.33333	-0.333333	1.66667
1.11495	1.3	1	2	4	2	1	2	2	1	0	1	2	2	1	2	2	1	3	1	3	2	2	3	3	0	1.79167	0.199448		1.79167		-0.791667	0.208333	2.20833	0.208333	-0.791667	0.208333	0.208333	-0.791667	-1.79167	-0.791667	0.208333	0.208333	-0.791667	0.208333	0.208333	-0.791667	1.20833	-0.791667	1.20833
1.22114	1.43	2	1	0	0	1	3	1	3	5	0	1	0	0	3	2	4	3	1	0	1	3	1	1	4	1.66667	0.304951		1.66667		0.333333	-0.666667	-1.66667	-1.66667	-0.666667	1.33333	-0.666667	1.33333	3.33333	-1.66667	-0.666667	-1.66667	-1.66667	1.33333	0.333333	2.33333	1.33333	-0.666667	-1.66667
1.32732	1.56	2	4	2	2	2	1	3	0	1	3	1	1	0	4	1	3	2	1	2	1	2	1	2	0	1.70833	0.229043		1.70833		0.291667	2.29167	0.291667	0.291667	0.291667	-0.708333	1.29167	-1.70833	-0.708333	1.29167	-0.708333	-0.708333	-1.70833	2.29167	-0.708333	1.29167	0.291667	-0.708333	0.291667
1.43351	1.69	3	4	3	1	1	2	3	2	2	2	1	3	0	2	2	1	3	1	5	2	2	1	2	2	2.08333	0.22455		2.08333		0.916667	1.91667	0.916667	-1.08333	-1.08333	-0.0833333	0.916667	-0.0833333	-0.0833333	-0.0833333	-1.08333	0.916667	-2.08333	-0.0833333	-0.0833333	-1.08333	0.916667	-1.08333	2.91667
1.53969	1.82	3	3	1	0	1	0	0	3	1	0	2	3	0	1	1	0	0	3	1	3	2	3	2	2	1.45833	0.24803		1.45833		1.54167	1.54167	-0.458333	-1.45833	-0.458333	-1.45833	-1.45833	1.54167	-0.458333	-1.45833	0.541667	1.54167	-1.45833	-0.458333	-0.458333	-1.45833	-1.45833	1.54167	-0.458333
1.64588	1.95	3	4	1	4	2	1	3	2	2	3	6	2	0	3	0	2	2	2	7	2	3	2	2	2	2.5	0.324149		2.5		0.5	1.5	-1.5	1.5	-0.5	-1.5	0.5	-0.5	-0.5	0.5	3.5	-0.5	-2.5	0.5	-2.5	-0.5	-0.5	-0.5	4.5
1.75207	2.08	1	5	1	1	1	2	2	3	0	2	1	3	1	3	0	3	0	1	3	2	4	4	3	5	2.125	0.30284		2.125		-1.125	2.875	-1.125	-1.125	-1.125	-0.125	-0.125	0.875	-2.125	-0.125	-1.125	0.875	-1.125	0.875	-2.125	0.875	-2.125	-1.125	0.875
1.85825	2.21	3	4	2	1	1	5	1	0	2	1	0	0	0	2	0	0	1	1	4	1	2	2	4	0	1.54167	0.306802		1.54167		1.45833	2.45833	0.458333	-0.541667	-0.541667	3.45833	-0.541667	-1.54167	0.458333	-0.541667	-1.54167	-1.54167	-1.54167	0.458333	-1.54167	-1.54167	-0.541667	-0.541667	2.45833
1.96444	2.34	4	3	2	3	0	1	2	1	4	4	1	1	0	1	1	0	2	2	2	3	1	1	0	4	1.79167	0.275702		1.79167		2.20833	1.20833	0.208333	1.20833	-1.79167	-0.791667	0.208333	-0.791667	2.20833	2.20833	-0.791667	-0.791667	-1.79167	-0.791667	-0.791667	-1.79167	0.208333	0.208333	0.208333
2.07062	2.47	1	2	4	0	2	4	2	2	1	1	0	2	0	1	1	2	1	0	6	1	2	1	5	5	1.91667	0.345345		1.91667		-0.916667	0.0833333	2.08333	-1.91667	0.0833333	2.08333	0.0833333	0.0833333	-0.916667	-0.916667	-1.91667	0.0833333	-1.91667	-0.916667	-0.916667	0.0833333	-0.916667	-1.91667	4.08333
2.17681	2.6	3	3	2	1	0	5	2	3	3	3	1	2	0	3	0	1	0	0	3	1	3	2	2	2	1.875	0.271286		1.875		1.125	1.125	0.125	-0.875	-1.875	3.125	0.125	1.125	1.125	1.125	-0.875	0.125	-1.875	1.125	-1.875	-0.875	-1.875	-1.875	1.125
2.283	2.73	2	5	3	1	2	0	0	3	3	4	1	0	1	0	1	0	0	1	3	2	1	4	5	3	1.875	0.331403		1.875		0.125	3.125	1.125	-0.875	0.125	-1.875	-1.875	1.125	1.125	2.125	-0.875	-1.875	-0.875	-1.875	-0.875	-1.875	-1.875	-0.875	1.125
2.38918	2.86	3	0	1	0	0	1	3	0	3	1	1	1	0	1	2	0	1	0	1	3	1	3	2	1	1.20833	0.225054		1.20833		1.79167	-1.20833	-0.208333	-1.20833	-1.20833	-0.208333	1.79167	-1.20833	1.79167	-0.208333	-0.208333	-0.208333	-1.20833	-0.208333	0.791667	-1.20833	-0.208333	-1.20833	-0.208333
2.49537	2.99	0	2	2	2	1	2	3	4	1	0	0	1	2	1	2	0	2	1	3	1	1	2	4	3	1.66667	0.23825		1.66667		-1.66667	0.333333	0.333333	0.333333	-0.666667	0.333333	1.33333	2.33333	-0.666667	-1.66667	-1.66667	-0.666667	0.333333	-0.666667	0.333333	-1.66667	0.333333	-0.666667	1.33333
2.60155	3.12	3	4	4	3	0	2	1	2	2	2	1	0	0	2	0	2	0	0	2	3	1	1	2	1	1.58333	0.254785		1.58333		1.41667	2.41667	2.41667	1.41667	-1.58333	0.416667	-0.583333	0.416667	0.416667	0.416667	-0.583333	-1.58333	-1.58333	0.416667	-1.58333	0.416667	-1.58333	-1.58333	0.416667
2.70774	3.25	3	8	0	2	1	2	1	0	1	0	0	3	0	1	1	2	1	0	2	2	3	5	3	3	1.83333	0.379104		1.83333		1.16667	6.16667	-1.83333	0.166667	-0.833333	0.166667	-0.833333	-1.83333	-0.833333	-1.83333	-1.83333	1.16667	-1.83333	-0.833333	-0.833333	0.166667	-0.833333	-1.83333	0.166667
2.81392	3.38	1	3	0	2	0	0	1	2	5	2	0	0	1	0	1	2	2	1	1	2	0	2	4	2	1.41667	0.26863		1.41667		-0.416667	1.58333	-1.41667	0.583333	-1.41667	-1.41667	-0.416667	0.583333	3.58333	0.583333	-1.41667	-1.41667	-0.416667	-1.41667	-0.416667	0.583333	0.583333	-0.416667	-0.416667
2.92011	3.51	2	1	1	2	0	2	2	1	3	2	1	3	0	0	1	0	1	0	0	4	1	2	4	4	1.54167	0.269051		1.54167		0.458333	-0.541667	-0.541667	0.458333	-1.54167	0.458333	0.458333	-0.541667	1.45833	0.458333	-0.541667	1.45833	-1.54167	-1.54167	-0.541667	-1.54167	-0.541667	-1.54167	-1.54167
3.0263	3.64	2	3	2	1	0	0	0	1	1	0	0	0	2	0	0	1	0	0	0	1	0	1	1	4	0.833333	0.222524		0.833333		1.16667	2.16667	1.16667	0.166667	-0.833333	-0.833333	-0.833333	0.166667	0.166667	-0.833333	-0.833333	-0.833333	1.16667	-0.833333	-0.833333	0.166667	-0.833333	-0.833333	-0.833333
3.13248	3.77	0	1	1	0	2	5	1	0	1	1	1	0	0	1	1	1	0	0	3	2	1	2	1	2	1.125	0.235542		1.125		-1.125	-0.125	-0.125	-1.125	0.875	3.875	-0.125	-1.125	-0.125	-0.125	-0.125	-1.125	-1.125	-0.125	-0.125	-0.125	-1.125	-1.125	1.875
3.23867	3.9	2	3	0	0	0	0	1	1	1	0	0	0	0	1	1	0	0	0	1	4	0	1	4	5	1.04167	0.303835		1.04167		0.958333	1.95833	-1.04167	-1.04167	-1.04167	-1.04167	-0.0416667	-0.0416667	-0.0416667	-1.04167	-1.04167	-1.04167	-1.04167	-0.0416667	-0.0416667	-1.04167	-1.04167	-1.04167	-0.0416667
3.34485	4.03	2	4	1	3	0	0	2	1	2	2	0	0	2	0	0	0	0	0	1	2	0	1	0	0	0.958333	0.23682		0.958333		1.04167	3.04167	0.0416667	2.04167	-0.958333	-0.958333	1.04167	0.0416667	1.04167	1.04167	-0.958333	-0.958333	1.04167	-0.958333	-0.958333	-0.958333	-0.958333	-0.958333	0.0416667
3.45104	4.16	2	3	0	0	1	4	1	0	2	1	0	0	0	0	1	1	0	0	1	3	1	4	2	4	1.29167	0.285388		1.29167		0.708333	1.70833	-1.29167	-1.29167	-0.291667	2.70833	-0.291667	-1.29167	0.708333	-0.291667	-1.29167	-1.29167	-1.29167	-1.29167	-0.291667	-0.291667	-1.29167	-1.29167	-0.291667
3.55723	4.29	0	1	2	2	0	0	0	1	0	0	0	0	0	1	1	1	0	0	2	3	0	1	1	1	0.708333	0.175276		0.708333		-0.708333	0.291667	1.29167	1.29167	-0.708333	-0.708333	-0.708333	0.291667	-0.708333	-0.708333	-0.708333	-0.708333	-0.708333	0.291667	0.291667	0.291667	-0.708333	-0.708333	1.29167
3.66341	4.42	0	6	1	0	0	1	1	0	3	0	0	1	4	0	1	0	1	0	1	1	0	2	3	2	1.16667	0.310835		1.16667		-1.16667	4.83333	-0.166667	-1.16667	-1.16667	-0.166667	-0.166667	-1.16667	1.83333	-1.16667	-1.16667	-0.166667	2.83333	-1.16667	-0.166667	-1.16667	-0.166667	-1.16667	-0.166667
3.7696	4.55	2	1	0	0	0	1	0	0	0	0	0	0	1	1	1	0	0	1	1	2	1	0	3	3	0.75	0.192711		0.75		1.25	0.25	-0.75	-0.75	-0.75	0.25	-0.75	-0.75	-0.75	-0.75	-0.75	-0.75	0.25	0.25	0.25	-0.75	-0.75	0.25	0.25
3.87578	4.68	2	2	3	2	0	0	0	0	0	0	0	1	0	0	0	1	0	0	3	1	1	2	1	3	0.916667	0.22455		0.916667		1.08333	1.08333	2.08333	1.08333	-0.916667	-0.916667	-0.916667	-0.916667	-0.916667	-0.916667	-0.916667	0.0833333	-0.916667	-0.916667	-0.916667	0.0833333	-0.916667	-0.916667	2.08333
3.98197	4.81	0	1	2	0	1	0	0	1	1	0	0	0	1	0	0	1	0	0	0	2	1	2	2	0	0.625	0.157108		0.625		-0.625	0.375	1.375	-0.625	0.375	-0.625	-0.625	0.375	0.375	-0.625	-0.625	-0.625	0.375	-0.625	-0.625	0.375	-0.625	-0.625	-0.625
4.08815	4.94	0	1	0	2	2	1	0	2	0	0	0	0	1	0	1	0	0	0	1	3	2	0	2	0	0.75	0.192711		0.75		-0.75	0.25	-0.75	1.25	1.25	0.25	-0.75	1.25	-0.75	-0.75	-0.75	-0.75	0.25	-0.75	0.25	-0.75	-0.75	-0.75	0.25
4.19434	5.07	1	0	0	0	0	0	3	0	1	0	0	1	1	0	0	0	0	0	2	0	2	0	0	0	0.458333	0.170029		0.458333		0.541667	-0.458333	-0.458333	-0.458333	-0.458333	-0.458333	2.54167	-0.458333	0.541667	-0.458333	-0.458333	0.541667	0.541667	-0.458333	-0.458333	-0.458333	-0.458333	-0.458333	1.54167
4.30053	5.2	1	2	1	0	0	0	0	1	0	2	0	1	0	0	0	0	0	0	0	1	0	1	0	0	0.416667	0.133469		0.416667		0.583333	1.58333	0.583333	-0.416667	-0.416667	-0.416667	-0.416667	0.583333	-0.416667	1.58333	-0.416667	0.583333	-0.416667	-0.416667	-0.416667	-0.416667	-0.416667	-0.416667	-0.416667
4.40671	5.33	1	0	0	0	0	1	0	1	0	1	0	0	0	0	0	0	0	0	1	1	0	0	2	1	0.375	0.11753		0.375		0.625	-0.375	-0.375	-0.375	-0.375	0.625	-0.375	0.625	-0.375	0.625	-0.375	-0.375	-0.375	-0.375	-0.375	-0.375	-0.375	-0.375	0.625
4.5129	5.46	0	1	0	1	0	0	2	0	0	1	0	0	0	0	0	1	0	0	0	2	0	0	1	2	0.458333	0.147186		0.458333		-0.458333	0.541667	-0.458333	0.541667	-0.458333	-0.458333	1.54167	-0.458333	-0.458333	0.541667	-0.458333	-0.458333	-0.458333	-0.458333	-0.458333	0.541667	-0.458333	-0.458333	-0.458333
4.61908	5.59	0	0	2	0	0	0	1	0	0	0	0	0	0	0	1	1	0	0	0	0	0	1	2	2	0.416667	0.146414		0.416667		-0.416667	-0.416667	1.58333	-0.416667	-0.416667	-0.416667	0.583333	-0.416667	-0.416667	-0.416667	-0.416667	-0.416667	-0.416667	-0.416667	0.583333	0.583333	-0.416667	-0.416667	-0.416667
4.72527	5.72	0	0	0	0	0	0	1	0	2	1	0	1	2	0	1	2	0	1	0	1	0	0	0	0	0.5	0.147442		0.5		-0.5	-0.5	-0.5	-0.5	-0.5	-0.5	0.5	-0.5	1.5	0.5	-0.5	0.5	1.5	-0.5	0.5	1.5	-0.5	0.5	-0.5
4.83146	5.85	1	1	1	0	0	1	0	0	0	0	0	0	1	0	0	0	0	0	1	3	0	1	2	0	0.5	0.159256		0.5		0.5	0.5	0.5	-0.5	-0.5	0.5	-0.5	-0.5	-0.5	-0.5	-0.5	-0.5	0.5	-0.5	-0.5	-0.5	-0.5	-0.5	0.5
4.93764	5.98	0	0	0	0	0	0	0	0	0	1	0	0	0	0	0	1	0	0	0	1	0	0	1	0	0.166667	0.0777087		0.166667		-0.166667	-0.166667	-0.166667	-0.166667	-0.166667	-0.166667	-0.166667	-0.166667	-0.166667	0.833333	-0.166667	-0.166667	-0.166667	-0.166667	-0.166667	0.833333	-0.166667	-0.166667	-0.166667
5.04383	6.11	2	0	0	0	0	0	0	0	0	0	0	0	1	0	2	0	0	0	0	0	0	0	1	2	0.333333	0.143288		0.333333		1.66667	-0.333333	-0.333333	-0.333333	-0.333333	-0.333333	-0.333333	-0.333333	-0.333333	-0.333333	-0.333333	-0.333333	0.666667	-0.333333	1.66667	-0.333333	-0.333333	-0.333333	-0.333333
5.15001	6.24	1	1	0	0	0	0	1	1	0	2	0	0	0	0	0	0	0	0	0	1	0	1	1	1	0.416667	0.119125		0.416667		0.583333	0.583333	-0.416667	-0.416667	-0.416667	-0.416667	0.583333	0.583333	-0.416667	1.58333	-0.416667	-0.416667	-0.416667	-0.416667	-0.416667	-0.416667	-0.416667	-0.416667	-0.416667
5.2562	6.37	0	0	0	0	0	0	2	0	0	0	0	0	1	0	0	0	0	0	0	0	0	0	1	1	0.208333	0.103895		0.208333		-0.208333	-0.208333	-0.208333	-0.208333	-0.208333	-0.208333	1.79167	-0.208333	-0.208333	-0.208333	-0.208333	-0.208333	0.791667	-0.208333	-0.208333	-0.208333	-0.208333	-0.208333	-0.208333
5.36238	6.5	3	0	0	0	0	0	0	0	1	2	0	0	1	0	0	1	0	0	0	1	0	0	1	0	0.416667	0.158305		0.416667		2.58333	-0.416667	-0.416667	-0.416667	-0.416667	-0.416667	-0.416667	-0.416667	0.583333	1.58333	-0.416667	-0.416667	0.583333	-0.416667	-0.416667	0.583333	-0.416667	-0.416667	-0.416667
5.46857	6.63	1	0	0	0	0	0	0	0	0	0	0	0	0	0	0	0	0	0	0	1	0	0	1	1	0.166667	0.0777087		0.166667		0.833333	-0.166667	-0.166667	-0.166667	-0.166667	-0.166667	-0.166667	-0.166667	-0.166667	-0.166667	-0.166667	-0.166667	-0.166667	-0.166667	-0.166667	-0.166667	-0.166667	-0.166667	-0.166667
5.57476	6.76	0	1	0	0	0	0	1	0	1	0	0	0	1	0	0	0	0	0	0	0	0	0	1	1	0.25	0.0902894		0.25		-0.25	0.75	-0.25	-0.25	-0.25	-0.25	0.75	-0.25	0.75	-0.25	-0.25	-0.25	0.75	-0.25	-0.25	-0.25	-0.25	-0.25	-0.25
5.68094	6.89	1	0	0	0	0	0	0	0	0	0	0	0	1	0	1	0	0	0	0	2	0	0	0	2	0.291667	0.127393		0.291667		0.708333	-0.291667	-0.291667	-0.291667	-0.291667	-0.291667	-0.291667	-0.291667	-0.291667	-0.291667	-0.291667	-0.291667	0.708333	-0.291667	0.708333	-0.291667	-0.291667	-0.291667	-0.291667
5.78713	7.02	0	0	0	0	0	0	0	0	0	0	0	0	2	0	0	1	0	0	0	0	2	0	1	0	0.25	0.124091		0.25		-0.25	-0.25	-0.25	-0.25	-0.25	-0.25	-0.25	-0.25	-0.25	-0.25	-0.25	-0.25	1.75	-0.25	-0.25	0.75	-0.25	-0.25	-0.25
5.89331	7.15	0	1	0	0	0	0	0	0	0	0	0	0	1	0	0	1	0	0	0	1	0	0	1	0	0.208333	0.0846811		0.208333		-0.208333	0.791667	-0.208333	-0.208333	-0.208333	-0.208333	-0.208333	-0.208333	-0.208333	-0.208333	-0.208333	-0.208333	0.791667	-0.208333	-0.208333	0.791667	-0.208333	-0.208333	-0.208333
5.9995	7.28	0	1	0	0	0	0	0	0	0	0	0	0	0	0	0	0	0	0	0	0	0	0	1	0	0.0833333	0.0576303		0.0833333		-0.0833333	0.916667	-0.0833333	-0.0833333	-0.0833333	-0.0833333	-0.0833333	-0.0833333	-0.0833333	-0.0833333	-0.0833333	-0.0833333	-0.0833333	-0.0833333	-0.0833333	-0.0833333	-0.0833333	-0.0833333	-0.0833333
6.10569	7.41	1	0	0	0	0	0	0	0	0	0	0	0	0	0	0	1	0	0	0	1	0	0	1	0	0.166667	0.0777087		0.166667		0.833333	-0.166667	-0.166667	-0.166667	-0.166667	-0.166667	-0.166667	-0.166667	-0.166667	-0.166667	-0.166667	-0.166667	-0.166667	-0.166667	-0.166667	0.833333	-0.166667	-0.166667	-0.166667
6.21187	7.54	0	2	0	0	0	0	0	0	0	0	0	0	0	0	0	0	0	0	0	0	0	0	0	1	0.125	0.0915348		0.125		-0.125	1.875	-0.125	-0.125	-0.125	-0.125	-0.125	-0.125	-0.125	-0.125	-0.125	-0.125	-0.125	-0.125	-0.125	-0.125	-0.125	-0.125	-0.125
6.31806	7.67	0	0	0	0	0	0	0	0	0	0	0	0	3	0	1	0	0	0	0	0	0	0	0	0	0.166667	0.130032		0.166667		-0.166667	-0.166667	-0.166667	-0.166667	-0.166667	-0.166667	-0.166667	-0.166667	-0.166667	-0.166667	-0.166667	-0.166667	2.83333	-0.166667	0.833333	-0.166667	-0.166667	-0.166667	-0.166667
6.42424	7.8	0	1	0	0	0	0	1	0	0	0	0	1	1	0	0	0	0	0	0	0	1	0	0	0	0.208333	0.0846811		0.208333		-0.208333	0.791667	-0.208333	-0.208333	-0.208333	-0.208333	0.791667	-0.208333	-0.208333	-0.208333	-0.208333	0.791667	0.791667	-0.208333	-0.208333	-0.208333	-0.208333	-0.208333	-0.208333
6.53043	7.93	0	0	0	0	0	0	0	0	0	0	0	0	1	0	0	0	0	0	0	0	0	0	0	0	0.0416667	0.0416667		0.0416667		-0.0416667	-0.0416667	-0.0416667	-0.0416667	-0.0416667	-0.0416667	-0.0416667	-0.0416667	-0.0416667	-0.0416667	-0.0416667	-0.0416667	0.958333	-0.0416667	-0.0416667	-0.0416667	-0.0416667	-0.0416667	-0.0416667
6.63661	8.06	1	0	0	0	0	0	0	0	0	0	0	0	1	0	0	1	0	0	0	0	0	0	2	0	0.208333	0.103895		0.208333		0.791667	-0.208333	-0.208333	-0.208333	-0.208333	-0.208333	-0.208333	-0.208333	-0.208333	-0.208333	-0.208333	-0.208333	0.791667	-0.208333	-0.208333	0.791667	-0.208333	-0.208333	-0.208333
6.7428	8.19	0	0	0	0	0	0	0	0	0	0	0	0	0	0	0	0	0	0	0	0	0	0	0	0	0	0		0		0	0	0	0	0	0	0	0	0	0	0	0	0	0	0	0	0	0	0
6.84899	8.32	1	0	0	0	0	0	0	0	0	0	0	0	0	0	0	0	0	0	0	0	0	0	0	0	0.0416667	0.0416667		0.0416667		0.958333	-0.0416667	-0.0416667	-0.0416667	-0.0416667	-0.0416667	-0.0416667	-0.0416667	-0.0416667	-0.0416667	-0.0416667	-0.0416667	-0.0416667	-0.0416667	-0.0416667	-0.0416667	-0.0416667	-0.0416667	-0.0416667
6.95517	8.45	0	0	0	0	0	0	0	0	0	0	0	0	0	0	0	0	0	0	0	0	0	0	0	0	0	0		0		0	0	0	0	0	0	0	0	0	0	0	0	0	0	0	0	0	0	0
7.06136	8.58	0	0	0	0	0	0	0	0	0	0	0	0	1	0	0	0	0	0	0	0	0	0	0	0	0.0416667	0.0416667		0.0416667		-0.0416667	-0.0416667	-0.0416667	-0.0416667	-0.0416667	-0.0416667	-0.0416667	-0.0416667	-0.0416667	-0.0416667	-0.0416667	-0.0416667	0.958333	-0.0416667	-0.0416667	-0.0416667	-0.0416667	-0.0416667	-0.0416667
7.16754	8.71	1	1	0	0	0	0	0	0	0	0	0	0	0	0	0	0	0	0	0	0	0	0	1	0	0.125	0.0689597		0.125		0.875	0.875	-0.125	-0.125	-0.125	-0.125	-0.125	-0.125	-0.125	-0.125	-0.125	-0.125	-0.125	-0.125	-0.125	-0.125	-0.125	-0.125	-0.125
7.27373	8.84	0	0	0	0	0	0	0	0	0	0	0	0	0	0	0	0	0	0	0	0	0	0	0	0	0	0		0		0	0	0	0	0	0	0	0	0	0	0	0	0	0	0	0	0	0	0
7.37992	8.97	0	0	0	0	0	0	0	0	0	0	0	0	0	0	0	0	0	0	0	0	0	0	1	0	0.0416667	0.0416667		0.0416667		-0.0416667	-0.0416667	-0.0416667	-0.0416667	-0.0416667	-0.0416667	-0.0416667	-0.0416667	-0.0416667	-0.0416667	-0.0416667	-0.0416667	-0.0416667	-0.0416667	-0.0416667	-0.0416667	-0.0416667	-0.0416667	-0.0416667
7.4861	9.1	0	0	0	0	0	0	0	0	0	0	0	0	0	0	0	0	0	0	0	0	0	0	0	0	0	0		0		0	0	0	0	0	0	0	0	0	0	0	0	0	0	0	0	0	0	0
7.59229	9.23	1	0	0	0	0	0	0	0	0	0	0	0	0	0	0	0	0	0	0	0	0	0	0	0	0.0416667	0.0416667		0.0416667		0.958333	-0.0416667	-0.0416667	-0.0416667	-0.0416667	-0.0416667	-0.0416667	-0.0416667	-0.0416667	-0.0416667	-0.0416667	-0.0416667	-0.0416667	-0.0416667	-0.0416667	-0.0416667	-0.0416667	-0.0416667	-0.0416667
7.69847	9.36	0	1	0	0	0	0	0	0	0	0	0	0	0	0	0	0	0	0	0	0	0	0	0	0	0.0416667	0.0416667		0.0416667		-0.0416667	0.958333	-0.0416667	-0.0416667	-0.0416667	-0.0416667	-0.0416667	-0.0416667	-0.0416667	-0.0416667	-0.0416667	-0.0416667	-0.0416667	-0.0416667	-0.0416667	-0.0416667	-0.0416667	-0.0416667	-0.0416667
7.80466	9.49	0	0	0	0	0	0	0	0	0	0	0	0	0	0	0	0	0	0	0	0	0	0	1	0	0.0416667	0.0416667		0.0416667		-0.0416667	-0.0416667	-0.0416667	-0.0416667	-0.0416667	-0.0416667	-0.0416667	-0.0416667	-0.0416667	-0.0416667	-0.0416667	-0.0416667	-0.0416667	-0.0416667	-0.0416667	-0.0416667	-0.0416667	-0.0416667	-0.0416667
7.91084	9.62	0	0	0	0	0	0	0	0	0	0	0	0	0	0	0	0	0	0	0	0	0	0	0	0	0	0		0		0	0	0	0	0	0	0	0	0	0	0	0	0	0	0	0	0	0	0
8.01703	9.75	0	0	0	0	0	0	0	0	0	0	0	0	0	0	0	0	0	0	0	0	0	0	1	0	0.0416667	0.0416667		0.0416667		-0.0416667	-0.0416667	-0.0416667	-0.0416667	-0.0416667	-0.0416667	-0.0416667	-0.0416667	-0.0416667	-0.0416667	-0.0416667	-0.0416667	-0.0416667	-0.0416667	-0.0416667	-0.0416667	-0.0416667	-0.0416667	-0.0416667
8.12322	9.88	0	0	0	0	0	0	0	0	0	0	0	0	0	0	0	0	0	0	0	0	0	0	0	0	0	0		0		0	0	0	0	0	0	0	0	0	0	0	0	0	0	0	0	0	0	0
8.2294	10.01	0	0	0	0	0	0	0	0	0	0	0	0	0	0	0	0	0	0	0	0	0	0	1	0	0.0416667	0.0416667		0.0416667		-0.0416667	-0.0416667	-0.0416667	-0.0416667	-0.0416667	-0.0416667	-0.0416667	-0.0416667	-0.0416667	-0.0416667	-0.0416667	-0.0416667	-0.0416667	-0.0416667	-0.0416667	-0.0416667	-0.0416667	-0.0416667	-0.0416667
8.33559	10.14	0	0	0	0	0	0	0	0	0	0	0	0	0	0	0	0	0	0	0	0	0	0	0	0	0	0		0		0	0	0	0	0	0	0	0	0	0	0	0	0	0	0	0	0	0	0
8.44177	10.27	0	0	0	0	0	0	0	0	0	0	0	0	0	0	0	0	0	0	0	0	0	0	0	0	0	0		0		0	0	0	0	0	0	0	0	0	0	0	0	0	0	0	0	0	0	0
8.54796	10.4	0	0	0	0	0	0	0	0	0	0	0	0	0	0	0	0	0	0	0	0	0	0	0	0	0	0		0		0	0	0	0	0	0	0	0	0	0	0	0	0	0	0	0	0	0	0
8.65415	10.53	0	0	0	0	0	0	0	0	0	0	0	0	0	0	0	0	0	0	0	0	0	0	0	0	0	0		0		0	0	0	0	0	0	0	0	0	0	0	0	0	0	0	0	0	0	0
8.76033	10.66	0	0	0	0	0	0	0	0	0	0	0	0	0	0	0	0	0	0	0	0	0	0	0	0	0	0		0		0	0	0	0	0	0	0	0	0	0	0	0	0	0	0	0	0	0	0
8.86652	10.79	0	0	0	0	0	0	0	0	0	0	0	0	0	0	0	0	0	0	0	0	0	0	0	0	0	0		0		0	0	0	0	0	0	0	0	0	0	0	0	0	0	0	0	0	0	0
8.9727	10.92	0	1	0	0	0	0	0	0	0	0	0	0	0	0	0	0	0	0	0	0	0	0	0	0	0.0416667	0.0416667		0.0416667		-0.0416667	0.958333	-0.0416667	-0.0416667	-0.0416667	-0.0416667	-0.0416667	-0.0416667	-0.0416667	-0.0416667	-0.0416667	-0.0416667	-0.0416667	-0.0416667	-0.0416667	-0.0416667	-0.0416667	-0.0416667	-0.0416667
9.07889	11.05	0	0	0	0	0	0	0	0	0	0	0	0	0	0	0	0	0	0	0	0	0	0	0	0	0	0		0		0	0	0	0	0	0	0	0	0	0	0	0	0	0	0	0	0	0	0
9.18507	11.18	0	0	0	0	0	0	0	0	0	0	0	0	0	0	0	0	0	0	0	0	0	0	0	0	0	0		0		0	0	0	0	0	0	0	0	0	0	0	0	0	0	0	0	0	0	0
9.29126	11.31	0	0	0	0	0	0	0	0	0	0	0	0	0	0	0	0	0	0	0	0	0	0	0	0	0	0		0		0	0	0	0	0	0	0	0	0	0	0	0	0	0	0	0	0	0	0
9.39745	11.44	0	0	0	0	0	0	0	0	0	0	0	0	0	0	0	0	0	0	0	0	0	0	0	0	0	0		0		0	0	0	0	0	0	0	0	0	0	0	0	0	0	0	0	0	0	0
9.50363	11.57	0	0	0	0	0	0	0	0	0	0	0	0	0	0	0	0	0	0	0	0	0	0	0	0	0	0		0		0	0	0	0	0	0	0	0	0	0	0	0	0	0	0	0	0	0	0
9.60982	11.7	0	0	0	0	0	0	0	0	0	0	0	0	0	0	0	0	0	0	0	0	0	0	0	0	0	0		0		0	0	0	0	0	0	0	0	0	0	0	0	0	0	0	0	0	0	0
9.716	11.83	0	0	0	0	0	0	0	0	0	0	0	0	0	0	0	0	0	0	0	0	0	0	0	0	0	0		0		0	0	0	0	0	0	0	0	0	0	0	0	0	0	0	0	0	0	0
9.82219	11.96	0	0	0	0	0	0	0	0	0	0	0	0	0	0	0	0	0	0	0	0	0	0	0	0	0	0		0		0	0	0	0	0	0	0	0	0	0	0	0	0	0	0	0	0	0	0
9.92838	12.09	0	0	0	0	0	0	0	0	0	0	0	0	0	0	0	0	0	0	0	0	0	0	0	0	0	0		0		0	0	0	0	0	0	0	0	0	0	0	0	0	0	0	0	0	0	0
10.0346	12.22	0	0	0	0	0	0	0	0	0	0	0	0	0	0	0	0	0	0	0	0	0	0	0	0	0	0		0		0	0	0	0	0	0	0	0	0	0	0	0	0	0	0	0	0	0	0
10.1407	12.35	0	0	0	0	0	0	0	0	0	0	0	0	0	0	0	0	0	0	0	0	0	0	0	0	0	0		0		0	0	0	0	0	0	0	0	0	0	0	0	0	0	0	0	0	0	0
10.2469	12.48	0	0	0	0	0	0	0	0	0	0	0	0	0	0	0	0	0	0	0	0	0	0	0	0	0	0		0		0	0	0	0	0	0	0	0	0	0	0	0	0	0	0	0	0	0	0
10.3531	12.61	0	0	0	0	0	0	0	0	0	0	0	0	0	0	0	0	0	0	0	0	0	0	0	0	0	0		0		0	0	0	0	0	0	0	0	0	0	0	0	0	0	0	0	0	0	0
10.4593	12.74	0	0	0	0	0	0	0	0	0	0	0	0	0	0	0	0	0	0	0	0	0	0	0	0	0	0		0		0	0	0	0	0	0	0	0	0	0	0	0	0	0	0	0	0	0	0
10.5655	12.87	0	0	0	0	0	0	0	0	0	0	0	0	0	0	0	0	0	0	0	0	0	0	0	0	0	0		0		0	0	0	0	0	0	0	0	0	0	0	0	0	0	0	0	0	0	0
10.6717	13	0	0	0	0	0	0	0	0	0	0	0	0	0	0	0	0	0	0	0	0	0	0	0	0	0	0		0		0	0	0	0	0	0	0	0	0	0	0	0	0	0	0	0	0	0	0
10.7779	13.13	0	0	0	0	0	0	0	0	0	0	0	0	0	0	0	0	0	0	0	0	0	0	0	0	0	0		0		0	0	0	0	0	0	0	0	0	0	0	0	0	0	0	0	0	0	0
10.884	13.26	0	0	0	0	0	0	0	0	0	0	0	0	0	0	0	0	0	0	0	0	0	0	0	0	0	0		0		0	0	0	0	0	0	0	0	0	0	0	0	0	0	0	0	0	0	0
10.9902	13.39	0	0	0	0	0	0	0	0	0	0	0	0	0	0	0	0	0	0	0	0	0	0	0	0	0	0		0		0	0	0	0	0	0	0	0	0	0	0	0	0	0	0	0	0	0	0
11.0964	13.52	0	0	0	0	0	0	0	0	0	0	0	0	0	0	0	0	0	0	0	0	0	0	0	0	0	0		0		0	0	0	0	0	0	0	0	0	0	0	0	0	0	0	0	0	0	0
11.2026	13.65	0	0	0	0	0	0	0	0	0	0	0	0	0	0	0	0	0	0	0	0	0	0	0	0	0	0		0		0	0	0	0	0	0	0	0	0	0	0	0	0	0	0	0	0	0	0
11.3088	13.78	0	0	0	0	0	0	0	0	0	0	0	0	0	0	0	0	0	0	0	0	0	0	0	0	0	0		0		0	0	0	0	0	0	0	0	0	0	0	0	0	0	0	0	0	0	0
11.415	13.91	0	0	0	0	0	0	0	0	0	0	0	0	0	0	0	0	0	0	0	0	0	0	0	0	0	0		0		0	0	0	0	0	0	0	0	0	0	0	0	0	0	0	0	0	0	0
11.5212	14.04	0	0	0	0	0	0	0	0	0	0	0	0	0	0	0	0	0	0	0	0	0	0	0	0	0	0		0		0	0	0	0	0	0	0	0	0	0	0	0	0	0	0	0	0	0	0
11.6273	14.17	0	0	0	0	0	0	0	0	0	0	0	0	0	0	0	0	0	0	0	0	0	0	0	0	0	0		0		0	0	0	0	0	0	0	0	0	0	0	0	0	0	0	0	0	0	0
11.7335	14.3	0	0	0	0	0	0	0	0	0	0	0	0	0	0	0	0	0	0	0	0	0	0	0	0	0	0		0		0	0	0	0	0	0	0	0	0	0	0	0	0	0	0	0	0	0	0
11.8397	14.43	0	0	0	0	0	0	0	0	0	0	0	0	0	0	0	0	0	0	0	0	0	0	0	0	0	0		0		0	0	0	0	0	0	0	0	0	0	0	0	0	0	0	0	0	0	0
11.9459	14.56	0	0	0	0	0	0	0	0	0	0	0	0	0	0	0	0	0	0	0	0	0	0	0	0	0	0		0		0	0	0	0	0	0	0	0	0	0	0	0	0	0	0	0	0	0	0
12.0521	14.69	0	0	0	0	0	0	0	0	0	0	0	0	0	0	0	0	0	0	0	0	0	0	0	0	0	0		0		0	0	0	0	0	0	0	0	0	0	0	0	0	0	0	0	0	0	0
12.1583	14.82	0	0	0	0	0	0	0	0	0	0	0	0	0	0	0	0	0	0	0	0	0	0	0	0	0	0		0		0	0	0	0	0	0	0	0	0	0	0	0	0	0	0	0	0	0	0
12.2645	14.95	0	0	0	0	0	0	0	0	0	0	0	0	0	0	0	0	0	0	0	0	0	0	0	0	0	0		0		0	0	0	0	0	0	0	0	0	0	0	0	0	0	0	0	0	0	0
12.3706	15.08	0	0	0	0	0	0	0	0	0	0	0	0	0	0	0	0	0	0	0	0	0	0	0	0	0	0		0		0	0	0	0	0	0	0	0	0	0	0	0	0	0	0	0	0	0	0
12.4768	15.21	0	0	0	0	0	0	0	0	0	0	0	0	0	0	0	0	0	0	0	0	0	0	0	0	0	0		0		0	0	0	0	0	0	0	0	0	0	0	0	0	0	0	0	0	0	0
12.583	15.34	0	0	0	0	0	0	0	0	0	0	0	0	0	0	0	0	0	0	0	0	0	0	0	0	0	0		0		0	0	0	0	0	0	0	0	0	0	0	0	0	0	0	0	0	0	0
12.6892	15.47	0	0	0	0	0	0	0	0	0	0	0	0	0	0	0	0	0	0	0	0	0	0	0	0	0	0		0		0	0	0	0	0	0	0	0	0	0	0	0	0	0	0	0	0	0	0
12.7954	15.6	0	0	0	0	0	0	0	0	0	0	0	0	0	0	0	0	0	0	0	0	0	0	0	0	0	0		0		0	0	0	0	0	0	0	0	0	0	0	0	0	0	0	0	0	0	0
12.9016	15.73	0	0	0	0	0	0	0	0	0	0	0	0	0	0	0	0	0	0	0	0	0	0	0	0	0	0		0		0	0	0	0	0	0	0	0	0	0	0	0	0	0	0	0	0	0	0
13.0078	15.86	0	0	0	0	0	0	0	0	0	0	0	0	0	0	0	0	0	0	0	0	0	0	0	0	0	0		0		0	0	0	0	0	0	0	0	0	0	0	0	0	0	0	0	0	0	0
13.114	15.99	0	0	0	0	0	0	0	0	0	0	0	0	0	0	0	0	0	0	0	0	0	0	0	0	0	0		0		0	0	0	0	0	0	0	0	0	0	0	0	0	0	0	0	0	0	0
13.2201	16.12	0	0	0	0	0	0	0	0	0	0	0	0	0	0	0	0	0	0	0	0	0	0	0	0	0	0		0		0	0	0	0	0	0	0	0	0	0	0	0	0	0	0	0	0	0	0
13.3263	16.25	0	0	0	0	0	0	0	0	0	0	0	0	0	0	0	0	0	0	0	0	0	0	0	0	0	0		0		0	0	0	0	0	0	0	0	0	0	0	0	0	0	0	0	0	0	0
13.4325	16.38	0	0	0	0	0	0	0	0	0	0	0	0	0	0	0	0	0	0	0	0	0	0	0	0	0	0		0		0	0	0	0	0	0	0	0	0	0	0	0	0	0	0	0	0	0	0
13.5387	16.51	0	0	0	0	0	0	0	0	0	0	0	0	0	0	0	0	0	0	0	0	0	0	0	0	0	0		0		0	0	0	0	0	0	0	0	0	0	0	0	0	0	0	0	0	0	0
13.6449	16.64	0	0	0	0	0	0	0	0	0	0	0	0	0	0	0	0	0	0	0	0	0	0	0	0	0	0		0		0	0	0	0	0	0	0	0	0	0	0	0	0	0	0	0	0	0	0
13.7511	16.77	0	0	0	0	0	0	0	0	0	0	0	0	0	0	0	0	0	0	0	0	0	0	0	0	0	0		0		0	0	0	0	0	0	0	0	0	0	0	0	0	0	0	0	0	0	0
13.8573	16.9	0	0	0	0	0	0	0	0	0	0	0	0	0	0	0	0	0	0	0	0	0	0	0	0	0	0		0		0	0	0	0	0	0	0	0	0	0	0	0	0	0	0	0	0	0	0
13.9634	17.03	0	0	0	0	0	0	0	0	0	0	0	0	0	0	0	0	0	0	0	0	0	0	0	0	0	0		0		0	0	0	0	0	0	0	0	0	0	0	0	0	0	0	0	0	0	0
14.0696	17.16	0	0	0	0	0	0	0	0	0	0	0	0	0	0	0	0	0	0	0	0	0	0	0	0	0	0		0		0	0	0	0	0	0	0	0	0	0	0	0	0	0	0	0	0	0	0
14.1758	17.29	0	0	0	0	0	0	0	0	0	0	0	0	0	0	0	0	0	0	0	0	0	0	0	0	0	0		0		0	0	0	0	0	0	0	0	0	0	0	0	0	0	0	0	0	0	0
14.282	17.42	0	0	0	0	0	0	0	0	0	0	0	0	0	0	0	0	0	0	0	0	0	0	0	0	0	0		0		0	0	0	0	0	0	0	0	0	0	0	0	0	0	0	0	0	0	0
14.3882	17.55	0	0	0	0	0	0	0	0	0	0	0	0	0	0	0	0	0	0	0	0	0	0	0	0	0	0		0		0	0	0	0	0	0	0	0	0	0	0	0	0	0	0	0	0	0	0
14.4944	17.68	0	0	0	0	0	0	0	0	0	0	0	0	0	0	0	0	0	0	0	0	0	0	0	0	0	0		0		0	0	0	0	0	0	0	0	0	0	0	0	0	0	0	0	0	0	0
14.6006	17.81	0	0	0	0	0	0	0	0	0	0	0	0	0	0	0	0	0	0	0	0	0	0	0	0	0	0		0		0	0	0	0	0	0	0	0	0	0	0	0	0	0	0	0	0	0	0
14.7067	17.94	0	0	0	0	0	0	0	0	0	0	0	0	0	0	0	0	0	0	0	0	0	0	0	0	0	0		0		0	0	0	0	0	0	0	0	0	0	0	0	0	0	0	0	0	0	0
14.8129	18.07	0	0	0	0	0	0	0	0	0	0	0	0	0	0	0	0	0	0	0	0	0	0	0	0	0	0		0		0	0	0	0	0	0	0	0	0	0	0	0	0	0	0	0	0	0	0
14.9191	18.2	0	0	0	0	0	0	0	0	0	0	0	0	0	0	0	0	0	0	0	0	0	0	0	0	0	0		0		0	0	0	0	0	0	0	0	0	0	0	0	0	0	0	0	0	0	0
15.0253	18.33	0	0	0	0	0	0	0	0	0	0	0	0	0	0	0	0	0	0	0	0	0	0	0	0	0	0		0		0	0	0	0	0	0	0	0	0	0	0	0	0	0	0	0	0	0	0
15.1315	18.46	0	0	0	0	0	0	0	0	0	0	0	0	0	0	0	0	0	0	0	0	0	0	0	0	0	0		0		0	0	0	0	0	0	0	0	0	0	0	0	0	0	0	0	0	0	0
15.2377	18.59	0	0	0	0	0	0	0	0	0	0	0	0	0	0	0	0	0	0	0	0	0	0	0	0	0	0		0		0	0	0	0	0	0	0	0	0	0	0	0	0	0	0	0	0	0	0
15.3439	18.72	0	0	0	0	0	0	0	0	0	0	0	0	0	0	0	0	0	0	0	0	0	0	0	0	0	0		0		0	0	0	0	0	0	0	0	0	0	0	0	0	0	0	0	0	0	0
15.45	18.85	0	0	0	0	0	0	0	0	0	0	0	0	0	0	0	0	0	0	0	0	0	0	0	0	0	0		0		0	0	0	0	0	0	0	0	0	0	0	0	0	0	0	0	0	0	0
15.5562	18.98	0	0	0	0	0	0	0	0	0	0	0	0	0	0	0	0	0	0	0	0	0	0	0	0	0	0		0		0	0	0	0	0	0	0	0	0	0	0	0	0	0	0	0	0	0	0
15.6624	19.11	0	0	0	0	0	0	0	0	0	0	0	0	0	0	0	0	0	0	0	0	0	0	0	0	0	0		0		0	0	0	0	0	0	0	0	0	0	0	0	0	0	0	0	0	0	0
15.7686	19.24	0	0	0	0	0	0	0	0	0	0	0	0	0	0	0	0	0	0	0	0	0	0	0	0	0	0		0		0	0	0	0	0	0	0	0	0	0	0	0	0	0	0	0	0	0	0
15.8748	19.37	0	0	0	0	0	0	0	0	0	0	0	0	0	0	0	0	0	0	0	0	0	0	0	0	0	0		0		0	0	0	0	0	0	0	0	0	0	0	0	0	0	0	0	0	0	0
15.981	19.5	0	0	0	0	0	0	0	0	0	0	0	0	0	0	0	0	0	0	0	0	0	0	0	0	0	0		0		0	0	0	0	0	0	0	0	0	0	0	0	0	0	0	0	0	0	0
16.0872	19.63	0	0	0	0	0	0	0	0	0	0	0	0	0	0	0	0	0	0	0	0	0	0	0	0	0	0		0		0	0	0	0	0	0	0	0	0	0	0	0	0	0	0	0	0	0	0
16.1933	19.76	0	0	0	0	0	0	0	0	0	0	0	0	0	0	0	0	0	0	0	0	0	0	0	0	0	0		0		0	0	0	0	0	0	0	0	0	0	0	0	0	0	0	0	0	0	0
16.2995	19.89	0	0	0	0	0	0	0	0	0	0	0	0	0	0	0	0	0	0	0	0	0	0	0	0	0	0		0		0	0	0	0	0	0	0	0	0	0	0	0	0	0	0	0	0	0	0
16.4057	20.02	0	0	0	0	0	0	0	0	0	0	0	0	0	0	0	0	0	0	0	0	0	0	0	0	0	0		0		0	0	0	0	0	0	0	0	0	0	0	0	0	0	0	0	0	0	0
16.5119	20.15	0	0	0	0	0	0	0	0	0	0	0	0	0	0	0	0	0	0	0	0	0	0	0	0	0	0		0		0	0	0	0	0	0	0	0	0	0	0	0	0	0	0	0	0	0	0
16.6181	20.28	0	0	0	0	0	0	0	0	0	0	0	0	0	0	0	0	0	0	0	0	0	0	0	0	0	0		0		0	0	0	0	0	0	0	0	0	0	0	0	0	0	0	0	0	0	0
16.7243	20.41	0	0	0	0	0	0	0	0	0	0	0	0	0	0	0	0	0	0	0	0	0	0	0	0	0	0		0		0	0	0	0	0	0	0	0	0	0	0	0	0	0	0	0	0	0	0
16.8305	20.54	0	0	0	0	0	0	0	0	0	0	0	0	0	0	0	0	0	0	0	0	0	0	0	0	0	0		0		0	0	0	0	0	0	0	0	0	0	0	0	0	0	0	0	0	0	0
16.9366	20.67	0	0	0	0	0	0	0	0	0	0	0	0	0	0	0	0	0	0	0	0	0	0	0	0	0	0		0		0	0	0	0	0	0	0	0	0	0	0	0	0	0	0	0	0	0	0
17.0428	20.8	0	0	0	0	0	0	0	0	0	0	0	0	0	0	0	0	0	0	0	0	0	0	0	0	0	0		0		0	0	0	0	0	0	0	0	0	0	0	0	0	0	0	0	0	0	0
17.149	20.93	0	0	0	0	0	0	0	0	0	0	0	0	0	0	0	0	0	0	0	0	0	0	0	0	0	0		0		0	0	0	0	0	0	0	0	0	0	0	0	0	0	0	0	0	0	0
17.2552	21.06	0	0	0	0	0	0	0	0	0	0	0	0	0	0	0	0	0	0	0	0	0	0	0	0	0	0		0		0	0	0	0	0	0	0	0	0	0	0	0	0	0	0	0	0	0	0
17.3614	21.19	0	0	0	0	0	0	0	0	0	0	0	0	0	0	0	0	0	0	0	0	0	0	0	0	0	0		0		0	0	0	0	0	0	0	0	0	0	0	0	0	0	0	0	0	0	0
17.4676	21.32	0	0	0	0	0	0	0	0	0	0	0	0	0	0	0	0	0	0	0	0	0	0	0	0	0	0		0		0	0	0	0	0	0	0	0	0	0	0	0	0	0	0	0	0	0	0
17.5738	21.45	0	0	0	0	0	0	0	0	0	0	0	0	0	0	0	0	0	0	0	0	0	0	0	0	0	0		0		0	0	0	0	0	0	0	0	0	0	0	0	0	0	0	0	0	0	0
17.6799	21.58	0	0	0	0	0	0	0	0	0	0	0	0	0	0	0	0	0	0	0	0	0	0	0	0	0	0		0		0	0	0	0	0	0	0	0	0	0	0	0	0	0	0	0	0	0	0
17.7861	21.71	0	0	0	0	0	0	0	0	0	0	0	0	0	0	0	0	0	0	0	0	0	0	0	0	0	0		0		0	0	0	0	0	0	0	0	0	0	0	0	0	0	0	0	0	0	0
17.8923	21.84	0	0	0	0	0	0	0	0	0	0	0	0	0	0	0	0	0	0	0	0	0	0	0	0	0	0		0		0	0	0	0	0	0	0	0	0	0	0	0	0	0	0	0	0	0	0
17.9985	21.97	0	0	0	0	0	0	0	0	0	0	0	0	0	0	0	0	0	0	0	0	0	0	0	0	0	0		0		0	0	0	0	0	0	0	0	0	0	0	0	0	0	0	0	0	0	0
18.1047	22.1	0	0	0	0	0	0	0	0	0	0	0	0	0	0	0	0	0	0	0	0	0	0	0	0	0	0		0		0	0	0	0	0	0	0	0	0	0	0	0	0	0	0	0	0	0	0
18.2109	22.23	0	0	0	0	0	0	0	0	0	0	0	0	0	0	0	0	0	0	0	0	0	0	0	0	0	0		0		0	0	0	0	0	0	0	0	0	0	0	0	0	0	0	0	0	0	0
18.3171	22.36	0	0	0	0	0	0	0	0	0	0	0	0	0	0	0	0	0	0	0	0	0	0	0	0	0	0		0		0	0	0	0	0	0	0	0	0	0	0	0	0	0	0	0	0	0	0
18.4232	22.49	0	0	0	0	0	0	0	0	0	0	0	0	0	0	0	0	0	0	0	0	0	0	0	0	0	0		0		0	0	0	0	0	0	0	0	0	0	0	0	0	0	0	0	0	0	0
18.5294	22.62	0	0	0	0	0	0	0	0	0	0	0	0	0	0	0	0	0	0	0	0	0	0	0	0	0	0		0		0	0	0	0	0	0	0	0	0	0	0	0	0	0	0	0	0	0	0
18.6356	22.75	0	0	0	0	0	0	0	0	0	0	0	0	0	0	0	0	0	0	0	0	0	0	0	0	0	0		0		0	0	0	0	0	0	0	0	0	0	0	0	0	0	0	0	0	0	0
18.7418	22.88	0	0	0	0	0	0	0	0	0	0	0	0	0	0	0	0	0	0	0	0	0	0	0	0	0	0		0		0	0	0	0	0	0	0	0	0	0	0	0	0	0	0	0	0	0	0
18.848	23.01	0	0	0	0	0	0	0	0	0	0	0	0	0	0	0	0	0	0	0	0	0	0	0	0	0	0		0		0	0	0	0	0	0	0	0	0	0	0	0	0	0	0	0	0	0	0
18.9542	23.14	0	0	0	0	0	0	0	0	0	0	0	0	0	0	0	0	0	0	0	0	0	0	0	0	0	0		0		0	0	0	0	0	0	0	0	0	0	0	0	0	0	0	0	0	0	0
19.0604	23.27	0	0	0	0	0	0	0	0	0	0	0	0	0	0	0	0	0	0	0	0	0	0	0	0	0	0		0		0	0	0	0	0	0	0	0	0	0	0	0	0	0	0	0	0	0	0
19.1665	23.4	0	0	0	0	0	0	0	0	0	0	0	0	0	0	0	0	0	0	0	0	0	0	0	0	0	0		0		0	0	0	0	0	0	0	0	0	0	0	0	0	0	0	0	0	0	0
19.2727	23.53	0	0	0	0	0	0	0	0	0	0	0	0	0	0	0	0	0	0	0	0	0	0	0	0	0	0		0		0	0	0	0	0	0	0	0	0	0	0	0	0	0	0	0	0	0	0
19.3789	23.66	0	0	0	0	0	0	0	0	0	0	0	0	0	0	0	0	0	0	0	0	0	0	0	0	0	0		0		0	0	0	0	0	0	0	0	0	0	0	0	0	0	0	0	0	0	0
19.4851	23.79	0	0	0	0	0	0	0	0	0	0	0	0	0	0	0	0	0	0	0	0	0	0	0	0	0	0		0		0	0	0	0	0	0	0	0	0	0	0	0	0	0	0	0	0	0	0
19.5913	23.92	0	0	0	0	0	0	0	0	0	0	0	0	0	0	0	0	0	0	0	0	0	0	0	0	0	0		0		0	0	0	0	0	0	0	0	0	0	0	0	0	0	0	0	0	0	0
19.6975	24.05	0	0	0	0	0	0	0	0	0	0	0	0	0	0	0	0	0	0	0	0	0	0	0	0	0	0		0		0	0	0	0	0	0	0	0	0	0	0	0	0	0	0	0	0	0	0
19.8037	24.18	0	0	0	0	0	0	0	0	0	0	0	0	0	0	0	0	0	0	0	0	0	0	0	0	0	0		0		0	0	0	0	0	0	0	0	0	0	0	0	0	0	0	0	0	0	0
19.9098	24.31	0	0	0	0	0	0	0	0	0	0	0	0	0	0	0	0	0	0	0	0	0	0	0	0	0	0		0		0	0	0	0	0	0	0	0	0	0	0	0	0	0	0	0	0	0	0
20.016	24.44	0	0	0	0	0	0	0	0	0	0	0	0	0	0	0	0	0	0	0	0	0	0	0	0	0	0		0		0	0	0	0	0	0	0	0	0	0	0	0	0	0	0	0	0	0	0
20.1222	24.57	0	0	0	0	0	0	0	0	0	0	0	0	0	0	0	0	0	0	0	0	0	0	0	0	0	0		0		0	0	0	0	0	0	0	0	0	0	0	0	0	0	0	0	0	0	0
20.2284	24.7	0	0	0	0	0	0	0	0	0	0	0	0	0	0	0	0	0	0	0	0	0	0	0	0	0	0		0		0	0	0	0	0	0	0	0	0	0	0	0	0	0	0	0	0	0	0
20.3346	24.83	0	0	0	0	0	0	0	0	0	0	0	0	0	0	0	0	0	0	0	0	0	0	0	0	0	0		0		0	0	0	0	0	0	0	0	0	0	0	0	0	0	0	0	0	0	0
20.4408	24.96	0	0	0	0	0	0	0	0	0	0	0	0	0	0	0	0	0	0	0	0	0	0	0	0	0	0		0		0	0	0	0	0	0	0	0	0	0	0	0	0	0	0	0	0	0	0
20.547	25.09	0	0	0	0	0	0	0	0	0	0	0	0	0	0	0	0	0	0	0	0	0	0	0	0	0	0		0		0	0	0	0	0	0	0	0	0	0	0	0	0	0	0	0	0	0	0
20.6531	25.22	0	0	0	0	0	0	0	0	0	0	0	0	0	0	0	0	0	0	0	0	0	0	0	0	0	0		0		0	0	0	0	0	0	0	0	0	0	0	0	0	0	0	0	0	0	0
20.7593	25.35	0	0	0	0	0	0	0	0	0	0	0	0	0	0	0	0	0	0	0	0	0	0	0	0	0	0		0		0	0	0	0	0	0	0	0	0	0	0	0	0	0	0	0	0	0	0
20.8655	25.48	0	0	0	0	0	0	0	0	0	0	0	0	0	0	0	0	0	0	0	0	0	0	0	0	0	0		0		0	0	0	0	0	0	0	0	0	0	0	0	0	0	0	0	0	0	0
20.9717	25.61	0	0	0	0	0	0	0	0	0	0	0	0	0	0	0	0	0	0	0	0	0	0	0	0	0	0		0		0	0	0	0	0	0	0	0	0	0	0	0	0	0	0	0	0	0	0
21.0779	25.74	0	0	0	0	0	0	0	0	0	0	0	0	0	0	0	0	0	0	0	0	0	0	0	0	0	0		0		0	0	0	0	0	0	0	0	0	0	0	0	0	0	0	0	0	0	0
21.1841	25.87	0	0	0	0	0	0	0	0	0	0	0	0	0	0	0	0	0	0	0	0	0	0	0	0	0	0		0		0	0	0	0	0	0	0	0	0	0	0	0	0	0	0	0	0	0	0
21.2903	26	0	0	0	0	0	0	0	0	0	0	0	0	0	0	0	0	0	0	0	0	0	0	0	0	0	0		0		0	0	0	0	0	0	0	0	0	0	0	0	0	0	0	0	0	0	0
21.3964	26.13	0	0	0	0	0	0	0	0	0	0	0	0	0	0	0	0	0	0	0	0	0	0	0	0	0	0		0		0	0	0	0	0	0	0	0	0	0	0	0	0	0	0	0	0	0	0
21.5026	26.26	0	0	0	0	0	0	0	0	0	0	0	0	0	0	0	0	0	0	0	0	0	0	0	0	0	0		0		0	0	0	0	0	0	0	0	0	0	0	0	0	0	0	0	0	0	0
21.6088	26.39	0	0	0	0	0	0	0	0	0	0	0	0	0	0	0	0	0	0	0	0	0	0	0	0	0	0		0		0	0	0	0	0	0	0	0	0	0	0	0	0	0	0	0	0	0	0
21.715	26.52	0	0	0	0	0	0	0	0	0	0	0	0	0	0	0	0	0	0	0	0	0	0	0	0	0	0		0		0	0	0	0	0	0	0	0	0	0	0	0	0	0	0	0	0	0	0
21.8212	26.65	0	0	0	0	0	0	0	0	0	0	0	0	0	0	0	0	0	0	0	0	0	0	0	0	0	0		0		0	0	0	0	0	0	0	0	0	0	0	0	0	0	0	0	0	0	0
21.9274	26.78	0	0	0	0	0	0	0	0	0	0	0	0	0	0	0	0	0	0	0	0	0	0	0	0	0	0		0		0	0	0	0	0	0	0	0	0	0	0	0	0	0	0	0	0	0	0
22.0336	26.91	0	0	0	0	0	0	0	0	0	0	0	0	0	0	0	0	0	0	0	0	0	0	0	0	0	0		0		0	0	0	0	0	0	0	0	0	0	0	0	0	0	0	0	0	0	0
22.1397	27.04	0	0	0	0	0	0	0	0	0	0	0	0	0	0	0	0	0	0	0	0	0	0	0	0	0	0		0		0	0	0	0	0	0	0	0	0	0	0	0	0	0	0	0	0	0	0
22.2459	27.17	0	0	0	0	0	0	0	0	0	0	0	0	0	0	0	0	0	0	0	0	0	0	0	0	0	0		0		0	0	0	0	0	0	0	0	0	0	0	0	0	0	0	0	0	0	0
22.3521	27.3	0	0	0	0	0	0	0	0	0	0	0	0	0	0	0	0	0	0	0	0	0	0	0	0	0	0		0		0	0	0	0	0	0	0	0	0	0	0	0	0	0	0	0	0	0	0
22.4583	27.43	0	0	0	0	0	0	0	0	0	0	0	0	0	0	0	0	0	0	0	0	0	0	0	0	0	0		0		0	0	0	0	0	0	0	0	0	0	0	0	0	0	0	0	0	0	0
22.5645	27.56	0	0	0	0	0	0	0	0	0	0	0	0	0	0	0	0	0	0	0	0	0	0	0	0	0	0		0		0	0	0	0	0	0	0	0	0	0	0	0	0	0	0	0	0	0	0
22.6707	27.69	0	0	0	0	0	0	0	0	0	0	0	0	0	0	0	0	0	0	0	0	0	0	0	0	0	0		0		0	0	0	0	0	0	0	0	0	0	0	0	0	0	0	0	0	0	0
22.7769	27.82	0	0	0	0	0	0	0	0	0	0	0	0	0	0	0	0	0	0	0	0	0	0	0	0	0	0		0		0	0	0	0	0	0	0	0	0	0	0	0	0	0	0	0	0	0	0
22.883	27.95	0	0	0	0	0	0	0	0	0	0	0	0	0	0	0	0	0	0	0	0	0	0	0	0	0	0		0		0	0	0	0	0	0	0	0	0	0	0	0	0	0	0	0	0	0	0
22.9892	28.08	0	0	0	0	0	0	0	0	0	0	0	0	0	0	0	0	0	0	0	0	0	0	0	0	0	0		0		0	0	0	0	0	0	0	0	0	0	0	0	0	0	0	0	0	0	0
23.0954	28.21	0	0	0	0	0	0	0	0	0	0	0	0	0	0	0	0	0	0	0	0	0	0	0	0	0	0		0		0	0	0	0	0	0	0	0	0	0	0	0	0	0	0	0	0	0	0
23.2016	28.34	0	0	0	0	0	0	0	0	0	0	0	0	0	0	0	0	0	0	0	0	0	0	0	0	0	0		0		0	0	0	0	0	0	0	0	0	0	0	0	0	0	0	0	0	0	0
23.3078	28.47	0	0	0	0	0	0	0	0	0	0	0	0	0	0	0	0	0	0	0	0	0	0	0	0	0	0		0		0	0	0	0	0	0	0	0	0	0	0	0	0	0	0	0	0	0	0
23.414	28.6	0	0	0	0	0	0	0	0	0	0	0	0	0	0	0	0	0	0	0	0	0	0	0	0	0	0		0		0	0	0	0	0	0	0	0	0	0	0	0	0	0	0	0	0	0	0
23.5202	28.73	0	0	0	0	0	0	0	0	0	0	0	0	0	0	0	0	0	0	0	0	0	0	0	0	0	0		0		0	0	0	0	0	0	0	0	0	0	0	0	0	0	0	0	0	0	0
23.6263	28.86	0	0	0	0	0	0	0	0	0	0	0	0	0	0	0	0	0	0	0	0	0	0	0	0	0	0		0		0	0	0	0	0	0	0	0	0	0	0	0	0	0	0	0	0	0	0
23.7325	28.99	0	0	0	0	0	0	0	0	0	0	0	0	0	0	0	0	0	0	0	0	0	0	0	0	0	0		0		0	0	0	0	0	0	0	0	0	0	0	0	0	0	0	0	0	0	0
23.8387	29.12	0	0	0	0	0	0	0	0	0	0	0	0	0	0	0	0	0	0	0	0	0	0	0	0	0	0		0		0	0	0	0	0	0	0	0	0	0	0	0	0	0	0	0	0	0	0
23.9449	29.25	0	0	0	0	0	0	0	0	0	0	0	0	0	0	0	0	0	0	0	0	0	0	0	0	0	0		0		0	0	0	0	0	0	0	0	0	0	0	0	0	0	0	0	0	0	0
24.0511	29.38	0	0	0	0	0	0	0	0	0	0	0	0	0	0	0	0	0	0	0	0	0	0	0	0	0	0		0		0	0	0	0	0	0	0	0	0	0	0	0	0	0	0	0	0	0	0
24.1573	29.51	0	0	0	0	0	0	0	0	0	0	0	0	0	0	0	0	0	0	0	0	0	0	0	0	0	0		0		0	0	0	0	0	0	0	0	0	0	0	0	0	0	0	0	0	0	0
24.2635	29.64	0	0	0	0	0	0	0	0	0	0	0	0	0	0	0	0	0	0	0	0	0	0	0	0	0	0		0		0	0	0	0	0	0	0	0	0	0	0	0	0	0	0	0	0	0	0
24.3696	29.77	0	0	0	0	0	0	0	0	0	0	0	0	0	0	0	0	0	0	0	0	0	0	0	0	0	0		0		0	0	0	0	0	0	0	0	0	0	0	0	0	0	0	0	0	0	0
24.4758	29.9	0	0	0	0	0	0	0	0	0	0	0	0	0	0	0	0	0	0	0	0	0	0	0	0	0	0		0		0	0	0	0	0	0	0	0	0	0	0	0	0	0	0	0	0	0	0
24.582	30.03	0	0	0	0	0	0	0	0	0	0	0	0	0	0	0	0	0	0	0	0	0	0	0	0	0	0		0		0	0	0	0	0	0	0	0	0	0	0	0	0	0	0	0	0	0	0
24.6882	30.16	0	0	0	0	0	0	0	0	0	0	0	0	0	0	0	0	0	0	0	0	0	0	0	0	0	0		0		0	0	0	0	0	0	0	0	0	0	0	0	0	0	0	0	0	0	0
	30.29	0	0	0	0	0	0	0	0	0	0	0	0	0	0	0	0	0	0	0	0	0	0	0	0						0	0	0	0	0	0	0	0	0	0	0	0	0	0	0	0	0	0	0
[truncated: 7 more columns]
