# Supplementary material for: Circadian oscillation in primary cilium length by clock genes regulates fibroblast cell migration
Source: EMBO Rep. 2023 Nov 16;24(12):e56870. doi: 10.15252/embr.202356870 (PMC10702818; doi:10.15252/embr.202356870)
Supplement: Supplementary file 11 — Source Data for Figure 4 [file EMBR-24-e56870-s012.zip › Figure 4/4D/230331 DEX+SR-2.xlsx]

## Sheet: Sheet1
X	192300	Y	53700												X	258900	Y	35100												X	243300	Y	109500												X	207600	Y	108600
	Area	Mean			XM	YM										Area	Mean			XM	YM										Area	Mean			XM	YM										Area	Mean
1	120000	255	255	255	192800	47450	192600	47200	400	500	3.06e+07	3060			1	520000	255	255	255	262279	32175	261800	31900	1000	600	1.326e+08	13260			1	220000	255	255	255	236891	101332	236600	101100	600	500	5.61e+07	5610			1	40000	255	255	255
2	120000	255	255	255	186800	47600	186600	47400	400	400	3.06e+07	3060			2	40000	255	255	255	260225	32150	260100	32000	200	300	1.02e+07	1020			2	50000	255	255	255	237950	102550	237800	102400	300	300	1.275e+07	1275			2	430000	255	255	255
3	100000	255	255	255	188800	47730	188600	47600	400	300	2.55e+07	2550			3	240000	255	255	255	260042	32770.8	259700	32500	700	500	6.12e+07	6120			3	440000	255	255	255	238025	103357	237400	103000	1200	700	1.122e+08	11220			3	270000	255	255	255
4	270000	255	255	255	190213	48601.9	189800	48400	800	400	6.885e+07	6885			4	350000	255	255	255	260919	32990	260500	32700	800	600	8.925e+07	8925			4	170000	255	255	255	240450	104550	240100	104400	700	300	4.335e+07	4335			4	270000	255	255	255
5	1.51e+06	255	255	255	189773	50438.7	188600	49300	2200	2200	3.8505e+08	38505			5	470000	255	255	255	261769	33569.2	261400	33000	700	1100	1.1985e+08	11985			5	80000	255	255	255	243000	104550	242800	104400	400	300	2.04e+07	2040			5	50000	255	255	255
6	250000	255	255	255	186566	49898	186200	49600	700	600	6.375e+07	6375			6	10000	255	255	255	263350	33250	263300	33200	100	100	2.55e+06	255			6	20000	255	255	255	241400	104550	241300	104500	200	100	5.1e+06	510			6	100000	255	255	255
7	50000	255	255	255	191930	49810	191800	49700	300	200	1.275e+07	1275			7	430000	255	255	255	263059	33919.8	262600	33600	900	700	1.0965e+08	10965			7	380000	255	255	255	239318	105421	238900	105100	800	700	9.69e+07	9690			7	60000	255	255	255
8	120000	255	255	255	188183	50350	187900	50100	500	500	3.06e+07	3060			8	20000	255	255	255	256950	34000	256900	33900	100	200	5.1e+06	510			8	50000	255	255	255	242770	105410	242600	105300	300	200	1.275e+07	1275			8	330000	255	255	255
9	180000	255	255	255	191300	50372.2	191100	50100	400	500	4.59e+07	4590			9	100000	255	255	255	259820	34170	259600	34000	400	300	2.55e+07	2550			9	10000	255	255	255	243650	106350	243600	106300	100	100	2.55e+06	255			9	350000	255	255	255
10	50000	255	255	255	185930	50910	185800	50800	300	200	1.275e+07	1275			10	20000	255	255	255	264300	34050	264200	34000	200	100	5.1e+06	510			10	410000	255	255	255	240952	106735	240500	106400	900	700	1.0455e+08	10455			10	290000	255	255	255
11	300000	255	255	255	195170	51270	194700	50900	800	600	7.65e+07	7650			11	700000	255	255	255	261504	35297.1	261000	34300	1100	2100	1.785e+08	17850			11	500000	255	255	255	240614	107836	240200	107100	900	1300	1.275e+08	12750			11	900000	255	255	255
12	280000	255	255	255	192600	51350	192300	51100	600	500	7.14e+07	7140			12	140000	255	255	255	255114	34771.4	254900	34500	400	500	3.57e+07	3570			12	20000	255	255	255	241300	107250	241200	107200	200	100	5.1e+06	510			12	20000	255	255	255
13	80000	255	255	255	196975	51375	196800	51200	400	300	2.04e+07	2040			13	1.14e+06	255	255	255	257649	35977.2	256700	34500	2100	3100	2.907e+08	29070			13	160000	255	255	255	242325	107588	242100	107400	500	400	4.08e+07	4080			13	30000	255	255	255
14	150000	255	255	255	186457	51490	186200	51300	500	400	3.825e+07	3825			14	30000	255	255	255	259150	34650	259000	34600	300	100	7.65e+06	765			14	190000	255	255	255	243850	107971	243600	107700	500	500	4.845e+07	4845			14	90000	255	255	255
15	1.15e+06	255	255	255	190945	52809.1	190200	51400	2200	2900	2.9325e+08	29325			15	10000	255	255	255	259650	34650	259600	34600	100	100	2.55e+06	255			15	350000	255	255	255	242764	108344	242200	108100	1200	600	8.925e+07	8925			15	1e+06	255	255	255
16	70000	255	255	255	187950	51821.4	187800	51700	300	300	1.785e+07	1785			16	50000	255	255	255	260410	34790	260200	34700	400	200	1.275e+07	1275			16	320000	255	255	255	241031	108688	240400	108300	1200	800	8.16e+07	8160			16	20000	255	255	255
17	40000	255	255	255	188600	51800	188500	51700	200	200	1.02e+07	1020			17	240000	255	255	255	262942	35391.7	262500	35200	800	400	6.12e+07	6120			17	730000	255	255	255	244525	109629	243800	108400	1200	2400	1.8615e+08	18615			17	910000	255	255	255
18	360000	255	255	255	189253	52216.7	188900	51900	700	700	9.18e+07	9180			18	360000	255	255	255	256175	35808.3	255800	35500	700	700	9.18e+07	9180			18	50000	255	255	255	247770	108490	247600	108400	300	200	1.275e+07	1275			18	230000	255	255	255
19	160000	255	255	255	188088	52325	187800	52100	600	400	4.08e+07	4080			19	20000	255	255	255	260650	36500	260600	36400	100	200	5.1e+06	510			19	600000	255	255	255	245632	109088	245100	108500	1100	1100	1.53e+08	15300			19	120000	255	255	255
20	150000	255	255	255	186043	52390	185800	52200	500	400	3.825e+07	3825			20	100000	255	255	255	263740	36630	263500	36500	500	300	2.55e+07	2550			20	710000	255	255	255	239970	109263	239300	108600	1400	1200	1.8105e+08	18105			20	100000	255	255	255
21	210000	255	255	255	192874	52583.3	192500	52300	800	600	5.355e+07	5355			21	40000	255	255	255	260475	36900	260400	36700	200	400	1.02e+07	1020			21	210000	255	255	255	241917	109207	241700	108900	500	700	5.355e+07	5355			21	10000	255	255	255
22	220000	255	255	255	187314	53181.8	187000	52900	600	500	5.61e+07	5610			22	570000	255	255	255	261817	37806.1	261300	37000	1100	1400	1.4535e+08	14535			22	430000	255	255	255	241510	110464	241200	109900	700	1100	1.0965e+08	10965			22	110000	255	255	255
23	150000	255	255	255	186330	53230	186100	53000	500	400	3.825e+07	3825			23	200000	255	255	255	258960	37690	258600	37400	700	600	5.1e+07	5100			23	10000	255	255	255	242050	111050	242000	111000	100	100	2.55e+06	255			23	180000	255	255	255
24	330000	255	255	255	193562	53331.8	193200	53000	700	800	8.415e+07	8415			24	260000	255	255	255	260219	37730.8	259600	37500	1100	400	6.63e+07	6630			24	230000	255	255	255	243824	111302	243600	111000	500	600	5.865e+07	5865			24	80000	255	255	255
25	10000	255	255	255	192950	53150	192900	53100	100	100	2.55e+06	255			25	70000	255	255	255	257807	38121.4	257700	37900	200	400	1.785e+07	1785			25	680000	251.25	0	255	244998	111416	244500	111000	1000	900	1.7085e+08	17085			25	20000	255	255	255
26	260000	255	255	255	189423	53484.6	189100	53200	700	500	6.63e+07	6630			26	70000	255	255	255	260150	38378.6	260000	38200	300	300	1.785e+07	1785			26	290000	255	255	255	247329	111747	247000	111500	700	500	7.395e+07	7395			26	130000	255	255	255
27	120000	255	255	255	193225	54091.7	192900	53900	600	400	3.06e+07	3060			27	460000	255	255	255	259243	38650	258700	38400	1100	600	1.173e+08	11730			27	780000	255	255	255	241545	112304	241100	111600	1000	1300	1.989e+08	19890			27	60000	255	255	255
28	10000	255	255	255	191750	54150	191700	54100	100	100	2.55e+06	255			28	60000	255	255	255	260783	38716.7	260600	38600	300	300	1.53e+07	1530			28	540000	255	255	255	243202	112439	242500	111900	1300	900	1.377e+08	13770			28	40000	255	255	255
29	380000	255	255	255	188071	54636.8	187800	54200	600	800	9.69e+07	9690			29	390000	255	255	255	257714	39062.8	257300	38700	800	700	9.945e+07	9945			29	10000	255	255	255	242050	112050	242000	112000	100	100	2.55e+06	255			29	90000	255	255	255
30	210000	255	255	255	192336	54350	191900	54200	900	300	5.355e+07	5355			30	100000	255	255	255	253330	38950	253100	38800	400	300	2.55e+07	2550			30	310000	255	255	255	245734	112724	245300	112300	800	800	7.905e+07	7905			30	80000	255	255	255
31	70000	255	255	255	190079	54450	189900	54300	300	300	1.785e+07	1785			31	70000	255	255	255	260950	39421.4	260800	39300	300	300	1.785e+07	1785			31	20000	255	255	255	244900	112650	244800	112600	200	100	5.1e+06	510			31	150000	255	255	255
32	40000	255	255	255	188900	54500	188800	54400	200	200	1.02e+07	1020			32	180000	255	255	255	257383	39988.9	257000	39700	700	500	4.59e+07	4590			32	100000	255	255	255	244290	112900	244100	112700	400	400	2.55e+07	2550			32	30000	255	255	255
33	60000	255	255	255	194533	54533.3	194400	54400	300	300	1.53e+07	1530			33	100000	255	255	255	259940	39830	259700	39700	500	300	2.55e+07	2550			33	80000	255	255	255	241025	113175	240900	113000	300	400	2.04e+07	2040			33	110000	255	255	255
34	90000	255	255	255	184739	54738.9	184600	54500	300	400	2.295e+07	2295			34	70000	255	255	255	258893	40035.7	258700	39900	400	300	1.785e+07	1785			34	60000	255	255	255	246550	113200	246400	113100	300	200	1.53e+07	1530			34	610000	255	255	255
35	220000	255	255	255	190241	54940.9	190000	54700	500	500	5.61e+07	5610			35	90000	255	255	255	258261	40283.3	258100	40100	300	400	2.295e+07	2295			35	850000	255	255	255	243122	113779	242200	113300	1600	1000	2.1675e+08	21675			35	70000	255	255	255
36	530000	255	255	255	193161	55087.7	192300	54700	1500	900	1.3515e+08	13515			36	290000	255	255	255	261305	40532.8	261000	40200	600	700	7.395e+07	7395			36	110000	255	255	255	244195	113477	243900	113300	500	300	2.805e+07	2805			36	750000	255	255	255
37	120000	255	255	255	191167	55358.3	190900	55200	500	300	3.06e+07	3060			37	270000	255	255	255	260350	40579.6	260000	40300	700	500	6.885e+07	6885			37	130000	255	255	255	245350	113596	245100	113400	500	400	3.315e+07	3315			37	280000	255	255	255
38	780000	255	255	255	193765	55912.8	192800	55400	1900	1100	1.989e+08	19890			38	520000	255	255	255	257479	40892.3	256700	40500	1400	800	1.326e+08	13260			38	20000	255	255	255	241700	113550	241600	113500	200	100	5.1e+06	510			38	350000	255	255	255
39	260000	255	255	255	189250	56046.2	188900	55800	700	500	6.63e+07	6630			39	160000	255	255	255	256344	41018.8	256100	40800	500	400	4.08e+07	4080			39	30000	255	255	255	246050	113750	245900	113700	300	100	7.65e+06	765			39	190000	255	255	255
40	160000	255	255	255	192150	56000	191900	55800	500	400	4.08e+07	4080			40	20000	255	255	255	258550	41400	258500	41300	100	200	5.1e+06	510			40	200000	255	255	255	244380	114400	244100	114200	600	400	5.1e+07	5100			40	390000	255	255	255
41	290000	255	255	255	190840	56163.8	190500	55900	700	500	7.395e+07	7395			41	110000	255	255	255	259105	41813.6	258900	41600	400	400	2.805e+07	2805			41	230000	255	255	255	242454	114589	242200	114300	500	600	5.865e+07	5865			41	330000	255	255	255
42	40000	255	255	255	195100	56300	195000	56200	200	200	1.02e+07	1020			42	160000	255	255	255	258244	41918.8	258000	41700	500	400	4.08e+07	4080			42	1.3e+06	255	255	255	241337	115730	240700	114800	1300	1800	3.315e+08	33150			42	10000	255	255	255
43	220000	255	255	255	195186	56718.2	194900	56500	600	500	5.61e+07	5610			43	60000	255	255	255	259267	42533.3	259100	42400	300	300	1.53e+07	1530			43	60000	255	255	255	243200	115350	243100	115200	200	300	1.53e+07	1530			43	330000	255	255	255
44	170000	255	255	255	189538	56908.8	189300	56700	500	400	4.335e+07	4335			44	90000	255	255	255	261106	43161.1	260900	43000	400	300	2.295e+07	2295			44	150000	255	255	255	244397	115563	244100	115400	600	400	3.825e+07	3825			44	280000	255	255	255
45	90000	255	255	255	193683	57161.1	193500	57000	400	300	2.295e+07	2295			45	60000	255	255	255	257533	43366.7	257400	43200	300	300	1.53e+07	1530			45	520000	255	255	255	244475	116238	243800	116000	1300	600	1.326e+08	13260			45	90000	255	255	255
46	230000	255	255	255	191672	57389.1	191400	57100	600	500	5.865e+07	5865			46	10000	255	255	255	255350	43450	255300	43400	100	100	2.55e+06	255			46	70000	255	255	255	243150	116679	243000	116500	300	300	1.785e+07	1785			46	170000	255	255	255
47	120000	255	255	255	194700	57450	194500	57300	400	300	3.06e+07	3060			47	160000	255	255	255	259100	43650	258900	43400	400	500	4.08e+07	4080			47	50000	255	255	255	241870	117610	241700	117500	300	200	1.275e+07	1275			47	280000	255	255	255
48	140000	255	255	255	193164	57957.1	192900	57800	500	300	3.57e+07	3570			48	120000	255	255	255	256342	43725	256100	43600	500	300	3.06e+07	3060			48	10000	255	255	255	242950	117750	242900	117700	100	100	2.55e+06	255			48	960000	255	255	255
49	230000	255	255	255	192072	58180.4	191800	57900	500	600	5.865e+07	5865			49	140000	255	255	255	256929	44100	256700	43800	400	600	3.57e+07	3570			49	20000	255	255	255	242400	118050	242300	118000	200	100	5.1e+06	510			49	80000	255	255	255
50	80000	255	255	255	194200	58300	194000	58200	400	200	2.04e+07	2040			50	320000	255	255	255	258356	44503.1	258000	44200	800	700	8.16e+07	8160																		50	160000	255	255	255
51	130000	255	255	255	196288	58488.5	196100	58300	400	400	3.315e+07	3315			51	440000	255	255	255	253664	44936.4	253300	44300	700	1400	1.122e+08	11220																		51	150000	255	255	255
52	130000	255	255	255	197088	58765.4	196900	58500	400	500	3.315e+07	3315			52	310000	255	255	255	254834	44914.5	254400	44700	900	500	7.905e+07	7905																		52	240000	255	255	255
53	170000	255	255	255	195626	58979.4	195300	58800	600	400	4.335e+07	4335			53	40000	255	255	255	256200	45300	256100	45200	200	200	1.02e+07	1020																		53	300000	255	255	255
54	20000	255	255	255	192450	59200	192400	59100	100	200	5.1e+06	510			54	30000	255	255	255	257783	45516.7	257700	45400	200	200	7.65e+06	765																		54	210000	255	255	255
55	50000	255	255	255	192870	59610	192700	59500	300	200	1.275e+07	1275			55	20000	255	255	255	251600	45850	251500	45800	200	100	5.1e+06	510																		55	690000	255	255	255
56	10000	255	255	255	193650	60950	193600	60900	100	100	2.55e+06	255																																	56	270000	255	255	255
57	270000	255	255	255	196450	61450	196200	61100	500	700	6.885e+07	6885																																	57	620000	255	255	255
58	120000	255	255	255	197867	61741.7	197600	61600	500	300	3.06e+07	3060																																	58	120000	255	255	255
																																													59	390000	255	255	255
																																													60	190000	255	255	255
																																													61	130000	255	255	255
																																													62	80000	255	255	255
																																													63	20000	255	255	255
[truncated: 47 more columns]

## Sheet: Sheet2
X	192300	Y	53700		1645.35			X	258900	Y	35100					X	243300	Y	109500					X	207600	Y	108600					X	195600	Y	139500					X	128400	Y	126900					X	225600
XM	YM	XM-X	YM-Y		um			XM	YM	XM-X	YM-Y		um			XM	YM	XM-X	YM-Y		um			XM	YM	XM-X	YM-Y		um			XM	YM	XM-X	YM-Y		um			XM	YM	XM-X	YM-Y		um			XM	YM
192800	47450	500.004	-6250	6269.97	3.81072			262279	32175	3378.85	-2925	4469.03	2.71616			236891	101332	-6409.09	-8168.18	10382.5	6.31018			202400	104000	-5200	-4600	6942.62	4.21954			192250	131500	-3350	-8000	8673.09	5.27127			129600	121800	1200	-5100	5239.27	3.18429			213950	169550
186800	47600	-5500	-6100	8213.4	4.99189			260225	32150	1325.01	-2950	3233.9	1.96548			237950	102550	-5349.99	-6950	8770.69	5.33059			206590	104283	-1010.46	-4317.44	4434.11	2.69493			190234	132225	-5365.62	-7275	9039.66	5.49407			128763	122063	362.503	-4837.5	4851.06	2.94835			219632	170995
188800	47730	-3500	-5970	6920.32	4.20599			260042	32770.8	1141.67	-2329.17	2593.92	1.57652			238025	103357	-5274.99	-6143.18	8097.17	4.92125			203954	104380	-3646.29	-4220.37	5577.36	3.38977			191300	132100	-4300	-7400	8558.62	5.2017			125420	123530	-2980	-3370	4498.58	2.73412			217650	171550
190213	48601.9	-2087.03	-5098.15	5508.79	3.3481			260919	32990	2018.58	-2110	2920.06	1.77473			240450	104550	-2849.99	-4950	5711.83	3.4715			207291	105306	-309.255	-3294.44	3308.93	2.01108			187700	132750	-7900	-6750	10391	6.31536			127924	123876	-476.084	-3023.91	3061.16	1.86049			221400	171600
189773	50438.7	-2527.48	-3261.26	4126.01	2.50768			261769	33569.2	2869.15	-1530.85	3252.01	1.97648			243000	104550	-299.995	-4950	4959.08	3.014			204330	105490	-3270	-3110	4512.76	2.74273			195100	132800	-499.996	-6700	6718.63	4.0834			128765	124381	365.387	-2519.23	2545.59	1.54714			216494	172409
186566	49898	-5734	-3802	6879.96	4.18146			263350	33250	4450.01	-1850	4819.24	2.929			241400	104550	-1899.99	-4950	5302.12	3.22249			207900	106100	300.005	-2500	2517.93	1.53033			188138	133709	-7461.76	-5791.17	9445.4	5.74066			126230	124490	-2170	-2410	3242.99	1.971			217517	172713
191930	49810	-369.996	-3890	3907.56	2.37491			263059	33919.8	4159.31	-1180.23	4323.52	2.62772			239318	105421	-3981.57	-4078.95	5700.06	3.46435			203050	106100	-4550	-2500	5191.58	3.1553			186283	133883	-9316.66	-5616.66	10878.7	6.61181			130176	124998	1775.93	-1901.85	2602.11	1.58149			230563	172738
188183	50350	-4116.66	-3350	5307.49	3.22575			256950	34000	-1949.99	-1100	2238.86	1.36072			242770	105410	-529.995	-4090	4124.19	2.50658			206808	106314	-792.42	-2286.36	2419.79	1.47068			187150	134150	-8450	-5350	10001.2	6.07849			128316	125247	-84.208	-1652.63	1654.77	1.00573			230650	173050
191300	50372.2	-999.996	-3327.78	3474.78	2.11188			259820	34170	920.006	-929.999	1308.17	0.795071			243650	106350	350.005	-3150	3169.38	1.92627			203576	106890	-4024.28	-1710	4372.52	2.6575			195600	134725	0.004	-4775	4775	2.90212			124350	125000	-4050	-1900	4473.53	2.71889			228650	173300
185930	50910	-6370	-2790	6954.2	4.22658			264300	34050	5400.01	-1050	5501.14	3.34345			240952	106735	-2347.56	-2764.63	3626.87	2.20432			208878	106888	1277.59	-1712.07	2136.21	1.29833			197344	135385	1744.12	-4114.7	4469.09	2.71619			124927	125844	-3472.64	-1055.66	3629.55	2.20594			229626	174069
195170	51270	2870	-2430	3760.56	2.28557			261504	35297.1	2604.29	197.144	2611.74	1.58735			240614	107836	-2685.99	-1664	3159.66	1.92036			207179	107567	-421.107	-1033.33	1115.84	0.678179			196138	135363	537.504	-4137.5	4172.26	2.53579			128619	127584	219.234	684.269	718.532	0.436704			219968	173623
192600	51350	300.004	-2350	2369.07	1.43986			255114	34771.4	-3785.71	-328.571	3799.94	2.3095			241300	107250	-1999.99	-2250	3010.39	1.82964			205500	107250	-2100	-1350	2496.49	1.5173			196117	135917	516.671	-3583.33	3620.39	2.20037			127050	125950	-1350	-949.997	1650.75	1.00328			224650	173500
196975	51375	4675	-2325	5221.23	3.17333			257649	35977.2	-1250.87	877.194	1527.79	0.928552			242325	107588	-974.995	-1912.5	2146.69	1.3047			211383	107283	3783.34	-1316.66	4005.9	2.43468			196750	136421	1150	-3078.57	3286.35	1.99736			127334	126950	-1066.28	50.003	1067.45	0.648766			233268	173768
186457	51490	-5843.33	-2210	6247.29	3.79693			259150	34650	250.006	-449.999	514.784	0.312872			243850	107971	550.005	-1528.95	1624.86	0.987548			208750	108450	1150.01	-149.998	1159.75	0.704863			194583	136817	-1016.66	-2683.33	2869.47	1.74399			130629	126453	2229.31	-446.549	2273.6	1.38183			228005	173886
190945	52809.1	-1355.21	-890.868	1621.8	0.985689			259650	34650	750.006	-449.999	874.647	0.531587			242764	108344	-535.709	-1155.71	1273.83	0.774203			205814	109694	-1785.99	1094	2094.43	1.27294			196885	137763	1284.89	-1737.21	2160.75	1.31324			126350	126500	-2050	-399.997	2088.66	1.26943			231400	174066
187950	51821.4	-4350	-1878.57	4738.3	2.87981			260410	34790	1510.01	-309.999	1541.5	0.936882			241031	108688	-2268.74	-812.498	2409.85	1.46464			203000	108750	-4600	150.002	4602.44	2.79724			190815	137523	-4784.61	-1976.92	5176.94	3.14641			125157	127667	-3243.33	766.669	3332.71	2.02553			226234	174318
188600	51800	-3700	-1900	4159.32	2.52793			262942	35391.7	4041.67	291.667	4052.18	2.46281			244525	109629	1225.35	129.454	1232.17	0.748878			209968	110084	2367.59	1484.07	2794.27	1.69828			194380	137966	-1219.76	-1533.72	1959.62	1.19101			126350	127950	-2050	1050	2303.26	1.39986			224233	174133
189253	52216.7	-3047.22	-1483.33	3389.07	2.05979			256175	35808.3	-2724.99	708.334	2815.55	1.71122			247770	108490	4470.01	-1010	4582.69	2.78524			203007	109398	-4593.47	797.828	4662.25	2.83359			186931	138080	-8668.68	-1420.33	8784.26	5.33884			126650	128050	-1750	1150	2094.04	1.2727			230344	174256
188088	52325	-4212.5	-1375	4431.22	2.69318			260650	36500	1750.01	1400	2241.1	1.36208			245632	109088	2331.67	-411.664	2367.73	1.43905			204983	109300	-2616.66	700.002	2708.68	1.64626			198977	138130	3376.83	-1369.51	3643.98	2.21471			125523	128370	-2876.66	1470	3230.5	1.96341			228293	174373
186043	52390	-6256.66	-1310	6392.33	3.88509			263740	36630	4840.01	1530	5076.08	3.0851			239970	109263	-3330.28	-237.322	3338.72	2.02919			203750	109740	-3850	1140	4015.23	2.44035			190087	138097	-5513.15	-1402.63	5688.78	3.45749			128878	128589	477.781	1688.89	1755.17	1.06675			222450	174450
192874	52583.3	573.814	-1116.67	1255.47	0.763041			260475	36900	1575.01	1800	2391.79	1.45366			241917	109207	-1383.33	-292.855	1413.99	0.859384			206950	109650	-649.995	1050	1234.91	0.750544			189500	138200	-6100	-1300	6236.98	3.79067			130650	128850	2250	1950	2977.42	1.8096			223734	174954
187314	53181.8	-4986.36	-518.181	5013.21	3.0469			261817	37806.1	2916.67	2706.14	3978.72	2.41816			241510	110464	-1789.53	963.956	2032.64	1.23539			213723	109932	6122.73	1331.82	6265.91	3.80825			195230	138345	-369.996	-1155	1212.81	0.737115			126450	129450	-1950	2550	3210.14	1.95104			221450	174750
186330	53230	-5970	-469.999	5988.47	3.63963			258960	37690	60.006	2590	2590.7	1.57456			242050	111050	-1249.99	1550	1991.23	1.21022			207672	110144	72.227	1544.45	1546.13	0.9397			200000	138250	4400	-1250	4574.11	2.78003			127215	129947	-1185.13	3047.3	3269.64	1.9872			228662	174891
193562	53331.8	1262.12	-368.181	1314.73	0.799058			260219	37730.8	1319.24	2630.77	2943.01	1.78869			243824	111302	523.918	1802.18	1876.79	1.14066			208438	110163	837.505	1562.5	1772.8	1.07746			188739	138446	-6860.71	-1053.57	6941.13	4.21864			129800	129750	1400	2850	3175.3	1.92986			230004	175185
192950	53150	650.004	-549.999	851.472	0.517502			257807	38121.4	-1092.85	3021.43	3213	1.95277			244998	111416	1697.77	1915.67	2559.73	1.55574			210900	110250	3300.01	1650	3689.52	2.24239			191166	138690	-4433.82	-810.291	4507.25	2.73939			131000	129900	2600	3000	3969.89	2.41279			221269	175377
189423	53484.6	-2876.92	-215.383	2884.97	1.75341			260150	38378.6	1250.01	3278.57	3508.78	2.13254			247329	111747	4029.32	2246.55	4613.28	2.80383			209058	110527	1457.7	1926.93	2416.18	1.46849			192860	139296	-2739.69	-203.605	2747.24	1.6697			128129	130118	-271.05	3218.42	3229.82	1.963			225713	175805
193225	54091.7	925.004	391.668	1004.51	0.610513			259243	38650	343.484	3550	3566.58	2.16767			241545	112304	-1755.12	2803.85	3307.87	2.01044			201867	110567	-5733.33	1966.67	6061.26	3.68387			199081	138869	3481.25	-631.247	3538.02	2.15032			124913	132138	-3487.5	5237.5	6292.38	3.82434			222150	175300
191750	54150	-549.996	450.001	710.631	0.431903			260783	38716.7	1883.34	3616.67	4077.65	2.47829			243202	112439	-98.143	2938.89	2940.53	1.78718			206950	110525	-649.995	1925	2031.78	1.23486			198184	139616	2584.05	115.961	2586.65	1.5721			126950	132550	-1450	5650	5833.1	3.5452			228500	175500
188071	54636.8	-4228.94	936.843	4331.47	2.63255			257714	39062.8	-1185.89	3962.82	4136.46	2.51403			242050	112050	-1249.99	2550	2839.89	1.72601			211106	110517	3505.56	1916.67	3995.32	2.42825			199950	138900	4350	-599.997	4391.19	2.66885											229150	175479
192336	54350	35.718	650.001	650.982	0.395649			253330	38950	-5569.99	3850	6771.07	4.11527			245734	112724	2433.88	3224.2	4039.7	2.45522			202263	110763	-5337.5	2162.5	5758.93	3.50012			189730	139400	-5870	-99.997	5870.85	3.56814											231383	175839
190079	54450	-2221.42	750.001	2344.62	1.425			260950	39421.4	2050.01	4321.43	4783.02	2.90699			244900	112650	1600.01	3150	3533.06	2.1473			211757	110810	4156.67	2210	4707.66	2.86119			190974	139602	-4626.19	102.384	4627.32	2.81236											227683	176117
188900	54500	-3400	800.001	3492.85	2.12286			257383	39988.9	-1516.66	4888.89	5118.74	3.11103			244290	112900	990.005	3400	3541.2	2.15225			208783	110817	1183.34	2216.67	2512.75	1.52718			193710	139610	-1890	110.003	1893.19	1.15063											228524	176498
194533	54533.3	2233.34	833.335	2383.75	1.44878			259940	39830	1040.01	4730	4842.99	2.94344			241025	113175	-2274.99	3675	4322.18	2.62691			204686	111059	-2913.63	2459.09	3812.66	2.31723			188890	139690	-6710	190.003	6712.69	4.07979											229300	176730
184739	54738.9	-7561.11	1038.89	7632.14	4.63861			258893	40035.7	-7.137	4935.71	4935.72	2.9998			246550	113200	3250.01	3700	4924.69	2.99309			210935	111568	3335.25	2968.04	4464.65	2.7135			185250	139770	-10350	270.003	10353.5	6.29259											224580	177097
190241	54940.9	-2059.09	1240.91	2404.1	1.46115			258261	40283.3	-638.883	5183.33	5222.56	3.17413			243122	113779	-178.23	4279.41	4283.12	2.60317			206393	111136	-1207.14	2535.72	2808.39	1.70686			199520	139835	3920	335.003	3934.29	2.39116											226750	177000
193161	55087.7	861.325	1387.74	1633.31	0.992681			261305	40532.8	2405.18	5432.76	5941.36	3.611			244195	113477	895.46	3977.27	4076.83	2.47779			207446	111630	-153.995	3030	3033.91	1.84393			201200	139800	5600	300.003	5608.03	3.40841											226075	177250
191167	55358.3	-1133.33	1658.33	2008.61	1.22078			260350	40579.6	1450.01	5479.63	5668.23	3.445			245350	113596	2050.01	4096.16	4580.5	2.78391			202639	111904	-4960.71	3303.57	5960.05	3.62236			196226	140793	625.536	1292.56	1435.97	0.872741											230197	177463
193765	55912.8	1465.39	2212.82	2654.04	1.61306			257479	40892.3	-1421.15	5792.31	5964.1	3.62482			241700	113550	-1599.99	4050	4354.6	2.64661			208556	111819	955.719	3218.57	3357.47	2.04058			193742	140367	-1858.33	866.67	2050.49	1.24623											226825	177942
189250	56046.2	-3050	2346.15	3847.98	2.3387			256344	41018.8	-2556.24	5918.75	6447.17	3.91842			246050	113750	2750.01	4250	5062.12	3.07662			206566	112318	-1034.21	3718.42	3859.57	2.34574			194697	140223	-903.329	723.336	1157.25	0.703343											225864	178043
192150	56000	-149.996	2300	2304.89	1.40085			258550	41400	-349.994	6300	6309.72	3.83488			244380	114400	1080.01	4900	5017.61	3.04957			210160	112571	2560.26	3970.51	4724.4	2.87136			190380	140520	-5220	1020	5318.72	3.23258											226308	178475
190840	56163.8	-1460.34	2463.79	2864.07	1.7407			259105	41813.6	204.551	6713.64	6716.75	4.08226			242454	114589	-845.647	5089.13	5158.91	3.13545			211908	112708	4307.58	4107.58	5952.1	3.61753			191731	140621	-3869.04	1121.43	4028.29	2.44829
195100	56300	2800	2600	3821	2.3223			258244	41918.8	-656.244	6818.75	6850.26	4.1634			241337	115730	-1963.07	6230	6531.97	3.96996			207250	112650	-349.995	4050	4065.1	2.47066			184823	140750	-10777.3	1250	10849.5	6.59405
195186	56718.2	2886.37	3018.18	4176.19	2.53818			259267	42533.3	366.672	7433.33	7442.37	4.52328			243200	115350	-99.995	5850	5850.86	3.556			213589	113074	5989.4	4474.24	7476.08	4.54376			193050	140575	-2550	1075	2767.33	1.68191
189538	56908.8	-2761.76	3208.82	4233.66	2.57311			261106	43161.1	2205.56	8061.11	8357.39	5.0794			244397	115563	1096.67	6063.34	6161.72	3.74493			202971	113371	-4628.57	4771.43	6647.57	4.04022			199585	141056	3985.3	1555.89	4278.24	2.6002
193683	57161.1	1383.34	3461.11	3727.32	2.26537			257533	43366.7	-1366.66	8266.67	8378.88	5.09246			244475	116238	1175.01	6738.46	6840.14	4.15726			205083	113161	-2516.66	4561.11	5209.35	3.16611			198279	141413	2679.27	1913.42	3292.37	2.00101
191672	57389.1	-628.257	3689.13	3742.25	2.27444			255350	43450	-3549.99	8350	9073.31	5.51452			243150	116679	-149.995	7178.57	7180.14	4.3639			210538	113191	2938.24	4591.18	5450.89	3.3129			200990	141640	5390	2140	5799.29	3.52465
194700	57450	2400	3750	4452.25	2.70596			259100	43650	200.006	8550	8552.34	5.19788			241870	117610	-1429.99	8110	8235.11	5.00508			207129	113421	-471.424	4821.43	4844.42	2.94431			192350	141650	-3250	2150	3896.79	2.36837
193164	57957.1	864.29	4257.14	4343.99	2.64016			256342	43725	-2558.33	8625	8996.43	5.46779			242950	117750	-349.995	8250	8257.42	5.01864			209530	113966	1930.21	5365.63	5702.25	3.46568			193650	142081	-1950	2580.77	3234.64	1.96593
192072	58180.4	-228.257	4480.44	4486.25	2.72662			256929	44100	-1971.42	9000	9213.39	5.59965			242400	118050	-899.995	8550	8597.24	5.22517			204400	113500	-3200	4900	5852.35	3.5569			195200	142400	-399.996	2900	2927.46	1.77923
194200	58300	1900	4600	4976.95	3.02486			258356	44503.1	-543.744	9403.13	9418.83	5.72452											207931	113700	331.255	5100	5110.75	3.10618			199350	142300	3750	2800	4680.02	2.84439
196288	58488.5	3988.47	4788.46	6231.95	3.78762			253664	44936.4	-5236.36	9836.36	11143.3	6.77261											205243	113810	-2356.66	5210	5718.21	3.47538			196588	143358	988.466	3857.7	3982.32	2.42035
197088	58765.4	4788.47	5065.39	6970.48	4.23647			254834	44914.5	-4066.12	9814.52	10623.5	6.45666											211721	113892	4120.84	5291.67	6706.94	4.0763
195626	58979.4	3326.48	5279.41	6240	3.79251			256200	45300	-2699.99	10200	10551.3	6.4128											207020	114323	-579.995	5723.34	5752.65	3.49631
192450	59200	150.004	5500	5502.05	3.344			257783	45516.7	-1116.66	10416.7	10476.3	6.36725											215045	114474	7445.24	5873.81	9483.32	5.76371
192870	59610	570.004	5910	5937.43	3.60861			251600	45850	-7299.99	10750	12994.3	7.8976											208054	115008	454.352	6407.97	6424.06	3.90437
193650	60950	1350	7250	7374.62	4.4821																			211713	114706	4112.97	6105.56	7361.68	4.47423
196450	61450	4150	7750	8791.19	5.34305																			212961	115076	5361.3	6475.81	8407.12	5.10962
197867	61741.7	5566.67	8041.67	9780.4	5.94427																			217000	114700	9400.01	6100	11205.8	6.81059
																								210412	115024	2811.54	6424.36	7012.64	4.2621
																								215582	115734	7981.58	7134.21	10705.3	6.50637
																								209227	115727	1626.93	7126.93	7310.26	4.44298
																								210938	115838	3337.51	7237.5	7969.97	4.84393
																								213400	116150	5800.01	7550	9520.64	5.78639
[truncated: 4 more columns]

## Sheet: Sheet3
6	7	8	9	10	11	12					6	7	8	9	10	11	12				6	7	8	9	10	11	12
um	um	um	um	um	um	um			um2	um
3.81072	2.71616	6.31018	4.21954	5.27127	3.18429	7.86931			0.159279	0.13	0	0	0	0	0	0	0				0	0	0	0	0	0	0
4.99189	1.96548	5.33059	2.69493	5.49407	2.94835	4.43705			0.265465	0.26	0	1	0	0	0	0	1				0	3.76698	0	0	0	0	3.76698
4.20599	1.57652	4.92125	3.38977	5.2017	2.73412	5.31671			0.37165	0.39	3	0	0	0	0	1	0				8.0721	0	0	0	0	2.6907	0
3.3481	1.77473	3.4715	2.01108	6.31536	1.86049	3.36203			0.477836	0.52	1	1	0	0	0	1	0				2.09277	2.09277	0	0	0	2.09277	0
2.50768	1.97648	3.014	2.74273	4.0834	1.54714	5.7882			0.584022	0.65	1	0	2	3	2	0	1				1.71226	0	3.42453	5.13679	3.42453	0	1.71226
4.18146	2.929	3.22249	1.53033	5.74066	1.971	5.14004			0.690208	0.78	1	1	1	0	1	0	0				1.44884	1.44884	1.44884	0	1.44884	0	0
2.37491	2.62772	3.46435	3.1553	6.61181	1.58149	3.367			0.796394	0.91	2	2	1	1	0	2	0				2.51132	2.51132	1.25566	1.25566	0	2.51132	0
3.22575	1.36072	2.50658	1.47068	6.07849	1.00573	3.33584			0.90258	1.04	0	0	1	1	1	1	2				0	0	1.10794	1.10794	1.10794	1.10794	2.21587
2.11188	0.795071	1.92627	2.6575	2.90212	2.71889	2.18397			1.00877	1.17	1	0	2	3	2	2	3				0.991311	0	1.98262	2.97393	1.98262	1.98262	2.97393
4.22658	3.34345	2.20432	1.29833	2.71619	2.20594	2.54165			1.11495	1.3	2	2	1	0	1	2	2				1.7938	1.7938	0.8969	0	0.8969	1.7938	1.7938
2.28557	1.58735	1.92036	0.678179	2.53579	0.436704	3.55457			1.22114	1.43	3	1	3	5	0	1	0				2.45673	0.818909	2.45673	4.09454	0	0.818909	0
1.43986	2.3095	1.82964	1.5173	2.20037	1.00328	1.1836			1.32732	1.56	1	3	0	1	3	1	1				0.753396	2.26019	0	0.753396	2.26019	0.753396	0.753396
3.17333	0.928552	1.3047	2.43468	1.99736	0.648766	4.74081			1.43351	1.69	2	3	2	2	2	1	3				1.39518	2.09277	1.39518	1.39518	1.39518	0.697589	2.09277
3.79693	0.312872	0.987548	0.704863	1.74399	1.38183	1.66529			1.53969	1.82	0	0	3	1	0	2	3				0	0	1.94844	0.649479	0	1.29896	1.94844
0.985689	0.531587	0.774203	1.27294	1.31324	1.26943	3.59186			1.64588	1.95	1	3	2	2	3	6	2				0.607578	1.82273	1.21516	1.21516	1.82273	3.64547	1.21516
2.87981	0.936882	1.46464	2.79724	3.14641	2.02553	0.660177			1.75207	2.08	2	2	3	0	2	1	3				1.14151	1.14151	1.71226	0	1.14151	0.570755	1.71226
2.52793	2.46281	0.748878	1.69828	1.19101	1.39986	1.05367			1.85825	2.21	5	1	0	2	1	0	0				2.6907	0.53814	0	1.07628	0.53814	0	0
2.05979	1.71122	2.78524	2.83359	5.33884	1.2727	2.93989			1.96444	2.34	1	2	1	4	4	1	1				0.509051	1.0181	0.509051	2.03621	2.03621	0.509051	0.509051
2.69318	1.36208	1.43905	1.64626	2.21471	1.96341	1.71231			2.07062	2.47	4	2	2	1	1	0	2				1.93179	0.965893	0.965893	0.482946	0.482946	0	0.965893
3.88509	3.0851	2.02919	2.44035	3.45749	1.06675	1.968			2.17681	2.6	5	2	3	3	3	1	2				2.29694	0.918776	1.37816	1.37816	1.37816	0.459388	0.918776
0.763041	1.45366	0.859384	0.750544	3.79067	1.8096	1.14411			2.283	2.73	0	0	3	3	4	1	0				0	0	1.31406	1.31406	1.75208	0.438021	0
3.0469	2.41816	1.23539	3.80825	0.737115	1.95104	2.53704			2.38918	2.86	1	3	0	3	1	1	1				0.418553	1.25566	0	1.25566	0.418553	0.418553	0.418553
3.63963	1.57456	1.21022	0.9397	2.78003	1.9872	1.8703			2.49537	2.99	2	3	4	1	0	0	1				0.801485	1.20223	1.60297	0.400743	0	0	0.400743
0.799058	1.78869	1.14066	1.07746	4.21864	1.92986	2.67656			2.60155	3.12	2	1	2	2	2	1	0				0.768772	0.384386	0.768772	0.768772	0.768772	0.384386	0
0.517502	1.95277	1.55574	2.24239	2.73939	2.41279	2.63432			2.70774	3.25	2	1	0	1	0	0	3				0.738624	0.369312	0	0.369312	0	0	1.10794
1.75341	2.13254	2.80383	1.46849	1.6697	1.963	0.373925			2.81392	3.38	0	1	2	5	2	0	0				0	0.355376	0.710751	1.77688	0.710751	0	0
0.610513	2.16767	2.01044	3.68387	2.15032	3.82434	2.0977			2.92011	3.51	2	2	1	3	2	1	3				0.684906	0.684906	0.342453	1.02736	0.684906	0.342453	1.02736
0.431903	2.47829	1.78718	1.23486	1.5721	3.5452	1.77195			3.0263	3.64	0	0	1	1	0	0	0				0	0	0.330437	0.330437	0	0	0
2.63255	2.51403	1.72601	2.42825	2.66885		2.16427			3.13248	3.77	5	1	0	1	1	1	0				1.59618	0.319236	0	0.319236	0.319236	0.319236	0
0.395649	4.11527	2.45522	3.50012	3.56814		3.53634			3.23867	3.9	0	1	1	1	0	0	0				0	0.308769	0.308769	0.308769	0	0	0
1.425	2.90699	2.1473	2.86119	2.81236		1.38335			3.34485	4.03	0	2	1	2	2	0	0				0	0.597933	0.298967	0.597933	0.597933	0	0
2.12286	3.11103	2.15225	1.52718	1.15063		1.94427			3.45104	4.16	4	1	0	2	1	0	0				1.15907	0.289768	0	0.579536	0.289768	0	0
1.44878	2.94344	2.62691	2.31723	4.07979		2.43344			3.55723	4.29	0	0	1	0	0	0	0				0	0	0.281118	0	0	0	0
4.63861	2.9998	2.99309	2.7135	6.29259		1.30887			3.66341	4.42	1	1	0	3	0	0	1				0.27297	0.27297	0	0.818909	0	0	0.27297
1.46115	3.17413	2.60317	1.70686	2.39116		1.29821			3.7696	4.55	1	0	0	0	0	0	0				0.26528	0	0	0	0	0	0
0.992681	3.611	2.47779	1.84393	3.40841		1.27895			3.87578	4.68	0	0	0	0	0	0	1				0	0	0	0	0	0	0.258012
1.22078	3.445	2.78391	3.62236	0.872741		3.11404			3.98197	4.81	0	0	1	1	0	0	0				0	0	0.251132	0.251132	0	0	0
1.61306	3.62482	2.64661	2.04058	1.24623		1.82508			4.08815	4.94	1	0	2	0	0	0	0				0.244609	0	0.489218	0	0	0	0
2.3387	3.91842	3.07662	2.34574	0.703343		1.73527			4.19434	5.07	0	3	0	1	0	0	1				0	0.71525	0	0.238417	0	0	0.238417
1.40085	3.83488	3.04957	2.87136	3.23258		2.03648			4.30053	5.2	0	0	1	0	2	0	1				0	0	0.23253	0	0.465059	0	0.23253
1.7407	4.08226	3.13545	3.61753	2.44829					4.40671	5.33	1	0	1	0	1	0	0				0.226927	0	0.226927	0	0.226927	0	0
2.3223	4.1634	3.96996	2.47066	6.59405					4.5129	5.46	0	2	0	0	1	0	0				0	0.443174	0	0	0.221587	0	0
2.53818	4.52328	3.556	4.54376	1.68191					4.61908	5.59	0	1	0	0	0	0	0				0	0.216493	0	0	0	0	0
2.57311	5.0794	3.74493	4.04022	2.6002					4.72527	5.72	0	1	0	2	1	0	1				0	0.211628	0	0.423256	0.211628	0	0.211628
2.26537	5.09246	4.15726	3.16611	2.00101					4.83146	5.85	1	0	0	0	0	0	0				0.206977	0	0	0	0	0	0
2.27444	5.51452	4.3639	3.3129	3.52465					4.93764	5.98	0	0	0	0	1	0	0				0	0	0	0	0.202526	0	0
2.70596	5.19788	5.00508	2.94431	2.36837					5.04383	6.11	0	0	0	0	0	0	0				0	0	0	0	0	0	0
2.64016	5.46779	5.01864	3.46568	1.96593					5.15001	6.24	0	1	1	0	2	0	0				0	0.194174	0.194174	0	0.388349	0	0
2.72662	5.59965	5.22517	3.5569	1.77923					5.2562	6.37	0	2	0	0	0	0	0				0	0.380503	0	0	0	0	0
3.02486	5.72452		3.10618	2.84439					5.36238	6.5	0	0	0	1	2	0	0				0	0	0	0.186484	0.372968	0	0
3.78762	6.77261		3.47538	2.42035					5.46857	6.63	0	0	0	0	0	0	0				0	0	0	0	0	0	0
4.23647	6.45666		4.0763						5.57476	6.76	0	1	0	1	0	0	0				0	0.17938	0	0.17938	0	0	0
3.79251	6.4128		3.49631						5.68094	6.89	0	0	0	0	0	0	0				0	0	0	0	0	0	0
3.344	6.36725		5.76371						5.78713	7.02	0	0	0	0	0	0	0				0	0	0	0	0	0	0
3.60861	7.8976		3.90437						5.89331	7.15	0	0	0	0	0	0	0				0	0	0	0	0	0	0
4.4821			4.47423						5.9995	7.28	0	0	0	0	0	0	0				0	0	0	0	0	0	0
5.34305			5.10962						6.10569	7.41	0	0	0	0	0	0	0				0	0	0	0	0	0	0
5.94427			6.81059						6.21187	7.54	0	0	0	0	0	0	0				0	0	0	0	0	0	0
			4.2621						6.31806	7.67	0	0	0	0	0	0	0				0	0	0	0	0	0	0
			6.50637						6.42424	7.8	0	1	0	0	0	0	1				0	0.15566	0	0	0	0	0.15566
			4.44298						6.53043	7.93	0	0	0	0	0	0	0				0	0	0	0	0	0	0
			4.84393						6.63661	8.06	0	0	0	0	0	0	0				0	0	0	0	0	0	0
			5.78639						6.7428	8.19	0	0	0	0	0	0	0				0	0	0	0	0	0	0
									6.84899	8.32	0	0	0	0	0	0	0				0	0	0	0	0	0	0
									6.95517	8.45	0	0	0	0	0	0	0				0	0	0	0	0	0	0
									7.06136	8.58	0	0	0	0	0	0	0				0	0	0	0	0	0	0
									7.16754	8.71	0	0	0	0	0	0	0				0	0	0	0	0	0	0
									7.27373	8.84	0	0	0	0	0	0	0				0	0	0	0	0	0	0
									7.37992	8.97	0	0	0	0	0	0	0				0	0	0	0	0	0	0
									7.4861	9.1	0	0	0	0	0	0	0				0	0	0	0	0	0	0
									7.59229	9.23	0	0	0	0	0	0	0				0	0	0	0	0	0	0
									7.69847	9.36	0	0	0	0	0	0	0				0	0	0	0	0	0	0
									7.80466	9.49	0	0	0	0	0	0	0				0	0	0	0	0	0	0
									7.91084	9.62	0	0	0	0	0	0	0				0	0	0	0	0	0	0
									8.01703	9.75	0	0	0	0	0	0	0				0	0	0	0	0	0	0
									8.12322	9.88	0	0	0	0	0	0	0				0	0	0	0	0	0	0
									8.2294	10.01	0	0	0	0	0	0	0				0	0	0	0	0	0	0
									8.33559	10.14	0	0	0	0	0	0	0				0	0	0	0	0	0	0
									8.44177	10.27	0	0	0	0	0	0	0				0	0	0	0	0	0	0
									8.54796	10.4	0	0	0	0	0	0	0				0	0	0	0	0	0	0
									8.65415	10.53	0	0	0	0	0	0	0				0	0	0	0	0	0	0
									8.76033	10.66	0	0	0	0	0	0	0				0	0	0	0	0	0	0
									8.86652	10.79	0	0	0	0	0	0	0				0	0	0	0	0	0	0
									8.9727	10.92	0	0	0	0	0	0	0				0	0	0	0	0	0	0
									9.07889	11.05	0	0	0	0	0	0	0				0	0	0	0	0	0	0
									9.18507	11.18	0	0	0	0	0	0	0				0	0	0	0	0	0	0
									9.29126	11.31	0	0	0	0	0	0	0				0	0	0	0	0	0	0
									9.39745	11.44	0	0	0	0	0	0	0				0	0	0	0	0	0	0
									9.50363	11.57	0	0	0	0	0	0	0				0	0	0	0	0	0	0
									9.60982	11.7	0	0	0	0	0	0	0				0	0	0	0	0	0	0
									9.716	11.83	0	0	0	0	0	0	0				0	0	0	0	0	0	0
									9.82219	11.96	0	0	0	0	0	0	0				0	0	0	0	0	0	0
									9.92838	12.09	0	0	0	0	0	0	0				0	0	0	0	0	0	0
									10.0346	12.22	0	0	0	0	0	0	0				0	0	0	0	0	0	0
									10.1407	12.35	0	0	0	0	0	0	0				0	0	0	0	0	0	0
									10.2469	12.48	0	0	0	0	0	0	0				0	0	0	0	0	0	0
									10.3531	12.61	0	0	0	0	0	0	0				0	0	0	0	0	0	0
									10.4593	12.74	0	0	0	0	0	0	0				0	0	0	0	0	0	0
									10.5655	12.87	0	0	0	0	0	0	0				0	0	0	0	0	0	0
									10.6717	13	0	0	0	0	0	0	0				0	0	0	0	0	0	0
									10.7779	13.13	0	0	0	0	0	0	0				0	0	0	0	0	0	0
									10.884	13.26	0	0	0	0	0	0	0				0	0	0	0	0	0	0
									10.9902	13.39	0	0	0	0	0	0	0				0	0	0	0	0	0	0
									11.0964	13.52	0	0	0	0	0	0	0				0	0	0	0	0	0	0
									11.2026	13.65	0	0	0	0	0	0	0				0	0	0	0	0	0	0
									11.3088	13.78	0	0	0	0	0	0	0				0	0	0	0	0	0	0
									11.415	13.91	0	0	0	0	0	0	0				0	0	0	0	0	0	0
									11.5212	14.04	0	0	0	0	0	0	0				0	0	0	0	0	0	0
									11.6273	14.17	0	0	0	0	0	0	0				0	0	0	0	0	0	0
									11.7335	14.3	0	0	0	0	0	0	0				0	0	0	0	0	0	0
									11.8397	14.43	0	0	0	0	0	0	0				0	0	0	0	0	0	0
									11.9459	14.56	0	0	0	0	0	0	0				0	0	0	0	0	0	0
									12.0521	14.69	0	0	0	0	0	0	0				0	0	0	0	0	0	0
									12.1583	14.82	0	0	0	0	0	0	0				0	0	0	0	0	0	0
									12.2645	14.95	0	0	0	0	0	0	0				0	0	0	0	0	0	0
									12.3706	15.08	0	0	0	0	0	0	0				0	0	0	0	0	0	0
									12.4768	15.21	0	0	0	0	0	0	0				0	0	0	0	0	0	0
									12.583	15.34	0	0	0	0	0	0	0				0	0	0	0	0	0	0
									12.6892	15.47	0	0	0	0	0	0	0				0	0	0	0	0	0	0
									12.7954	15.6	0	0	0	0	0	0	0				0	0	0	0	0	0	0
									12.9016	15.73	0	0	0	0	0	0	0				0	0	0	0	0	0	0
									13.0078	15.86	0	0	0	0	0	0	0				0	0	0	0	0	0	0
									13.114	15.99	0	0	0	0	0	0	0				0	0	0	0	0	0	0
									13.2201	16.12	0	0	0	0	0	0	0				0	0	0	0	0	0	0
									13.3263	16.25	0	0	0	0	0	0	0				0	0	0	0	0	0	0
									13.4325	16.38	0	0	0	0	0	0	0				0	0	0	0	0	0	0
									13.5387	16.51	0	0	0	0	0	0	0				0	0	0	0	0	0	0
									13.6449	16.64	0	0	0	0	0	0	0				0	0	0	0	0	0	0
									13.7511	16.77	0	0	0	0	0	0	0				0	0	0	0	0	0	0
									13.8573	16.9	0	0	0	0	0	0	0				0	0	0	0	0	0	0
									13.9634	17.03	0	0	0	0	0	0	0				0	0	0	0	0	0	0
									14.0696	17.16	0	0	0	0	0	0	0				0	0	0	0	0	0	0
									14.1758	17.29	0	0	0	0	0	0	0				0	0	0	0	0	0	0
									14.282	17.42	0	0	0	0	0	0	0				0	0	0	0	0	0	0
									14.3882	17.55	0	0	0	0	0	0	0				0	0	0	0	0	0	0
									14.4944	17.68	0	0	0	0	0	0	0				0	0	0	0	0	0	0
									14.6006	17.81	0	0	0	0	0	0	0				0	0	0	0	0	0	0
									14.7067	17.94	0	0	0	0	0	0	0				0	0	0	0	0	0	0
									14.8129	18.07	0	0	0	0	0	0	0				0	0	0	0	0	0	0
									14.9191	18.2	0	0	0	0	0	0	0				0	0	0	0	0	0	0
									15.0253	18.33	0	0	0	0	0	0	0				0	0	0	0	0	0	0
									15.1315	18.46	0	0	0	0	0	0	0				0	0	0	0	0	0	0
									15.2377	18.59	0	0	0	0	0	0	0				0	0	0	0	0	0	0
									15.3439	18.72	0	0	0	0	0	0	0				0	0	0	0	0	0	0
									15.45	18.85	0	0	0	0	0	0	0				0	0	0	0	0	0	0
									15.5562	18.98	0	0	0	0	0	0	0				0	0	0	0	0	0	0
									15.6624	19.11	0	0	0	0	0	0	0				0	0	0	0	0	0	0
									15.7686	19.24	0	0	0	0	0	0	0				0	0	0	0	0	0	0
									15.8748	19.37	0	0	0	0	0	0	0				0	0	0	0	0	0	0
									15.981	19.5	0	0	0	0	0	0	0				0	0	0	0	0	0	0
									16.0872	19.63	0	0	0	0	0	0	0				0	0	0	0	0	0	0
									16.1933	19.76	0	0	0	0	0	0	0				0	0	0	0	0	0	0
									16.2995	19.89	0	0	0	0	0	0	0				0	0	0	0	0	0	0
									16.4057	20.02	0	0	0	0	0	0	0				0	0	0	0	0	0	0
									16.5119	20.15	0	0	0	0	0	0	0				0	0	0	0	0	0	0
									16.6181	20.28	0	0	0	0	0	0	0				0	0	0	0	0	0	0
									16.7243	20.41	0	0	0	0	0	0	0				0	0	0	0	0	0	0
									16.8305	20.54	0	0	0	0	0	0	0				0	0	0	0	0	0	0
									16.9366	20.67	0	0	0	0	0	0	0				0	0	0	0	0	0	0
									17.0428	20.8	0	0	0	0	0	0	0				0	0	0	0	0	0	0
									17.149	20.93	0	0	0	0	0	0	0				0	0	0	0	0	0	0
									17.2552	21.06	0	0	0	0	0	0	0				0	0	0	0	0	0	0
									17.3614	21.19	0	0	0	0	0	0	0				0	0	0	0	0	0	0
									17.4676	21.32	0	0	0	0	0	0	0				0	0	0	0	0	0	0
									17.5738	21.45	0	0	0	0	0	0	0				0	0	0	0	0	0	0
									17.6799	21.58	0	0	0	0	0	0	0				0	0	0	0	0	0	0
									17.7861	21.71	0	0	0	0	0	0	0				0	0	0	0	0	0	0
									17.8923	21.84	0	0	0	0	0	0	0				0	0	0	0	0	0	0
									17.9985	21.97	0	0	0	0	0	0	0				0	0	0	0	0	0	0
									18.1047	22.1	0	0	0	0	0	0	0				0	0	0	0	0	0	0
									18.2109	22.23	0	0	0	0	0	0	0				0	0	0	0	0	0	0
									18.3171	22.36	0	0	0	0	0	0	0				0	0	0	0	0	0	0
									18.4232	22.49	0	0	0	0	0	0	0				0	0	0	0	0	0	0
									18.5294	22.62	0	0	0	0	0	0	0				0	0	0	0	0	0	0
									18.6356	22.75	0	0	0	0	0	0	0				0	0	0	0	0	0	0
									18.7418	22.88	0	0	0	0	0	0	0				0	0	0	0	0	0	0
									18.848	23.01	0	0	0	0	0	0	0				0	0	0	0	0	0	0
									18.9542	23.14	0	0	0	0	0	0	0				0	0	0	0	0	0	0
									19.0604	23.27	0	0	0	0	0	0	0				0	0	0	0	0	0	0
									19.1665	23.4	0	0	0	0	0	0	0				0	0	0	0	0	0	0
									19.2727	23.53	0	0	0	0	0	0	0				0	0	0	0	0	0	0
									19.3789	23.66	0	0	0	0	0	0	0				0	0	0	0	0	0	0
									19.4851	23.79	0	0	0	0	0	0	0				0	0	0	0	0	0	0
									19.5913	23.92	0	0	0	0	0	0	0				0	0	0	0	0	0	0
									19.6975	24.05	0	0	0	0	0	0	0				0	0	0	0	0	0	0
									19.8037	24.18	0	0	0	0	0	0	0				0	0	0	0	0	0	0
									19.9098	24.31	0	0	0	0	0	0	0				0	0	0	0	0	0	0
									20.016	24.44	0	0	0	0	0	0	0				0	0	0	0	0	0	0
									20.1222	24.57	0	0	0	0	0	0	0				0	0	0	0	0	0	0
									20.2284	24.7	0	0	0	0	0	0	0				0	0	0	0	0	0	0
									20.3346	24.83	0	0	0	0	0	0	0				0	0	0	0	0	0	0
									20.4408	24.96	0	0	0	0	0	0	0				0	0	0	0	0	0	0
									20.547	25.09	0	0	0	0	0	0	0				0	0	0	0	0	0	0
									20.6531	25.22	0	0	0	0	0	0	0				0	0	0	0	0	0	0
									20.7593	25.35	0	0	0	0	0	0	0				0	0	0	0	0	0	0
									20.8655	25.48	0	0	0	0	0	0	0				0	0	0	0	0	0	0
									20.9717	25.61	0	0	0	0	0	0	0				0	0	0	0	0	0	0
									21.0779	25.74	0	0	0	0	0	0	0				0	0	0	0	0	0	0
									21.1841	25.87	0	0	0	0	0	0	0				0	0	0	0	0	0	0
									21.2903	26	0	0	0	0	0	0	0				0	0	0	0	0	0	0
									21.3964	26.13	0	0	0	0	0	0	0				0	0	0	0	0	0	0
									21.5026	26.26	0	0	0	0	0	0	0				0	0	0	0	0	0	0
									21.6088	26.39	0	0	0	0	0	0	0				0	0	0	0	0	0	0
									21.715	26.52	0	0	0	0	0	0	0				0	0	0	0	0	0	0
									21.8212	26.65	0	0	0	0	0	0	0				0	0	0	0	0	0	0
									21.9274	26.78	0	0	0	0	0	0	0				0	0	0	0	0	0	0
									22.0336	26.91	0	0	0	0	0	0	0				0	0	0	0	0	0	0
									22.1397	27.04	0	0	0	0	0	0	0				0	0	0	0	0	0	0
									22.2459	27.17	0	0	0	0	0	0	0				0	0	0	0	0	0	0
									22.3521	27.3	0	0	0	0	0	0	0				0	0	0	0	0	0	0
									22.4583	27.43	0	0	0	0	0	0	0				0	0	0	0	0	0	0
									22.5645	27.56	0	0	0	0	0	0	0				0	0	0	0	0	0	0
									22.6707	27.69	0	0	0	0	0	0	0				0	0	0	0	0	0	0
									22.7769	27.82	0	0	0	0	0	0	0				0	0	0	0	0	0	0
									22.883	27.95	0	0	0	0	0	0	0				0	0	0	0	0	0	0
									22.9892	28.08	0	0	0	0	0	0	0				0	0	0	0	0	0	0
									23.0954	28.21	0	0	0	0	0	0	0				0	0	0	0	0	0	0
									23.2016	28.34	0	0	0	0	0	0	0				0	0	0	0	0	0	0
									23.3078	28.47	0	0	0	0	0	0	0				0	0	0	0	0	0	0
									23.414	28.6	0	0	0	0	0	0	0				0	0	0	0	0	0	0
									23.5202	28.73	0	0	0	0	0	0	0				0	0	0	0	0	0	0
									23.6263	28.86	0	0	0	0	0	0	0				0	0	0	0	0	0	0
									23.7325	28.99	0	0	0	0	0	0	0				0	0	0	0	0	0	0
									23.8387	29.12	0	0	0	0	0	0	0				0	0	0	0	0	0	0
									23.9449	29.25	0	0	0	0	0	0	0				0	0	0	0	0	0	0
									24.0511	29.38	0	0	0	0	0	0	0				0	0	0	0	0	0	0
									24.1573	29.51	0	0	0	0	0	0	0				0	0	0	0	0	0	0
									24.2635	29.64	0	0	0	0	0	0	0				0	0	0	0	0	0	0
									24.3696	29.77	0	0	0	0	0	0	0				0	0	0	0	0	0	0
									24.4758	29.9	0	0	0	0	0	0	0				0	0	0	0	0	0	0
									24.582	30.03	0	0	0	0	0	0	0				0	0	0	0	0	0	0
									24.6882	30.16	0	0	0	0	0	0	0				0	0	0	0	0	0	0
										30.29	0	0	0	0	0	0	0
