# Supplementary material for: Circadian oscillation in primary cilium length by clock genes regulates fibroblast cell migration
Source: EMBO Rep. 2023 Nov 16;24(12):e56870. doi: 10.15252/embr.202356870 (PMC10702818; doi:10.15252/embr.202356870)
Supplement: Supplementary file 11 — Source Data for Figure 4 [file EMBR-24-e56870-s012.zip › Figure 4/4D/230331 DEX+SR-3.xlsx]

## Sheet: Sheet1
X	240600	Y	47100												X	217500	Y	69300												X	208500	Y	80100												X	199200	Y	98700
	Area	Mean			XM	YM										Area	Mean			XM	YM										Area	Mean			XM	YM										Area	Mean
1	270000	255	255	255	232931	36994.4	232600	36700	700	600	6.885e+07	6885			1	230000	255	255	255	215150	66528.3	214900	66200	500	600	5.865e+07	5865			1	110000	255	255	255	201850	73740.9	201600	73600	500	300	2.805e+07	2805			1	10000	255	255	255
2	180000	255	255	255	233322	37861.1	233100	37600	500	500	4.59e+07	4590			2	200000	255	255	255	217480	66515	217200	66300	600	400	5.1e+07	5100			2	220000	255	255	255	206618	74186.4	206300	74000	600	400	5.61e+07	5610			2	250000	255	255	255
3	130000	255	255	255	229819	37850	229600	37700	500	300	3.315e+07	3315			3	250000	255	255	255	216098	66950	215700	66700	700	500	6.375e+07	6375			3	80000	255	255	255	207338	74462.5	207200	74300	300	300	2.04e+07	2040			3	70000	255	255	255
4	230000	255	255	255	231180	38489.1	230900	38200	600	500	5.865e+07	5865			4	90000	255	255	255	214961	67483.3	214800	67300	300	400	2.295e+07	2295			4	130000	255	255	255	206704	74888.5	206500	74700	400	400	3.315e+07	3315			4	100000	255	255	255
5	30000	255	255	255	232750	39050	232600	39000	300	100	7.65e+06	765			5	170000	255	255	255	217409	67561.8	217200	67300	400	500	4.335e+07	4335			5	10000	255	255	255	203050	75250	203000	75200	100	100	2.55e+06	255			5	220000	255	255	255
6	140000	255	255	255	230093	39350	229900	39100	400	500	3.57e+07	3570			6	30000	255	255	255	215950	67450	215800	67400	300	100	7.65e+06	765			6	150000	255	255	255	207410	76356.7	207200	76100	400	500	3.825e+07	3825			6	290000	255	255	255
7	140000	255	255	255	231900	39378.6	231700	39200	400	400	3.57e+07	3570			7	190000	255	255	255	218592	67807.9	218400	67500	400	600	4.845e+07	4845			7	30000	255	255	255	211883	77016.7	211800	76900	200	200	7.65e+06	765			7	20000	255	255	255
8	50000	255	255	255	233830	39390	233700	39300	300	200	1.275e+07	1275			8	410000	255	255	255	219694	67984.1	219400	67600	700	800	1.0455e+08	10455			8	840000	255	255	255	208573	77778.6	207900	77300	1500	1000	2.142e+08	21420			8	250000	255	255	255
9	220000	255	255	255	232664	39813.6	232400	39500	500	600	5.61e+07	5610			9	370000	255	255	255	216209	68441.9	215900	68000	700	1100	9.435e+07	9435			9	180000	255	255	255	212706	77766.7	212500	77500	500	500	4.59e+07	4590			9	180000	255	255	255
10	260000	255	255	255	231042	39926.9	230800	39600	600	600	6.63e+07	6630			10	270000	255	255	255	212291	68357.4	212000	68100	600	500	6.885e+07	6885			10	520000	255	255	255	206337	78296.2	205800	77700	900	1000	1.326e+08	13260			10	50000	255	255	255
11	220000	255	255	255	229159	40172.7	228900	39900	500	500	5.61e+07	5610			11	80000	255	255	255	216900	68400	216700	68300	400	200	2.04e+07	2040			11	90000	255	255	255	210750	77850	210600	77700	300	300	2.295e+07	2295			11	200000	255	255	255
12	190000	255	255	255	235950	40250	235700	40000	500	500	4.845e+07	4845			12	50000	255	255	255	217410	68430	217200	68300	400	200	1.275e+07	1275			12	100000	255	255	255	210470	78750	210300	78600	400	300	2.55e+07	2550			12	50000	255	255	255
13	380000	255	255	255	231687	41360.5	231400	40900	600	900	9.69e+07	9690			13	320000	255	255	255	218441	68737.5	217900	68400	800	1000	8.16e+07	8160			13	1.13e+06	255	255	255	208331	79727.9	207300	78800	1800	1900	2.8815e+08	28815			13	120000	255	255	255
14	210000	255	255	255	230550	41426.2	230200	41200	700	400	5.355e+07	5355			14	170000	255	255	255	214238	68808.8	214000	68600	500	400	4.335e+07	4335			14	150000	255	255	255	199083	79056.7	198800	78900	600	300	3.825e+07	3825			14	20000	255	255	255
15	230000	255	255	255	235785	41402.2	235400	41200	700	400	5.865e+07	5865			15	130000	255	255	255	221281	68796.2	221000	68600	600	400	3.315e+07	3315			15	510000	255	255	255	210544	79336.3	209900	79000	1200	600	1.3005e+08	13005			15	140000	255	255	255
16	310000	255	255	255	229092	41917.7	228700	41600	800	600	7.905e+07	7905			16	20000	255	255	255	214750	68900	214700	68800	100	200	5.1e+06	510			16	480000	255	255	255	206935	80635.4	206600	80100	700	1100	1.224e+08	12240			16	20000	255	255	255
17	250000	255	255	255	232506	42058	232200	41800	600	500	6.375e+07	6375			17	170000	255	255	255	219644	68991.2	219400	68800	500	400	4.335e+07	4335			17	40000	255	255	255	203500	80900	203400	80800	200	200	1.02e+07	1020			17	90000	255	255	255
18	210000	255	255	255	228388	42607.1	228100	42400	600	400	5.355e+07	5355			18	330000	255	255	255	222505	69259.1	222200	68900	600	700	8.415e+07	8415			18	100000	255	255	255	206170	80910	205900	80800	500	300	2.55e+07	2550			18	50000	255	255	255
19	120000	255	255	255	235742	42541.7	235500	42400	500	300	3.06e+07	3060			19	220000	255	255	255	220068	69550	219700	69400	800	300	5.61e+07	5610			19	50000	255	255	255	208690	81230	208600	81100	200	300	1.275e+07	1275			19	10000	255	255	255
20	470000	255	255	255	234210	43218.1	233700	42800	900	800	1.1985e+08	11985			20	310000	255	255	255	213815	69759.7	213500	69500	700	600	7.905e+07	7905			20	130000	255	255	255	202750	81465.4	202500	81300	500	300	3.315e+07	3315			20	200000	255	255	255
21	140000	255	255	255	235157	42971.4	234900	42800	500	400	3.57e+07	3570			21	690000	255	255	255	216078	70083.3	215100	69500	2500	1100	1.7595e+08	17595			21	280000	255	255	255	203746	81639.3	203400	81400	800	500	7.14e+07	7140			21	1.8e+06	255	255	255
22	380000	255	255	255	237487	43228.9	237100	42900	700	700	9.69e+07	9690			22	60000	255	255	255	220850	69600	220700	69500	300	200	1.53e+07	1530			22	430000	255	255	255	204741	81831.4	204300	81400	900	1000	1.0965e+08	10965			22	100000	255	255	255
23	500000	255	255	255	233738	44296	233300	43900	800	800	1.275e+08	12750			23	190000	255	255	255	218829	69992.1	218500	69700	600	500	4.845e+07	4845			23	140000	255	255	255	206579	82100	206400	81900	400	400	3.57e+07	3570			23	220000	255	255	255
24	360000	255	255	255	235344	44083.3	234700	43900	1200	400	9.18e+07	9180			24	90000	255	255	255	219594	70116.7	219400	70000	400	300	2.295e+07	2295			24	80000	255	255	255	202338	82137.5	202200	82000	300	300	2.04e+07	2040			24	40000	255	255	255
25	80000	255	255	255	231238	45037.5	231100	44900	300	300	2.04e+07	2040			25	40000	255	255	255	218300	70350	218200	70200	200	300	1.02e+07	1020			25	90000	255	255	255	198628	82905.6	198400	82700	400	400	2.295e+07	2295			25	320000	255	255	255
26	210000	255	255	255	239283	45340.5	239000	45100	600	500	5.355e+07	5355			26	180000	255	255	255	221783	70500	221500	70300	600	400	4.59e+07	4590			26	360000	255	255	255	204783	83225	204400	82900	800	600	9.18e+07	9180			26	10000	255	255	255
27	50000	255	255	255	233270	45290	233100	45200	300	200	1.275e+07	1275			27	170000	255	255	255	220562	70591.2	220300	70400	500	400	4.335e+07	4335			27	10000	255	255	255	207750	82950	207700	82900	100	100	2.55e+06	255			27	120000	255	255	255
28	220000	255	255	255	233350	46013.6	233100	45700	500	600	5.61e+07	5610			28	70000	255	255	255	215021	70750	214900	70600	300	300	1.785e+07	1785			28	170000	255	255	255	200997	83320.6	200700	83100	600	400	4.335e+07	4335			28	210000	255	255	255
29	90000	255	255	255	239628	45994.4	239400	45900	500	200	2.295e+07	2295			29	120000	255	255	255	218117	70841.7	217900	70600	400	400	3.06e+07	3060			29	270000	255	255	255	199128	84046.3	198800	83800	600	500	6.885e+07	6885			29	20000	255	255	255
30	6.03e+06	98.109	0	255	237127	47977.2	235900	46100	2800	3700	5.916e+08	59160			30	420000	255	255	255	218760	71650	218500	71100	600	1200	1.071e+08	10710			30	250000	255	255	255	202186	84422	201700	84100	900	600	6.375e+07	6375			30	360000	255	255	255
31	80000	255	255	255	232100	46450	231900	46300	400	300	2.04e+07	2040			31	490000	255	255	255	217666	71656.1	217100	71400	1100	600	1.2495e+08	12495			31	50000	255	255	255	198450	85450	198300	85300	300	300	1.275e+07	1275			31	200000	255	255	255
32	20000	255	255	255	235600	46450	235500	46400	200	100	5.1e+06	510			32	90000	255	255	255	214006	71616.7	213800	71500	400	300	2.295e+07	2295			32	50000	255	255	255	204070	85610	203900	85500	300	200	1.275e+07	1275			32	310000	255	255	255
33	680000	255	255	255	232544	47689.7	231700	47200	1500	1100	1.734e+08	17340			33	360000	255	255	255	221464	71916.7	221100	71600	700	700	9.18e+07	9180			33	20000	255	255	255	205000	86150	204900	86100	200	100	5.1e+06	510			33	150000	255	255	255
34	40000	255	255	255	238700	47800	238600	47700	200	200	1.02e+07	1020			34	300000	255	255	255	219577	72240	219200	71900	700	700	7.65e+07	7650			34	20000	255	255	255	197500	86350	197400	86300	200	100	5.1e+06	510			34	170000	255	255	255
35	150000	255	255	255	230977	48303.3	230800	48100	400	500	3.825e+07	3825			35	100000	255	255	255	214170	72150	214000	72000	400	300	2.55e+07	2550																		35	150000	255	255	255
36	390000	255	255	255	234924	49383.3	234500	49100	800	600	9.945e+07	9945			36	280000	255	255	255	217739	72746.4	217400	72500	700	500	7.14e+07	7140																		36	180000	255	255	255
37	40000	255	255	255	237600	50500	237500	50400	200	200	1.02e+07	1020			37	90000	255	255	255	215817	72883.3	215600	72700	400	300	2.295e+07	2295																		37	60000	255	255	255
38	290000	255	255	255	236260	50867.2	236000	50500	500	700	7.395e+07	7395			38	40000	255	255	255	210750	72925	210600	72800	300	200	1.02e+07	1020																		38	10000	255	255	255
															39	150000	255	255	255	211983	72956.7	211700	72800	600	300	3.825e+07	3825																		39	210000	255	255	255
															40	40000	255	255	255	213500	73100	213400	73000	200	200	1.02e+07	1020																		40	280000	255	255	255
															41	90000	255	255	255	214450	73450	214300	73300	300	300	2.295e+07	2295																		41	60000	255	255	255
															42	180000	255	255	255	217872	73716.7	217600	73400	500	600	4.59e+07	4590																		42	220000	255	255	255
															43	80000	255	255	255	212313	74325	212200	74100	300	400	2.04e+07	2040																		43	10000	255	255	255
															44	240000	255	255	255	214133	74695.8	213900	74400	500	600	6.12e+07	6120																		44	120000	255	255	255
[truncated: 34 more columns]

## Sheet: Sheet2
X	240600	Y	47100		1645.35			X	217500	Y	69300					X	208500	Y	80100					X	199200	Y	98700					X	180900	Y	89700					X	137700	Y	70200
XM	YM	XM-X	YM-Y		um			XM	YM	XM-X	YM-Y		um			XM	YM	XM-X	YM-Y		um			XM	YM	XM-X	YM-Y		um			XM	YM	XM-X	YM-Y		um			XM	YM	XM-X	YM-Y		um			XM	YM
232931	36994.4	-7668.51	-10105.6	12685.8	7.71006			215150	66528.3	-2349.99	-2771.74	3633.87	2.20857			201850	73740.9	-6650	-6359.09	9201.11	5.59219			204250	91050	5050	-7650	9166.52	5.57116			181888	84088.5	988.466	-5611.54	5697.93	3.46305			139100	65450	1400	-4750	4952.02	3.00971
233322	37861.1	-7277.77	-9238.89	11761.1	7.14807			217480	66515	-19.995	-2785	2785.07	1.69269			206618	74186.4	-1881.81	-5913.63	6205.83	3.77174			205858	92082	6658.01	-6618	9387.59	5.70553			181068	85817.9	167.861	-3882.14	3885.77	2.36167			137717	66666.7	16.67	-3533.33	3533.37	2.14749
229819	37850	-10780.8	-9250	14205.2	8.63353			216098	66950	-1401.99	-2350	2736.44	1.66313			207338	74462.5	-1162.49	-5637.5	5756.11	3.49841			206579	92850	7378.58	-5850	9416.26	5.72295			182109	86663.5	1209.46	-3036.49	3268.49	1.9865			144517	66961.1	6816.67	-3238.89	7547.01	4.58687
231180	38489.1	-9419.56	-8610.87	12762.3	7.75656			214961	67483.3	-2538.88	-1816.66	3121.89	1.8974			206704	74888.5	-1796.15	-5211.54	5512.37	3.35027			198820	93510	-379.996	-5190	5203.89	3.16279			181214	87395.5	313.64	-2304.54	2325.79	1.41355			146742	67180.8	9042.31	-3019.23	9533.05	5.79394
232750	39050	-7849.99	-8050	11243.9	6.83373			217409	67561.8	-91.172	-1738.23	1740.62	1.0579			203050	75250	-5450	-4850	7295.54	4.43404			205959	94427.3	6759.1	-4272.73	7996.35	4.85997			179475	87595	-1425	-2105	2541.97	1.54494			136483	67461.1	-1216.66	-2738.89	2996.96	1.82147
230093	39350	-10507.1	-7750	13056.1	7.93517			215950	67450	-1549.99	-1850	2413.5	1.46686			207410	76356.7	-1089.99	-3743.33	3898.8	2.36959			203295	94712.1	4094.83	-3987.93	5715.87	3.47396			182700	87400	1800	-2300	2920.62	1.77507			136317	68183.3	-1383.33	-2016.66	2445.51	1.48632
231900	39378.6	-8699.99	-7721.43	11632.3	7.0698			218592	67807.9	1092.11	-1492.1	1849.08	1.12382			211883	77016.7	3383.34	-3083.33	4577.54	2.78211			205300	94950	6100	-3750	7160.48	4.35195			177419	88359.4	-3481.25	-1340.62	3730.46	2.26728			140457	68610	2756.67	-1590	3182.35	1.93414
233830	39390	-6769.99	-7710	10260.5	6.23603			219694	67984.1	2193.91	-1315.85	2558.26	1.55484			208573	77778.6	72.624	-2321.43	2322.56	1.41159			210354	95142	11154	-3558	11707.7	7.11565			179983	88016.7	-916.663	-1683.33	1916.74	1.16494			142232	68997.1	4532.36	-1202.94	4689.28	2.85002
232664	39813.6	-7936.36	-7286.36	10773.9	6.54809			216209	68441.9	-1290.54	-858.107	1549.78	0.941918			212706	77766.7	4205.56	-2333.33	4809.49	2.92308			209511	95516.7	10311.1	-3183.33	10791.3	6.55868			175400	88150	-5500	-1550	5714.23	3.47296			138056	69680.2	355.663	-519.81	629.84	0.3828
231042	39926.9	-9557.69	-7173.08	11950	7.26289			212291	68357.4	-5209.26	-942.591	5293.85	3.21746			206337	78296.2	-2163.46	-1803.84	2816.81	1.71198			203670	95690	4470	-3010	5388.97	3.27527			178317	88308.3	-2583.33	-1391.66	2934.33	1.78341			140832	69195.5	3131.82	-1004.54	3288.98	1.99896
229159	40172.7	-11440.9	-6927.27	13374.7	8.12876			216900	68400	-599.995	-899.999	1081.66	0.657405			210750	77850	2250.01	-2250	3181.98	1.93392			208180	95835	8980.01	-2865	9425.96	5.72885			180330	88907.3	-569.788	-792.706	976.238	0.593332			140974	69813.4	3274.39	-386.584	3297.13	2.00391
235950	40250	-4649.99	-6850	8279.19	5.03187			217410	68430	-89.995	-869.999	874.641	0.531584			210470	78750	1970.01	-1350	2388.18	1.45147			200870	95810	1670	-2890	3337.81	2.02863			182577	88987.8	1676.67	-712.22	1821.67	1.10716			134879	70300	-2821.43	100.002	2823.2	1.71586
231687	41360.5	-8913.15	-5739.47	10601.2	6.44314			218441	68737.5	940.63	-562.498	1095.99	0.666112			208331	79727.9	-169.464	-372.122	408.892	0.248514			202250	95875	3050	-2825	4157.3	2.5267			181850	88750	950.004	-949.998	1343.5	0.816546			138850	70600	1150	400.002	1217.58	0.740015
230550	41426.2	-10050	-5673.81	11541	7.01431			214238	68808.8	-3261.76	-491.175	3298.53	2.00476			199083	79056.7	-9416.66	-1043.33	9474.28	5.75822			210800	95750	11600	-2950	11969.2	7.27458			183514	89054.5	2613.64	-645.453	2692.16	1.63622			135683	70886.1	-2016.66	686.113	2130.18	1.29467
235785	41402.2	-4815.21	-5697.82	7459.99	4.53398			221281	68796.2	3780.77	-503.845	3814.2	2.31817			210544	79336.3	2044.12	-763.724	2182.13	1.32624			200036	96142.9	835.719	-2557.14	2690.24	1.63506			178500	88930	-2400	-769.998	2520.49	1.53189			136681	71426.9	-1019.23	1226.93	1595.05	0.969426
229092	41917.7	-11508.1	-5182.26	12621.1	7.67075			214750	68900	-2749.99	-399.998	2778.93	1.68896			206935	80635.4	-1564.58	535.418	1653.66	1.00505			201450	96100	2250	-2600	3438.39	2.08976			176062	89526.9	-4838.46	-173.075	4841.55	2.94257			139436	71467.9	1735.72	1267.86	2149.46	1.30638
232506	42058	-8093.99	-5042	9535.96	5.7957			219644	68991.2	2144.12	-308.822	2166.25	1.31659			203500	80900	-5000	800.002	5063.59	3.07752			211206	96183.3	12005.6	-2516.66	12266.5	7.45525			178500	89500	-2400	-199.998	2408.31	1.46371			134317	71625	-3383.33	1425	3671.18	2.23124
228388	42607.1	-12211.9	-4492.86	13012.2	7.90844			222505	69259.1	5004.55	-40.908	5004.72	3.04173			206170	80910	-2329.99	810.002	2466.78	1.49924			204250	96150	5050	-2550	5657.3	3.43836			181721	89492.9	821.433	-207.141	847.148	0.514874			138264	71620.3	563.517	1420.27	1527.98	0.928666
235742	42541.7	-4858.33	-4558.33	6661.96	4.04896			220068	69550	2568.19	250.002	2580.33	1.56825			208690	81230	190.005	1130	1145.86	0.696426			197850	96450	-1350	-2250	2623.92	1.59475			176931	90050	-3968.75	350.002	3984.15	2.42146			135150	71881.6	-2550	1681.58	3054.54	1.85647
234210	43218.1	-6390.42	-3881.91	7477.08	4.54437			213815	69759.7	-3685.48	459.679	3714.04	2.25729			202750	81465.4	-5750	1365.39	5909.88	3.59187			195970	97085	-3230	-1615	3611.25	2.19482			175030	90340	-5870	640.002	5904.78	3.58877			136498	72484.8	-1202.17	2284.78	2581.75	1.56912
235157	42971.4	-5442.85	-4128.57	6831.52	4.15202			216078	70083.3	-1422.46	783.335	1623.89	0.986954			203746	81639.3	-4753.57	1539.29	4996.58	3.03679			198249	98600.6	-950.551	-99.442	955.738	0.580872			180955	91012.1	54.549	1312.12	1313.26	0.798162			140957	72590	3256.67	2390	4039.56	2.45513
237487	43228.9	-3113.15	-3871.05	4967.57	3.01916			220850	69600	3350.01	300.002	3363.41	2.04419			204741	81831.4	-3759.3	1731.4	4138.85	2.51548			201000	97030	1800	-1670	2455.38	1.49232			184117	90316.7	3216.67	616.669	3275.25	1.99061			136708	73958.3	-991.664	3758.34	3886.96	2.36239
233738	44296	-6861.99	-2804	7412.79	4.50529			218829	69992.1	1328.95	692.107	1498.37	0.910672			206579	82100	-1921.42	2000	2773.42	1.68561			201818	97386.4	2618.19	-1313.63	2929.25	1.78032			178861	90502.6	-2039.47	802.634	2191.73	1.33207			136227	75726.9	-1473.07	5526.93	5719.86	3.47638
235344	44083.3	-5255.55	-3016.67	6059.79	3.68298			219594	70116.7	2094.45	816.668	2248.04	1.3663			202338	82137.5	-6162.5	2037.5	6490.59	3.94481			200200	97900	1000	-799.998	1280.63	0.778331			182777	90943.3	1876.67	1243.34	2251.17	1.3682
231238	45037.5	-9362.49	-2062.5	9586.98	5.82671			218300	70350	800.005	1050	1320.04	0.802287			198628	82905.6	-9872.22	2805.56	10263.1	6.23766			200794	98506.3	1593.75	-193.748	1605.49	0.975773			176995	91305.2	-3905.17	1605.17	4222.19	2.56614
239283	45340.5	-1316.66	-1759.52	2197.62	1.33565			221783	70500	4283.34	1200	4448.26	2.70353			204783	83225	-3716.66	3125	4855.84	2.95125			201750	98250	2550	-449.998	2589.41	1.57377			175617	91276.7	-5283.33	1576.67	5513.57	3.351
233270	45290	-7329.99	-1810	7550.16	4.58879			220562	70591.2	3061.77	1291.18	3322.89	2.01956			207750	82950	-749.995	2850	2947.03	1.79113			203275	98400	4075	-299.998	4086.03	2.48338			178500	91450	-2400	1750	2970.27	1.80525
233350	46013.6	-7249.99	-1086.36	7330.94	4.45555			215021	70750	-2478.57	1450	2871.55	1.74525			200997	83320.6	-7502.94	3220.59	8164.94	4.96243			207036	98883.3	7835.72	183.335	7837.86	4.76364			182333	91872.2	1433.34	2172.22	2602.5	1.58173
239628	45994.4	-972.217	-1105.56	1472.23	0.894782			218117	70841.7	616.671	1541.67	1660.43	1.00916			199128	84046.3	-9372.22	3946.3	10169.2	6.18054			201700	98850	2500	150.002	2504.5	1.52217			176363	92062.5	-4537.5	2362.5	5115.69	3.10918
237127	47977.2	-3472.84	877.156	3581.9	2.17698			218760	71650	1259.53	2350	2666.26	1.62048			202186	84422	-6314	4322	7651.55	4.65041			202517	99066.7	3316.67	366.669	3336.88	2.02807			176779	92554.2	-4120.83	2854.17	5012.74	3.04661
232100	46450	-8499.99	-649.999	8524.81	5.18115			217666	71656.1	166.331	2356.12	2361.99	1.43555			198450	85450	-10050	5350	11385.3	6.91968			195705	99150	-3495	450.002	3523.85	2.1417			177050	95950	-3850	6250	7340.64	4.46145
235600	46450	-4999.99	-649.999	5042.07	3.06443			214006	71616.7	-3494.44	2316.67	4192.62	2.54816			204070	85610	-4430	5510	7070.01	4.29696			199079	99550	-120.963	850.002	858.566	0.521814
232544	47689.7	-8055.88	589.707	8077.43	4.90925			221464	71916.7	3963.89	2616.67	4749.67	2.88673			205000	86150	-3500	6050	6989.46	4.24801			204517	99443.3	5316.67	743.336	5368.38	3.26276
238700	47800	-1899.99	700.001	2024.84	1.23064			219577	72240	2076.67	2940	3599.47	2.18766			197500	86350	-11000	6250	12651.6	7.68929			205515	99444.1	6314.71	744.12	6358.4	3.86447
230977	48303.3	-9623.33	1203.33	9698.27	5.89435			214170	72150	-3329.99	2850	4383.08	2.66392											200523	99843.3	1323.34	1143.34	1748.84	1.0629
234924	49383.3	-5675.64	2283.33	6117.72	3.71819			217739	72746.4	239.29	3446.43	3454.73	2.09969											205211	100028	6011.12	1327.78	6156.01	3.74146
237600	50500	-2999.99	3400	4534.31	2.75583			215817	72883.3	-1683.33	3583.34	3959.03	2.40619											195167	100667	-4033.33	1966.67	4487.26	2.72724
236260	50867.2	-4339.65	3767.24	5746.71	3.4927			210750	72925	-6749.99	3625	7661.79	4.65663											200250	100650	1050	1950	2214.73	1.34605
								211983	72956.7	-5516.66	3656.67	6618.52	4.02256											194412	100893	-4788.09	2192.86	5266.35	3.20075
								213500	73100	-3999.99	3800	5517.24	3.35323											199300	101136	100.004	2435.72	2437.77	1.48161
								214450	73450	-3049.99	4150	5150.24	3.13018											199900	101150	700.004	2450	2548.04	1.54863
								217872	73716.7	372.227	4416.67	4432.33	2.69385											193373	102641	-5827.27	3940.91	7034.76	4.27554
								212313	74325	-5187.49	5025	7222.24	4.38949											191250	104850	-7950	6150	10051.1	6.1088
								214133	74695.8	-3366.66	5395.84	6359.99	3.86543											188733	106942	-10466.7	8241.67	13322	8.09677
[truncated: 3 more columns]

## Sheet: Sheet3
13	14	15	16	17	18						13	14	15	16	17	18					13	14	15	16	17	18
um	um	um	um	um	um				um2	um
7.71006	2.20857	5.59219	5.57116	3.46305	3.00971				0.159279	0.13	0	0	1	0	0	0					0	0	6.2783	0	0	0
7.14807	1.69269	3.77174	5.70553	2.36167	2.14749				0.265465	0.26	0	0	0	0	0	1					0	0	0	0	0	3.76698
8.63353	1.66313	3.49841	5.72295	1.9865	4.58687				0.37165	0.39	0	0	0	0	1	0					0	0	0	0	2.6907	0
7.75656	1.8974	3.35027	3.16279	1.41355	5.79394				0.477836	0.52	0	1	0	2	1	0					0	2.09277	0	4.18553	2.09277	0
6.83373	1.0579	4.43404	4.85997	1.54494	1.82147				0.584022	0.65	0	2	1	1	0	1					0	3.42453	1.71226	1.71226	0	1.71226
7.93517	1.46686	2.36959	3.47396	1.77507	1.48632				0.690208	0.78	1	1	0	0	2	0					1.44884	1.44884	0	0	2.89768	0
7.0698	1.12382	2.78211	4.35195	2.26728	1.93414				0.796394	0.91	0	4	1	1	0	2					0	5.02264	1.25566	1.25566	0	2.51132
6.23603	1.55484	1.41159	7.11565	1.16494	2.85002				0.90258	1.04	0	2	0	1	2	0					0	2.21587	0	1.10794	2.21587	0
6.54809	0.941918	2.92308	6.55868	3.47296	0.3828				1.00877	1.17	1	0	0	0	0	1					0.991311	0	0	0	0	0.991311
7.26289	3.21746	1.71198	3.27527	1.78341	1.99896				1.11495	1.3	1	2	2	1	3	1					0.8969	1.7938	1.7938	0.8969	2.6907	0.8969
8.12876	0.657405	1.93392	5.72885	0.593332	2.00391				1.22114	1.43	0	3	2	4	3	1					0	2.45673	1.63782	3.27564	2.45673	0.818909
5.03187	0.531584	1.45147	2.02863	1.10716	1.71586				1.32732	1.56	0	4	1	3	2	1					0	3.01358	0.753396	2.26019	1.50679	0.753396
6.44314	0.666112	0.248514	2.5267	0.816546	0.740015				1.43351	1.69	0	2	2	1	3	1					0	1.39518	1.39518	0.697589	2.09277	0.697589
7.01431	2.00476	5.75822	7.27458	1.63622	1.29467				1.53969	1.82	0	1	1	0	0	3					0	0.649479	0.649479	0	0	1.94844
4.53398	2.31817	1.32624	1.63506	1.53189	0.969426				1.64588	1.95	0	3	0	2	2	2					0	1.82273	0	1.21516	1.21516	1.21516
7.67075	1.68896	1.00505	2.08976	2.94257	1.30638				1.75207	2.08	1	3	0	3	0	1					0.570755	1.71226	0	1.71226	0	0.570755
5.7957	1.31659	3.07752	7.45525	1.46371	2.23124				1.85825	2.21	0	2	0	0	1	1					0	1.07628	0	0	0.53814	0.53814
7.90844	3.04173	1.49924	3.43836	0.514874	0.928666				1.96444	2.34	0	1	1	0	2	2					0	0.509051	0.509051	0	1.0181	1.0181
4.04896	1.56825	0.696426	1.59475	2.42146	1.85647				2.07062	2.47	0	1	1	2	1	0					0	0.482946	0.482946	0.965893	0.482946	0
4.54437	2.25729	3.59187	2.19482	3.58877	1.56912				2.17681	2.6	0	3	0	1	0	0					0	1.37816	0	0.459388	0	0
4.15202	0.986954	3.03679	0.580872	0.798162	2.45513				2.283	2.73	1	0	1	0	0	1					0.438021	0	0.438021	0	0	0.438021
3.01916	2.04419	2.51548	1.49232	1.99061	2.36239				2.38918	2.86	0	1	2	0	1	0					0	0.418553	0.837107	0	0.418553	0
4.50529	0.910672	1.68561	1.78032	1.33207	3.47638				2.49537	2.99	2	1	2	0	2	1					0.801485	0.400743	0.801485	0	0.801485	0.400743
3.68298	1.3663	3.94481	0.778331	1.3682					2.60155	3.12	0	2	0	2	0	0					0	0.768772	0	0.768772	0	0
5.82671	0.802287	6.23766	0.975773	2.56614					2.70774	3.25	0	1	1	2	1	0					0	0.369312	0.369312	0.738624	0.369312	0
1.33565	2.70353	2.95125	1.57377	3.351					2.81392	3.38	1	0	1	2	2	1					0.355376	0	0.355376	0.710751	0.710751	0.355376
4.58879	2.01956	1.79113	2.48338	1.80525					2.92011	3.51	0	0	1	0	1	0					0	0	0.342453	0	0.342453	0
4.45555	1.74525	4.96243	4.76364	1.58173					3.0263	3.64	2	0	0	1	0	0					0.660874	0	0	0.330437	0	0
0.894782	1.00916	6.18054	1.52217	3.10918					3.13248	3.77	0	1	1	1	0	0					0	0.319236	0.319236	0.319236	0	0
2.17698	1.62048	4.65041	2.02807	3.04661					3.23867	3.9	0	1	1	0	0	0					0	0.308769	0.308769	0	0	0
5.18115	1.43555	6.91968	2.1417	4.46145					3.34485	4.03	2	0	0	0	0	0					0.597933	0	0	0	0	0
3.06443	2.54816	4.29696	0.521814						3.45104	4.16	0	0	1	1	0	0					0	0	0.289768	0.289768	0	0
4.90925	2.88673	4.24801	3.26276						3.55723	4.29	0	1	1	1	0	0					0	0.281118	0.281118	0.281118	0	0
1.23064	2.18766	7.68929	3.86447						3.66341	4.42	4	0	1	0	1	0					1.09188	0	0.27297	0	0.27297	0
5.89435	2.66392		1.0629						3.7696	4.55	1	1	1	0	0	1					0.26528	0.26528	0.26528	0	0	0.26528
3.71819	2.09969		3.74146						3.87578	4.68	0	0	0	1	0	0					0	0	0	0.258012	0	0
2.75583	2.40619		2.72724						3.98197	4.81	1	0	0	1	0	0					0.251132	0	0	0.251132	0	0
3.4927	4.65663		1.34605						4.08815	4.94	1	0	1	0	0	0					0.244609	0	0.244609	0	0	0
	4.02256		3.20075						4.19434	5.07	1	0	0	0	0	0					0.238417	0	0	0	0	0
	3.35323		1.48161						4.30053	5.2	0	0	0	0	0	0					0	0	0	0	0	0
	3.13018		1.54863						4.40671	5.33	0	0	0	0	0	0					0	0	0	0	0	0
	2.69385		4.27554						4.5129	5.46	0	0	0	1	0	0					0	0	0	0.221587	0	0
	4.38949		6.1088						4.61908	5.59	0	0	1	1	0	0					0	0	0.216493	0.216493	0	0
	3.86543		8.09677						4.72527	5.72	2	0	1	2	0	1					0.423256	0	0.211628	0.423256	0	0.211628
									4.83146	5.85	1	0	0	0	0	0					0.206977	0	0	0	0	0
									4.93764	5.98	0	0	0	1	0	0					0	0	0	0.202526	0	0
									5.04383	6.11	1	0	2	0	0	0					0.198262	0	0.396524	0	0	0
									5.15001	6.24	0	0	0	0	0	0					0	0	0	0	0	0
									5.2562	6.37	1	0	0	0	0	0					0.190252	0	0	0	0	0
									5.36238	6.5	1	0	0	1	0	0					0.186484	0	0	0.186484	0	0
									5.46857	6.63	0	0	0	0	0	0					0	0	0	0	0	0
									5.57476	6.76	1	0	0	0	0	0					0.17938	0	0	0	0	0
									5.68094	6.89	1	0	1	0	0	0					0.176027	0	0.176027	0	0	0
									5.78713	7.02	2	0	0	1	0	0					0.345595	0	0	0.172797	0	0
									5.89331	7.15	1	0	0	1	0	0					0.169684	0	0	0.169684	0	0
									5.9995	7.28	0	0	0	0	0	0					0	0	0	0	0	0
									6.10569	7.41	0	0	0	1	0	0					0	0	0	0.163782	0	0
									6.21187	7.54	0	0	0	0	0	0					0	0	0	0	0	0
									6.31806	7.67	3	0	1	0	0	0					0.47483	0	0.158277	0	0	0
									6.42424	7.8	1	0	0	0	0	0					0.15566	0	0	0	0	0
									6.53043	7.93	1	0	0	0	0	0					0.153129	0	0	0	0	0
									6.63661	8.06	1	0	0	1	0	0					0.150679	0	0	0.150679	0	0
									6.7428	8.19	0	0	0	0	0	0					0	0	0	0	0	0
									6.84899	8.32	0	0	0	0	0	0					0	0	0	0	0	0
									6.95517	8.45	0	0	0	0	0	0					0	0	0	0	0	0
									7.06136	8.58	1	0	0	0	0	0					0.141616	0	0	0	0	0
									7.16754	8.71	0	0	0	0	0	0					0	0	0	0	0	0
									7.27373	8.84	0	0	0	0	0	0					0	0	0	0	0	0
									7.37992	8.97	0	0	0	0	0	0					0	0	0	0	0	0
									7.4861	9.1	0	0	0	0	0	0					0	0	0	0	0	0
									7.59229	9.23	0	0	0	0	0	0					0	0	0	0	0	0
									7.69847	9.36	0	0	0	0	0	0					0	0	0	0	0	0
									7.80466	9.49	0	0	0	0	0	0					0	0	0	0	0	0
									7.91084	9.62	0	0	0	0	0	0					0	0	0	0	0	0
									8.01703	9.75	0	0	0	0	0	0					0	0	0	0	0	0
									8.12322	9.88	0	0	0	0	0	0					0	0	0	0	0	0
									8.2294	10.01	0	0	0	0	0	0					0	0	0	0	0	0
									8.33559	10.14	0	0	0	0	0	0					0	0	0	0	0	0
									8.44177	10.27	0	0	0	0	0	0					0	0	0	0	0	0
									8.54796	10.4	0	0	0	0	0	0					0	0	0	0	0	0
									8.65415	10.53	0	0	0	0	0	0					0	0	0	0	0	0
									8.76033	10.66	0	0	0	0	0	0					0	0	0	0	0	0
									8.86652	10.79	0	0	0	0	0	0					0	0	0	0	0	0
									8.9727	10.92	0	0	0	0	0	0					0	0	0	0	0	0
									9.07889	11.05	0	0	0	0	0	0					0	0	0	0	0	0
									9.18507	11.18	0	0	0	0	0	0					0	0	0	0	0	0
									9.29126	11.31	0	0	0	0	0	0					0	0	0	0	0	0
									9.39745	11.44	0	0	0	0	0	0					0	0	0	0	0	0
									9.50363	11.57	0	0	0	0	0	0					0	0	0	0	0	0
									9.60982	11.7	0	0	0	0	0	0					0	0	0	0	0	0
									9.716	11.83	0	0	0	0	0	0					0	0	0	0	0	0
									9.82219	11.96	0	0	0	0	0	0					0	0	0	0	0	0
									9.92838	12.09	0	0	0	0	0	0					0	0	0	0	0	0
									10.0346	12.22	0	0	0	0	0	0					0	0	0	0	0	0
									10.1407	12.35	0	0	0	0	0	0					0	0	0	0	0	0
									10.2469	12.48	0	0	0	0	0	0					0	0	0	0	0	0
									10.3531	12.61	0	0	0	0	0	0					0	0	0	0	0	0
									10.4593	12.74	0	0	0	0	0	0					0	0	0	0	0	0
									10.5655	12.87	0	0	0	0	0	0					0	0	0	0	0	0
									10.6717	13	0	0	0	0	0	0					0	0	0	0	0	0
									10.7779	13.13	0	0	0	0	0	0					0	0	0	0	0	0
									10.884	13.26	0	0	0	0	0	0					0	0	0	0	0	0
									10.9902	13.39	0	0	0	0	0	0					0	0	0	0	0	0
									11.0964	13.52	0	0	0	0	0	0					0	0	0	0	0	0
									11.2026	13.65	0	0	0	0	0	0					0	0	0	0	0	0
									11.3088	13.78	0	0	0	0	0	0					0	0	0	0	0	0
									11.415	13.91	0	0	0	0	0	0					0	0	0	0	0	0
									11.5212	14.04	0	0	0	0	0	0					0	0	0	0	0	0
									11.6273	14.17	0	0	0	0	0	0					0	0	0	0	0	0
									11.7335	14.3	0	0	0	0	0	0					0	0	0	0	0	0
									11.8397	14.43	0	0	0	0	0	0					0	0	0	0	0	0
									11.9459	14.56	0	0	0	0	0	0					0	0	0	0	0	0
									12.0521	14.69	0	0	0	0	0	0					0	0	0	0	0	0
									12.1583	14.82	0	0	0	0	0	0					0	0	0	0	0	0
									12.2645	14.95	0	0	0	0	0	0					0	0	0	0	0	0
									12.3706	15.08	0	0	0	0	0	0					0	0	0	0	0	0
									12.4768	15.21	0	0	0	0	0	0					0	0	0	0	0	0
									12.583	15.34	0	0	0	0	0	0					0	0	0	0	0	0
									12.6892	15.47	0	0	0	0	0	0					0	0	0	0	0	0
									12.7954	15.6	0	0	0	0	0	0					0	0	0	0	0	0
									12.9016	15.73	0	0	0	0	0	0					0	0	0	0	0	0
									13.0078	15.86	0	0	0	0	0	0					0	0	0	0	0	0
									13.114	15.99	0	0	0	0	0	0					0	0	0	0	0	0
									13.2201	16.12	0	0	0	0	0	0					0	0	0	0	0	0
									13.3263	16.25	0	0	0	0	0	0					0	0	0	0	0	0
									13.4325	16.38	0	0	0	0	0	0					0	0	0	0	0	0
									13.5387	16.51	0	0	0	0	0	0					0	0	0	0	0	0
									13.6449	16.64	0	0	0	0	0	0					0	0	0	0	0	0
									13.7511	16.77	0	0	0	0	0	0					0	0	0	0	0	0
									13.8573	16.9	0	0	0	0	0	0					0	0	0	0	0	0
									13.9634	17.03	0	0	0	0	0	0					0	0	0	0	0	0
									14.0696	17.16	0	0	0	0	0	0					0	0	0	0	0	0
									14.1758	17.29	0	0	0	0	0	0					0	0	0	0	0	0
									14.282	17.42	0	0	0	0	0	0					0	0	0	0	0	0
									14.3882	17.55	0	0	0	0	0	0					0	0	0	0	0	0
									14.4944	17.68	0	0	0	0	0	0					0	0	0	0	0	0
									14.6006	17.81	0	0	0	0	0	0					0	0	0	0	0	0
									14.7067	17.94	0	0	0	0	0	0					0	0	0	0	0	0
									14.8129	18.07	0	0	0	0	0	0					0	0	0	0	0	0
									14.9191	18.2	0	0	0	0	0	0					0	0	0	0	0	0
									15.0253	18.33	0	0	0	0	0	0					0	0	0	0	0	0
									15.1315	18.46	0	0	0	0	0	0					0	0	0	0	0	0
									15.2377	18.59	0	0	0	0	0	0					0	0	0	0	0	0
									15.3439	18.72	0	0	0	0	0	0					0	0	0	0	0	0
									15.45	18.85	0	0	0	0	0	0					0	0	0	0	0	0
									15.5562	18.98	0	0	0	0	0	0					0	0	0	0	0	0
									15.6624	19.11	0	0	0	0	0	0					0	0	0	0	0	0
									15.7686	19.24	0	0	0	0	0	0					0	0	0	0	0	0
									15.8748	19.37	0	0	0	0	0	0					0	0	0	0	0	0
									15.981	19.5	0	0	0	0	0	0					0	0	0	0	0	0
									16.0872	19.63	0	0	0	0	0	0					0	0	0	0	0	0
									16.1933	19.76	0	0	0	0	0	0					0	0	0	0	0	0
									16.2995	19.89	0	0	0	0	0	0					0	0	0	0	0	0
									16.4057	20.02	0	0	0	0	0	0					0	0	0	0	0	0
									16.5119	20.15	0	0	0	0	0	0					0	0	0	0	0	0
									16.6181	20.28	0	0	0	0	0	0					0	0	0	0	0	0
									16.7243	20.41	0	0	0	0	0	0					0	0	0	0	0	0
									16.8305	20.54	0	0	0	0	0	0					0	0	0	0	0	0
									16.9366	20.67	0	0	0	0	0	0					0	0	0	0	0	0
									17.0428	20.8	0	0	0	0	0	0					0	0	0	0	0	0
									17.149	20.93	0	0	0	0	0	0					0	0	0	0	0	0
									17.2552	21.06	0	0	0	0	0	0					0	0	0	0	0	0
									17.3614	21.19	0	0	0	0	0	0					0	0	0	0	0	0
									17.4676	21.32	0	0	0	0	0	0					0	0	0	0	0	0
									17.5738	21.45	0	0	0	0	0	0					0	0	0	0	0	0
									17.6799	21.58	0	0	0	0	0	0					0	0	0	0	0	0
									17.7861	21.71	0	0	0	0	0	0					0	0	0	0	0	0
									17.8923	21.84	0	0	0	0	0	0					0	0	0	0	0	0
									17.9985	21.97	0	0	0	0	0	0					0	0	0	0	0	0
									18.1047	22.1	0	0	0	0	0	0					0	0	0	0	0	0
									18.2109	22.23	0	0	0	0	0	0					0	0	0	0	0	0
									18.3171	22.36	0	0	0	0	0	0					0	0	0	0	0	0
									18.4232	22.49	0	0	0	0	0	0					0	0	0	0	0	0
									18.5294	22.62	0	0	0	0	0	0					0	0	0	0	0	0
									18.6356	22.75	0	0	0	0	0	0					0	0	0	0	0	0
									18.7418	22.88	0	0	0	0	0	0					0	0	0	0	0	0
									18.848	23.01	0	0	0	0	0	0					0	0	0	0	0	0
									18.9542	23.14	0	0	0	0	0	0					0	0	0	0	0	0
									19.0604	23.27	0	0	0	0	0	0					0	0	0	0	0	0
									19.1665	23.4	0	0	0	0	0	0					0	0	0	0	0	0
									19.2727	23.53	0	0	0	0	0	0					0	0	0	0	0	0
									19.3789	23.66	0	0	0	0	0	0					0	0	0	0	0	0
									19.4851	23.79	0	0	0	0	0	0					0	0	0	0	0	0
									19.5913	23.92	0	0	0	0	0	0					0	0	0	0	0	0
									19.6975	24.05	0	0	0	0	0	0					0	0	0	0	0	0
									19.8037	24.18	0	0	0	0	0	0					0	0	0	0	0	0
									19.9098	24.31	0	0	0	0	0	0					0	0	0	0	0	0
									20.016	24.44	0	0	0	0	0	0					0	0	0	0	0	0
									20.1222	24.57	0	0	0	0	0	0					0	0	0	0	0	0
									20.2284	24.7	0	0	0	0	0	0					0	0	0	0	0	0
									20.3346	24.83	0	0	0	0	0	0					0	0	0	0	0	0
									20.4408	24.96	0	0	0	0	0	0					0	0	0	0	0	0
									20.547	25.09	0	0	0	0	0	0					0	0	0	0	0	0
									20.6531	25.22	0	0	0	0	0	0					0	0	0	0	0	0
									20.7593	25.35	0	0	0	0	0	0					0	0	0	0	0	0
									20.8655	25.48	0	0	0	0	0	0					0	0	0	0	0	0
									20.9717	25.61	0	0	0	0	0	0					0	0	0	0	0	0
									21.0779	25.74	0	0	0	0	0	0					0	0	0	0	0	0
									21.1841	25.87	0	0	0	0	0	0					0	0	0	0	0	0
									21.2903	26	0	0	0	0	0	0					0	0	0	0	0	0
									21.3964	26.13	0	0	0	0	0	0					0	0	0	0	0	0
									21.5026	26.26	0	0	0	0	0	0					0	0	0	0	0	0
									21.6088	26.39	0	0	0	0	0	0					0	0	0	0	0	0
									21.715	26.52	0	0	0	0	0	0					0	0	0	0	0	0
									21.8212	26.65	0	0	0	0	0	0					0	0	0	0	0	0
									21.9274	26.78	0	0	0	0	0	0					0	0	0	0	0	0
									22.0336	26.91	0	0	0	0	0	0					0	0	0	0	0	0
									22.1397	27.04	0	0	0	0	0	0					0	0	0	0	0	0
									22.2459	27.17	0	0	0	0	0	0					0	0	0	0	0	0
									22.3521	27.3	0	0	0	0	0	0					0	0	0	0	0	0
									22.4583	27.43	0	0	0	0	0	0					0	0	0	0	0	0
									22.5645	27.56	0	0	0	0	0	0					0	0	0	0	0	0
									22.6707	27.69	0	0	0	0	0	0					0	0	0	0	0	0
									22.7769	27.82	0	0	0	0	0	0					0	0	0	0	0	0
									22.883	27.95	0	0	0	0	0	0					0	0	0	0	0	0
									22.9892	28.08	0	0	0	0	0	0					0	0	0	0	0	0
									23.0954	28.21	0	0	0	0	0	0					0	0	0	0	0	0
									23.2016	28.34	0	0	0	0	0	0					0	0	0	0	0	0
									23.3078	28.47	0	0	0	0	0	0					0	0	0	0	0	0
									23.414	28.6	0	0	0	0	0	0					0	0	0	0	0	0
									23.5202	28.73	0	0	0	0	0	0					0	0	0	0	0	0
									23.6263	28.86	0	0	0	0	0	0					0	0	0	0	0	0
									23.7325	28.99	0	0	0	0	0	0					0	0	0	0	0	0
									23.8387	29.12	0	0	0	0	0	0					0	0	0	0	0	0
									23.9449	29.25	0	0	0	0	0	0					0	0	0	0	0	0
									24.0511	29.38	0	0	0	0	0	0					0	0	0	0	0	0
									24.1573	29.51	0	0	0	0	0	0					0	0	0	0	0	0
									24.2635	29.64	0	0	0	0	0	0					0	0	0	0	0	0
									24.3696	29.77	0	0	0	0	0	0					0	0	0	0	0	0
									24.4758	29.9	0	0	0	0	0	0					0	0	0	0	0	0
									24.582	30.03	0	0	0	0	0	0					0	0	0	0	0	0
									24.6882	30.16	0	0	0	0	0	0					0	0	0	0	0	0
										30.29	0	0	0	0	0	0
