# Supplementary material for: Circadian oscillation in primary cilium length by clock genes regulates fibroblast cell migration
Source: EMBO Rep. 2023 Nov 16;24(12):e56870. doi: 10.15252/embr.202356870 (PMC10702818; doi:10.15252/embr.202356870)
Supplement: Supplementary file 11 — Source Data for Figure 4 [file EMBR-24-e56870-s012.zip › Figure 4/4D/230331 DEX+SR-1.xlsx]

## Sheet: 230331 SR-1
X	174300	Y	172800												X	178800	Y	114900												X	218400	Y	85200												X	206100	Y	55500
	Area	Mean			XM	YM										Area	Mean			XM	YM										Area	Mean			XM	YM										Area	Mean
1	40000	255	255	255	165300	165600	165200	165500	200	200	1.02e+07	1020			1	20000	255	255	255	187700	106000	187600	105900	200	200	5.1e+06	510			1	220000	255	255	255	219809	77422.7	219500	77200	600	500	5.61e+07	5610			1	70000	255	255	255
2	100000	255	255	255	175530	166950	175300	166800	400	300	2.55e+07	2550			2	200000	255	255	255	182390	107975	182100	107700	600	500	5.1e+07	5100			2	20000	255	255	255	221500	77850	221400	77800	200	100	5.1e+06	510			2	20000	255	255	255
3	40000	255	255	255	174600	167350	174500	167200	200	300	1.02e+07	1020			3	110000	255	255	255	188550	107850	188300	107700	500	300	2.805e+07	2805			3	10000	255	255	255	212150	78350	212100	78300	100	100	2.55e+06	255			3	110000	255	255	255
4	170000	255	255	255	165385	167991	165200	167700	400	600	4.335e+07	4335			4	60000	255	255	255	189133	107867	189000	107700	300	300	1.53e+07	1530			4	60000	255	255	255	220900	78550	220800	78400	200	300	1.53e+07	1530			4	200000	255	255	255
5	130000	255	255	255	169888	168112	169700	167900	400	400	3.315e+07	3315			5	80000	255	255	255	187638	107938	187500	107800	300	300	2.04e+07	2040			5	40000	255	255	255	221050	79575	220900	79500	300	200	1.02e+07	1020			5	700000	255	255	255
6	130000	255	255	255	167219	168204	167000	168000	500	400	3.315e+07	3315			6	510000	255	255	255	179544	108491	179100	108000	800	900	1.3005e+08	13005			6	10000	255	255	255	210950	79750	210900	79700	100	100	2.55e+06	255			6	230000	255	255	255
7	10000	255	255	255	172050	168050	172000	168000	100	100	2.55e+06	255			7	230000	255	255	255	184150	108180	183800	108000	700	400	5.865e+07	5865			7	80000	255	255	255	218875	80575	218700	80400	400	300	2.04e+07	2040			7	510000	255	255	255
8	10000	255	255	255	175850	168150	175800	168100	100	100	2.55e+06	255			8	10000	255	255	255	176950	108150	176900	108100	100	100	2.55e+06	255			8	100000	255	255	255	217610	80930	217400	80700	400	400	2.55e+07	2550			8	90000	255	255	255
9	130000	255	255	255	172627	168773	172400	168500	400	500	3.315e+07	3315			9	250000	255	255	255	191626	108430	191300	108100	700	600	6.375e+07	6375			9	10000	255	255	255	215750	81050	215700	81000	100	100	2.55e+06	255			9	140000	255	255	255
10	100000	255	255	255	167800	168730	167600	168600	400	300	2.55e+07	2550			10	190000	255	255	255	186397	108745	186100	108500	600	500	4.845e+07	4845			10	200000	255	255	255	211370	81325	211000	81100	700	400	5.1e+07	5100			10	500000	255	255	255
11	10000	255	255	255	171050	168750	171000	168700	100	100	2.55e+06	255			11	760000	255	255	255	182467	109370	181300	108600	2100	1600	1.938e+08	19380			11	180000	255	255	255	219694	81305.6	219400	81100	600	400	4.59e+07	4590			11	330000	255	255	255
12	160000	255	255	255	171706	169013	171500	168800	500	400	4.08e+07	4080			12	90000	255	255	255	181339	108917	181100	108700	400	500	2.295e+07	2295			12	220000	255	255	255	215564	82222.7	215200	82000	700	400	5.61e+07	5610			12	120000	255	255	255
13	40000	255	255	255	170225	169075	170100	168900	200	300	1.02e+07	1020			13	170000	255	255	255	177174	109074	176900	108800	500	500	4.335e+07	4335			13	90000	255	255	255	219661	82383.3	219500	82200	300	400	2.295e+07	2295			13	250000	255	255	255
14	340000	255	255	255	169379	169312	168800	169000	1000	600	8.67e+07	8670			14	80000	255	255	255	180500	109050	180300	108900	400	300	2.04e+07	2040			14	20000	255	255	255	217450	82500	217400	82400	100	200	5.1e+06	510			14	120000	255	255	255
15	140000	255	255	255	172779	169600	172600	169400	400	400	3.57e+07	3570			15	90000	255	255	255	189183	109061	189000	108900	400	300	2.295e+07	2295			15	70000	255	255	255	218350	82878.6	218200	82700	300	400	1.785e+07	1785			15	110000	255	255	255
16	100000	255	255	255	176470	169550	176300	169400	400	300	2.55e+07	2550			16	480000	255	255	255	193319	109204	192900	108900	900	600	1.224e+08	12240			16	420000	255	255	255	219171	83219	218600	82900	1200	600	1.071e+08	10710			16	20000	255	255	255
17	20000	255	255	255	177650	169500	177600	169400	100	200	5.1e+06	510			17	150000	255	255	255	174117	109323	173900	109100	500	400	3.825e+07	3825			17	130000	255	255	255	218219	83696.2	218000	83500	500	400	3.315e+07	3315			17	280000	255	255	255
18	300000	255	255	255	159243	169833	158900	169600	700	500	7.65e+07	7650			18	350000	255	255	255	178410	109461	178000	109200	800	600	8.925e+07	8925			18	20000	255	255	255	217450	83700	217400	83600	100	200	5.1e+06	510			18	130000	255	255	255
19	180000	255	255	255	171628	170100	171300	169800	600	600	4.59e+07	4590			19	100000	255	255	255	179630	109350	179400	109200	400	300	2.55e+07	2550			19	110000	255	255	255	215214	83859.1	215000	83700	400	300	2.805e+07	2805			19	20000	255	255	255
20	80000	255	255	255	173250	169988	173000	169900	500	200	2.04e+07	2040			20	120000	255	255	255	184667	109342	184400	109200	500	300	3.06e+07	3060			20	200000	255	255	255	217840	84635	217700	84000	300	1300	5.1e+07	5100			20	230000	255	255	255
21	390000	255	255	255	170171	170445	169800	170000	900	800	9.945e+07	9945			21	320000	255	255	255	180291	109759	179900	109500	800	500	8.16e+07	8160			21	120000	255	255	255	215933	84241.7	215700	84100	500	300	3.06e+07	3060			21	110000	255	255	255
22	200000	255	255	255	177680	170200	177300	170000	800	400	5.1e+07	5100			22	60000	255	255	255	183900	109617	183700	109500	400	200	1.53e+07	1530			22	280000	255	255	255	219489	84814.3	219200	84200	600	1300	7.14e+07	7140			22	410000	255	255	255
23	820000	255	255	255	172082	170930	171200	170100	1900	1700	2.091e+08	20910			23	110000	255	255	255	186114	109659	185900	109500	400	300	2.805e+07	2805			23	90000	255	255	255	217150	84550	217000	84400	300	300	2.295e+07	2295			23	160000	255	255	255
24	10000	255	255	255	173750	170150	173700	170100	100	100	2.55e+06	255			24	310000	255	255	255	190595	109689	190200	109500	900	400	7.905e+07	7905			24	210000	255	255	255	216864	85273.8	216500	85100	700	400	5.355e+07	5355			24	190000	255	255	255
25	290000	255	255	255	176712	170505	176300	170300	800	400	7.395e+07	7395			25	130000	255	255	255	179381	109973	179100	109800	500	400	3.315e+07	3315			25	20000	255	255	255	218200	85650	218100	85600	200	100	5.1e+06	510			25	150000	255	255	255
26	10000	255	255	255	175250	170450	175200	170400	100	100	2.55e+06	255			26	20000	255	255	255	176550	110000	176500	109900	100	200	5.1e+06	510			26	20000	255	255	255	218600	86050	218500	86000	200	100	5.1e+06	510			26	230000	255	255	255
27	10000	255	255	255	167950	170950	167900	170900	100	100	2.55e+06	255			27	930000	255	255	255	177075	110909	176200	109900	1600	1900	2.3715e+08	23715			27	130000	255	255	255	218165	86388.5	217900	86200	500	400	3.315e+07	3315			27	120000	255	255	255
28	190000	255	255	255	174566	171318	174300	171100	600	400	4.845e+07	4845			28	30000	255	255	255	182250	110150	182200	110000	100	300	7.65e+06	765			28	330000	255	255	255	217362	86913.6	217000	86400	700	1000	8.415e+07	8415			28	40000	255	255	255
29	80000	255	255	255	170238	171338	170100	171200	300	300	2.04e+07	2040			29	160000	255	255	255	184563	110244	184200	110100	700	300	4.08e+07	4080			29	110000	255	255	255	211150	86613.6	210900	86500	500	300	2.805e+07	2805			29	120000	255	255	255
30	350000	255	255	255	173124	171690	172700	171400	900	500	8.925e+07	8925			30	10000	255	255	255	184050	110250	184000	110200	100	100	2.55e+06	255			30	40000	255	255	255	216700	86600	216600	86500	200	200	1.02e+07	1020			30	290000	255	255	255
31	170000	255	255	255	175703	171803	175500	171600	500	500	4.335e+07	4335			31	200000	255	255	255	175825	110645	175600	110400	500	500	5.1e+07	5100			31	720000	255	255	255	219704	87118.1	218900	86500	1500	1400	1.836e+08	18360			31	60000	255	255	255
32	10000	255	255	255	177250	171650	177200	171600	100	100	2.55e+06	255			32	150000	255	255	255	178517	110543	178200	110400	600	300	3.825e+07	3825			32	310000	255	255	255	214560	86982.3	214100	86700	900	600	7.905e+07	7905			32	810000	255	255	255
33	60000	255	255	255	168433	172067	168300	171900	300	300	1.53e+07	1530			33	10000	255	255	255	182250	110450	182200	110400	100	100	2.55e+06	255			33	10000	255	255	255	220450	86950	220400	86900	100	100	2.55e+06	255			33	200000	255	255	255
34	210000	255	255	255	171288	172326	171000	172100	600	500	5.355e+07	5355			34	80000	255	255	255	180700	110600	180500	110500	400	200	2.04e+07	2040			34	110000	255	255	255	222741	87113.6	222600	86900	300	400	2.805e+07	2805			34	100000	255	255	255
35	50000	255	255	255	174830	172210	174700	172100	300	200	1.275e+07	1275			35	240000	255	255	255	183375	110633	182900	110500	1000	300	6.12e+07	6120			35	210000	255	255	255	218188	87531	217900	87200	600	700	5.355e+07	5355			35	10000	255	255	255
36	130000	255	255	255	165550	172365	165300	172200	500	300	3.315e+07	3315			36	360000	255	255	255	184378	111036	184000	110700	800	700	9.18e+07	9180			36	300000	255	255	255	215590	87620	215300	87300	600	700	7.65e+07	7650			36	150000	255	255	255
37	370000	255	255	255	173766	172515	173400	172200	1000	1100	9.435e+07	9435			37	280000	255	255	255	185504	110939	185200	110700	700	500	7.14e+07	7140			37	10000	255	255	255	216550	87350	216500	87300	100	100	2.55e+06	255			37	10000	255	255	255
38	90000	255	255	255	176639	172339	176400	172200	400	300	2.295e+07	2295			38	470000	255	255	255	196569	111073	196100	110700	900	800	1.1985e+08	11985			38	370000	255	255	255	218950	88041.9	218700	87500	500	1200	9.435e+07	9435			38	580000	255	255	255
39	150000	255	255	255	170597	172497	170400	172300	500	400	3.825e+07	3825			39	190000	255	255	255	179461	110908	179000	110800	1000	300	4.845e+07	4845			39	150000	255	255	255	217237	88196.7	217000	88000	500	400	3.825e+07	3825			39	130000	255	255	255
40	70000	255	255	255	175721	172407	175500	172300	400	200	1.785e+07	1785			40	170000	255	255	255	188421	111021	188200	110800	500	400	4.335e+07	4335			40	100000	255	255	255	214300	88430	214100	88300	400	300	2.55e+07	2550			40	120000	255	255	255
41	30000	255	255	255	176183	172483	176100	172400	200	200	7.65e+06	765			41	90000	255	255	255	178439	111517	178300	111300	300	400	2.295e+07	2295			41	40000	255	255	255	216600	88800	216500	88700	200	200	1.02e+07	1020			41	20000	255	255	255
42	10000	255	255	255	175150	172650	175100	172600	100	100	2.55e+06	255			42	40000	255	255	255	178100	111800	178000	111700	200	200	1.02e+07	1020			42	40000	255	255	255	219650	88775	219500	88700	300	200	1.02e+07	1020			42	160000	255	255	255
43	100000	255	255	255	166620	173130	166400	172900	400	400	2.55e+07	2550			43	310000	255	255	255	185711	111992	185400	111700	700	600	7.905e+07	7905			43	180000	255	255	255	221022	88894.4	220700	88700	600	400	4.59e+07	4590			43	120000	255	255	255
44	130000	255	255	255	171604	173165	171400	173000	400	400	3.315e+07	3315			44	160000	255	255	255	176838	112244	176500	112000	700	500	4.08e+07	4080			44	500000	255	255	255	217540	89430	217100	89000	800	800	1.275e+08	12750			44	100000	255	255	255
45	190000	255	255	255	175424	173466	175200	173200	500	500	4.845e+07	4845			45	30000	255	255	255	177450	112050	177300	112000	300	100	7.65e+06	765			45	140000	255	255	255	218671	89235.7	218400	89000	500	400	3.57e+07	3570			45	60000	255	255	255
46	20000	255	255	255	164000	173650	163900	173600	200	100	5.1e+06	510			46	150000	255	255	255	182990	112197	182700	112000	600	400	3.825e+07	3825			46	10000	255	255	255	220050	89050	220000	89000	100	100	2.55e+06	255			46	140000	255	255	255
47	110000	255	255	255	170614	173832	170400	173600	400	400	2.805e+07	2805			47	550000	255	255	255	183905	113012	183400	112400	900	1100	1.4025e+08	14025			47	20000	255	255	255	220300	89300	220200	89200	200	200	5.1e+06	510
48	160000	255	255	255	173775	173925	173400	173600	700	500	4.08e+07	4080			48	100000	255	255	255	174000	112930	173800	112800	400	300	2.55e+07	2550			48	80000	255	255	255	215663	89737.5	215500	89600	300	300	2.04e+07	2040
49	20000	255	255	255	169950	173800	169900	173700	100	200	5.1e+06	510			49	240000	255	255	255	176133	113025	175800	112800	700	500	6.12e+07	6120			49	360000	255	255	255	219519	90041.7	219000	89600	1400	700	9.18e+07	9180
50	130000	255	255	255	164727	174027	164500	173800	400	400	3.315e+07	3315			50	10000	255	255	255	182250	112950	182200	112900	100	100	2.55e+06	255			50	190000	255	255	255	220734	89918.4	220400	89700	600	500	4.845e+07	4845
51	160000	255	255	255	174663	174056	174400	173800	500	500	4.08e+07	4080			51	20000	255	255	255	182000	113150	181900	113100	200	100	5.1e+06	510			51	190000	255	255	255	216371	90071.1	216100	89800	600	600	4.845e+07	4845
52	430000	255	255	255	171792	174345	171500	173900	600	1000	1.0965e+08	10965			52	150000	255	255	255	173517	113543	173200	113400	600	300	3.825e+07	3825			52	150000	255	255	255	221463	90503.3	221200	90300	500	400	3.825e+07	3825
53	250000	255	255	255	173050	174438	172700	173900	600	900	6.375e+07	6375			53	140000	255	255	255	175614	113579	175400	113400	400	400	3.57e+07	3570			53	40000	255	255	255	220250	90825	220100	90700	300	200	1.02e+07	1020
54	230000	255	255	255	175937	174211	175700	173900	500	700	5.865e+07	5865			54	90000	255	255	255	176639	113661	176500	113500	300	400	2.295e+07	2295			54	60000	255	255	255	219650	91100	219500	91000	300	200	1.53e+07	1530
55	140000	255	255	255	170714	174457	170500	174200	400	500	3.57e+07	3570			55	180000	255	255	255	175028	113800	174800	113600	500	400	4.59e+07	4590			55	80000	255	255	255	220150	91700	219900	91600	500	200	2.04e+07	2040
56	150000	255	255	255	173937	174757	173700	174600	500	400	3.825e+07	3825			56	220000	255	255	255	182041	114114	181800	113700	500	700	5.61e+07	5610			56	40000	255	255	255	217875	92250	217800	92100	200	300	1.02e+07	1020
57	40000	255	255	255	169100	175000	169000	174900	200	200	1.02e+07	1020			57	10000	255	255	255	176950	114150	176900	114100	100	100	2.55e+06	255			57	410000	255	255	255	221355	92515.9	221000	92200	800	700	1.0455e+08	10455
58	130000	255	255	255	168142	175596	167900	175300	400	500	3.315e+07	3315			58	160000	255	255	255	174200	114550	174000	114300	400	500	4.08e+07	4080			58	40000	255	255	255	217000	92900	216900	92800	200	200	1.02e+07	1020
59	180000	255	255	255	168928	175533	168600	175300	600	500	4.59e+07	4590			59	90000	255	255	255	175194	114417	175000	114300	400	300	2.295e+07	2295			59	90000	255	255	255	221439	93283.3	221300	93100	300	400	2.295e+07	2295
60	20000	255	255	255	172550	175600	172500	175500	100	200	5.1e+06	510			60	430000	255	255	255	183490	114808	183100	114300	800	1000	1.0965e+08	10965			60	220000	255	255	255	218032	94877.3	217800	94600	500	600	5.61e+07	5610
61	190000	255	255	255	163871	175882	163500	175600	700	500	4.845e+07	4845			61	150000	255	255	255	172377	114690	172100	114500	500	400	3.825e+07	3825
62	10000	255	255	255	173650	175650	173600	175600	100	100	2.55e+06	255			62	100000	255	255	255	176620	114730	176400	114500	400	400	2.55e+07	2550
63	90000	255	255	255	174806	176083	174600	175900	400	300	2.295e+07	2295			63	60000	255	255	255	187133	114667	187000	114500	300	300	1.53e+07	1530
64	170000	255	255	255	166221	176491	166000	176300	500	400	4.335e+07	4335			64	130000	255	255	255	175850	114942	175600	114700	500	500	3.315e+07	3315
65	220000	255	255	255	173455	176600	173100	176300	700	600	5.61e+07	5610			65	210000	255	255	255	182340	114960	182000	114700	600	500	5.355e+07	5355
66	220000	255	255	255	174205	176714	173900	176300	500	700	5.61e+07	5610			66	150000	255	255	255	181403	115177	181300	114800	200	800	3.825e+07	3825
67	220000	255	255	255	171723	176827	171400	176600	600	500	5.61e+07	5610			67	40000	255	255	255	184425	114950	184300	114800	200	300	1.02e+07	1020
68	130000	255	255	255	171012	177188	170800	177000	400	400	3.315e+07	3315			68	20000	255	255	255	177200	115050	177100	115000	200	100	5.1e+06	510
69	30000	255	255	255	169150	177250	169000	177200	300	100	7.65e+06	765			69	30000	255	255	255	173317	115217	173200	115100	200	200	7.65e+06	765
70	120000	255	255	255	173242	177892	173100	177600	300	500	3.06e+07	3060			70	210000	255	255	255	185588	115293	185300	115100	600	400	5.355e+07	5355
71	110000	255	255	255	164741	177868	164500	177700	400	400	2.805e+07	2805			71	500000	255	255	255	175088	115532	174400	115200	1200	1000	1.275e+08	12750
72	100000	255	255	255	161930	178850	161700	178700	400	300	2.55e+07	2550			72	20000	255	255	255	175900	115350	175800	115300	200	100	5.1e+06	510
73	60000	255	255	255	169433	178833	169300	178700	300	300	1.53e+07	1530			73	10000	255	255	255	176250	115350	176200	115300	100	100	2.55e+06	255
74	190000	255	255	255	171134	179034	170900	178800	500	500	4.845e+07	4845			74	30000	255	255	255	172117	115617	172000	115500	200	200	7.65e+06	765
75	190000	255	255	255	170229	179366	170000	179000	400	700	4.845e+07	4845			75	110000	255	255	255	176486	116014	176300	115800	500	500	2.805e+07	2805
76	40000	255	255	255	172250	179475	172100	179400	300	200	1.02e+07	1020			76	370000	255	255	255	181707	116177	181100	115800	1100	700	9.435e+07	9435
77	50000	255	255	255	167230	180210	167100	180100	300	200	1.275e+07	1275			77	100000	255	255	255	173760	116220	173500	116100	500	300	2.55e+07	2550
78	130000	255	255	255	163658	180812	163400	180600	500	400	3.315e+07	3315			78	230000	255	255	255	175707	116528	175300	116200	700	600	5.865e+07	5865
79	180000	255	255	255	165128	181100	164900	180900	500	400	4.59e+07	4590			79	190000	255	255	255	182750	116450	182400	116300	700	300	4.845e+07	4845
80	20000	255	255	255	162700	181450	162600	181400	200	100	5.1e+06	510			80	180000	255	255	255	176622	116689	176300	116400	700	500	4.59e+07	4590
81	80000	255	255	255	167500	181550	167300	181400	400	300	2.04e+07	2040			81	220000	255	255	255	180445	116873	180100	116600	800	600	5.61e+07	5610
82	60000	255	255	255	168350	181800	168200	181700	300	200	1.53e+07	1530			82	140000	255	255	255	179086	117079	178700	116900	700	300	3.57e+07	3570
															83	120000	255	255	255	176050	117200	175900	117000	300	400	3.06e+07	3060
															84	140000	255	255	255	175064	117514	174900	117300	400	500	3.57e+07	3570
															85	360000	255	255	255	177550	117600	177100	117300	1100	700	9.18e+07	9180
															86	160000	255	255	255	171869	117719	171600	117500	500	400	4.08e+07	4080
															87	60000	255	255	255	177300	118350	177200	118200	200	300	1.53e+07	1530
															88	150000	255	255	255	178117	118377	177900	118200	500	400	3.825e+07	3825
															89	70000	255	255	255	176650	118579	176500	118400	300	300	1.785e+07	1785
															90	550000	255	255	255	175059	118943	174600	118500	900	900	1.4025e+08	14025
															91	40000	255	255	255	181200	118600	181100	118500	200	200	1.02e+07	1020
															92	140000	255	255	255	177750	119400	177600	119100	300	600	3.57e+07	3570
															93	60000	255	255	255	175633	119467	175500	119300	300	300	1.53e+07	1530
															94	20000	255	255	255	177400	119850	177300	119800	200	100	5.1e+06	510
															95	290000	255	255	255	175816	120171	175500	119900	700	600	7.395e+07	7395
															96	60000	255	255	255	173800	120083	173600	120000	400	200	1.53e+07	1530
															97	190000	255	255	255	175087	121297	174800	121100	600	400	4.845e+07	4845
															98	50000	255	255	255	176230	121910	176100	121800	300	200	1.275e+07	1275
															99	40000	255	255	255	178150	121875	178000	121800	300	200	1.02e+07	1020
															100	210000	255	255	255	174536	122469	174300	122200	500	500	5.355e+07	5355
[truncated: 21 more columns]

## Sheet: 230331 SR-1 a
X	174300	Y	172800		1645.35			X	178800	Y	114900					X	218400	Y	85200					X	206100	Y	55500					X	158400	Y	60300
XM	YM	XM-X	YM-Y		um			XM	YM	XM-X	YM-Y		um			XM	YM	XM-X	YM-Y		um			XM	YM	XM-X	YM-Y		um			XM	YM	XM-X	YM-Y		um
165300	165600	-9000	-7200	11525.6	7.00496			187700	106000	8900	-8900	12586.5	7.64974			219809	77422.7	1409.1	-7777.27	7903.89	4.80377			211679	50050	5578.58	-5450	7798.91	4.73997			161406	52883.3	3005.56	-7416.67	8002.52	4.86372
175530	166950	1230	-5850	5977.91	3.63321			182390	107975	3590	-6925	7800.24	4.74078			221500	77850	3100.01	-7350	7977	4.84821			210600	52350	4500.01	-3150	5492.95	3.33847			158916	54105.2	515.521	-6194.83	6216.24	3.77806
174600	167350	300.004	-5450	5458.25	3.31738			188550	107850	9750	-7050	12031.8	7.31263			212150	78350	-6249.99	-6850	9272.8	5.63576			205514	53240.9	-586.359	-2259.09	2333.95	1.41851			163790	54170	5390	-6130	8162.66	4.96105
165385	167991	-8914.7	-4808.82	10129	6.15614			189133	107867	10333.3	-7033.33	12499.8	7.59706			220900	78550	2500.01	-6650	7104.4	4.31787			211045	53740	4945.01	-1760	5248.87	3.19013			157661	55416.7	-738.885	-4883.33	4938.92	3.00174
169888	168112	-4411.54	-4688.46	6437.65	3.91263			187638	107938	8837.5	-6962.5	11250.7	6.83787			221050	79575	2650.01	-5625	6217.97	3.77912			209361	54492.9	3261.43	-1007.14	3413.4	2.07457			159474	56312.2	1074.33	-3987.84	4130.02	2.51011
167219	168204	-7080.77	-4596.15	8441.67	5.13062			179544	108491	744.122	-6408.82	6451.88	3.92128			210950	79750	-7449.99	-5450	9230.65	5.61014			211637	54271.7	5536.96	-1228.26	5671.56	3.44702			164034	56365.8	5634.21	-3934.21	6871.85	4.17653
172050	168050	-2250	-4750	5255.94	3.19442			184150	108180	5350	-6719.56	8589.24	5.22031			218875	80575	475.005	-4625	4649.33	2.82574			207821	54961.8	1720.59	-538.234	1802.81	1.0957			157864	56507.1	-535.711	-3792.86	3830.5	2.32808
175850	168150	1550	-4650	4901.53	2.97902			176950	108150	-1850	-6750	6998.93	4.25376			217610	80930	-789.995	-4270	4342.46	2.63923			205183	54938.9	-916.662	-561.11	1074.76	0.653212			159850	57150	1450	-3150	3467.71	2.10758
172627	168773	-1673.07	-4026.92	4360.65	2.65029			191626	108430	12826	-6470	14365.5	8.73096			215750	81050	-2649.99	-4150	4923.92	2.99263			206629	55671.4	528.576	171.43	555.681	0.337728			157974	57644.1	-426.467	-2655.88	2689.9	1.63485
167800	168730	-6500	-4070	7669.08	4.66106			186397	108745	7597.37	-6155.26	9777.9	5.94275			211370	81325	-7029.99	-3875	8027.23	4.87874			208792	56078	2692.01	578.001	2753.36	1.67342			160417	57761.1	2016.67	-2538.89	3242.36	1.97062
171050	168750	-3250	-4050	5192.78	3.15603			182467	109370	3667.11	-5530.26	6635.62	4.03295			219694	81305.6	1294.45	-3894.44	4103.94	2.49426			205692	56034.8	-407.571	534.85	672.442	0.408693			160613	58608.5	2213.42	-1691.46	2785.72	1.69309
171706	169013	-2593.75	-3787.5	4590.49	2.78998			181339	108917	2538.89	-5983.33	6499.71	3.95035			215564	82222.7	-2836.36	-2977.27	4112.06	2.4992			209958	56016.7	3858.34	516.668	3892.78	2.36593			164410	58370	6010	-1930	6312.29	3.83644
170225	169075	-4075	-3725	5520.98	3.3555			177174	109074	-1626.47	-5826.47	6049.23	3.67656			219661	82383.3	1261.12	-2816.66	3086.1	1.87565			207530	56174	1430.01	674.001	1580.88	0.960819			157922	58828.3	-478.257	-1471.74	1547.5	0.940527
169379	169312	-4920.58	-3488.23	6031.58	3.66583			180500	109050	1700	-5850	6092	3.70256			217450	82500	-949.995	-2700	2862.25	1.7396			211592	56366.7	5491.67	866.668	5559.64	3.379			159500	58600	1100	-1700	2024.85	1.23065
172779	169600	-1521.42	-3200	3543.26	2.1535			189183	109061	10383.3	-5838.89	11912.4	7.24007			218350	82878.6	-49.995	-2321.43	2321.97	1.41123			215059	56686.4	8959.1	1186.36	9037.3	5.49263			159400	59100	1000	-1200	1562.05	0.949373
176470	169550	2170	-3250	3907.86	2.37509			193319	109204	14518.8	-5695.83	15596	9.47886			219171	83219	771.433	-1980.95	2125.86	1.29204			203150	56800	-2950	1300	3223.74	1.9593			161483	59083.3	3083.34	-1216.67	3314.7	2.01459
177650	169500	3350	-3300	4702.39	2.85799			174117	109323	-4683.33	-5576.66	7282.36	4.42602			218219	83696.2	-180.764	-1503.84	1514.67	0.920576			207711	57142.9	1610.72	1642.86	2300.74	1.39833			160281	59342.3	1880.77	-957.691	2110.56	1.28274
159243	169833	-15056.7	-2966.66	15346.1	9.32698			178410	109461	-389.996	-5438.57	5452.53	3.31391			217450	83700	-949.995	-1500	1775.52	1.07912			204842	57226.9	-1257.69	1726.92	2136.36	1.29842			163007	59932.4	4606.87	-367.646	4621.51	2.80883
171628	170100	-2672.22	-2700	3798.78	2.3088			179630	109350	830.004	-5550	5611.72	3.41065			215214	83859.1	-3186.36	-1340.91	3457.01	2.10108			205250	57100	-849.996	1600	1811.77	1.10114			158586	59759.1	186.367	-540.908	572.114	0.347716
173250	169988	-1050	-2812.5	3002.1	1.8246			184667	109342	5866.67	-5558.33	8081.64	4.9118			217840	84635	-559.995	-564.998	795.498	0.483483			206407	57319.6	306.526	1819.57	1845.2	1.12147			160958	59882.5	2557.5	-417.499	2591.36	1.57496
170171	170445	-4129.48	-2355.12	4753.87	2.88927			180291	109759	1490.63	-5140.62	5352.38	3.25303			215933	84241.7	-2466.66	-958.331	2646.28	1.60834			203850	57450	-2250	1950	2977.41	1.80959			157504	60226.9	-896.15	-73.076	899.125	0.546464
177680	170200	3380	-2600	4264.32	2.59174			183900	109617	5100	-5283.33	7343.27	4.46304			219489	84814.3	1089.29	-385.712	1155.56	0.702321			205111	58050	-989.02	2550	2735.08	1.66231			158796	61013.9	395.905	713.936	816.361	0.496163
172082	170930	-2218.29	-1869.51	2901.01	1.76316			186114	109659	7313.64	-5240.91	8997.58	5.46849			217150	84550	-1249.99	-649.998	1408.89	0.856289			203369	58481.3	-2731.25	2981.25	4043.21	2.45736			159900	60950	1500	650.001	1634.78	0.993577
173750	170150	-549.996	-2650	2706.47	1.64492			190595	109689	11795.2	-5211.29	12895.1	7.83729			216864	85273.8	-1535.71	73.811	1537.48	0.934441			206966	58634.2	865.794	3134.21	3251.6	1.97623			157265	61485.3	-1135.29	1185.29	1641.28	0.997528
176712	170505	2412.07	-2294.82	3329.31	2.02347			179381	109973	580.773	-4926.92	4961.03	3.01518			218200	85650	-199.995	450.002	492.443	0.299294			205190	58743.3	-909.996	3243.33	3368.58	2.04733			162285	61584.8	3884.79	1284.78	4091.73	2.48684
175250	170450	950.004	-2350	2534.76	1.54056			176550	110000	-2250	-4900	5391.89	3.27705			218600	86050	200.005	850.002	873.216	0.530717			207772	58771.7	1671.74	3271.74	3674.1	2.23302			161150	61650	2750	1350	3063.5	1.86191
167950	170950	-6350	-1850	6614	4.01981			177075	110909	-1725.27	-3990.86	4347.81	2.64249			218165	86388.5	-234.611	1188.46	1211.4	0.736256			202767	58741.7	-3333.33	3241.67	4649.68	2.82595			159924	62206.4	1524.36	1906.41	2440.92	1.48353
174566	171318	265.793	-1481.58	1505.23	0.914837			182250	110150	3450	-4750	5870.69	3.56805			217362	86913.6	-1037.87	1713.64	2003.43	1.21763			206150	59000	50.005	3500	3500.36	2.12742			157950	62506.5	-449.997	2206.52	2251.94	1.36867
170238	171338	-4062.5	-1462.5	4317.73	2.6242			184563	110244	5762.5	-4656.25	7408.58	4.50274			211150	86613.6	-7249.99	1413.64	7386.53	4.48934			204533	59158.3	-1566.66	3658.33	3979.68	2.41874			162321	62492.9	3921.43	2192.86	4492.91	2.73067
173124	171690	-1175.71	-1110	1616.91	0.982712			184050	110250	5250	-4650	7013.2	4.26244			216700	86600	-1699.99	1400	2202.27	1.33848			204978	59767.2	-1122.41	4267.24	4412.39	2.68173			163435	62580.8	5034.62	2280.77	5527.14	3.35925
175703	171803	1402.95	-997.055	1721.15	1.04607			175825	110645	-2975	-4255	5191.88	3.15549			219704	87118.1	1304.17	1918.06	2319.44	1.40969			203250	59800	-2850	4300	5158.73	3.13534			166150	63050	7750	2750	8223.45	4.99799
177250	171650	2950	-1150	3166.23	1.92435			178517	110543	-283.329	-4356.66	4365.87	2.65346			214560	86982.3	-3840.32	1782.26	4233.73	2.57315			205964	60453.7	-136.415	4953.71	4955.58	3.01187
168433	172067	-5866.66	-733.33	5912.32	3.59335			182250	110450	3450	-4450	5630.72	3.4222			220450	86950	2050.01	1750	2695.37	1.63818			201105	60135	-4995	4635	6814.19	4.14148
171288	172326	-3011.9	-473.806	3048.94	1.85307			180700	110600	1900	-4300	4701.06	2.85718			222741	87113.6	4340.91	1913.64	4744	2.88328			209330	60050	3230.01	4550	5579.91	3.39132
174830	172210	530.004	-589.996	793.095	0.482022			183375	110633	4575	-4266.66	6255.8	3.80211			218188	87531	-211.9	2330.95	2340.57	1.42253			204050	60150	-2050	4650	5081.83	3.0886
165550	172365	-8750	-434.612	8760.78	5.32457			184378	111036	5577.78	-3863.89	6785.37	4.12397			215590	87620	-2809.99	2420	3708.43	2.25389			210890	60310	4790.01	4810	6788.24	4.12571
173766	172515	-533.78	-285.131	605.162	0.367801			185504	110939	6703.58	-3960.71	7786.22	4.73225			216550	87350	-1849.99	2150	2836.37	1.72387			208350	60250	2250.01	4750	5255.95	3.19443
176639	172339	2338.89	-461.107	2383.91	1.44888			196569	111073	17769.2	-3826.59	18176.5	11.0472			218950	88041.9	550.005	2841.89	2894.63	1.75928			207441	61220.7	1341.38	5720.69	5875.85	3.57119
170597	172497	-3703.33	-303.33	3715.73	2.25832			179461	110908	660.53	-3992.1	4046.38	2.45928			217237	88196.7	-1163.33	2996.67	3214.55	1.95372			203750	61150	-2350	5650	6119.23	3.71911
175721	172407	1421.43	-392.853	1474.72	0.896296			188421	111021	9620.59	-3879.41	10373.3	6.30462			214300	88430	-4099.99	3230	5219.47	3.17226			205367	61358.3	-733.329	5858.33	5904.05	3.58833
176183	172483	1883.34	-316.663	1909.77	1.16071			178439	111517	-361.107	-3383.33	3402.55	2.06798			216600	88800	-1799.99	3600	4024.92	2.44624			203600	61750	-2500	6250	6731.46	4.0912
175150	172650	850.004	-149.996	863.137	0.524592			178100	111800	-699.996	-3100	3178.05	1.93153			219650	88775	1250.01	3575	3787.24	2.30178			210175	62156.3	4075.01	6656.25	7804.57	4.74341
166620	173130	-7680	330.004	7687.08	4.672			185711	111992	6911.29	-2908.06	7498.19	4.5572			221022	88894.4	2622.23	3694.45	4530.45	2.75349			201858	62475	-4241.66	6975	8163.48	4.96154
171604	173165	-2696.15	365.388	2720.8	1.65363			176838	112244	-1962.5	-2656.25	3302.58	2.00722			217540	89430	-859.995	4230	4316.54	2.62348			208100	62470	2000.01	6970	7251.27	4.40713
175424	173466	1123.69	665.793	1306.12	0.793826			177450	112050	-1350	-2850	3153.57	1.91665			218671	89235.7	271.433	4035.72	4044.83	2.45834			207367	62483.3	1266.67	6983.33	7097.28	4.31354
164000	173650	-10300	850.004	10335	6.28134			182990	112197	4190	-2703.33	4986.39	3.0306			220050	89050	1650.01	3850	4188.68	2.54577			209600	62900	3500.01	7400	8185.97	4.97521
170614	173832	-3686.36	1031.82	3828.04	2.32658			183905	113012	5104.55	-1888.18	5442.58	3.30785			220300	89300	1900.01	4100	4518.85	2.74644
173775	173925	-524.996	1125	1241.47	0.754534			174000	112930	-4800	-1970	5188.53	3.15345			215663	89737.5	-2737.49	4537.5	5299.32	3.22079
169950	173800	-4350	1000	4463.46	2.71277			176133	113025	-2666.66	-1875	3259.86	1.98126			219519	90041.7	1119.45	4841.67	4969.4	3.02027
164727	174027	-9573.07	1226.93	9651.38	5.86585			182250	112950	3450	-1950	3962.96	2.40858			220734	89918.4	2334.21	4718.42	5264.23	3.19946
174663	174056	362.504	1256.25	1307.51	0.79467			182000	113150	3200	-1750	3647.26	2.21671			216371	90071.1	-2028.94	4871.05	5276.72	3.20705
171792	174345	-2508.14	1545.35	2945.99	1.79049			173517	113543	-5283.33	-1356.66	5454.73	3.31524			221463	90503.3	3063.34	5303.34	6124.49	3.7223
173050	174438	-1250	1638	2060.47	1.2523			175614	113579	-3185.71	-1321.43	3448.9	2.09615			220250	90825	1850.01	5625	5921.42	3.59888
175937	174211	1636.96	1410.87	2161.06	1.31344			176639	113661	-2161.11	-1238.89	2491.03	1.51398			219650	91100	1250.01	5900	6030.96	3.66546
170714	174457	-3585.71	1657.15	3950.12	2.40078			175028	113800	-3772.22	-1100	3929.33	2.38814			220150	91700	1750.01	6500	6731.46	4.0912
173937	174757	-363.33	1956.67	1990.12	1.20954			182041	114114	3240.91	-786.361	3334.95	2.02689			217875	92250	-524.995	7050	7069.52	4.29667
169100	175000	-5200	2200	5646.24	3.43163			176950	114150	-1850	-749.998	1996.24	1.21326			221355	92515.9	2954.88	7315.86	7890.06	4.79537
168142	175596	-6157.69	2796.16	6762.81	4.11026			174200	114550	-4600	-349.997	4613.29	2.80384			217000	92900	-1399.99	7700	7826.24	4.75658
168928	175533	-5372.22	2733.34	6027.59	3.66341			175194	114417	-3605.55	-483.331	3637.8	2.21096			221439	93283.3	3038.89	8083.34	8635.69	5.24854
172550	175600	-1750	2800	3301.89	2.0068			183490	114808	4689.54	-91.858	4690.44	2.85072			218032	94877.3	-368.177	9677.27	9684.28	5.88585
163871	175882	-10428.9	3081.58	10874.7	6.60935			172377	114690	-6423.33	-209.997	6426.76	3.90601
173650	175650	-649.996	2850	2923.19	1.77663			176620	114730	-2180	-169.997	2186.61	1.32897
174806	176083	505.559	3283.34	3322.03	2.01904			187133	114667	8333.34	-233.331	8336.6	5.06677
166221	176491	-8079.41	3691.18	8882.66	5.39864			175850	114942	-2950	42.31	2950.3	1.79311
173455	176600	-845.451	3800	3892.92	2.36601			182340	114960	3540.48	59.526	3540.98	2.15211
174205	176714	-95.451	3913.64	3914.8	2.37931			181403	115177	2603.34	276.669	2618	1.59115
171723	176827	-2577.27	4027.28	4781.35	2.90598			184425	114950	5625	50.003	5625.23	3.41886
171012	177188	-3288.46	4388.46	5483.85	3.33294			177200	115050	-1600	150.003	1607.01	0.976699
169150	177250	-5150	4450	6806.25	4.13666			173317	115217	-5483.33	316.669	5492.47	3.33817
173242	177892	-1058.33	5091.67	5200.5	3.16072			185588	115293	6788.1	392.86	6799.46	4.13253
164741	177868	-9559.09	5068.19	10819.5	6.57583			175088	115532	-3712	632.003	3765.41	2.28852
161930	178850	-12370	6050	13770.2	8.36918			175900	115350	-2900	450.003	2934.7	1.78363
169433	178833	-4866.66	6033.34	7751.49	4.71115			176250	115350	-2550	450.003	2589.4	1.57377
171134	179034	-3165.79	6234.21	6991.97	4.24953			172117	115617	-6683.33	716.669	6721.65	4.08524
170229	179366	-4071.05	6565.79	7725.48	4.69534			176486	116014	-2313.63	1113.64	2567.7	1.56058
172250	179475	-2050	6675	6982.7	4.2439			181707	116177	2906.76	1277.03	3174.91	1.92963
167230	180210	-7070	7410	10241.7	6.22465			173760	116220	-5040	1320	5209.99	3.16649
163658	180812	-10642.3	8011.54	13320.8	8.09602			175707	116528	-3093.47	1628.26	3495.83	2.12467
165128	181100	-9172.22	8300	12370.1	7.51822			182750	116450	3950	1550	4243.23	2.57893
162700	181450	-11600	8650	14470.1	8.79451			176622	116689	-2177.77	1788.89	2818.3	1.71289
167500	181550	-6800	8750	11081.6	6.73512			180445	116873	1645.46	1972.73	2568.89	1.5613
168350	181800	-5950	9000	10789	6.55727			179086	117079	285.718	2178.57	2197.23	1.33542
								176050	117200	-2750	2300	3585.04	2.17889
								175064	117514	-3735.71	2614.29	4559.61	2.77121
								177550	117600	-1250	2700	2975.32	1.80832
								171869	117719	-6931.25	2818.75	7482.48	4.54765
								177300	118350	-1500	3450	3761.98	2.28643
								178117	118377	-683.329	3476.67	3543.19	2.15345
								176650	118579	-2150	3678.57	4260.8	2.5896
								175059	118943	-3740.9	4042.73	5508	3.34761
								181200	118600	2400	3700	4410.22	2.68041
								177750	119400	-1050	4500	4620.88	2.80845
								175633	119467	-3166.66	4566.67	5557.18	3.3775
								177400	119850	-1400	4950	5144.17	3.12649
								175816	120171	-2984.48	5270.69	6057	3.68129
								173800	120083	-5000	5183.34	7201.87	4.3771
								175087	121297	-3713.15	6397.37	7396.88	4.49563
								176230	121910	-2570	7010	7466.26	4.53779
								178150	121875	-649.996	6975	7005.22	4.25759
								174536	122469	-4264.28	7569.05	8687.61	5.2801

## Sheet: Sheet3
									1	2	3	4	5		a.v.		1	2	3	4	5		a.v.
um	um	um	um	um			um2	um
7.00496	7.64974	4.80377	4.73997	4.86372			0.159279	0.13	0	0	0	0	0		0		0	0	0	0	0		0
3.63321	4.74078	4.84821	3.33847	3.77806			0.265465	0.26	1	0	1	1	1		0.8		3.76698	0	3.76698	3.76698	3.76698		3.01358
3.31738	7.31263	5.63576	1.41851	4.96105			0.37165	0.39	1	0	1	1	1		0.8		2.6907	0	2.6907	2.6907	2.6907		2.15256
6.15614	7.59706	4.31787	3.19013	3.00174			0.477836	0.52	1	0	1	0	1		0.6		2.09277	0	2.09277	0	2.09277		1.25566
3.91263	6.83787	3.77912	2.07457	2.51011			0.584022	0.65	1	0	2	1	0		0.8		1.71226	0	3.42453	1.71226	0		1.36981
5.13062	3.92128	5.61014	3.44702	4.17653			0.690208	0.78	3	0	1	0	0		0.8		4.34652	0	1.44884	0	0		1.15907
3.19442	5.22031	2.82574	1.0957	2.32808			0.796394	0.91	2	1	2	1	4		2		2.51132	1.25566	2.51132	1.25566	5.02264		2.51132
2.97902	4.25376	2.63923	0.653212	2.10758			0.90258	1.04	2	0	1	3	0		1.2		2.21587	0	1.10794	3.32381	0		1.32952
2.65029	8.73096	2.99263	0.337728	1.63485			1.00877	1.17	2	1	2	1	2		1.6		1.98262	0.991311	1.98262	0.991311	1.98262		1.5861
4.66106	5.94275	4.87874	1.67342	1.97062			1.11495	1.3	1	2	4	2	1		2		0.8969	1.7938	3.5876	1.7938	0.8969		1.7938
3.15603	4.03295	2.49426	0.408693	1.69309			1.22114	1.43	2	1	0	0	1		0.8		1.63782	0.818909	0	0	0.818909		0.655127
2.78998	3.95035	2.4992	2.36593	3.83644			1.32732	1.56	2	4	2	2	2		2.4		1.50679	3.01358	1.50679	1.50679	1.50679		1.80815
3.3555	3.67656	1.87565	0.960819	0.940527			1.43351	1.69	3	4	3	1	1		2.4		2.09277	2.79036	2.09277	0.697589	0.697589		1.67421
3.66583	3.70256	1.7396	3.379	1.23065			1.53969	1.82	3	3	1	0	1		1.6		1.94844	1.94844	0.649479	0	0.649479		1.03917
2.1535	7.24007	1.41123	5.49263	0.949373			1.64588	1.95	3	4	1	4	2		2.8		1.82273	2.43031	0.607578	2.43031	1.21516		1.70122
2.37509	9.47886	1.29204	1.9593	2.01459			1.75207	2.08	1	5	1	1	1		1.8		0.570755	2.85377	0.570755	0.570755	0.570755		1.02736
2.85799	4.42602	0.920576	1.39833	1.28274			1.85825	2.21	3	4	2	1	1		2.2		1.61442	2.15256	1.07628	0.53814	0.53814		1.18391
9.32698	3.31391	1.07912	1.29842	2.80883			1.96444	2.34	4	3	2	3	0		2.4		2.03621	1.52715	1.0181	1.52715	0		1.22172
2.3088	3.41065	2.10108	1.10114	0.347716			2.07062	2.47	1	2	4	0	2		1.8		0.482946	0.965893	1.93179	0	0.965893		0.869303
1.8246	4.9118	0.483483	1.12147	1.57496			2.17681	2.6	3	3	2	1	0		1.8		1.37816	1.37816	0.918776	0.459388	0		0.826898
2.88927	3.25303	1.60834	1.80959	0.546464			2.283	2.73	2	5	3	1	2		2.6		0.876042	2.19011	1.31406	0.438021	0.876042		1.13885
2.59174	4.46304	0.702321	1.66231	0.496163			2.38918	2.86	3	0	1	0	0		0.8		1.25566	0	0.418553	0	0		0.334843
1.76316	5.46849	0.856289	2.45736	0.993577			2.49537	2.99	0	2	2	2	1		1.4		0	0.801485	0.801485	0.801485	0.400743		0.56104
1.64492	7.83729	0.934441	1.97623	0.997528			2.60155	3.12	3	4	4	3	0		2.8		1.15316	1.53754	1.53754	1.15316	0		1.07628
2.02347	3.01518	0.299294	2.04733	2.48684			2.70774	3.25	3	8	0	2	1		2.8		1.10794	2.95449	0	0.738624	0.369312		1.03407
1.54056	3.27705	0.530717	2.23302	1.86191			2.81392	3.38	1	3	0	2	0		1.2		0.355376	1.06613	0	0.710751	0		0.426451
4.01981	2.64249	0.736256	2.82595	1.48353			2.92011	3.51	2	1	1	2	0		1.2		0.684906	0.342453	0.342453	0.684906	0		0.410943
0.914837	3.56805	1.21763	2.12742	1.36867			3.0263	3.64	2	3	2	1	0		1.6		0.660874	0.991311	0.660874	0.330437	0		0.528699
2.6242	4.50274	4.48934	2.41874	2.73067			3.13248	3.77	0	1	1	0	2		0.8		0	0.319236	0.319236	0	0.638471		0.255389
0.982712	4.26244	1.33848	2.68173	3.35925			3.23867	3.9	2	3	0	0	0		1		0.617538	0.926307	0	0	0		0.308769
1.04607	3.15549	1.40969	3.13534	4.99799			3.34485	4.03	2	4	1	3	0		2		0.597933	1.19587	0.298967	0.8969	0		0.597933
1.92435	2.65346	2.57315	3.01187				3.45104	4.16	2	3	0	0	1		1.2		0.579536	0.869303	0	0	0.289768		0.347721
3.59335	3.4222	1.63818	4.14148				3.55723	4.29	0	1	2	2	0		1		0	0.281118	0.562236	0.562236	0		0.281118
1.85307	2.85718	2.88328	3.39132				3.66341	4.42	0	6	1	0	0		1.4		0	1.63782	0.27297	0	0		0.382157
0.482022	3.80211	1.42253	3.0886				3.7696	4.55	2	1	0	0	0		0.6		0.530561	0.26528	0	0	0		0.159168
5.32457	4.12397	2.25389	4.12571				3.87578	4.68	2	2	3	2	0		1.8		0.516025	0.516025	0.774037	0.516025	0		0.464422
0.367801	4.73225	1.72387	3.19443				3.98197	4.81	0	1	2	0	1		0.8		0	0.251132	0.502264	0	0.251132		0.200906
1.44888	11.0472	1.75928	3.57119				4.08815	4.94	0	1	0	2	2		1		0	0.244609	0	0.489218	0.489218		0.244609
2.25832	2.45928	1.95372	3.71911				4.19434	5.07	1	0	0	0	0		0.2		0.238417	0	0	0	0		0.0476833
0.896296	6.30462	3.17226	3.58833				4.30053	5.2	1	2	1	0	0		0.8		0.23253	0.465059	0.23253	0	0		0.186024
1.16071	2.06798	2.44624	4.0912				4.40671	5.33	1	0	0	0	0		0.2		0.226927	0	0	0	0		0.0453853
0.524592	1.93153	2.30178	4.74341				4.5129	5.46	0	1	0	1	0		0.4		0	0.221587	0	0.221587	0		0.0886348
4.672	4.5572	2.75349	4.96154				4.61908	5.59	0	0	2	0	0		0.4		0	0	0.432986	0	0		0.0865973
1.65363	2.00722	2.62348	4.40713				4.72527	5.72	0	0	0	0	0		0		0	0	0	0	0		0
0.793826	1.91665	2.45834	4.31354				4.83146	5.85	1	1	1	0	0		0.6		0.206977	0.206977	0.206977	0	0		0.124186
6.28134	3.0306	2.54577	4.97521				4.93764	5.98	0	0	0	0	0		0		0	0	0	0	0		0
2.32658	3.30785	2.74644					5.04383	6.11	2	0	0	0	0		0.4		0.396524	0	0	0	0		0.0793049
0.754534	3.15345	3.22079					5.15001	6.24	1	1	0	0	0		0.4		0.194174	0.194174	0	0	0		0.0776697
2.71277	1.98126	3.02027					5.2562	6.37	0	0	0	0	0		0		0	0	0	0	0		0
5.86585	2.40858	3.19946					5.36238	6.5	3	0	0	0	0		0.6		0.559453	0	0	0	0		0.111891
0.79467	2.21671	3.20705					5.46857	6.63	1	0	0	0	0		0.2		0.182863	0	0	0	0		0.0365726
1.79049	3.31524	3.7223					5.57476	6.76	0	1	0	0	0		0.2		0	0.17938	0	0	0		0.035876
1.2523	2.09615	3.59888					5.68094	6.89	1	0	0	0	0		0.2		0.176027	0	0	0	0		0.0352054
1.31344	1.51398	3.66546					5.78713	7.02	0	0	0	0	0		0		0	0	0	0	0		0
2.40078	2.38814	4.0912					5.89331	7.15	0	1	0	0	0		0.2		0	0.169684	0	0	0		0.0339368
1.20954	2.02689	4.29667					5.9995	7.28	0	1	0	0	0		0.2		0	0.166681	0	0	0		0.0333361
3.43163	1.21326	4.79537					6.10569	7.41	1	0	0	0	0		0.2		0.163782	0	0	0	0		0.0327564
4.11026	2.80384	4.75658					6.21187	7.54	0	2	0	0	0		0.4		0	0.321964	0	0	0		0.0643928
3.66341	2.21096	5.24854					6.31806	7.67	0	0	0	0	0		0		0	0	0	0	0		0
2.0068	2.85072	5.88585					6.42424	7.8	0	1	0	0	0		0.2		0	0.15566	0	0	0		0.0311321
6.60935	3.90601						6.53043	7.93	0	0	0	0	0		0		0	0	0	0	0		0
1.77663	1.32897						6.63661	8.06	1	0	0	0	0		0.2		0.150679	0	0	0	0		0.0301358
2.01904	5.06677						6.7428	8.19	0	0	0	0	0		0		0	0	0	0	0		0
5.39864	1.79311						6.84899	8.32	1	0	0	0	0		0.2		0.146007	0	0	0	0		0.0292014
2.36601	2.15211						6.95517	8.45	0	0	0	0	0		0		0	0	0	0	0		0
2.37931	1.59115						7.06136	8.58	0	0	0	0	0		0		0	0	0	0	0		0
2.90598	3.41886						7.16754	8.71	1	1	0	0	0		0.4		0.139518	0.139518	0	0	0		0.0558071
3.33294	0.976699						7.27373	8.84	0	0	0	0	0		0		0	0	0	0	0		0
4.13666	3.33817						7.37992	8.97	0	0	0	0	0		0		0	0	0	0	0		0
3.16072	4.13253						7.4861	9.1	0	0	0	0	0		0		0	0	0	0	0		0
6.57583	2.28852						7.59229	9.23	1	0	0	0	0		0.2		0.131713	0	0	0	0		0.0263425
8.36918	1.78363						7.69847	9.36	0	1	0	0	0		0.2		0	0.129896	0	0	0		0.0259792
4.71115	1.57377						7.80466	9.49	0	0	0	0	0		0		0	0	0	0	0		0
4.24953	4.08524						7.91084	9.62	0	0	0	0	0		0		0	0	0	0	0		0
4.69534	1.56058						8.01703	9.75	0	0	0	0	0		0		0	0	0	0	0		0
4.2439	1.92963						8.12322	9.88	0	0	0	0	0		0		0	0	0	0	0		0
6.22465	3.16649						8.2294	10.01	0	0	0	0	0		0		0	0	0	0	0		0
8.09602	2.12467						8.33559	10.14	0	0	0	0	0		0		0	0	0	0	0		0
7.51822	2.57893						8.44177	10.27	0	0	0	0	0		0		0	0	0	0	0		0
8.79451	1.71289						8.54796	10.4	0	0	0	0	0		0		0	0	0	0	0		0
6.73512	1.5613						8.65415	10.53	0	0	0	0	0		0		0	0	0	0	0		0
6.55727	1.33542						8.76033	10.66	0	0	0	0	0		0		0	0	0	0	0		0
	2.17889						8.86652	10.79	0	0	0	0	0		0		0	0	0	0	0		0
	2.77121						8.9727	10.92	0	1	0	0	0		0.2		0	0.111449	0	0	0		0.0222898
	1.80832						9.07889	11.05	0	0	0	0	0		0		0	0	0	0	0		0
	4.54765						9.18507	11.18	0	0	0	0	0		0		0	0	0	0	0		0
	2.28643						9.29126	11.31	0	0	0	0	0		0		0	0	0	0	0		0
	2.15345						9.39745	11.44	0	0	0	0	0		0		0	0	0	0	0		0
	2.5896						9.50363	11.57	0	0	0	0	0		0		0	0	0	0	0		0
	3.34761						9.60982	11.7	0	0	0	0	0		0		0	0	0	0	0		0
	2.68041						9.716	11.83	0	0	0	0	0		0		0	0	0	0	0		0
	2.80845						9.82219	11.96	0	0	0	0	0		0		0	0	0	0	0		0
	3.3775						9.92838	12.09	0	0	0	0	0		0		0	0	0	0	0		0
	3.12649						10.0346	12.22	0	0	0	0	0		0		0	0	0	0	0		0
	3.68129						10.1407	12.35	0	0	0	0	0		0		0	0	0	0	0		0
	4.3771						10.2469	12.48	0	0	0	0	0		0		0	0	0	0	0		0
	4.49563						10.3531	12.61	0	0	0	0	0		0		0	0	0	0	0		0
	4.53779						10.4593	12.74	0	0	0	0	0		0		0	0	0	0	0		0
	4.25759						10.5655	12.87	0	0	0	0	0		0		0	0	0	0	0		0
	5.2801						10.6717	13	0	0	0	0	0		0		0	0	0	0	0		0
							10.7779	13.13	0	0	0	0	0		0		0	0	0	0	0		0
							10.884	13.26	0	0	0	0	0		0		0	0	0	0	0		0
							10.9902	13.39	0	0	0	0	0		0		0	0	0	0	0		0
							11.0964	13.52	0	0	0	0	0		0		0	0	0	0	0		0
							11.2026	13.65	0	0	0	0	0		0		0	0	0	0	0		0
							11.3088	13.78	0	0	0	0	0		0		0	0	0	0	0		0
							11.415	13.91	0	0	0	0	0		0		0	0	0	0	0		0
							11.5212	14.04	0	0	0	0	0		0		0	0	0	0	0		0
							11.6273	14.17	0	0	0	0	0		0		0	0	0	0	0		0
							11.7335	14.3	0	0	0	0	0		0		0	0	0	0	0		0
							11.8397	14.43	0	0	0	0	0		0		0	0	0	0	0		0
							11.9459	14.56	0	0	0	0	0		0		0	0	0	0	0		0
							12.0521	14.69	0	0	0	0	0		0		0	0	0	0	0		0
							12.1583	14.82	0	0	0	0	0		0		0	0	0	0	0		0
							12.2645	14.95	0	0	0	0	0		0		0	0	0	0	0		0
							12.3706	15.08	0	0	0	0	0		0		0	0	0	0	0		0
							12.4768	15.21	0	0	0	0	0		0		0	0	0	0	0		0
							12.583	15.34	0	0	0	0	0		0		0	0	0	0	0		0
							12.6892	15.47	0	0	0	0	0		0		0	0	0	0	0		0
							12.7954	15.6	0	0	0	0	0		0		0	0	0	0	0		0
							12.9016	15.73	0	0	0	0	0		0		0	0	0	0	0		0
							13.0078	15.86	0	0	0	0	0		0		0	0	0	0	0		0
							13.114	15.99	0	0	0	0	0		0		0	0	0	0	0		0
							13.2201	16.12	0	0	0	0	0		0		0	0	0	0	0		0
							13.3263	16.25	0	0	0	0	0		0		0	0	0	0	0		0
							13.4325	16.38	0	0	0	0	0		0		0	0	0	0	0		0
							13.5387	16.51	0	0	0	0	0		0		0	0	0	0	0		0
							13.6449	16.64	0	0	0	0	0		0		0	0	0	0	0		0
							13.7511	16.77	0	0	0	0	0		0		0	0	0	0	0		0
							13.8573	16.9	0	0	0	0	0		0		0	0	0	0	0		0
							13.9634	17.03	0	0	0	0	0		0		0	0	0	0	0		0
							14.0696	17.16	0	0	0	0	0		0		0	0	0	0	0		0
							14.1758	17.29	0	0	0	0	0		0		0	0	0	0	0		0
							14.282	17.42	0	0	0	0	0		0		0	0	0	0	0		0
							14.3882	17.55	0	0	0	0	0		0		0	0	0	0	0		0
							14.4944	17.68	0	0	0	0	0		0		0	0	0	0	0		0
							14.6006	17.81	0	0	0	0	0		0		0	0	0	0	0		0
							14.7067	17.94	0	0	0	0	0		0		0	0	0	0	0		0
							14.8129	18.07	0	0	0	0	0		0		0	0	0	0	0		0
							14.9191	18.2	0	0	0	0	0		0		0	0	0	0	0		0
							15.0253	18.33	0	0	0	0	0		0		0	0	0	0	0		0
							15.1315	18.46	0	0	0	0	0		0		0	0	0	0	0		0
							15.2377	18.59	0	0	0	0	0		0		0	0	0	0	0		0
							15.3439	18.72	0	0	0	0	0		0		0	0	0	0	0		0
							15.45	18.85	0	0	0	0	0		0		0	0	0	0	0		0
							15.5562	18.98	0	0	0	0	0		0		0	0	0	0	0		0
							15.6624	19.11	0	0	0	0	0		0		0	0	0	0	0		0
							15.7686	19.24	0	0	0	0	0		0		0	0	0	0	0		0
							15.8748	19.37	0	0	0	0	0		0		0	0	0	0	0		0
							15.981	19.5	0	0	0	0	0		0		0	0	0	0	0		0
							16.0872	19.63	0	0	0	0	0		0		0	0	0	0	0		0
							16.1933	19.76	0	0	0	0	0		0		0	0	0	0	0		0
							16.2995	19.89	0	0	0	0	0		0		0	0	0	0	0		0
							16.4057	20.02	0	0	0	0	0		0		0	0	0	0	0		0
							16.5119	20.15	0	0	0	0	0		0		0	0	0	0	0		0
							16.6181	20.28	0	0	0	0	0		0		0	0	0	0	0		0
							16.7243	20.41	0	0	0	0	0		0		0	0	0	0	0		0
							16.8305	20.54	0	0	0	0	0		0		0	0	0	0	0		0
							16.9366	20.67	0	0	0	0	0		0		0	0	0	0	0		0
							17.0428	20.8	0	0	0	0	0		0		0	0	0	0	0		0
							17.149	20.93	0	0	0	0	0		0		0	0	0	0	0		0
							17.2552	21.06	0	0	0	0	0		0		0	0	0	0	0		0
							17.3614	21.19	0	0	0	0	0		0		0	0	0	0	0		0
							17.4676	21.32	0	0	0	0	0		0		0	0	0	0	0		0
							17.5738	21.45	0	0	0	0	0		0		0	0	0	0	0		0
							17.6799	21.58	0	0	0	0	0		0		0	0	0	0	0		0
							17.7861	21.71	0	0	0	0	0		0		0	0	0	0	0		0
							17.8923	21.84	0	0	0	0	0		0		0	0	0	0	0		0
							17.9985	21.97	0	0	0	0	0		0		0	0	0	0	0		0
							18.1047	22.1	0	0	0	0	0		0		0	0	0	0	0		0
							18.2109	22.23	0	0	0	0	0		0		0	0	0	0	0		0
							18.3171	22.36	0	0	0	0	0		0		0	0	0	0	0		0
							18.4232	22.49	0	0	0	0	0		0		0	0	0	0	0		0
							18.5294	22.62	0	0	0	0	0		0		0	0	0	0	0		0
							18.6356	22.75	0	0	0	0	0		0		0	0	0	0	0		0
							18.7418	22.88	0	0	0	0	0		0		0	0	0	0	0		0
							18.848	23.01	0	0	0	0	0		0		0	0	0	0	0		0
							18.9542	23.14	0	0	0	0	0		0		0	0	0	0	0		0
							19.0604	23.27	0	0	0	0	0		0		0	0	0	0	0		0
							19.1665	23.4	0	0	0	0	0		0		0	0	0	0	0		0
							19.2727	23.53	0	0	0	0	0		0		0	0	0	0	0		0
							19.3789	23.66	0	0	0	0	0		0		0	0	0	0	0		0
							19.4851	23.79	0	0	0	0	0		0		0	0	0	0	0		0
							19.5913	23.92	0	0	0	0	0		0		0	0	0	0	0		0
							19.6975	24.05	0	0	0	0	0		0		0	0	0	0	0		0
							19.8037	24.18	0	0	0	0	0		0		0	0	0	0	0		0
							19.9098	24.31	0	0	0	0	0		0		0	0	0	0	0		0
							20.016	24.44	0	0	0	0	0		0		0	0	0	0	0		0
							20.1222	24.57	0	0	0	0	0		0		0	0	0	0	0		0
							20.2284	24.7	0	0	0	0	0		0		0	0	0	0	0		0
							20.3346	24.83	0	0	0	0	0		0		0	0	0	0	0		0
							20.4408	24.96	0	0	0	0	0		0		0	0	0	0	0		0
							20.547	25.09	0	0	0	0	0		0		0	0	0	0	0		0
							20.6531	25.22	0	0	0	0	0		0		0	0	0	0	0		0
							20.7593	25.35	0	0	0	0	0		0		0	0	0	0	0		0
							20.8655	25.48	0	0	0	0	0		0		0	0	0	0	0		0
							20.9717	25.61	0	0	0	0	0		0		0	0	0	0	0		0
							21.0779	25.74	0	0	0	0	0		0		0	0	0	0	0		0
							21.1841	25.87	0	0	0	0	0		0		0	0	0	0	0		0
							21.2903	26	0	0	0	0	0		0		0	0	0	0	0		0
							21.3964	26.13	0	0	0	0	0		0		0	0	0	0	0		0
							21.5026	26.26	0	0	0	0	0		0		0	0	0	0	0		0
							21.6088	26.39	0	0	0	0	0		0		0	0	0	0	0		0
							21.715	26.52	0	0	0	0	0		0		0	0	0	0	0		0
							21.8212	26.65	0	0	0	0	0		0		0	0	0	0	0		0
							21.9274	26.78	0	0	0	0	0		0		0	0	0	0	0		0
							22.0336	26.91	0	0	0	0	0		0		0	0	0	0	0		0
							22.1397	27.04	0	0	0	0	0		0		0	0	0	0	0		0
							22.2459	27.17	0	0	0	0	0		0		0	0	0	0	0		0
							22.3521	27.3	0	0	0	0	0		0		0	0	0	0	0		0
							22.4583	27.43	0	0	0	0	0		0		0	0	0	0	0		0
							22.5645	27.56	0	0	0	0	0		0		0	0	0	0	0		0
							22.6707	27.69	0	0	0	0	0		0		0	0	0	0	0		0
							22.7769	27.82	0	0	0	0	0		0		0	0	0	0	0		0
							22.883	27.95	0	0	0	0	0		0		0	0	0	0	0		0
							22.9892	28.08	0	0	0	0	0		0		0	0	0	0	0		0
							23.0954	28.21	0	0	0	0	0		0		0	0	0	0	0		0
							23.2016	28.34	0	0	0	0	0		0		0	0	0	0	0		0
							23.3078	28.47	0	0	0	0	0		0		0	0	0	0	0		0
							23.414	28.6	0	0	0	0	0		0		0	0	0	0	0		0
							23.5202	28.73	0	0	0	0	0		0		0	0	0	0	0		0
							23.6263	28.86	0	0	0	0	0		0		0	0	0	0	0		0
							23.7325	28.99	0	0	0	0	0		0		0	0	0	0	0		0
							23.8387	29.12	0	0	0	0	0		0		0	0	0	0	0		0
							23.9449	29.25	0	0	0	0	0		0		0	0	0	0	0		0
							24.0511	29.38	0	0	0	0	0		0		0	0	0	0	0		0
							24.1573	29.51	0	0	0	0	0		0		0	0	0	0	0		0
							24.2635	29.64	0	0	0	0	0		0		0	0	0	0	0		0
							24.3696	29.77	0	0	0	0	0		0		0	0	0	0	0		0
							24.4758	29.9	0	0	0	0	0		0		0	0	0	0	0		0
							24.582	30.03	0	0	0	0	0		0		0	0	0	0	0		0
							24.6882	30.16	0	0	0	0	0		0		0	0	0	0	0		0
								30.29	0	0	0	0	0
