# Supplementary material for: Circadian oscillation in primary cilium length by clock genes regulates fibroblast cell migration
Source: EMBO Rep. 2023 Nov 16;24(12):e56870. doi: 10.15252/embr.202356870 (PMC10702818; doi:10.15252/embr.202356870)
Supplement: Supplementary file 11 — Source Data for Figure 4 [file EMBR-24-e56870-s012.zip › Figure 4/4D/230331 DEX-1.xlsx]

## Sheet: size
151800	92.26	um
1645.35	1	um

## Sheet: DEX 230331-1
X	160800	Y	120000												X	127300	Y	140100												X	159300	Y	82400												X	124600	Y	74500
	Area	Mean			XM	YM										Area	Mean			XM	YM										Area	Mean			XM	YM										Area	Mean
1	270000	255	255	255	191069	105235	190800	105000	600	600	6.885e+07	6885			1	120000	255	255	255	143950	119117	143800	118900	400	500	3.06e+07	3060			1	90000	255	255	255	172917	65283.3	172700	65100	400	300	2.295e+07	2295			1	40000	255	255	255
2	40000	255	255	255	195100	106400	195000	106300	200	200	1.02e+07	1020			2	20000	255	255	255	136700	119400	136600	119300	200	200	5.1e+06	510			2	50000	255	255	255	174070	65990	173900	65900	300	200	1.275e+07	1275			2	190000	255	255	255
3	10000	255	255	255	186850	106850	186800	106800	100	100	2.55e+06	255			3	170000	255	255	255	138332	121868	138100	121600	500	500	4.335e+07	4335			3	80000	255	255	255	175000	66900	174800	66800	400	200	2.04e+07	2040			3	10000	255	255	255
4	60000	255	255	255	190100	106983	189900	106900	400	200	1.53e+07	1530			4	460000	255	255	255	142478	122472	141900	122100	1100	800	1.173e+08	11730			4	150000	255	255	255	177450	68050	177200	67900	500	300	3.825e+07	3825			4	80000	255	255	255
5	10000	255	255	255	185650	107450	185600	107400	100	100	2.55e+06	255			5	220000	255	255	255	141973	123436	141700	123200	600	500	5.61e+07	5610			5	50000	255	255	255	181090	68530	181000	68400	200	300	1.275e+07	1275			5	180000	255	255	255
6	70000	255	255	255	191264	107579	191100	107400	300	300	1.785e+07	1785			6	10000	255	255	255	130750	123750	130700	123700	100	100	2.55e+06	255			6	80000	255	255	255	169350	69100	169200	68900	300	400	2.04e+07	2040			6	30000	255	255	255
7	100000	255	255	255	186270	107850	186100	107700	400	300	2.55e+07	2550			7	80000	255	255	255	139888	123938	139700	123700	300	400	2.04e+07	2040			7	140000	255	255	255	168750	69321.4	168500	69100	500	400	3.57e+07	3570			7	50000	255	255	255
8	160000	255	255	255	187244	108138	187000	107900	500	400	4.08e+07	4080			8	520000	255	255	255	138340	124444	137900	123800	800	1300	1.326e+08	13260			8	220000	255	255	255	166727	69690.9	166400	69500	700	400	5.61e+07	5610			8	10000	255	255	255
9	50000	255	255	255	189170	108450	189000	108300	300	300	1.275e+07	1275			9	370000	255	255	255	140761	124242	140400	123900	700	700	9.435e+07	9435			9	220000	255	255	255	178727	70845.5	178400	70600	600	500	5.61e+07	5610			9	10000	255	255	255
10	130000	255	255	255	177481	109142	177300	108900	400	500	3.315e+07	3315			10	170000	255	255	255	127785	124744	127500	124600	600	300	4.335e+07	4335			10	80000	255	255	255	167300	70950	167100	70800	400	300	2.04e+07	2040			10	10000	255	255	255
11	160000	255	255	255	187656	109063	187400	108900	500	400	4.08e+07	4080			11	40000	255	255	255	131000	124900	130900	124800	200	200	1.02e+07	1020			11	140000	255	255	255	160171	71114.3	159900	70900	500	400	3.57e+07	3570			11	160000	255	255	255
12	80000	255	255	255	192800	109050	192600	108900	400	300	2.04e+07	2040			12	250000	255	255	255	136234	125546	136000	125000	500	1000	6.375e+07	6375			12	100000	255	255	255	167870	71050	167700	70900	400	300	2.55e+07	2550			12	100000	255	255	255
13	170000	255	255	255	194350	109050	194000	108900	700	300	4.335e+07	4335			13	90000	255	255	255	135150	125550	134900	125400	500	300	2.295e+07	2295			13	190000	255	255	255	168629	71118.4	168300	70900	700	500	4.845e+07	4845			13	200000	255	255	255
14	20000	255	255	255	183100	109050	183000	109000	200	100	5.1e+06	510			14	10000	255	255	255	142050	125750	142000	125700	100	100	2.55e+06	255			14	10000	255	255	255	174450	70950	174400	70900	100	100	2.55e+06	255			14	180000	255	255	255
15	450000	255	255	255	182034	109597	181700	109100	700	1000	1.1475e+08	11475			15	180000	255	255	255	135822	126183	135500	126000	600	400	4.59e+07	4590			15	130000	255	255	255	164750	71165.4	164500	71000	500	300	3.315e+07	3315			15	30000	255	255	255
16	110000	255	255	255	180332	109477	180200	109200	300	500	2.805e+07	2805			16	130000	255	255	255	138396	126335	138200	126100	400	400	3.315e+07	3315			16	180000	255	255	255	165500	71383.3	165200	71200	600	400	4.59e+07	4590			16	220000	255	255	255
17	150000	255	255	255	185977	109557	185800	109300	400	500	3.825e+07	3825			17	180000	255	255	255	136761	126461	136500	126200	500	500	4.59e+07	4590			17	30000	255	255	255	170450	71250	170300	71200	300	100	7.65e+06	765			17	220000	255	255	255
18	10000	255	255	255	189550	109350	189500	109300	100	100	2.55e+06	255			18	210000	255	255	255	138955	126669	138700	126400	500	600	5.355e+07	5355			18	290000	255	255	255	166481	71705.2	166200	71400	600	600	7.395e+07	7395			18	40000	255	255	255
19	170000	255	255	255	192074	109656	191800	109400	500	500	4.335e+07	4335			19	20000	255	255	255	124200	126550	124100	126500	200	100	5.1e+06	510			19	180000	255	255	255	171583	71727.8	171300	71500	600	400	4.59e+07	4590			19	190000	255	255	255
20	160000	255	255	255	173331	109969	173000	109800	600	400	4.08e+07	4080			20	80000	255	255	255	134938	127038	134800	126900	300	300	2.04e+07	2040			20	170000	255	255	255	169785	72044.1	169500	71800	500	500	4.335e+07	4335			20	300000	255	255	255
21	60000	255	255	255	178900	109917	178700	109800	400	200	1.53e+07	1530			21	10000	255	255	255	135750	126950	135700	126900	100	100	2.55e+06	255			21	90000	255	255	255	162961	72138.9	162800	72000	400	300	2.295e+07	2295			21	10000	255	255	255
22	80000	255	255	255	183900	109900	183700	109800	400	200	2.04e+07	2040			22	180000	255	255	255	133778	127889	133500	127700	600	400	4.59e+07	4590			22	100000	255	255	255	170550	72230	170400	72000	300	400	2.55e+07	2550			22	230000	255	255	255
23	70000	255	255	255	192750	109921	192600	109800	300	300	1.785e+07	1785			23	170000	255	255	255	139462	127891	139200	127700	500	400	4.335e+07	4335			23	220000	255	255	255	176705	72263.6	176400	72000	600	500	5.61e+07	5610			23	280000	255	255	255
24	100000	255	255	255	193880	110220	193600	110100	500	300	2.55e+07	2550			24	300000	255	255	255	134837	128047	134400	127800	800	600	7.65e+07	7650			24	290000	255	255	255	166391	72394.8	166100	72100	600	600	7.395e+07	7395			24	270000	255	255	255
25	70000	255	255	255	194721	110193	194500	110100	400	200	1.785e+07	1785			25	350000	255	255	255	137201	128881	136900	128500	700	700	8.925e+07	8925			25	100000	255	255	255	171720	72380	171500	72200	400	400	2.55e+07	2550			25	250000	255	255	255
26	50000	255	255	255	199570	110250	199400	110100	300	300	1.275e+07	1275			26	100000	255	255	255	138790	128800	138600	128600	400	400	2.55e+07	2550			26	140000	255	255	255	157264	72585.7	157100	72300	400	500	3.57e+07	3570			26	60000	255	255	255
27	180000	255	255	255	180294	110578	180000	110400	600	400	4.59e+07	4590			27	940000	255	255	255	132605	129444	132000	128800	1400	1300	2.397e+08	23970			27	200000	255	255	255	168195	72610	167900	72300	500	600	5.1e+07	5100			27	510000	255	255	255
28	200000	255	255	255	197790	110675	197600	110400	400	600	5.1e+07	5100			28	70000	255	255	255	136379	129150	136200	129000	300	300	1.785e+07	1785			28	90000	255	255	255	172250	72550	172100	72400	300	300	2.295e+07	2295			28	110000	255	255	255
29	40000	255	255	255	170200	110750	170100	110600	200	300	1.02e+07	1020			29	70000	255	255	255	130164	129364	130000	129200	400	400	1.785e+07	1785			29	30000	255	255	255	167583	72816.7	167500	72700	200	200	7.65e+06	765			29	290000	255	255	255
30	280000	255	255	255	198989	110929	198700	110600	600	700	7.14e+07	7140			30	250000	255	255	255	134986	129826	134700	129500	600	600	6.375e+07	6375			30	170000	255	255	255	173850	72991.2	173600	72800	500	500	4.335e+07	4335			30	210000	255	255	255
31	30000	255	255	255	169783	110817	169700	110700	200	200	7.65e+06	765			31	270000	255	255	255	137706	129743	137400	129500	600	500	6.885e+07	6885			31	240000	255	255	255	162025	73095.8	161700	72900	700	400	6.12e+07	6120			31	40000	255	255	255
32	240000	255	255	255	179975	111146	179600	110900	700	500	6.12e+07	6120			32	380000	255	255	255	136187	129918	135600	129600	1100	600	9.69e+07	9690			32	200000	255	255	255	165700	73200	165400	73000	600	400	5.1e+07	5100			32	180000	255	255	255
33	10000	255	255	255	183150	111050	183100	111000	100	100	2.55e+06	255			33	50000	255	255	255	139070	130030	138900	129900	300	300	1.275e+07	1275			33	260000	255	255	255	162992	73707.7	162600	73400	800	700	6.63e+07	6630			33	30000	255	255	255
34	50000	255	255	255	194530	111110	194400	111000	300	200	1.275e+07	1275			34	660000	255	255	255	132086	130665	131500	130200	1300	1000	1.683e+08	16830			34	120000	255	255	255	157175	73625	156900	73500	500	300	3.06e+07	3060			34	180000	255	255	255
35	100000	255	255	255	177650	111250	177400	111100	400	400	2.55e+07	2550			35	380000	255	255	255	133503	130513	133100	130200	800	700	9.69e+07	9690			35	30000	255	255	255	169683	73716.7	169600	73600	200	200	7.65e+06	765			35	150000	255	255	255
36	450000	255	255	255	190654	111446	190200	111100	900	700	1.1475e+08	11475			36	60000	255	255	255	137100	130317	136900	130200	400	200	1.53e+07	1530			36	210000	255	255	255	166079	73883.3	165700	73700	700	400	5.355e+07	5355			36	110000	255	255	255
37	200000	255	255	255	167520	111520	167100	111200	800	600	5.1e+07	5100			37	240000	255	255	255	138750	130554	138400	130300	700	500	6.12e+07	6120			37	20000	255	255	255	167850	73800	167800	73700	100	200	5.1e+06	510			37	20000	255	255	255
38	110000	255	255	255	170659	111514	170500	111300	300	400	2.805e+07	2805			38	90000	255	255	255	130917	131039	130700	130900	400	300	2.295e+07	2295			38	380000	255	255	255	170408	74000	169900	73700	1000	600	9.69e+07	9690			38	170000	255	255	255
39	30000	255	255	255	172183	111383	172100	111300	200	200	7.65e+06	765			39	540000	255	255	255	129454	131594	129000	131200	900	800	1.377e+08	13770			39	210000	255	255	255	171588	74092.9	171300	73900	600	400	5.355e+07	5355			39	2.59e+06	179.189	0	255
40	80000	255	255	255	192875	111425	192700	111300	400	300	2.04e+07	2040			40	290000	255	255	255	133484	131433	133100	131200	800	500	7.395e+07	7395			40	350000	255	255	255	161790	74247.1	161400	74000	800	500	8.925e+07	8925			40	400000	255	255	255
41	170000	255	255	255	169021	111774	168800	111500	400	600	4.335e+07	4335			41	40000	255	255	255	137775	131350	137700	131200	200	300	1.02e+07	1020			41	160000	255	255	255	160531	74250	160200	74100	600	300	4.08e+07	4080			41	110000	255	255	255
42	380000	255	255	255	181555	112018	181300	111500	500	1100	9.69e+07	9690			42	810000	255	255	255	131665	131903	131100	131400	1200	1100	2.0655e+08	20655			42	130000	255	255	255	173342	74311.5	173100	74100	500	400	3.315e+07	3315			42	130000	255	255	255
43	90000	255	255	255	189294	111683	189100	111500	400	300	2.295e+07	2295			43	240000	255	255	255	136271	131721	135900	131500	700	400	6.12e+07	6120			43	450000	255	255	255	167274	74525.6	166700	74200	1100	700	1.1475e+08	11475			43	210000	255	255	255
44	80000	255	255	255	175238	111725	175000	111600	400	300	2.04e+07	2040			44	360000	255	255	255	127233	131933	126700	131700	1100	500	9.18e+07	9180			44	250000	255	255	255	168850	74750	168600	74500	600	600	6.375e+07	6375			44	70000	255	255	255
45	20000	255	255	255	196850	112000	196800	111900	100	200	5.1e+06	510			45	620000	255	255	255	134303	132255	133800	131800	1000	900	1.581e+08	15810			45	190000	255	255	255	162492	74860.5	162300	74600	400	500	4.845e+07	4845			45	120000	255	255	255
46	180000	255	255	255	170089	112283	169800	112100	600	400	4.59e+07	4590			46	290000	255	255	255	137343	132150	137100	131800	500	700	7.395e+07	7395			46	330000	255	255	255	163608	75022.7	163200	74600	800	800	8.415e+07	8415			46	190000	255	255	255
47	140000	255	255	255	180729	112279	180500	112100	500	400	3.57e+07	3570			47	290000	255	255	255	132967	132095	132600	131900	800	400	7.395e+07	7395			47	10000	255	255	255	164150	74650	164100	74600	100	100	2.55e+06	255			47	20000	255	255	255
48	10000	255	255	255	172150	112250	172100	112200	100	100	2.55e+06	255			48	430000	255	255	255	130571	132371	130000	132000	1200	700	1.0965e+08	10965			48	100000	255	255	255	164800	74730	164600	74600	400	300	2.55e+07	2550			48	10000	255	255	255
49	60000	255	255	255	175533	112367	175300	112200	400	300	1.53e+07	1530			49	430000	255	255	255	135599	132476	135300	132100	700	900	1.0965e+08	10965			49	330000	255	255	255	161392	75122.7	161100	74700	700	700	8.415e+07	8415			49	120000	255	255	255
50	150000	255	255	255	184203	112650	184000	112400	500	500	3.825e+07	3825			50	10000	255	255	255	122250	132350	122200	132300	100	100	2.55e+06	255			50	110000	255	255	255	165450	74850	165200	74700	500	300	2.805e+07	2805			50	10000	255	255	255
51	200000	255	255	255	194800	112750	194600	112500	400	500	5.1e+07	5100			51	90000	255	255	255	128239	132783	128100	132600	300	400	2.295e+07	2295			51	130000	255	255	255	171819	74903.8	171600	74700	500	400	3.315e+07	3315			51	290000	255	255	255
52	420000	255	255	255	169048	112971	168500	112600	1200	800	1.071e+08	10710			52	30000	255	255	255	129717	132683	129600	132600	200	200	7.65e+06	765			52	250000	255	255	255	159798	75194	159500	74900	600	600	6.375e+07	6375			52	250000	255	255	255
53	280000	255	255	255	188836	112914	188500	112600	700	700	7.14e+07	7140			53	430000	255	255	255	133273	132941	132700	132600	1100	700	1.0965e+08	10965			53	380000	255	255	255	166221	75365.8	165800	75000	800	700	9.69e+07	9690			53	240000	255	255	255
54	40000	255	255	255	157150	112825	157000	112700	300	200	1.02e+07	1020			54	880000	255	255	255	131295	133356	130700	132700	1200	1500	2.244e+08	22440			54	610000	255	255	255	158134	75422.1	157500	75100	1300	700	1.5555e+08	15555			54	60000	255	255	255
55	210000	255	255	255	180193	112879	179900	112700	600	400	5.355e+07	5355			55	90000	255	255	255	136628	132894	136400	132800	500	200	2.295e+07	2295			55	170000	255	255	255	167491	75350	167100	75100	800	500	4.335e+07	4335			55	70000	255	255	255
56	40000	255	255	255	187425	112850	187300	112700	200	300	1.02e+07	1020			56	220000	255	255	255	134477	133227	134100	133000	700	500	5.61e+07	5610			56	160000	255	255	255	170325	75312.5	170100	75100	500	400	4.08e+07	4080			56	120000	255	255	255
57	200000	255	255	255	193665	112935	193400	112700	600	500	5.1e+07	5100			57	170000	255	255	255	135985	133515	135700	133300	600	400	4.335e+07	4335			57	210000	255	255	255	171098	75378.6	170900	75100	500	600	5.355e+07	5355			57	160000	255	255	255
58	60000	255	255	255	179450	112900	179300	112800	300	200	1.53e+07	1530			58	390000	255	255	255	133319	133976	132900	133600	800	700	9.945e+07	9945			58	170000	255	255	255	156309	75414.7	156000	75200	600	400	4.335e+07	4335			58	130000	255	255	255
59	300000	255	255	255	171700	113250	171400	113000	600	500	7.65e+07	7650			59	1.46e+06	255	255	255	129297	134269	128400	133700	2200	1400	3.723e+08	37230			59	110000	255	255	255	160414	75359.1	160200	75200	400	300	2.805e+07	2805			59	120000	255	255	255
60	100000	255	255	255	178400	113150	178200	113000	400	300	2.55e+07	2550			60	30000	255	255	255	126783	133917	126700	133800	200	200	7.65e+06	765			60	80000	255	255	255	162100	75600	162000	75400	200	400	2.04e+07	2040			60	10000	255	255	255
61	230000	255	255	255	195985	113224	195700	113000	600	500	5.865e+07	5865			61	230000	255	255	255	127372	134385	127100	134100	600	600	5.865e+07	5865			61	170000	255	255	255	165026	75732.4	164700	75500	600	400	4.335e+07	4335			61	160000	255	255	255
62	10000	255	255	255	159450	113150	159400	113100	100	100	2.55e+06	255			62	260000	255	255	255	135292	134508	135000	134200	600	700	6.63e+07	6630			62	50000	255	255	255	150330	75710	150200	75600	300	200	1.275e+07	1275			62	280000	255	255	255
63	50000	255	255	255	172370	113190	172200	113100	300	200	1.275e+07	1275			63	90000	255	255	255	127983	134461	127800	134300	400	300	2.295e+07	2295			63	650000	255	255	255	161070	76051.5	160200	75600	1500	800	1.6575e+08	16575			63	410000	255	255	255
64	340000	255	255	255	173438	113424	173000	113100	1000	600	8.67e+07	8670			64	1.06e+06	255	255	255	131420	134726	130300	134300	2300	900	2.703e+08	27030			64	760000	255	255	255	162720	76100	161600	75600	2400	1200	1.938e+08	19380			64	180000	255	255	255
65	30000	255	255	255	174683	113183	174600	113100	200	200	7.65e+06	765			65	250000	255	255	255	124550	134646	124200	134400	700	500	6.375e+07	6375			65	20000	255	255	255	168550	75900	168500	75800	100	200	5.1e+06	510			65	230000	255	255	255
66	330000	255	255	255	190720	113417	190400	113100	700	600	8.415e+07	8415			66	70000	255	255	255	126479	134521	126300	134400	400	300	1.785e+07	1785			66	160000	255	255	255	155331	76150	155000	76000	600	300	4.08e+07	4080			66	100000	255	255	255
67	260000	255	255	255	192188	113450	191800	113200	800	500	6.63e+07	6630			67	30000	255	255	255	123583	134983	123500	134900	200	200	7.65e+06	765			67	100000	255	255	255	157970	76150	157800	76000	400	300	2.55e+07	2550			67	50000	255	255	255
68	180000	255	255	255	177789	113472	177400	113300	700	400	4.59e+07	4590			68	160000	255	255	255	126800	135075	126500	134900	600	400	4.08e+07	4080			68	370000	255	255	255	159112	76339.2	158700	76000	800	600	9.435e+07	9435			68	80000	255	255	255
69	190000	255	255	255	184371	113466	184000	113300	700	400	4.845e+07	4845			69	330000	255	255	255	134117	135238	133800	134900	700	600	8.415e+07	8415			69	130000	255	255	255	163681	76203.8	163400	76000	500	400	3.315e+07	3315			69	230000	255	255	255
70	50000	255	255	255	182430	113490	182300	113400	300	200	1.275e+07	1275			70	80000	255	255	255	126163	135463	126000	135300	300	300	2.04e+07	2040			70	70000	255	255	255	168150	76121.4	168000	76000	300	300	1.785e+07	1785			70	60000	255	255	255
71	350000	255	255	255	168556	113807	168200	113500	700	600	8.925e+07	8925			71	410000	255	255	255	129996	135616	129600	135300	900	600	1.0455e+08	10455			71	220000	255	255	255	164395	76368.2	164100	76100	600	500	5.61e+07	5610			71	240000	255	255	255
72	10000	255	255	255	169150	113550	169100	113500	100	100	2.55e+06	255			72	420000	255	255	255	132640	135719	132200	135300	900	800	1.071e+08	10710			72	100000	255	255	255	166700	76250	166500	76100	400	300	2.55e+07	2550			72	30000	255	255	255
73	20000	255	255	255	189800	113550	189700	113500	200	100	5.1e+06	510			73	120000	255	255	255	125450	135642	125200	135400	500	400	3.06e+07	3060			73	310000	255	255	255	167460	76514.5	167100	76200	700	600	7.905e+07	7905			73	200000	255	255	255
74	70000	255	255	255	158379	113693	158200	113600	400	200	1.785e+07	1785			74	450000	255	255	255	128337	135826	127600	135400	1200	800	1.1475e+08	11475			74	410000	255	255	255	165611	76720.7	165200	76400	900	600	1.0455e+08	10455			74	4.59e+06	139.444	0	255
75	90000	255	255	255	180250	113728	180000	113600	500	300	2.295e+07	2295			75	30000	255	255	255	126617	135717	126500	135600	200	200	7.65e+06	765			75	80000	255	255	255	159725	76712.5	159600	76500	300	400	2.04e+07	2040			75	100000	255	255	255
76	260000	255	255	255	186669	113885	186200	113600	1000	600	6.63e+07	6630			76	80000	255	255	255	124350	135788	124100	135700	500	200	2.04e+07	2040			76	260000	255	255	255	168481	77138.5	168200	76800	600	600	6.63e+07	6630			76	110000	255	255	255
77	330000	255	255	255	167126	114068	166800	113800	700	600	8.415e+07	8415			77	220000	255	255	255	129495	136145	129100	135700	800	700	5.61e+07	5610			77	80000	255	255	255	166963	77062.5	166800	76900	300	300	2.04e+07	2040			77	50000	255	255	255
78	330000	255	255	255	166038	114314	165700	113900	600	900	8.415e+07	8415			78	740000	255	255	255	131124	136078	130400	135700	1400	900	1.887e+08	18870			78	210000	255	255	255	155002	77331	154700	77000	600	600	5.355e+07	5355			78	100000	255	255	255
79	80000	255	255	255	169400	114050	169200	113900	400	300	2.04e+07	2040			79	90000	255	255	255	123561	135928	123400	135800	400	300	2.295e+07	2295			79	320000	255	255	255	163141	77475	162800	77100	600	800	8.16e+07	8160			79	110000	255	255	255
80	70000	255	255	255	171521	114036	171400	113900	300	300	1.785e+07	1785			80	250000	255	255	255	122746	136274	122400	136000	600	600	6.375e+07	6375			80	240000	255	255	255	163896	77383.3	163600	77100	700	500	6.12e+07	6120			80	60000	255	255	255
81	110000	255	255	255	174114	114059	173900	113900	400	300	2.805e+07	2805			81	850000	255	255	255	133285	136829	132800	136000	1100	1800	2.1675e+08	21675			81	100000	255	255	255	151980	77440	151800	77200	400	400	2.55e+07	2550			81	10000	255	255	255
82	160000	255	255	255	175881	114156	175700	113900	400	500	4.08e+07	4080			82	30000	255	255	255	125017	136283	124900	136200	200	200	7.65e+06	765			82	540000	255	255	255	164843	77829.6	164300	77200	1000	1100	1.377e+08	13770			82	270000	255	255	255
83	170000	255	255	255	179350	114050	179000	113900	700	300	4.335e+07	4335			83	130000	255	255	255	132588	136512	132400	136300	400	400	3.315e+07	3315			83	90000	255	255	255	165983	77361.1	165800	77200	400	300	2.295e+07	2295			83	190000	255	255	255
84	10000	255	255	255	191250	114050	191200	114000	100	100	2.55e+06	255			84	160000	255	255	255	126831	136619	126600	136400	500	400	4.08e+07	4080			84	140000	255	255	255	159021	77485.7	158800	77300	400	400	3.57e+07	3570			84	70000	255	255	255
85	40000	255	255	255	161700	114200	161600	114100	200	200	1.02e+07	1020			85	950000	255	255	255	128281	137156	127500	136500	1500	1200	2.4225e+08	24225			85	70000	255	255	255	161593	77564.3	161400	77400	400	300	1.785e+07	1785			85	440000	255	255	255
86	280000	255	255	255	170504	114382	170200	114100	700	600	7.14e+07	7140			86	350000	255	255	255	131507	137321	131100	136700	900	1100	8.925e+07	8925			86	90000	255	255	255	166761	77716.7	166600	77500	300	400	2.295e+07	2295			86	210000	255	255	255
87	230000	255	255	255	184550	114320	184200	114100	700	400	5.865e+07	5865			87	2.51e+06	255	255	255	126752	138078	125600	136800	2800	2800	6.4005e+08	64005			87	10000	255	255	255	159650	77750	159600	77700	100	100	2.55e+06	255			87	220000	255	255	255
88	470000	255	255	255	187110	114480	186300	114100	1600	700	1.1985e+08	11985			88	250000	255	255	255	130750	137150	130500	136800	500	700	6.375e+07	6375			88	260000	255	255	255	173931	78034.6	173600	77800	800	500	6.63e+07	6630			88	30000	255	255	255
89	90000	255	255	255	159939	114350	159700	114200	500	300	2.295e+07	2295			89	180000	255	255	255	123506	137189	123200	137000	600	400	4.59e+07	4590			89	190000	255	255	255	162066	78323.7	161800	78000	500	600	4.845e+07	4845			89	250000	255	255	255
90	210000	255	255	255	174669	114498	174400	114200	500	600	5.355e+07	5355			90	190000	255	255	255	129534	137203	129200	137000	600	400	4.845e+07	4845			90	220000	255	255	255	166423	78227.3	166100	78000	600	500	5.61e+07	5610			90	110000	255	255	255
91	100000	255	255	255	190130	114350	189900	114200	400	300	2.55e+07	2550			91	110000	255	255	255	121032	137486	120800	137200	400	500	2.805e+07	2805			91	40000	255	255	255	169550	78125	169400	78000	300	200	1.02e+07	1020			91	340000	255	255	255
92	20000	255	255	255	158000	114350	157900	114300	200	100	5.1e+06	510			92	40000	255	255	255	132450	137275	132300	137200	300	200	1.02e+07	1020			92	80000	255	255	255	170175	78212.5	170000	78000	300	400	2.04e+07	2040			92	40000	255	255	255
93	670000	255	255	255	162507	114704	161800	114300	1500	900	1.7085e+08	17085			93	70000	255	255	255	125164	137721	125000	137600	300	300	1.785e+07	1785			93	210000	255	255	255	157260	78359.5	157000	78100	600	500	5.355e+07	5355			93	150000	255	255	255
94	160000	255	255	255	176675	114513	176400	114300	500	400	4.08e+07	4080			94	310000	255	255	255	129908	137915	129600	137600	600	600	7.905e+07	7905			94	480000	255	255	255	159813	78543.8	159200	78100	1200	900	1.224e+08	12240			94	170000	255	255	255
95	130000	255	255	255	181588	114627	181400	114400	400	400	3.315e+07	3315			95	10000	255	255	255	135850	137650	135800	137600	100	100	2.55e+06	255			95	330000	255	255	255	165641	78574.2	165300	78300	700	600	8.415e+07	8415			95	250000	255	255	255
96	90000	255	255	255	161183	114661	161000	114500	400	300	2.295e+07	2295			96	100000	255	255	255	131100	137870	130900	137700	400	300	2.55e+07	2550			96	20000	255	255	255	171500	78350	171400	78300	200	100	5.1e+06	510			96	270000	255	255	255
97	170000	255	255	255	165079	114738	164800	114500	500	500	4.335e+07	4335			97	160000	255	255	255	129194	138025	129000	137800	400	500	4.08e+07	4080			97	140000	255	255	255	158200	78578.6	157900	78400	600	300	3.57e+07	3570			97	100000	255	255	255
98	230000	255	255	255	169572	114746	169300	114500	600	500	5.865e+07	5865			98	240000	255	255	255	132150	138200	131800	138000	700	400	6.12e+07	6120			98	230000	255	255	255	168593	78632.6	168300	78400	600	500	5.865e+07	5865			98	10000	255	255	255
99	130000	255	255	255	179735	114658	179500	114500	500	400	3.315e+07	3315			99	600000	255	255	255	123503	138673	123100	138100	900	1100	1.53e+08	15300			99	380000	255	255	255	169558	78847.4	169000	78500	1100	800	9.69e+07	9690			99	200000	255	255	255
100	50000	255	255	255	177970	114690	177800	114600	300	200	1.275e+07	1275			100	70000	255	255	255	133207	138364	133000	138200	400	300	1.785e+07	1785			100	450000	255	255	255	164683	79070	164200	78700	900	800	1.1475e+08	11475			100	140000	255	255	255
101	20000	255	255	255	186000	114650	185900	114600	200	100	5.1e+06	510			101	910000	255	255	255	131194	138905	130700	138300	1100	1200	2.3205e+08	23205			101	280000	255	255	255	167821	79260.7	167500	79000	700	500	7.14e+07	7140			101	110000	255	255	255
102	10000	255	255	255	185150	114750	185100	114700	100	100	2.55e+06	255			102	60000	255	255	255	124650	138500	124500	138400	300	200	1.53e+07	1530			102	180000	255	255	255	173467	79144.4	173100	79000	700	300	4.59e+07	4590			102	320000	255	255	255
103	100000	255	255	255	173870	114950	173700	114800	400	300	2.55e+07	2550			103	260000	255	255	255	128631	138742	128300	138500	800	500	6.63e+07	6630			103	390000	255	255	255	158409	79529.5	158100	79100	700	800	9.945e+07	9945			103	190000	255	255	255
104	60000	255	255	255	177133	114933	177000	114800	300	300	1.53e+07	1530			104	730000	255	255	255	129703	139245	129200	138600	1100	1400	1.8615e+08	18615			104	270000	255	255	255	163917	79750	163600	79400	600	600	6.885e+07	6885			104	230000	255	255	255
105	160000	255	255	255	187700	114950	187400	114800	600	300	4.08e+07	4080			105	1.82e+06	255	255	255	127981	140849	126400	139200	2600	3500	4.641e+08	46410			105	120000	255	255	255	159408	79758.3	159200	79600	500	300	3.06e+07	3060			105	10000	255	255	255
106	600000	255	255	255	172805	115275	172300	114900	1100	800	1.53e+08	15300			106	260000	255	255	255	121331	139723	120900	139500	800	500	6.63e+07	6630			106	410000	255	255	255	165979	79959.8	165500	79700	900	600	1.0455e+08	10455			106	40000	255	255	255
107	260000	255	255	255	175108	115335	174800	115000	600	600	6.63e+07	6630			107	500000	255	255	255	125172	140006	124700	139600	1000	1100	1.275e+08	12750			107	40000	255	255	255	167450	79825	167300	79700	300	200	1.02e+07	1020			107	320000	255	255	255
108	410000	255	255	255	176043	115299	175700	115000	800	800	1.0455e+08	10455			108	690000	255	255	255	126334	141141	125800	140000	1400	1900	1.7595e+08	17595			108	270000	255	255	255	161965	80087	161600	79800	700	500	6.885e+07	6885			108	380000	255	255	255
109	270000	255	255	255	179706	115294	179400	115000	700	600	6.885e+07	6885			109	250000	255	255	255	130082	140378	129700	140100	700	500	6.375e+07	6375			109	50000	255	255	255	168130	79990	168000	79900	300	200	1.275e+07	1275			109	40000	255	255	255
110	400000	255	255	255	184178	115335	183500	115000	1200	600	1.02e+08	10200			110	220000	255	255	255	125773	140509	125400	140300	700	400	5.61e+07	5610			110	350000	255	255	255	170421	80244.3	170100	79900	700	700	8.925e+07	8925			110	250000	255	255	255
111	100000	255	255	255	186220	115220	186000	115000	400	400	2.55e+07	2550			111	70000	255	255	255	121379	140493	121200	140400	400	200	1.785e+07	1785			111	180000	255	255	255	168972	80344.4	168700	80100	500	500	4.59e+07	4590			111	40000	255	255	255
112	30000	255	255	255	166750	115150	166600	115100	300	100	7.65e+06	765			112	390000	255	255	255	129388	141135	128800	140700	1200	800	9.945e+07	9945			112	80000	255	255	255	165475	80525	165300	80400	400	300	2.04e+07	2040			112	330000	255	255	255
113	450000	255	255	255	168459	115437	167900	115100	1100	700	1.1475e+08	11475			113	280000	255	255	255	124554	141068	124200	140800	700	500	7.14e+07	7140			113	190000	255	255	255	154834	80734.2	154600	80500	500	500	4.845e+07	4845			113	30000	255	255	255
114	210000	255	255	255	182779	115321	182500	115100	600	500	5.355e+07	5355			114	660000	255	255	255	130177	141736	129500	141100	1200	1100	1.683e+08	16830			114	180000	255	255	255	156639	80705.6	156400	80500	500	500	4.59e+07	4590			114	210000	255	255	255
115	160000	255	255	255	169906	115319	169500	115200	800	300	4.08e+07	4080			115	260000	255	255	255	124746	142019	124500	141700	500	600	6.63e+07	6630			115	460000	255	255	255	166020	80919.6	165600	80500	800	900	1.173e+08	11730			115	60000	255	255	255
116	320000	255	255	255	164094	115597	163600	115300	1000	600	8.16e+07	8160			116	110000	255	255	255	129141	142177	129000	141900	300	500	2.805e+07	2805			116	270000	255	255	255	167861	80757.4	167500	80500	800	500	6.885e+07	6885			116	50000	255	255	255
117	90000	255	255	255	171328	115439	171100	115300	500	300	2.295e+07	2295			117	310000	255	255	255	123340	142505	122800	142100	800	900	7.905e+07	7905			117	80000	255	255	255	158063	80762.5	157900	80600	300	300	2.04e+07	2040			117	120000	255	255	255
118	150000	255	255	255	165290	115590	165100	115400	400	400	3.825e+07	3825			118	140000	255	255	255	125464	142257	125200	142100	500	300	3.57e+07	3570			118	160000	255	255	255	164113	80825	163900	80600	400	500	4.08e+07	4080			118	130000	255	255	255
119	3e+06	157.25	0	255	177288	116329	176100	115400	2500	2000	4.7175e+08	47175			119	290000	255	255	255	124095	142581	123800	142300	600	600	7.395e+07	7395			119	4.21e+06	148.397	0	255	159649	82244.7	158500	80900	2200	2900	6.2475e+08	62475			119	160000	255	255	255
120	50000	255	255	255	156730	115590	156600	115500	300	200	1.275e+07	1275			120	290000	255	255	255	129867	142560	129500	142300	700	500	7.395e+07	7395			120	10000	255	255	255	167050	81250	167000	81200	100	100	2.55e+06	255			120	120000	255	255	255
121	280000	255	255	255	174225	115846	173900	115600	700	500	7.14e+07	7140			121	450000	255	255	255	125341	142950	124900	142600	900	700	1.1475e+08	11475			121	500000	255	255	255	155164	81806	154700	81400	1000	800	1.275e+08	12750			121	1.19e+06	255	255	255
122	230000	255	255	255	180367	115937	180100	115600	500	700	5.865e+07	5865			122	370000	255	255	255	127185	142961	126800	142600	700	700	9.435e+07	9435			122	210000	255	255	255	156788	81592.9	156500	81400	600	400	5.355e+07	5355			122	70000	255	255	255
123	610000	255	255	255	171811	116109	171000	115700	1700	700	1.5555e+08	15555			123	210000	255	255	255	121855	143069	121500	142900	700	400	5.355e+07	5355			123	150000	255	255	255	158057	81783.3	157900	81500	300	600	3.825e+07	3825			123	320000	255	255	255
124	100000	255	255	255	184720	115830	184500	115700	400	300	2.55e+07	2550			124	270000	255	255	255	122457	143569	122100	143300	700	600	6.885e+07	6885			124	270000	255	255	255	171169	81768.5	170900	81500	600	600	6.885e+07	6885			124	110000	255	255	255
125	170000	255	255	255	162097	115974	161800	115800	600	400	4.335e+07	4335			125	240000	255	255	255	124392	143533	124100	143300	600	500	6.12e+07	6120			125	10000	255	255	255	168350	81850	168300	81800	100	100	2.55e+06	255			125	40000	255	255	255
126	450000	255	255	255	169572	116281	169100	115800	900	1000	1.1475e+08	11475			126	70000	255	255	255	130121	143450	130000	143300	300	300	1.785e+07	1785			126	30000	255	255	255	168817	81916.7	168700	81800	200	200	7.65e+06	765			126	10000	255	255	255
127	30000	255	255	255	173517	115883	173400	115800	200	200	7.65e+06	765			127	370000	255	255	255	126385	143642	125800	143400	1100	500	9.435e+07	9435			127	230000	255	255	255	156363	82102.2	156000	81900	700	400	5.865e+07	5865			127	480000	255	255	255
128	300000	255	255	255	175313	116097	174900	115800	800	500	7.65e+07	7650			128	100000	255	255	255	119870	143720	119600	143600	500	300	2.55e+07	2550			128	260000	255	255	255	166823	82269.2	166500	82000	600	600	6.63e+07	6630			128	210000	255	255	255
129	30000	255	255	255	159583	116017	159500	115900	200	200	7.65e+06	765			129	340000	255	255	255	123259	143974	122900	143600	700	700	8.67e+07	8670			129	230000	255	255	255	169459	82306.5	169100	82100	700	400	5.865e+07	5865			129	100000	255	255	255
130	510000	255	255	255	168411	116423	167900	115900	1100	1000	1.3005e+08	13005			130	250000	255	255	255	128718	144050	128400	143700	600	600	6.375e+07	6375			130	150000	255	255	255	174543	82636.7	174300	82400	500	400	3.825e+07	3825			130	50000	255	255	255
131	260000	255	255	255	181635	116115	181300	115900	700	500	6.63e+07	6630			131	600000	255	255	255	125075	144753	124600	144300	1000	1000	1.53e+08	15300			131	130000	255	255	255	156596	82734.6	156400	82500	400	400	3.315e+07	3315			131	10000	255	255	255
132	70000	255	255	255	157693	116164	157500	116000	400	300	1.785e+07	1785			132	620000	246.774	0	255	126372	144913	125800	144300	1100	1300	1.53e+08	15300			132	10000	255	255	255	165750	82550	165700	82500	100	100	2.55e+06	255			132	30000	255	255	255
133	300000	255	255	255	165147	116337	164800	116100	900	600	7.65e+07	7650			133	80000	255	255	255	128000	144575	127800	144400	400	300	2.04e+07	2040			133	220000	255	255	255	164073	83090.9	163700	82900	700	400	5.61e+07	5610			133	340000	255	255	255
134	10000	255	255	255	167450	116150	167400	116100	100	100	2.55e+06	255			134	30000	255	255	255	123083	144783	123000	144700	200	200	7.65e+06	765			134	120000	255	255	255	171925	83091.7	171700	82900	400	400	3.06e+07	3060			134	160000	255	255	255
135	430000	255	255	255	182629	116366	182200	116100	900	600	1.0965e+08	10965			135	120000	255	255	255	128925	144983	128700	144800	400	400	3.06e+07	3060			135	270000	255	255	255	166913	83520.4	166600	83200	600	600	6.885e+07	6885			135	10000	255	255	255
136	70000	255	255	255	156850	116321	156700	116200	300	300	1.785e+07	1785			136	170000	255	255	255	127768	145332	127500	145100	500	500	4.335e+07	4335			136	130000	255	255	255	166135	83480.8	165900	83300	500	400	3.315e+07	3315			136	50000	255	255	255
137	30000	255	255	255	161683	116317	161600	116200	200	200	7.65e+06	765			137	380000	255	255	255	125024	145916	124600	145600	800	700	9.69e+07	9690			137	220000	255	255	255	170064	83627.3	169700	83400	700	500	5.61e+07	5610			137	160000	255	255	255
138	120000	255	255	255	173875	116375	173600	116200	500	300	3.06e+07	3060			138	100000	255	255	255	128150	145800	127900	145700	500	200	2.55e+07	2550			138	190000	255	255	255	153882	83765.8	153700	83500	400	600	4.845e+07	4845			138	5.55e+06	149.784	0	255
139	20000	255	255	255	160950	116500	160900	116400	100	200	5.1e+06	510			139	140000	255	255	255	126129	146164	125800	146000	600	300	3.57e+07	3570			139	190000	255	255	255	157534	84197.4	157200	84000	600	400	4.845e+07	4845			139	190000	255	255	255
140	470000	255	255	255	164216	116897	163500	116500	1400	800	1.1985e+08	11985			140	160000	255	255	255	129369	146481	129100	146300	500	400	4.08e+07	4080			140	190000	255	255	255	160892	84207.9	160600	84000	600	400	4.845e+07	4845			140	410000	255	255	255
141	280000	255	255	255	166232	116686	165800	116500	900	400	7.14e+07	7140			141	130000	255	255	255	127458	146619	127200	146400	500	400	3.315e+07	3315			141	30000	255	255	255	167083	84083.3	167000	84000	200	200	7.65e+06	765			141	210000	255	255	255
142	20000	255	255	255	179200	116600	179100	116500	200	200	5.1e+06	510			142	380000	255	255	255	123311	146845	122900	146500	800	700	9.69e+07	9690			142	110000	255	255	255	154459	84286.4	154300	84100	300	400	2.805e+07	2805			142	80000	255	255	255
143	490000	255	255	255	171899	116979	171300	116600	1100	800	1.2495e+08	12495			143	10000	255	255	255	130050	146650	130000	146600	100	100	2.55e+06	255			143	160000	255	255	255	158875	84412.5	158600	84200	500	400	4.08e+07	4080			143	20000	255	255	255
144	780000	255	255	255	174778	117333	174100	116600	1500	1500	1.989e+08	19890			144	80000	255	255	255	128363	146963	128200	146800	300	300	2.04e+07	2040			144	130000	255	255	255	156519	84450	156300	84300	500	300	3.315e+07	3315			144	350000	255	255	255
145	210000	255	255	255	181055	116860	180800	116600	600	500	5.355e+07	5355			145	10000	255	255	255	121850	146950	121800	146900	100	100	2.55e+06	255			145	30000	255	255	255	169783	84483.3	169700	84400	200	200	7.65e+06	765			145	200000	255	255	255
146	330000	255	255	255	154759	116932	154200	116700	1200	400	8.415e+07	8415			146	160000	255	255	255	125863	147250	125700	147000	400	500	4.08e+07	4080			146	190000	255	255	255	171308	84707.9	171000	84500	600	400	4.845e+07	4845			146	240000	255	255	255
147	510000	255	255	255	161881	116970	161100	116700	1500	700	1.3005e+08	13005			147	230000	255	255	255	125167	147289	124800	147100	700	400	5.865e+07	5865			147	300000	255	255	255	167257	85033.3	166900	84700	700	600	7.65e+07	7650			147	100000	255	255	255
148	110000	255	255	255	167050	116950	166900	116700	300	500	2.805e+07	2805			148	390000	255	255	255	123619	147891	122900	147600	1300	500	9.945e+07	9945			148	250000	255	255	255	150926	85050	150600	84800	700	500	6.375e+07	6375			148	990000	255	255	255
149	170000	255	255	255	158426	116962	158100	116800	600	400	4.335e+07	4335			149	60000	255	255	255	120750	148000	120600	147900	300	200	1.53e+07	1530			149	400000	255	255	255	152575	85235	152100	84900	1000	800	1.02e+08	10200			149	50000	255	255	255
150	540000	255	255	255	166589	117528	166100	117000	1000	1100	1.377e+08	13770			150	510000	255	255	255	122189	148715	121500	148400	1200	700	1.3005e+08	13005			150	280000	255	255	255	158982	85167.9	158700	84900	600	600	7.14e+07	7140			150	40000	255	255	255
151	90000	255	255	255	179806	117194	179600	117000	400	400	2.295e+07	2295			151	10000	255	255	255	124550	148450	124500	148400	100	100	2.55e+06	255			151	310000	255	255	255	160479	85327.4	160100	85000	800	600	7.905e+07	7905			151	160000	255	255	255
152	70000	255	255	255	160450	117221	160300	117100	300	300	1.785e+07	1785			152	90000	255	255	255	124917	148539	124700	148400	400	300	2.295e+07	2295			152	100000	255	255	255	166270	85250	166100	85100	400	300	2.55e+07	2550			152	10000	255	255	255
153	420000	255	255	255	173414	117562	172900	117100	1000	1000	1.071e+08	10710			153	330000	255	255	255	126947	148929	126600	148500	700	700	8.415e+07	8415			153	240000	255	255	255	162675	85408.3	162300	85200	700	400	6.12e+07	6120			153	310000	255	255	255
154	190000	255	255	255	175808	117308	175500	117100	600	400	4.845e+07	4845			154	190000	255	255	255	125792	149024	125500	148800	600	500	4.845e+07	4845			154	110000	255	255	255	170832	85540.9	170700	85300	300	500	2.805e+07	2805			154	130000	255	255	255
155	260000	255	255	255	179158	117481	178900	117100	500	700	6.63e+07	6630			155	280000	255	255	255	118604	149200	118300	148900	600	600	7.14e+07	7140			155	10000	255	255	255	172850	85350	172800	85300	100	100	2.55e+06	255			155	220000	255	255	255
156	470000	255	255	255	158776	117712	158400	117200	900	1000	1.1985e+08	11985			156	160000	255	255	255	124650	149244	124400	149000	500	500	4.08e+07	4080			156	170000	255	255	255	158362	85638.2	158100	85400	600	400	4.335e+07	4335			156	200000	255	255	255
157	320000	255	255	255	168825	117534	168500	117200	600	700	8.16e+07	8160			157	510000	255	255	255	120946	149736	120600	149200	800	1000	1.3005e+08	13005			157	30000	255	255	255	161883	85550	161800	85400	200	300	7.65e+06	765			157	270000	255	255	255
158	40000	255	255	255	172900	117300	172800	117200	200	200	1.02e+07	1020			158	290000	255	255	255	123695	149453	123300	149200	700	600	7.395e+07	7395			158	70000	255	255	255	166950	85921.4	166800	85800	300	300	1.785e+07	1785			158	330000	255	255	255
159	40000	255	255	255	177650	117325	177500	117200	300	200	1.02e+07	1020			159	200000	255	255	255	126540	149710	126200	149500	600	500	5.1e+07	5100			159	270000	255	255	255	151006	86253.7	150700	86000	700	600	6.885e+07	6885			159	200000	255	255	255
160	70000	255	255	255	164621	117450	164500	117300	300	300	1.785e+07	1785			160	610000	255	255	255	124935	150893	124400	150500	1000	800	1.5555e+08	15555			160	240000	255	255	255	168754	86745.8	168500	86400	600	600	6.12e+07	6120			160	160000	255	255	255
161	810000	255	255	255	170544	118203	169600	117500	2000	1300	2.0655e+08	20655			161	30000	255	255	255	120817	150917	120700	150800	200	200	7.65e+06	765			161	20000	255	255	255	166850	86600	166800	86500	100	200	5.1e+06	510			161	10000	255	255	255
162	90000	255	255	255	172017	117661	171800	117500	400	300	2.295e+07	2295			162	110000	255	255	255	124568	151705	124300	151500	500	400	2.805e+07	2805			162	140000	255	255	255	150036	86842.9	149800	86600	500	500	3.57e+07	3570			162	250000	255	255	255
163	50000	255	255	255	178330	117590	178200	117500	300	200	1.275e+07	1275			163	320000	255	255	255	121869	151900	121500	151600	700	600	8.16e+07	8160			163	140000	255	255	255	167650	86921.4	167400	86700	500	400	3.57e+07	3570			163	20000	255	255	255
164	320000	255	255	255	157597	117909	157100	117600	1000	600	8.16e+07	8160			164	10000	255	255	255	124650	152650	124600	152600	100	100	2.55e+06	255			164	180000	255	255	255	170883	87294.4	170600	87000	500	600	4.59e+07	4590			164	220000	255	255	255
165	500000	255	255	255	160976	117820	160400	117600	1200	500	1.275e+08	12750			165	170000	255	255	255	119197	153379	118900	153200	600	400	4.335e+07	4335			165	60000	255	255	255	160183	89183.3	160000	89100	400	200	1.53e+07	1530			165	110000	255	255	255
166	570000	255	255	255	177089	118059	176600	117600	1000	900	1.4535e+08	14535			166	250000	255	255	255	121738	156230	121400	156000	700	500	6.375e+07	6375			166	330000	255	255	255	148771	89456.1	148400	89200	800	500	8.415e+07	8415			166	230000	255	255	255
167	140000	255	255	255	171321	117893	171100	117700	500	400	3.57e+07	3570			167	70000	255	255	255	118650	156521	118500	156400	300	300	1.785e+07	1785			167	20000	255	255	255	167750	89400	167700	89300	100	200	5.1e+06	510			167	280000	255	255	255
168	170000	255	255	255	165232	118156	165000	117900	500	500	4.335e+07	4335																		168	20000	255	255	255	160250	89500	160200	89400	100	200	5.1e+06	510			168	110000	255	255	255
169	140000	255	255	255	168500	118221	168300	118000	400	400	3.57e+07	3570																		169	110000	255	255	255	158714	90059.1	158500	89900	400	300	2.805e+07	2805			169	90000	255	255	255
170	260000	255	255	255	162312	118388	162000	118100	600	700	6.63e+07	6630																		170	80000	255	255	255	170175	90337.5	170000	90200	400	300	2.04e+07	2040			170	130000	255	255	255
171	430000	255	255	255	166292	118636	165900	118200	800	900	1.0965e+08	10965																		171	60000	255	255	255	163000	91183.3	162800	91100	400	200	1.53e+07	1530			171	320000	255	255	255
172	10000	255	255	255	159550	118350	159500	118300	100	100	2.55e+06	255																																	172	200000	255	255	255
173	80000	255	255	255	154738	118538	154600	118400	300	300	2.04e+07	2040																																	173	100000	255	255	255
174	100000	255	255	255	164430	118600	164300	118400	300	400	2.55e+07	2550																																	174	100000	255	255	255
175	80000	255	255	255	174400	118500	174200	118400	400	200	2.04e+07	2040																																	175	10000	255	255	255
176	1.76e+06	250.653	0	255	159556	119448	158000	118500	2700	1700	4.4115e+08	44115																																	176	80000	255	255	255
177	320000	255	255	255	163550	118831	163300	118500	600	700	8.16e+07	8160																																	177	70000	255	255	255
178	230000	255	255	255	158689	118828	158400	118600	600	500	5.865e+07	5865																																	178	20000	255	255	255
179	220000	255	255	255	169500	118850	169200	118600	600	500	5.61e+07	5610																																	179	250000	255	255	255
180	190000	255	255	255	173708	118792	173400	118600	600	400	4.845e+07	4845																																	180	450000	255	255	255
181	100000	255	255	255	157300	118830	157100	118700	400	300	2.55e+07	2550																																	181	250000	255	255	255
182	50000	255	255	255	170270	118810	170100	118700	300	200	1.275e+07	1275																																	182	280000	255	255	255
183	20000	255	255	255	174750	118800	174700	118700	100	200	5.1e+06	510																																	183	40000	255	255	255
184	430000	255	255	255	172503	119138	171800	118900	1400	500	1.0965e+08	10965																																	184	210000	255	255	255
185	100000	255	255	255	162430	119160	162200	119000	400	300	2.55e+07	2550																																	185	50000	255	255	255
186	200000	255	255	255	155535	119280	155200	119100	700	400	5.1e+07	5100																																	186	140000	255	255	255
187	230000	255	255	255	168437	119372	168200	119100	500	600	5.865e+07	5865																																	187	40000	255	255	255
188	420000	255	255	255	156545	119540	156000	119300	1100	600	1.071e+08	10710																																	188	190000	255	255	255
189	3.99e+06	161.692	0	255	161724	120603	160400	119300	3000	2800	6.4515e+08	64515																																	189	100000	255	255	255
190	60000	255	255	255	170267	119433	170100	119300	300	300	1.53e+07	1530																																	190	200000	255	255	255
191	60000	255	255	255	173800	119417	173600	119300	400	200	1.53e+07	1530																																	191	20000	255	255	255
192	70000	255	255	255	163179	119550	163000	119400	300	300	1.785e+07	1785																																	192	220000	255	255	255
193	40000	255	255	255	174575	119525	174500	119400	200	300	1.02e+07	1020																																	193	270000	255	255	255
194	20000	255	255	255	157700	119550	157600	119500	200	100	5.1e+06	510																																	194	3.2e+06	186.469	0	255
195	620000	255	255	255	170753	119871	169900	119500	1800	800	1.581e+08	15810																																	195	340000	255	255	255
196	130000	255	255	255	172119	119727	171800	119600	600	300	3.315e+07	3315																																	196	150000	255	255	255
197	150000	255	255	255	153270	119970	153000	119800	500	400	3.825e+07	3825																																	197	550000	255	255	255
198	40000	255	255	255	154850	119875	154700	119800	300	200	1.02e+07	1020																																	198	10000	255	255	255
199	300000	255	255	255	165313	120097	165000	119800	600	600	7.65e+07	7650																																	199	110000	255	255	255
200	290000	255	255	255	167005	120181	166800	119800	500	800	7.395e+07	7395																																	200	160000	255	255	255
201	170000	255	255	255	154274	120250	154000	120000	600	500	4.335e+07	4335																																	201	70000	255	255	255
202	60000	255	255	255	157550	120200	157400	120100	300	200	1.53e+07	1530																																	202	230000	255	255	255
203	280000	255	255	255	174357	120418	174000	120200	700	500	7.14e+07	7140																																	203	30000	255	255	255
204	240000	255	255	255	156792	120583	156500	120300	600	600	6.12e+07	6120																																	204	20000	255	255	255
205	220000	255	255	255	158095	120641	157800	120300	600	600	5.61e+07	5610																																	205	20000	255	255	255
206	160000	255	255	255	164669	120450	164400	120300	600	300	4.08e+07	4080																																	206	190000	255	255	255
207	110000	255	255	255	155232	120705	155000	120500	400	400	2.805e+07	2805																																	207	40000	255	255	255
208	200000	255	255	255	167590	120880	167300	120600	600	500	5.1e+07	5100																																	208	40000	255	255	255
209	360000	255	255	255	164006	121061	163600	120700	800	700	9.18e+07	9180																																	209	140000	255	255	255
210	20000	255	255	255	172250	120900	172200	120800	100	200	5.1e+06	510																																	210	20000	255	255	255
211	540000	255	255	255	159222	121274	158500	120900	1300	700	1.377e+08	13770
212	140000	255	255	255	156443	121364	156300	121100	300	500	3.57e+07	3570
213	30000	255	255	255	168650	121150	168500	121100	300	100	7.65e+06	765
214	330000	255	255	255	153841	121592	153500	121200	700	800	8.415e+07	8415
215	60000	255	255	255	155050	121600	154900	121500	300	200	1.53e+07	1530
216	110000	255	255	255	157059	121632	156800	121500	500	300	2.805e+07	2805
217	200000	255	255	255	165105	121715	164800	121500	600	400	5.1e+07	5100
218	70000	255	255	255	168179	121607	168000	121500	400	200	1.785e+07	1785
219	720000	255	255	255	158014	122325	157300	121700	1400	1100	1.836e+08	18360
220	130000	255	255	255	159088	121912	158900	121700	400	400	3.315e+07	3315
221	30000	255	255	255	164017	121917	163900	121800	200	200	7.65e+06	765
222	220000	255	255	255	175591	122032	175300	121800	600	500	5.61e+07	5610
223	490000	255	255	255	159791	122460	159500	121900	700	1300	1.2495e+08	12495
224	30000	255	255	255	153550	122150	153400	122100	300	100	7.65e+06	765
225	160000	255	255	255	155069	122281	154800	122100	500	400	4.08e+07	4080
226	110000	255	255	255	179586	122259	179400	122100	400	300	2.805e+07	2805
227	10000	255	255	255	163250	122250	163200	122200	100	100	2.55e+06	255
228	270000	255	255	255	171035	122476	170700	122200	700	500	6.885e+07	6885
229	150000	255	255	255	161550	122637	161300	122400	500	500	3.825e+07	3825
230	250000	255	255	255	155870	122778	155600	122500	600	600	6.375e+07	6375
231	200000	255	255	255	172505	122785	172200	122600	600	400	5.1e+07	5100
232	190000	255	255	255	163797	122987	163600	122700	400	600	4.845e+07	4845
233	320000	255	255	255	160722	123128	160400	122800	700	600	8.16e+07	8160
234	260000	255	255	255	153773	123354	153400	123100	700	500	6.63e+07	6630
235	140000	255	255	255	158850	123414	158600	123200	500	400	3.57e+07	3570
236	100000	255	255	255	156470	123450	156300	123300	400	300	2.55e+07	2550
237	90000	255	255	255	153161	123661	153000	123500	400	300	2.295e+07	2295
238	200000	255	255	255	152150	124070	151900	123800	500	600	5.1e+07	5100
239	340000	255	255	255	160079	124212	159800	123800	600	800	8.67e+07	8670
240	290000	255	255	255	153560	124347	153200	124000	600	700	7.395e+07	7395
241	260000	255	255	255	159019	124246	158700	124000	600	500	6.63e+07	6630
242	20000	255	255	255	177500	124050	177400	124000	200	100	5.1e+06	510
243	90000	255	255	255	169117	124506	168900	124300	400	400	2.295e+07	2295
244	80000	255	255	255	170825	124488	170600	124300	400	300	2.04e+07	2040
245	30000	255	255	255	150383	124517	150300	124400	200	200	7.65e+06	765
246	90000	255	255	255	154994	124517	154800	124400	400	300	2.295e+07	2295
247	350000	255	255	255	157499	125244	157200	124700	500	1100	8.925e+07	8925
248	300000	255	255	255	155363	125133	155000	124900	700	500	7.65e+07	7650
249	20000	255	255	255	165100	125050	165000	125000	200	100	5.1e+06	510
250	140000	255	255	255	159564	125257	159300	125100	500	300	3.57e+07	3570
251	30000	255	255	255	167317	125183	167200	125100	200	200	7.65e+06	765
252	370000	255	255	255	165769	125680	165400	125300	800	700	9.435e+07	9435
253	100000	255	255	255	162750	125930	162600	125700	300	400	2.55e+07	2550
254	180000	255	255	255	162117	126233	161800	126000	600	400	4.59e+07	4590
255	60000	255	255	255	169750	126100	169600	126000	300	200	1.53e+07	1530
256	250000	255	255	255	156114	126398	155800	126100	700	600	6.375e+07	6375
257	40000	255	255	255	158800	126200	158700	126100	200	200	1.02e+07	1020
258	80000	255	255	255	160438	126238	160300	126100	300	300	2.04e+07	2040
259	3.59e+06	174.735	0	255	165154	127213	163500	126300	3500	2000	6.273e+08	62730
260	180000	255	255	255	157961	126772	157700	126600	600	400	4.59e+07	4590
261	240000	255	255	255	161433	126871	160900	126700	1000	400	6.12e+07	6120
262	290000	255	255	255	153319	127126	153000	126800	600	700	7.395e+07	7395
263	70000	255	255	255	170650	126979	170500	126800	300	300	1.785e+07	1785
264	340000	255	255	255	152712	127650	152400	127100	700	900	8.67e+07	8670
265	100000	255	255	255	161270	127450	161100	127300	400	300	2.55e+07	2550
266	280000	255	255	255	162275	127718	162000	127400	600	600	7.14e+07	7140
267	390000	255	255	255	153950	128217	153600	127900	700	800	9.945e+07	9945
268	360000	255	255	255	161544	128481	161100	128200	800	600	9.18e+07	9180
269	230000	255	255	255	155093	128711	154800	128500	600	500	5.865e+07	5865
270	140000	255	255	255	152536	128943	152300	128800	500	300	3.57e+07	3570
271	180000	255	255	255	159650	129322	159400	129100	500	500	4.59e+07	4590
272	50000	255	255	255	161850	129270	161700	129100	300	300	1.275e+07	1275
273	80000	255	255	255	163200	129650	163000	129500	400	300	2.04e+07	2040
274	310000	255	255	255	154466	130040	154100	129700	700	700	7.905e+07	7905
275	120000	255	255	255	159142	129883	158900	129700	400	400	3.06e+07	3060
276	150000	255	255	255	155323	130017	155100	129800	400	500	3.825e+07	3825
277	270000	255	255	255	162780	130861	162400	130600	700	500	6.885e+07	6885
278	120000	255	255	255	162050	131200	161900	131000	300	400	3.06e+07	3060
[truncated: 34 more columns]

## Sheet: DEX 230331-1 a
X	160800	Y	120000		1645.35			X	127300	Y	140100					X	159300	Y	82400					X	124600	Y	74500					X	201900	Y	163800					X	250500	Y	112200
XM	YM	XM-X	YM-Y		um			XM	YM	XM-X	YM-Y		um			XM	YM	XM-X	YM-Y		um			XM	YM	XM-X	YM-Y		um			XM	YM	XM-X	YM-Y		um			XM	YM	XM-X	YM-Y		um
191069	105235	30268.5	-14764.8	33677.6	20.4684			143950	119117	16650	-20983.3	26786.6	16.2802			172917	65283.3	13616.7	-17116.7	21872.2	13.2934			124500	49900	-99.997	-24600	24600.2	14.9513			198920	149390	-2980	-14410	14714.9	8.94333			241850	100450	-8649.99	-11750	14590.6	8.86776
195100	106400	34300	-13600	36897.8	22.4255			136700	119400	9400	-20700	22734.3	13.8173			174070	65990	14770	-16410	22078.1	13.4185			126408	50092.1	1807.9	-24407.9	24474.8	14.8751			200950	149350	-949.996	-14450	14481.2	8.80128			241809	101377	-8690.9	-10822.7	13880.3	8.43609
186850	106850	26050	-13150	29180.9	17.7354			138332	121868	11032.4	-18232.4	21310.4	12.9519			175000	66900	15700	-15500	22062.2	13.4088			120950	50550	-3650	-23950	24226.5	14.7242			195430	149690	-6470	-14110	15522.7	9.43426			238400	103150	-12100	-9050	15110	9.18346
190100	106983	29300	-13016.7	32061.3	19.486			142478	122472	15178.3	-17628.3	23262.3	14.1382			177450	68050	18150	-14350	23137.5	14.0624			123800	51300	-799.997	-23200	23213.8	14.1087			195450	150500	-6450	-13300	14781.5	8.98379			239750	103150	-10750	-9050	14052.2	8.54056
185650	107450	24850	-12550	27839.3	16.92			141973	123436	14672.7	-16663.6	22202.8	13.4943			181090	68530	21790	-13870	25829.8	15.6987			120650	51816.7	-3950	-22683.3	23024.7	13.9938			199100	151050	-2800	-12750	13053.8	7.93377			239150	103450	-11350	-8750	14331.3	8.71015
191264	107579	30464.3	-12421.4	32899.3	19.9953			130750	123750	3450	-16350	16710	10.1559			169350	69100	10050	-13300	16670.1	10.1316			129717	53050	5116.67	-21450	22051.8	13.4025			194000	152900	-7900	-10900	13461.8	8.18172			236630	103750	-13870	-8450	16241.3	9.87102
186270	107850	25470	-12150	28219.6	17.1511			139888	123938	12587.5	-16162.5	20485.9	12.4508			168750	69321.4	9450	-13078.6	16135.4	9.80667			116430	53410	-8170	-21090	22617.2	13.7461			196439	154311	-5460.52	-9489.47	10948.4	6.65414			241350	103938	-9149.99	-8262.5	12328.5	7.49292
187244	108138	26443.8	-11862.5	28982.6	17.6149			138340	124444	11040.4	-15655.8	19157.1	11.6432			166727	69690.9	7427.28	-12709.1	14720.2	8.94657			120850	53550	-3750	-20950	21283	12.9352			192450	154350	-9450	-9450	13364.3	8.12247			242650	104050	-7849.99	-8150	11315.7	6.87738
189170	108450	28370	-11550	30631	18.6167			140761	124242	13460.8	-15858.1	20800.8	12.6422			178727	70845.5	19427.3	-11554.5	22603.7	13.7379			121050	53550	-3550	-20950	21248.6	12.9144			205000	154450	3100	-9350	9850.51	5.98688			237567	104217	-12933.3	-7983.33	15198.8	9.23745
177481	109142	16680.8	-10857.7	19903.2	12.0966			127785	124744	485.297	-15355.9	15363.5	9.33755			167300	70950	8000	-11450	13967.9	8.48932			120750	54050	-3850	-20450	20809.3	12.6473			194955	154928	-6945	-8872.5	11267.4	6.84802			244150	104400	-6349.99	-7800	10058	6.11296
187656	109063	26856.3	-10937.5	28998.1	17.6242			131000	124900	3700	-15200	15643.8	9.50791			160171	71114.3	871.432	-11285.7	11319.3	6.87957			122663	54412.5	-1937.5	-20087.5	20180.7	12.2653			196295	155415	-5605	-8385	10085.8	6.1299			237267	104900	-13233.3	-7300	15113.3	9.18544
192800	109050	32000	-10950	33821.6	20.5559			136234	125546	8934	-14554	17077.3	10.3791			167870	71050	8570	-11350	14222.1	8.6438			124730	54760	130.003	-19740	19740.4	11.9977			199965	155807	-1935.18	-7992.59	8223.53	4.99804			240550	104900	-9949.99	-7300	12340.7	7.50034
194350	109050	33550	-10950	35291.7	21.4494			135150	125550	7850	-14550	16532.5	10.048			168629	71118.4	9328.95	-11281.6	14639.1	8.89726			123015	55655	-1585	-18845	18911.5	11.4939			188250	155600	-13650	-8200	15923.6	9.67797			241485	105362	-9015.38	-6838.46	11315.5	6.87729
183100	109050	22300	-10950	24843.4	15.0991			142050	125750	14750	-14350	20578.8	12.5072			174450	70950	15150	-11450	18990.1	11.5417			121411	55794.4	-3188.89	-18705.6	18975.4	11.5328			194100	155800	-7800	-8000	11173.2	6.79076			238143	105417	-12356.7	-6783.33	14096.1	8.56725
182034	109597	21234.4	-10403.3	23646	14.3714			135822	126183	8522.23	-13916.7	16318.8	9.91811			164750	71165.4	5450	-11234.6	12486.8	7.58912			130117	55883.3	5516.67	-18616.7	19416.8	11.801			195082	156208	-6818.42	-7592.1	10204.5	6.20199			240650	105550	-9849.99	-6650	11884.6	7.22317
180332	109477	19531.8	-10522.7	22186	13.4841			138396	126335	11096.2	-13765.4	17680.8	10.7459			165500	71383.3	6200	-11016.7	12641.5	7.68315			117464	56104.5	-7136.36	-18395.5	19731.2	11.9921			201017	156258	-883.329	-7541.66	7593.22	4.61496			242750	105550	-7749.99	-6650	10212	6.20658
185977	109557	25176.7	-10443.3	27256.7	16.5659			136761	126461	9461.11	-13638.9	16599.2	10.0885			170450	71250	11150	-11150	15768.5	9.58366			124000	56213.6	-599.997	-18286.4	18296.2	11.1199			198083	156283	-3816.66	-7516.66	8430.13	5.12361			243965	105712	-6534.61	-6488.46	9208.76	5.59684
189550	109350	28750	-10650	30659.2	18.6338			138955	126669	11654.8	-13430.9	17782.7	10.8078			166481	71705.2	7181.04	-10694.8	12882	7.82935			123300	56400	-1300	-18100	18146.6	11.029			193138	156438	-8762.5	-7362.5	11445	6.95596			242950	105750	-7549.99	-6450	9930	6.03519
192074	109656	31273.5	-10344.1	32939.9	20.02			124200	126550	-3100	-13550	13900.1	8.4481			171583	71727.8	12283.3	-10672.2	16272	9.88966			118929	56781.6	-5671.05	-17718.4	18603.8	11.3069			189781	156763	-12118.7	-7037.5	14013.9	8.5173			244792	105975	-5708.33	-6225	8446.04	5.13328
173331	109969	12531.3	-10031.2	16051.7	9.75582			134938	127038	7637.5	-13062.5	15131.4	9.19648			169785	72044.1	10485.3	-10355.9	14737.2	8.95689			126097	56863.3	1496.67	-17636.7	17700.1	10.7576			209250	156700	7350.01	-7100	10219.2	6.21097			239193	105993	-11307.1	-6207.14	12898.8	7.83957
178900	109917	18100	-10083.3	20719.2	12.5926			135750	126950	8450	-13150	15630.9	9.50004			162961	72138.9	3661.11	-10261.1	10894.7	6.6215			120050	56750	-4550	-17750	18323.9	11.1368			203978	157006	2077.78	-6794.44	7105.04	4.31825			241883	106057	-8616.66	-6143.33	10582.4	6.43171
183900	109900	23100	-10100	25211.5	15.3229			133778	127889	6477.78	-12211.1	13822.9	8.4012			170550	72230	11250	-10170	15165.5	9.21717			124915	57102.2	315.22	-17397.8	17400.7	10.5757			196503	156963	-5396.66	-6836.66	8709.99	5.2937			248776	106376	-1723.91	-5823.91	6073.7	3.69143
192750	109921	31950	-10078.6	33501.9	20.3616			139462	127891	12161.8	-12208.8	17232.6	10.4735			176705	72263.6	17404.5	-10136.4	20141.1	12.2412			122139	57253.6	-2460.71	-17246.4	17421.1	10.5881			200227	157027	-1672.72	-6772.72	6976.23	4.23997			239567	106367	-10933.3	-5833.33	12392.2	7.53162
193880	110220	33080	-9780	34495.4	20.9654			134837	128047	7536.67	-12053.3	14215.6	8.63988			166391	72394.8	7091.38	-10005.2	12263.4	7.45337			123524	57405.6	-1075.92	-17094.4	17128.3	10.4101			192500	157000	-9400	-6800	11601.7	7.05122			238550	106350	-11950	-5850	13305.1	8.08647
194721	110193	33921.4	-9807.14	35310.7	21.4609			137201	128881	9901.43	-11218.6	14963.1	9.09418			171720	72380	12420	-10020	15958	9.69883			125562	57806	962.003	-16694	16721.7	10.163			199065	157130	-2835	-6670	7247.49	4.40483			242312	107207	-8187.7	-4992.62	9589.82	5.82844
199570	110250	38770	-9750	39977.2	24.2971			138790	128800	11490	-11300	16115.5	9.79459			157264	72585.7	-2035.71	-9814.28	10023.2	6.09183			118667	57866.7	-5933.33	-16633.3	17659.9	10.7332			191517	157083	-10383.3	-6716.66	12366.4	7.51595			245653	109059	-4846.75	-3141.02	5775.55	3.51023
180294	110578	19494.4	-9422.22	21652.1	13.1595			132605	129444	5305.32	-10656.4	11904	7.23493			168195	72610	8895	-9790	13227.4	8.03929			121844	58026.5	-2755.88	-16473.5	16702.5	10.1513			202403	157664	502.707	-6136.48	6157.04	3.74208			238400	106900	-12100	-5300	13209.8	8.02859
197790	110675	36990	-9325	38147.3	23.1849			136379	129150	9078.57	-10950	14224	8.64498			172250	72550	12950	-9850	16270.4	9.8887			124850	58050	250.003	-16450	16451.9	9.99903			208900	157300	7000.01	-6500	9552.49	5.80575			238850	107579	-11650	-4621.43	12533.2	7.61732
170200	110750	9400	-9250	13188	8.0153			130164	129364	2864.29	-10735.7	11111.2	6.75312			167583	72816.7	8283.34	-9583.33	12667	7.69869			120060	58139.7	-4539.65	-16360.3	16978.5	10.3191			187650	157417	-14250	-6383.33	15614.4	9.49001			241458	107582	-9041.99	-4618	10153	6.17073
198989	110929	38189.3	-9071.43	39251.9	23.8563			134986	129826	7686	-10274	12830.8	7.79822			173850	72991.2	14550	-9408.82	17327.1	10.531			127250	58264.3	2650	-16235.7	16450.6	9.99821			197225	157625	-4675	-6175	7745.07	4.70725			245190	107770	-5309.99	-4430	6915.27	4.20292
169783	110817	8983.34	-9183.33	12846.6	7.80779			137706	129743	10405.6	-10357.4	14681.7	8.92313			162025	73095.8	2725	-9304.16	9695.01	5.89237			122000	58500	-2600	-16000	16209.9	9.85193			200616	158160	-1284.28	-5639.52	5783.91	3.5153			246014	107834	-4485.99	-4366	6259.88	3.80459
179975	111146	19175	-8854.16	21120.5	12.8365			136187	129918	8886.85	-10181.6	13514.5	8.21373			165700	73200	6400	-9200	11207.1	6.8114			122750	58600	-1850	-15900	16007.3	9.72879			199629	157879	-2271.42	-5921.42	6342.13	3.85458			237931	107850	-12568.7	-4350	13300.2	8.08352
183150	111050	22350	-8950	24075.4	14.6324			139070	130030	11770	-10070	15489.9	9.41436			162992	73707.7	3692.31	-8692.31	9444.01	5.73982			117517	58716.7	-7083.33	-15783.3	17299.9	10.5144			193778	157889	-8122.22	-5911.11	10045.5	6.10537			243086	108916	-7414.2	-3283.52	8108.75	4.92828
194530	111110	33730	-8890	34881.9	21.2003			132086	130665	4786.37	-9434.85	10579.5	6.42993			157175	73625	-2125	-8775	9028.63	5.48736			126683	59000	2083.34	-15500	15639.4	9.5052			197970	158038	-3930	-5762	6974.63	4.239			239364	108093	-11135.7	-4107.14	11869	7.21365
177650	111250	16850	-8750	18986.4	11.5395			133503	130513	6202.64	-9586.84	11418.4	6.93981			169683	73716.7	10383.3	-8683.33	13535.7	8.22661			124090	59110	-509.997	-15390	15398.4	9.35877			192875	158467	-9025	-5333.33	10483.1	6.37134			253750	108150	3250.01	-4050	5192.79	3.15604
190654	111446	29854.4	-8554.44	31055.9	18.8749			137100	130317	9800	-9783.33	13847.5	8.41615			166079	73883.3	6778.58	-8516.66	10885	6.6156			116823	59131.8	-7777.27	-15368.2	17224	10.4683			195587	158550	-6312.96	-5250	8210.72	4.99026			241723	108355	-8777.27	-3845.45	9582.69	5.8241
167520	111520	6720	-8480	10819.8	6.57601			138750	130554	11450	-9545.83	14907.2	9.06022			167850	73800	8550	-8600	12126.9	7.37043			119700	59050	-4900	-15450	16208.4	9.85104			203813	158497	1913.16	-5302.63	5637.2	3.42614			246500	108150	-3999.99	-4050	5692.31	3.45964
170659	111514	9859.1	-8486.36	13008.5	7.9062			130917	131039	3616.67	-9061.11	9756.23	5.92958			170408	74000	11107.9	-8400	13926.4	8.46411			123085	59226.5	-1514.7	-15273.5	15348.5	9.32838			201653	158653	-246.871	-5146.87	5152.79	3.13173			236450	108450	-14050	-3750	14541.8	8.83814
172183	111383	11383.3	-8616.66	14276.8	8.67706			129454	131594	2153.71	-8505.55	8773.99	5.3326			171588	74092.9	12288.1	-8307.14	14832.6	9.01486			121428	59919.8	-3171.98	-14580.2	14921.3	9.06875			191057	159109	-10843.1	-4691.38	11814.5	7.18052			251950	108450	1450.01	-3750	4020.57	2.4436
192875	111425	32075	-8575	33201.5	20.179			133484	131433	6184.49	-8667.24	10647.5	6.47126			161790	74247.1	2490	-8152.86	8524.62	5.18104			127483	60162.5	2882.5	-14337.5	14624.4	8.88831			199180	159067	-2719.56	-4732.61	5458.35	3.31744			238450	108475	-12050	-3725	12612.6	7.66561
169021	111774	8220.59	-8226.47	11629.8	7.0683			137775	131350	10475	-8750	13648.7	8.29534			160531	74250	1231.25	-8150	8242.48	5.00956			123005	59931.8	-1595.45	-14568.2	14655.3	8.90709			196185	159144	-5714.7	-4655.88	7371.23	4.48004			240934	108734	-9565.78	-3465.79	10174.3	6.18365
181555	112018	20755.3	-7981.58	22237.1	13.5151			131665	131903	4364.82	-8196.91	9286.6	5.64415			173342	74311.5	14042.3	-8088.46	16205.2	9.84911			129135	60211.5	4534.62	-14288.5	14990.8	9.11098			198250	159100	-3650	-4700	5950.84	3.61676			250992	108761	492.111	-3439.47	3474.5	2.11171
189294	111683	28494.4	-8316.66	29683.3	18.0407			136271	131721	8970.84	-8379.16	12275.4	7.46068			167274	74525.6	7974.45	-7874.44	11207.1	6.81137			126660	60459.5	2059.53	-14040.5	14190.7	8.62474			200280	159200	-1620	-4600	4876.92	2.96406			239486	108741	-11013.6	-3459.09	11544.1	7.01617
175238	111725	14437.5	-8275	16640.8	10.1139			127233	131933	-66.664	-8166.66	8166.94	4.96365			168850	74750	9550	-7650	12236.2	7.43685			126050	60478.6	1450	-14021.4	14096.2	8.5673			186839	159409	-15061.1	-4390.74	15688.1	9.53479			247580	108875	-2920.45	-3325	4425.45	2.68967
196850	112000	36050	-8000	36927	22.4432			134303	132255	7003.23	-7845.16	10516.3	6.3915			162492	74860.5	3192.11	-7539.47	8187.38	4.97607			117292	60875	-7308.33	-13625	15461.3	9.39698			202291	159457	390.745	-4342.59	4360.13	2.64997			249960	108740	-539.995	-3460	3501.88	2.12835
170089	112283	9288.89	-7716.66	12076	7.33949			137343	132150	10043.1	-7950	12808.8	7.78487			163608	75022.7	4307.58	-7377.27	8542.8	5.19208			126155	61155.3	1555.27	-13344.7	13435.1	8.16547			188860	159795	-13040.5	-4004.76	13641.6	8.29097			251728	109087	1227.78	-3112.96	3346.34	2.03382
180729	112279	19928.6	-7721.43	21372.1	12.9894			132967	132095	5667.24	-8005.17	9808.18	5.96115			164150	74650	4850	-7750	9142.48	5.55656			119350	61100	-5250	-13400	14391.7	8.74692			196311	159926	-5589.47	-3873.68	6800.56	4.1332			240850	109300	-9649.99	-2900	10076.3	6.12412
172150	112250	11350	-7750	13743.5	8.35296			130571	132371	3270.93	-7729.07	8392.7	5.10086			164800	74730	5500	-7670	9438.16	5.73626			119650	61150	-4950	-13350	14238.2	8.65357			197400	159808	-4500	-3992.3	6015.68	3.65617			237317	109343	-13183.3	-2856.66	13489.3	8.19843
175533	112367	14733.3	-7633.33	16593.3	10.085			135599	132476	8298.84	-7624.42	11269.5	6.84932			161392	75122.7	2092.43	-7277.27	7572.12	4.60213			117950	61633.3	-6650	-12866.7	14483.6	8.80272			198182	159822	-3718	-3978	5444.99	3.30932			242247	109811	-8253.22	-2388.71	8591.95	5.22196
184203	112650	23403.3	-7350	24530.4	14.9089			122250	132350	-5050	-7750	9250.13	5.62198			165450	74850	6150	-7550	9737.81	5.91838			116250	61550	-8350	-12950	15408.6	9.36494			200139	159817	-1761.11	-3983.33	4355.27	2.64702			250175	110004	-325.379	-2196.15	2220.12	1.34933
194800	112750	34000	-7250	34764.4	21.1289			128239	132783	938.892	-7316.66	7376.66	4.48334			171819	74903.8	12519.2	-7496.15	14591.9	8.86857			127398	61956.9	2798.28	-12543.1	12851.5	7.81077			199343	160168	-2557.14	-3632.14	4442	2.69973			241135	109920	-9364.81	-2279.63	9638.28	5.85789
169048	112971	8247.62	-7028.57	10836.2	6.58598			129717	132683	2416.67	-7416.66	7800.46	4.74091			159798	75194	498.003	-7206	7223.19	4.39006			119070	62214	-5530	-12286	13473.2	8.18864			202462	160350	562.004	-3450	3495.47	2.12445			248971	109936	-1528.57	-2264.28	2731.94	1.6604
188836	112914	28035.7	-7085.71	28917.3	17.5752			133273	132941	5973.26	-7159.3	9323.91	5.66683			166221	75365.8	6921.06	-7034.21	9868.19	5.99762			124896	62325	295.836	-12175	12178.6	7.40182			200350	160375	-1550	-3425	3759.4	2.28486			237757	110230	-12743.3	-1970	12894.7	7.83706
157150	112825	-3650	-7175	8050.04	4.8926			131295	133356	3995.46	-6744.32	7838.97	4.76432			158134	75422.1	-1166.39	-6977.87	7074.68	4.2998			130733	62166.7	6133.34	-12333.3	13774.2	8.3716			203083	160550	1183.34	-3250	3458.72	2.10212			243461	110357	-7039.28	-1842.85	7276.51	4.42247
180193	112879	19392.9	-7121.43	20659.1	12.556			136628	132894	9327.78	-7205.55	11786.8	7.16367			167491	75350	8191.18	-7050	10807.3	6.56839			122850	62221.4	-1750	-12278.6	12402.7	7.538			206137	160809	4236.96	-2991.3	5186.49	3.15221			252113	110255	1613.16	-1944.73	2526.71	1.53567
187425	112850	26625	-7150	27568.3	16.7553			134477	133227	7177.28	-6872.72	9937.18	6.03956			170325	75312.5	11025	-7087.5	13106.6	7.96585			132692	62250	8091.67	-12250	14681.2	8.92284			198789	160886	-3110.71	-2914.28	4262.58	2.59068			244400	110250	-6099.99	-1950	6404.09	3.89224
193665	112935	32865	-7065	33615.8	20.4308			135985	133515	8685.3	-6585.29	10899.6	6.62446			171098	75378.6	11797.6	-7021.43	13729	8.3441			116825	62568.8	-7775	-11931.2	14241	8.65528			204043	160763	2143.34	-3036.66	3716.88	2.25902			238769	110679	-11730.9	-1521.43	11829.2	7.18947
179450	112900	18650	-7100	19955.8	12.1286			133319	133976	6019.23	-6124.36	8587.14	5.21903			156309	75414.7	-2991.17	-6985.29	7598.78	4.61833			121204	62642.3	-3396.15	-11857.7	12334.5	7.49655			200365	161249	-1534.61	-2551.28	2977.26	1.8095			240650	110586	-9849.99	-1613.63	9981.29	6.06636
171700	113250	10900	-6750	12820.8	7.79213			129297	134269	1996.58	-5830.82	6163.18	3.74582			160414	75359.1	1113.64	-7040.91	7128.43	4.33247			128867	62558.3	4266.67	-11941.7	12681	7.70718			202546	161058	646.158	-2742.3	2817.4	1.71234			245664	110825	-4835.71	-1375.39	5027.5	3.05558
178400	113150	17600	-6850	18886	11.4784			126783	133917	-516.664	-6183.33	6204.88	3.77116			162100	75600	2800	-6800	7353.91	4.46951			123750	62550	-849.997	-11950	11980.2	7.28124			187850	161100	-14050	-2700	14307.1	8.69546			239663	110838	-10837.5	-1362.5	10922.8	6.63859
195985	113224	35184.8	-6776.08	35831.3	21.7773			127372	134385	71.742	-5715.21	5715.66	3.47383			165026	75732.4	5726.47	-6667.65	8789.2	5.34184			122794	62812.5	-1806.25	-11687.5	11826.2	7.18768			205295	161289	3395.17	-2511.29	4223	2.56663			250595	111034	95.167	-1166.13	1170	0.711097
159450	113150	-1350	-6850	6981.76	4.24333			135292	134508	7992.31	-5592.3	9754.53	5.92855			150330	75710	-8970	-6690	11190	6.80101			125911	63050	1310.72	-11450	11524.8	7.00445			201350	161250	-549.996	-2550	2608.63	1.58546			255200	110750	4700.01	-1450	4918.59	2.98939
172370	113190	11570	-6810	13425.4	8.15959			127983	134461	683.336	-5638.89	5680.14	3.45224			161070	76051.5	1770	-6348.46	6590.59	4.00558			126699	63472	2098.78	-11028	11226	6.82285			203815	161787	1915.22	-2013.04	2778.56	1.68874			261200	110783	10700	-1416.66	10793.4	6.55993
173438	113424	12638.2	-6576.47	14246.9	8.6589			131420	134726	4119.81	-5373.58	6771.13	4.11531			162720	76100	3419.74	-6300	7168.3	4.3567			122478	63411.1	-2122.22	-11088.9	11290.1	6.86185			204793	161964	2892.86	-1835.71	3426.15	2.08232			241600	110850	-8899.99	-1350	9001.8	5.47105
174683	113183	13883.3	-6816.66	15466.5	9.40015			124550	134646	-2750	-5454	6108.07	3.71232			168550	75900	9250	-6500	11305.4	6.87113			128141	63454.3	3541.31	-11045.7	11599.5	7.04984			190962	161891	-10938.2	-1908.82	11103.5	6.74843			241917	110883	-8583.33	-1316.66	8683.73	5.27774
190720	113417	29919.7	-6583.33	30635.4	18.6194			126479	134521	-821.426	-5578.57	5638.72	3.42706			155331	76150	-3968.75	-6250	7403.61	4.49972			131750	63400	7150	-11100	13203.5	8.02474			199576	162185	-2324.41	-1615.11	2830.46	1.72028			243104	111134	-7395.94	-1066.21	7472.4	4.54153
192188	113450	31388.5	-6550	32064.6	19.488			123583	134983	-3716.66	-5116.66	6324.07	3.8436			157970	76150	-1330	-6250	6389.94	3.88364			124790	63730	190.003	-10770	10771.7	6.54674			202388	164077	488.221	277.392	561.521	0.341278			244393	110936	-6107.14	-1264.28	6236.63	3.79046
177789	113472	16988.9	-6527.77	18199.8	11.0614			126800	135075	-499.997	-5025	5049.81	3.06914			159112	76339.2	-187.834	-6060.81	6063.72	3.68537			120838	64262.5	-3762.5	-10237.5	10907	6.62899			205666	162166	3765.79	-1634.21	4105.1	2.49497			252666	112138	2166.16	-62.305	2167.05	1.31708
184371	113466	23571.1	-6534.21	24460	14.8661			134117	135238	6816.67	-4862.12	8373	5.08889			163681	76203.8	4380.77	-6196.15	7588.38	4.61201			125024	64315.2	423.916	-10184.8	10193.6	6.1954			200350	162179	-1550	-1621.42	2243.1	1.3633			247350	111150	-3149.99	-1050	3320.39	2.01804
182430	113490	21630	-6510	22588.4	13.7286			126163	135463	-1137.5	-4637.5	4774.96	2.9021			168150	76121.4	8850	-6278.57	10850.9	6.59492			126133	64333.3	1533.34	-10166.7	10281.6	6.24891			209094	162183	7194.45	-1616.66	7373.85	4.48163			246983	112205	-3517.37	5.322	3517.37	2.13777
168556	113807	7755.72	-6192.85	9924.85	6.03206			129996	135616	2696.34	-4484.14	5232.38	3.1801			164395	76368.2	5095.46	-6031.82	7895.98	4.79897			123292	64575	-1308.33	-9925	10010.9	6.08433			203606	162880	1705.56	-920.367	1938.04	1.17789			239265	111473	-11234.6	-726.921	11258.1	6.84238
169150	113550	8350	-6450	10551.1	6.41266			132640	135719	5340.48	-4380.95	6907.49	4.19819			166700	76250	7400	-6150	9621.98	5.84798			130583	64883.3	5983.34	-9616.67	11326.1	6.8837			205921	162864	4021.43	-935.711	4128.86	2.50941			247850	111350	-2649.99	-849.998	2782.98	1.69142
189800	113550	29000	-6450	29708.6	18.0561			125450	135642	-1850	-4458.33	4826.92	2.93368			167460	76514.5	8159.68	-5885.48	10060.8	6.11467			122840	65245	-1760	-9255	9420.86	5.72575			199941	163086	-1959.09	-713.633	2085.02	1.26722			244247	111667	-6252.85	-532.855	6275.52	3.81409
158379	113693	-2421.42	-6307.14	6755.98	4.10611			128337	135826	1036.67	-4274.44	4398.36	2.6732			165611	76720.7	6310.98	-5679.27	8490.14	5.16008			123944	66623.3	-655.575	-7876.69	7903.93	4.8038			205031	163081	3131.25	-718.746	3212.69	1.95258			248350	111450	-2149.99	-749.998	2277.05	1.38393
180250	113728	19450	-6272.22	20436.3	12.4207			126617	135717	-683.331	-4383.33	4436.27	2.69625			159725	76712.5	425.003	-5687.5	5703.36	3.46635			124000	65130	-599.997	-9370	9389.19	5.7065			201483	163158	-416.662	-641.663	765.074	0.464992			255833	111758	5333.34	-441.664	5351.6	3.25256
186669	113885	25869.2	-6115.38	26582.2	16.156			124350	135788	-2950	-4312.5	5224.95	3.17559			168481	77138.5	9180.77	-5261.54	10581.6	6.43122			119923	65477.3	-4677.27	-9022.73	10163	6.1768			213207	163323	11306.7	-476.663	11316.7	6.878			244990	112030	-5509.99	-169.998	5512.62	3.35042
167126	114068	6325.76	-5931.82	8671.89	5.27054			129495	136145	2195.46	-3954.54	4523.1	2.74902			166963	77062.5	7662.5	-5337.5	9338.25	5.67554			127890	65570	3290	-8930	9516.77	5.78404			206439	163896	4539.23	96.157	4540.25	2.75945			253750	112050	3250.01	-149.998	3253.47	1.97737
166038	114314	5237.88	-5686.36	7731.11	4.69876			131124	136078	3824.33	-4021.62	5549.68	3.37294			155002	77331	-4297.62	-5069.05	6645.66	4.03905			122230	65750	-2370	-8750	9065.28	5.50964			205061	164217	3161.12	416.67	3188.46	1.93786			242758	112438	-7742.3	238.464	7745.97	4.7078
169400	114050	8600	-5950	10457.7	6.35588			123561	135928	-3738.89	-4172.22	5602.38	3.40498			163141	77475	3840.63	-4925	6245.48	3.79584			116050	66250	-8550	-8250	11881.3	7.22113			209823	164332	7922.73	531.822	7940.56	4.82606			255650	112850	5150.01	650.002	5190.86	3.15487
171521	114036	10721.4	-5964.28	12268.7	7.45661			122746	136274	-4554	-3826	5947.87	3.61496			163896	77383.3	4595.84	-5016.66	6803.58	4.13503			121967	66333.3	-2633.33	-8166.66	8580.73	5.21514			206413	164713	4512.51	912.504	4603.84	2.79809			240977	113041	-9522.72	840.912	9559.78	5.81018
174114	114059	13313.6	-5940.91	14579	8.86073			133285	136829	5985.3	-3271.17	6820.88	4.14555			151980	77440	-7320	-4960	8842.17	5.37403			131350	66450	6750	-8050	10505.5	6.38495			195467	165283	-6433.33	1483.34	6602.12	4.01259			242550	112950	-7949.99	750.002	7985.29	4.85325
175881	114156	15081.3	-5843.75	16173.9	9.83004			125017	136283	-2283.33	-3816.66	4447.53	2.70309			164843	77829.6	5542.6	-4570.37	7183.92	4.36619			121487	67042.6	-3112.96	-7457.41	8081.05	4.91145			210514	165459	8613.64	1659.1	8771.97	5.33137			250840	114031	339.605	1830.8	1862.03	1.13169
179350	114050	18550	-5950	19480.9	11.84			132588	136512	5288.46	-3588.46	6391	3.88428			165983	77361.1	6683.34	-5038.89	8370.03	5.08708			126882	66923.7	2281.58	-7576.31	7912.4	4.80895			203832	165550	1931.82	1750	2606.62	1.58423			248200	113200	-2299.99	1000	2507.98	1.52429
191250	114050	30450	-5950	31025.9	18.8567			126831	136619	-468.747	-3481.25	3512.66	2.1349			159021	77485.7	-278.568	-4914.28	4922.17	2.99157			131807	67264.3	7207.15	-7235.71	10212.7	6.20699			208083	165458	6183.34	1658.34	6401.86	3.89088			255538	113363	5037.51	1162.5	5169.9	3.14213
161700	114200	900.004	-5800	5869.41	3.56727			128281	137156	980.529	-2943.68	3102.69	1.88573			161593	77564.3	2292.86	-4835.71	5351.76	3.25266			125668	67661.4	1068.18	-6838.63	6921.56	4.20674			205064	166050	3163.64	2250	3882.16	2.35947			256021	113621	5520.59	1420.59	5700.44	3.46458
170504	114382	9703.58	-5617.85	11212.5	6.81465			131507	137321	4207.15	-2778.57	5041.88	3.06432			166761	77716.7	7461.11	-4683.33	8809.19	5.35399			121788	67631	-2811.9	-6869.05	7422.3	4.51108			207200	165950	5300.01	2150	5719.49	3.47615			247650	113700	-2849.99	1500	3220.63	1.95742
184550	114320	23750	-5680.43	24419.9	14.8417			126752	138078	-548.005	-2022.11	2095.05	1.27332			159650	77750	350.003	-4650	4663.15	2.83414			127309	67781.8	2709.09	-6718.18	7243.83	4.40261			203148	166363	1247.88	2562.77	2850.44	1.73242			253450	113783	2950.01	1583.34	3348.06	2.03486
187110	114480	26309.6	-5520.21	26882.5	16.3384			130750	137150	3450	-2950	4539.27	2.75885			173931	78034.6	14630.8	-4365.38	15268.1	9.27957			119383	67683.3	-5216.66	-6816.66	8583.73	5.21697			204333	166192	2433.34	2391.67	3411.92	2.07368			254750	113650	4250.01	1450	4490.55	2.72924
159939	114350	-861.108	-5650	5715.24	3.47357			123506	137189	-3794.44	-2911.11	4782.5	2.90668			162066	78323.7	2765.79	-4076.31	4926.05	2.99392			123862	68230	-737.997	-6270	6313.28	3.83704			195650	166530	-6250	2730	6820.22	4.14515			241930	113857	-8569.99	1656.67	8728.65	5.30504
174669	114498	13869.1	-5502.38	14920.7	9.06839			129534	137203	2234.21	-2897.36	3658.75	2.22369			166423	78227.3	7122.73	-4172.73	8254.99	5.01717			128459	68222.7	3859.09	-6277.27	7368.63	4.47846			204331	166983	2431.49	3183.34	4005.72	2.43457			242850	114163	-7649.99	1963.05	7897.85	4.8001
190130	114350	29330	-5650	29869.2	18.1537			121032	137486	-6268.18	-2613.63	6791.26	4.12754			169550	78125	10250	-4275	11105.8	6.74979			123062	68817.6	-1538.23	-5682.35	5886.87	3.57788			202480	166920	580.004	3120	3173.46	1.92874			244572	114072	-5927.77	1872.23	6216.41	3.77817
158000	114350	-2800	-5650	6305.75	3.83247			132450	137275	5150	-2825	5873.94	3.57002			170175	78212.5	10875	-4187.5	11653.4	7.0826			129350	68375	4750	-6125	7751.01	4.71086			205235	166980	3335.19	3179.63	4607.99	2.80061			254720	114804	4220.35	2603.8	4958.94	3.01391
162507	114704	1706.72	-5296.27	5564.47	3.38194			125164	137721	-2135.71	-2378.57	3196.69	1.94287			157260	78359.5	-2040.47	-4040.47	4526.47	2.75107			121337	68676.7	-3263.33	-5823.33	6675.37	4.05711			209200	166800	7300.01	3000	7892.41	4.7968			253088	114702	2587.94	2501.73	3599.45	2.18765
176675	114513	15875	-5487.5	16796.7	10.2086			129908	137915	2608.07	-2185.48	3402.7	2.06807			159813	78543.8	512.503	-3856.25	3890.16	2.36433			119874	69020.6	-4726.47	-5479.41	7236.26	4.39801			203314	167189	1414.29	3389.29	3672.53	2.23207			243638	114996	-6862.49	2795.84	7410.16	4.5037
181588	114627	20788.5	-5373.07	21471.6	13.0499			135850	137650	8550	-2450	8894.1	5.4056			165641	78574.2	6340.91	-3825.76	7405.65	4.50095			124414	69338	-185.997	-5162	5165.35	3.13936			201840	167380	-59.996	3580	3580.51	2.17614			256742	115187	6241.53	2987.29	6919.58	4.20554
161183	114661	383.337	-5338.89	5352.63	3.25319			131100	137870	3800	-2230	4406.01	2.67785			171500	78350	12200	-4050	12854.7	7.81273			127209	69372.2	2609.26	-5127.78	5753.46	3.4968			208523	167377	6622.73	3577.28	7527.12	4.57478			245328	115506	-5172.22	3305.56	6138.28	3.73069
165079	114738	4279.42	-5261.76	6782.3	4.1221			129194	138025	1893.75	-2075	2809.25	1.70739			158200	78578.6	-1100	-3821.43	3976.59	2.41687			134340	69370	9740	-5130	11008.4	6.6906			206129	167567	4229.32	3767.24	5663.85	3.44234			253054	115635	2553.71	3435.19	4280.41	2.60152
169572	114746	8771.74	-5254.35	10225	6.21451			132150	138200	4850	-1900	5208.89	3.16582			168593	78632.6	9293.48	-3767.39	10028.1	6.09479			117850	69350	-6750	-5150	8490.28	5.16017			202250	167750	350.004	3950	3965.48	2.41011			258980	115660	8480.01	3460	9158.72	5.56643
179735	114658	18934.6	-5342.3	19673.8	11.9572			123503	138673	-3796.66	-1426.66	4055.86	2.46505			169558	78847.4	10257.9	-3552.63	10855.7	6.59779			123555	69590	-1045	-4910	5019.97	3.051			204594	168050	2693.75	4250	5031.78	3.05818			249650	115550	-849.995	3350	3456.16	2.10056
177970	114690	17170	-5310	17972.3	10.9231			133207	138364	5907.15	-1735.71	6156.87	3.74198			164683	79070	5383.34	-3330	6330.02	3.84722			115157	69685.7	-9442.85	-4814.28	10599.3	6.44196			203094	168276	1194.12	4476.47	4633.01	2.81582			246450	115650	-4049.99	3450	5320.24	3.2335
186000	114650	25200	-5350	25761.7	15.6572			131194	138905	3893.96	-1195.05	4073.21	2.47559			167821	79260.7	8521.43	-3139.28	9081.29	5.51937			121414	69640.9	-3186.36	-4859.09	5810.65	3.53156			208692	168325	6791.67	4525	8161.03	4.96006			254458	115822	3958.01	3622	5365.14	3.26079
185150	114750	24350	-5250	24909.5	15.1394			124650	138500	-2650	-1600	3095.56	1.8814			173467	79144.4	14166.7	-3255.55	14535.9	8.83455			125931	70043.8	1331.25	-4456.25	4650.85	2.82666			200819	168531	-1081.25	4731.25	4853.23	2.94967			257109	116050	6609.27	3850	7648.85	4.64877
173870	114950	13070	-5050	14011.7	8.51593			128631	138742	1330.77	-1357.69	1901.12	1.15545			158409	79529.5	-891.022	-2870.51	3005.62	1.82674			119255	70476.3	-5344.73	-4023.68	6690.01	4.06601			202139	168617	238.893	4816.67	4822.59	2.93104			256500	115900	6000.01	3700	7049.12	4.28427
177133	114933	16333.3	-5066.66	17101.1	10.3936			129703	139245	2403.43	-855.476	2551.14	1.55051			163917	79750	4616.67	-2650	5323.17	3.23528			120520	70371.7	-4080.43	-4128.26	5804.52	3.52783			203921	168550	2021.43	4750	5162.24	3.13747			257803	116037	7303.34	3836.67	8249.78	5.01399
187700	114950	26900	-5050	27369.9	16.6347			127981	140849	680.772	749.454	1012.49	0.615363			159408	79758.3	108.337	-2641.66	2643.89	1.60688			117350	70250	-7250	-4250	8403.86	5.10765			206050	168771	4150.01	4971.06	6475.64	3.93572			256042	116096	5542.31	3896.16	6774.75	4.11751
172805	115275	12005	-4725	12901.4	7.84112			121331	139723	-5969.23	-376.92	5981.12	3.63516			165979	79959.8	6679.27	-2440.24	7111.08	4.32193			125300	70300	700.003	-4200	4257.93	2.58786			204850	169200	2950	5400	6153.26	3.73979			254500	116479	4000.01	4278.57	5857.15	3.55982
175108	115335	14307.7	-4665.38	15049.1	9.14645			125172	140006	-2128	-93.997	2130.07	1.2946			167450	79825	8150	-2575	8547.12	5.19471			125913	70734.4	1312.5	-3765.62	3987.8	2.42368			202925	169795	1025	5994.65	6081.65	3.69626			258393	116436	7892.86	4235.72	8957.6	5.44419
176043	115299	15242.7	-4701.22	15951.2	9.69472			126334	141141	-965.939	1041.31	1420.34	0.863243			161965	80087	2664.82	-2312.96	3528.6	2.14459			124703	70889.5	102.634	-3610.52	3611.98	2.19527			203893	170033	1993.48	6232.61	6543.66	3.97706			259370	116390	8870.01	4190	9809.85	5.96216
179706	115294	18905.6	-4705.55	19482.4	11.8409			130082	140378	2782	278.003	2795.86	1.69925			168130	79990	8830	-2410	9152.98	5.56294			120200	71000	-4400	-3500	5622.27	3.41707			209630	170050	7730.01	6250	9940.6	6.04163			259917	116417	9416.67	4216.67	10317.7	6.2708
184178	115335	23377.5	-4665	23838.4	14.4884			125773	140509	-1527.27	409.094	1581.11	0.960957			170421	80244.3	11121.4	-2155.71	11328.4	6.88512			121410	71158	-3190	-3342	4620.07	2.80795			202881	170901	981.433	7101.43	7168.93	4.35708			265400	116400	14900	4200	15480.6	9.40872
186220	115220	25420	-4780	25865.5	15.7204			121379	140493	-5921.43	392.86	5934.44	3.6068			168972	80344.4	9672.23	-2055.55	9888.24	6.00981			122700	71100	-1900	-3400	3894.87	2.3672			210475	170950	8575.01	7150	11164.8	6.78568			256865	117163	6365.2	4962.66	8071.17	4.90544
166750	115150	5950	-4850	7676.26	4.66543			129388	141135	2088.46	1034.62	2330.69	1.41653			165475	80525	6175	-1875	6453.39	3.9222			123662	71353	-937.876	-3146.97	3283.75	1.99578			210865	171427	8965.39	7626.93	11770.7	7.15389			262350	116450	11850	4250	12589.1	7.65131
168459	115437	7658.89	-4563.33	8915.3	5.41848			124554	141068	-2746.43	967.86	2911.98	1.76982			154834	80734.2	-4465.79	-1665.79	4766.35	2.89686			114917	71283.3	-9683.33	-3216.66	10203.6	6.20149			202859	171763	958.7	7963.05	8020.55	4.87468			260632	116768	10132.4	4567.65	11114.3	6.75499
182779	115321	21978.6	-4678.57	22471	13.6573			130177	141736	2877.28	1636.37	3310.05	2.01176			156639	80705.6	-2661.11	-1694.44	3154.78	1.91739			120807	71464.3	-3792.85	-3035.71	4858.12	2.95263			206517	171617	4616.67	7816.67	9078.21	5.5175			253277	116768	2777.28	4568.18	5346.17	3.24926
169906	115319	9106.25	-4681.25	10239	6.22302			124746	142019	-2553.84	1919.23	3194.62	1.9416			166020	80919.6	6719.57	-1480.43	6880.72	4.18192			122100	71350	-2500	-3150	4021.5	2.44416			202000	171779	100.004	7978.58	7979.2	4.84955			258817	117104	8316.67	4904.17	9654.94	5.86802
164094	115597	3293.75	-4403.12	5498.75	3.342			129141	142177	1840.91	2077.28	2775.61	1.68694			167861	80757.4	8561.11	-1642.59	8717.27	5.29812			135530	71310	10930	-3190	11386	6.92011			212509	172563	10609.4	8762.5	13760.1	8.36302			259581	116969	9081.26	4768.75	10257.2	6.23406
171328	115439	10527.8	-4561.11	11473.4	6.9732			123340	142505	-3959.68	2404.84	4632.74	2.81566			158063	80762.5	-1237.5	-1637.5	2052.51	1.24746			115767	71558.3	-8833.33	-2941.66	9310.27	5.65853			195700	172450	-6200	8650	10642.5	6.46822			262444	117115	11943.6	4914.52	12915.1	7.84948
165290	115590	4490	-4410	6293.51	3.82503			125464	142257	-1835.71	2157.15	2832.51	1.72152			164113	80825	4812.5	-1575	5063.68	3.07757			124850	71534.6	250.003	-2965.38	2975.9	1.80867			196821	173193	-5078.57	9392.86	10677.9	6.48975			252215	117121	1714.71	4920.59	5210.8	3.16699
177288	116329	16487.8	-3670.54	16891.5	10.2662			124095	142581	-3205.17	2481.04	4053.23	2.46344			159649	82244.7	348.779	-155.304	381.793	0.232044			127013	71618.8	2412.5	-2881.25	3757.89	2.28395			198339	174032	-3560.71	10232.1	10834	6.58461			263321	117468	12820.6	5267.65	13860.6	8.42409
156730	115590	-4070	-4410	6001.08	3.6473			129867	142560	2567.24	2460.35	3555.85	2.16115			167050	81250	7750	-1150	7834.86	4.76182			117900	71750	-6700	-2750	7242.41	4.40174			204688	174025	2787.5	10225	10598.2	6.44128			254500	117450	4000.01	5250	6600.2	4.01142
174225	115846	13425	-4153.57	14052.9	8.54095			125341	142950	-1958.89	2850	3458.29	2.10186			155164	81806	-4136	-593.998	4178.43	2.53954			123236	72145	-1364.28	-2355.04	2721.67	1.65416											255070	117457	4570.01	5256.67	6965.45	4.23342
180367	115937	19567.4	-4063.04	19984.8	12.1462			127185	142961	-114.862	2860.81	2863.12	1.74013			156788	81592.9	-2511.9	-807.141	2638.39	1.60355			125979	71692.9	1378.57	-2807.14	3127.38	1.90074											255905	117796	5405.36	5596.43	7780.62	4.72885
171811	116109	11010.7	-3890.98	11677.9	7.09754			121855	143069	-5445.24	2969.05	6202.08	3.76946			158057	81783.3	-1243.33	-616.665	1387.86	0.843502			119184	72143.8	-5415.62	-2356.25	5906	3.58951											261945	118105	11445.3	5904.69	12878.7	7.82733
184720	115830	23920	-4170	24280.8	14.7572			122457	143569	-4842.59	3468.52	5956.62	3.62028			171169	81768.5	11868.5	-631.48	11885.3	7.22357			125186	71940.9	586.366	-2559.09	2625.41	1.59565											247250	117550	-3249.99	5350	6259.79	3.80454
162097	115974	1297.06	-4026.47	4230.23	2.57102			124392	143533	-2908.33	3433.34	4499.58	2.73472			168350	81850	9050	-549.998	9066.7	5.5105			128000	71900	3400	-2600	4280.19	2.60138											259650	117800	9150.01	5600	10727.7	6.51998
169572	116281	8772.23	-3718.89	9527.96	5.79084			130121	143450	2821.43	3350	4379.84	2.66195			168817	81916.7	9516.67	-483.332	9528.94	5.79143			116250	71950	-8350	-2550	8730.69	5.30628											253350	117700	2850.01	5500	6194.56	3.76489
173517	115883	12716.7	-4116.66	13366.4	8.12374			126385	143642	-914.862	3541.89	3658.14	2.22332			156363	82102.2	-2936.95	-297.824	2952.01	1.79416			126419	72272.9	1818.75	-2227.08	2875.37	1.74757											258091	118200	7591.18	6000	9676.06	5.88085
175313	116097	14513.3	-3903.33	15029.1	9.13427			119870	143720	-7430	3620	8264.94	5.02321			166823	82269.2	7523.08	-130.767	7524.22	4.57302			120455	72288.1	-4145.24	-2211.9	4698.46	2.8556											261300	118375	10800	6175	12440.7	7.56112
159583	116017	-1216.66	-3983.33	4165	2.53137			123259	143974	-4041.17	3873.53	5597.8	3.40219			169459	82306.5	10158.7	-93.476	10159.1	6.17445			129780	72320	5180	-2180	5620.04	3.41571											255631	118564	5130.96	6364.29	8175.02	4.96856
168411	116423	7610.79	-3577.45	8409.65	5.11116			128718	144050	1418	3950	4196.82	2.55071			174543	82636.7	15243.3	236.668	15245.2	9.26561			132070	72230	7470	-2270	7807.29	4.74507											257267	118710	6767.15	6510	9390.12	5.70707
181635	116115	20834.6	-3884.61	21193.7	12.8809			125075	144753	-2225	4653.34	5157.92	3.13485			156596	82734.6	-2703.84	334.617	2724.47	1.65586			125650	72450	1050	-2050	2303.26	1.39986											263500	118500	13000	6300	14446.1	8.77996
157693	116164	-3107.14	-3835.71	4936.29	3.00015			126372	144913	-928.331	4813.34	4902.04	2.97933			165750	82550	6450	150.002	6451.75	3.9212			117850	72616.7	-6750	-1883.33	7007.81	4.25916											258700	118550	8200.01	6350	10371.2	6.30336
165147	116337	4346.67	-3663.33	5684.5	3.45489			128000	144575	700.003	4475	4529.42	2.75286			164073	83090.9	4772.73	690.911	4822.48	2.93098			118918	72797.1	-5682.35	-1702.94	5932.04	3.60534											253761	118817	3261.12	6616.67	7376.67	4.48334
167450	116150	6650	-3850	7684.08	4.67018			123083	144783	-4216.66	4683.34	6301.9	3.83013			171925	83091.7	12625	691.668	12643.9	7.68465			121225	72743.8	-3375	-1756.25	3804.6	2.31234											258919	119433	8418.97	7232.76	11099.2	6.74579
182629	116366	21829.1	-3633.72	22129.4	13.4497			128925	144983	1625	4883.34	5146.61	3.12797			166913	83520.4	7612.97	1120.37	7694.97	4.6768			122250	72650	-2350	-1850	2990.82	1.81774											257054	119577	6553.85	7376.93	9867.73	5.99734
156850	116321	-3950	-3678.57	5397.62	3.28053			127768	145332	467.65	5232.36	5253.21	3.19276			166135	83480.8	6834.62	1080.77	6919.54	4.20551			133630	72710	9030	-1790	9205.71	5.59498											259600	119400	9100.01	7200	11603.9	7.05253
161683	116317	883.337	-3683.33	3787.77	2.30211			125024	145916	-2276.31	5815.79	6245.4	3.79579			170064	83627.3	10763.6	1227.27	10833.4	6.58424			120013	73031.3	-4587.5	-1468.75	4816.88	2.92757											251728	119628	1227.78	7427.78	7528.57	4.57566
173875	116375	13075	-3625	13568.2	8.2464			128150	145800	850.003	5700	5763.03	3.50262			153882	83765.8	-5418.42	1365.79	5587.9	3.39618			124654	74582.5	53.99	82.517	98.6102	0.0599327											263091	119685	12591.2	7485.3	14648.1	8.90274
160950	116500	150.004	-3500	3503.21	2.12916			126129	146164	-1171.43	6064.29	6176.39	3.75385			157534	84197.4	-1765.79	1797.37	2519.63	1.53136			116650	73239.5	-7950	-1260.52	8049.31	4.89216											264683	119633	14183.3	7433.34	16013.2	9.73238
164216	116897	3415.96	-3103.19	4615.04	2.8049			129369	146481	2068.75	6381.25	6708.21	4.07707			160892	84207.9	1592.11	1807.9	2409	1.46413			127377	73308.5	2776.83	-1191.46	3021.65	1.83648											260717	119683	10216.7	7483.34	12664.2	7.69693
166232	116686	5432.15	-3314.28	6363.39	3.8675			127458	146619	157.695	6519.23	6521.14	3.96338			167083	84083.3	7783.34	1683.34	7963.29	4.83987			121431	73435.7	-3169.04	-1064.28	3342.98	2.03178											261350	119650	10850	7450	13161.5	7.99921
179200	116600	18400	-3400	18711.5	11.3724			123311	146845	-3989.47	6744.74	7836.29	4.76269			154459	84286.4	-4840.91	1886.37	5195.45	3.15766			131938	73487.5	7337.5	-1012.5	7407.03	4.5018											254124	120068	3623.54	7867.65	8661.98	5.26452
171899	116979	11099	-3021.43	11502.9	6.99115			130050	146650	2750	6550	7103.88	4.31755			158875	84412.5	-424.997	2012.5	2056.89	1.25012			125850	73600	1250	-899.998	1540.29	0.936149											260170	120000	9670.01	7800	12423.7	7.55081
174778	117333	13978.2	-2666.66	14230.3	8.6488			128363	146963	1062.5	6862.5	6944.27	4.22054			156519	84450	-2780.77	2050	3454.73	2.09969			122461	74050	-2138.57	-449.998	2185.4	1.32823											266750	120200	16250	8000	18112.5	11.0083
181055	116860	20254.8	-3140.47	20496.8	12.4574			121850	146950	-5450	6850	8753.57	5.32019			169783	84483.3	10483.3	2083.34	10688.3	6.49609			121010	74000	-3590	-499.998	3624.65	2.20296											262550	120250	12050	8050	14491.6	8.80758
154759	116932	-6040.91	-3068.18	6775.42	4.11792			125863	147250	-1437.5	7150	7293.07	4.43254			171308	84707.9	12007.9	2307.9	12227.7	7.43165			126292	74216.7	1691.67	-283.332	1715.23	1.04247											257500	120550	7000.01	8350	10896	6.62229
161881	116970	1081.38	-3030.39	3217.55	1.95554			125167	147289	-2132.61	7189.13	7498.78	4.55756			167257	85033.3	7956.67	2633.34	8381.11	5.09382			120360	74110	-4240	-389.998	4257.9	2.58784											262839	121044	12338.9	8844.45	15181.3	9.2268
167050	116950	6250	-3050	6954.5	4.22676			123619	147891	-3680.77	7791.03	8616.74	5.23702			150926	85050	-8374	2650	8783.3	5.33826			128676	75026.8	4076.26	526.769	4110.16	2.49805											264150	120850	13650	8650	16160	9.82161
158426	116962	-2373.53	-3038.23	3855.45	2.34324			120750	148000	-6550	7900	10262.2	6.23708			152575	85235	-6725	2835	7298.14	4.43561			132470	74390	7870	-109.998	7870.77	4.78365											263493	122564	12992.9	10364.3	16620.3	10.1014
166589	117528	5788.89	-2472.22	6294.69	3.82575			122189	148715	-5110.78	8614.71	10016.7	6.08785			158982	85167.9	-317.854	2767.86	2786.05	1.69329			127275	74550	2675	50.002	2675.47	1.62608											267012	123565	16511.5	11365.4	20045	12.1828
179806	117194	19005.6	-2805.55	19211.5	11.6762			124550	148450	-2750	8350	8791.19	5.34305			160479	85327.4	1179.04	2927.42	3155.93	1.91809			130413	74950	5812.5	450.002	5829.9	3.54326											258913	123797	8413.16	11597.4	14327.6	8.70794
160450	117221	-349.996	-2778.57	2800.53	1.70208			124917	148539	-2383.33	8438.89	8768.99	5.32956			166270	85250	6970	2850	7530.17	4.57664			127550	74850	2950	350.002	2970.69	1.80551											267050	124350	16550	12150	20531.1	12.4782
173414	117562	12614.3	-2438.09	12847.7	7.80852			126947	148929	-353.028	8828.79	8835.85	5.37019			162675	85408.3	3375	3008.34	4521.14	2.74783			131579	75604.8	6979.04	1104.84	7065.95	4.29449											266342	125181	15842.3	12980.8	20481.2	12.4479
175808	117308	15007.9	-2692.1	15247.4	9.26699			125792	149024	-1507.89	8923.69	9050.19	5.50046			170832	85540.9	11531.8	3140.91	11951.9	7.26406			129842	75726.9	5242.31	1226.93	5383.97	3.27224
179158	117481	18357.7	-2519.23	18529.7	11.2619			118604	149200	-8696.43	9100	12587.2	7.65017			172850	85350	13550	2950	13867.4	8.42824			127291	75904.5	2690.91	1404.55	3035.42	1.84485
158776	117712	-2024.46	-2288.29	3055.28	1.85692			124650	149244	-2650	9143.75	9520.02	5.78601			158362	85638.2	-938.232	3238.24	3371.42	2.04906			128745	75995	4145	1495	4406.37	2.67807
168825	117534	8025	-2465.62	8395.24	5.1024			120946	149736	-6353.92	9636.28	11542.5	7.01525			161883	85550	2583.34	3150	4073.84	2.47597			126254	76479.6	1653.71	1979.63	2579.47	1.56774
172900	117300	12100	-2700	12397.6	7.53492			123695	149453	-3605.17	9353.45	10024.2	6.09243			166950	85921.4	7650	3521.43	8421.58	5.11841			127223	76586.4	2622.73	2086.37	3351.36	2.03687
177650	117325	16850	-2675	17061	10.3692			126540	149710	-759.997	9610	9640.01	5.85894			151006	86253.7	-8294.44	3853.71	9145.97	5.55868			130030	76440	5430	1940	5766.15	3.50452
164621	117450	3821.43	-2550	4594.11	2.79218			124935	150893	-2364.75	10792.6	11048.7	6.71508			168754	86745.8	9454.17	4345.84	10405.2	6.32399			132231	76487.5	7631.25	1987.5	7885.82	4.79279
170544	118203	9743.83	-1796.91	9908.13	6.0219			120817	150917	-6483.33	10816.7	12610.9	7.66455			166850	86600	7550	4200	8639.59	5.25092			134450	76350	9850	1850	10022.2	6.09124
172017	117661	11216.7	-2338.89	11457.9	6.96382			124568	151705	-2731.82	11604.5	11921.8	7.24573			150036	86842.9	-9264.28	4442.86	10274.5	6.24458			123238	76594	-1362	2094	2497.98	1.5182
178330	117590	17530	-2410	17694.9	10.7545			121869	151900	-5431.25	11800	12989.9	7.89494			167650	86921.4	8350	4521.43	9495.57	5.77116			125100	76850	500.003	2350	2402.61	1.46024
157597	117909	-3203.12	-2090.62	3825.01	2.32474			124650	152650	-2650	12550	12826.7	7.79575			170883	87294.4	11583.3	4894.45	12574.9	7.64272			126095	77109.1	1495.46	2609.09	3007.28	1.82775
160976	117820	176.004	-2180	2187.09	1.32926			119197	153379	-8102.94	13279.4	15556.4	9.45474			160183	89183.3	883.337	6783.34	6840.61	4.15754			131486	77040.9	6886.37	2540.91	7340.18	4.46117
177089	118059	16288.6	-1941.23	16403.9	9.96983			121738	156230	-5562	16130	17062	10.3698			148771	89456.1	-10528.8	7056.06	12674.5	7.70323			133350	77167.4	8750	2667.39	9147.54	5.55963
171321	117893	10521.4	-2107.14	10730.4	6.52163			118650	156521	-8650	16421.4	18560.3	11.2805			167750	89400	8450	7000	10972.8	6.66898			127557	77357.1	2957.15	2857.15	4111.93	2.49912
165232	118156	4432.36	-1844.12	4800.68	2.91773											160250	89500	950.004	7100	7163.28	4.35365			129195	77186.4	4595.46	2686.37	5323.04	3.2352
168500	118221	7700	-1778.57	7902.74	4.80308											158714	90059.1	-586.36	7659.09	7681.51	4.66861			126917	77405.6	2316.67	2905.56	3716.08	2.25853
162312	118388	1511.54	-1611.54	2209.48	1.34286											170175	90337.5	10875	7937.5	13463.6	8.18284			125427	77503.8	826.926	3003.85	3115.59	1.89357
166292	118636	5491.86	-1363.95	5658.7	3.43921											163000	91183.3	3700	8783.34	9530.84	5.79259			129084	77962.5	4484.38	3462.5	5665.56	3.44338
159550	118350	-1250	-1650	2070.02	1.2581																			132295	78020	7695	3520	8461.88	5.14291
154738	118538	-6062.5	-1462.5	6236.41	3.79032																			131130	77920	6530	3420	7371.39	4.48013
164430	118600	3630	-1400	3890.62	2.36462																			122230	78350	-2370	3850	4521	2.74774
174400	118500	13600	-1500	13682.5	8.31584																			130050	78250	5450	3750	6615.52	4.02073
159556	119448	-1244.22	-552.31	1361.29	0.827358																			128625	78512.5	4025	4012.5	5683.38	3.45421
163550	118831	2750	-1168.75	2988.06	1.81606																			132750	78678.6	8150	4178.57	9158.77	5.56646
158689	118828	-2110.87	-1171.74	2414.27	1.46733																			126850	78700	2250	4200	4764.72	2.89587
169500	118850	8700	-1150	8775.68	5.33362																			123238	79226	-1362	4726	4918.35	2.98924
173708	118792	12907.9	-1207.89	12964.3	7.87935																			132926	79578.9	8325.56	5078.89	9752.44	5.92727
157300	118830	-3500	-1170	3690.38	2.24291																			127886	79474	3286	4974	5961.42	3.62319
170270	118810	9470	-1190	9544.48	5.80088																			129129	79432.1	4528.57	4932.15	6695.82	4.06954
174750	118800	13950	-1200	14001.5	8.50975																			130900	79500	6300	5000	8043.01	4.88833
172503	119138	11703.5	-861.625	11735.2	7.13232																			129640	79878.6	5040.48	5378.57	7371.26	4.48006
162430	119160	1630	-839.997	1833.71	1.11448																			130330	79710	5730	5210	7744.49	4.70689
155535	119280	-5265	-719.997	5314	3.22971																			137400	80100	12800	5600	13971.4	8.49145
168437	119372	7636.96	-628.258	7662.76	4.65722																			124625	80100	25.003	5600	5600.06	3.40357
156545	119540	-4254.76	-459.521	4279.5	2.60097																			131650	80202.6	7050	5702.63	9067.67	5.51109
161724	120603	923.521	603.362	1103.15	0.670464																			138730	80250	14130	5750	15255.1	9.27167
170267	119433	9466.67	-566.664	9483.61	5.76389																			128675	80510	4075	6010	7261.25	4.4132
173800	119417	13000	-583.331	13013.1	7.90901																			135800	80550	11200	6050	12729.6	7.73671
163179	119550	2378.58	-449.997	2420.77	1.47128																			133673	80836.4	9072.73	6336.37	11066.3	6.72583
174575	119525	13775	-474.997	13783.2	8.37706																			128961	81472.2	4361.11	6972.22	8223.82	4.99822
157700	119550	-3100	-449.997	3132.49	1.90384																			129585	83472.2	4985.47	8972.22	10264.3	6.23837
170753	119871	9953.23	-129.03	9954.07	6.04982																			130815	82017.6	6214.71	7517.65	9753.85	5.92813
172119	119727	11319.2	-273.074	11322.5	6.88153																			134383	82296.7	9783.34	7796.67	12510.1	7.60328
153270	119970	-7530	-29.997	7530.06	4.57657																			133297	83228.2	8697.28	8728.18	12321.7	7.48879
154850	119875	-5950	-124.997	5951.31	3.61705																			139250	82950	14650	8450	16912.3	10.2788
165313	120097	4513.34	96.669	4514.37	2.74372																			135405	83468.2	10804.5	8968.18	14041.6	8.53411
167005	120181	6205.18	181.037	6207.82	3.77295																			138450	83400	13850	8900	16463.1	10.0058
154274	120250	-6526.47	250.003	6531.25	3.96952																			132550	83750	7950	9250	12196.9	7.41297
157550	120200	-3250	200.003	3256.15	1.979																			131663	83897.8	7063.05	9397.83	11756.1	7.14504
174357	120418	13557.1	417.86	13563.6	8.24359																			134517	83816.7	9916.67	9316.67	13606.6	8.26975
156792	120583	-4008.33	583.336	4050.55	2.46182																			132150	84200	7550	9700	12292	7.47073
158095	120641	-2704.54	640.912	2779.45	1.68927																			140900	84450	16300	9950	19096.9	11.6066
164669	120450	3868.75	450.003	3894.84	2.36718																			130666	84839.5	6065.79	10339.5	11987.4	7.28564
155232	120705	-5568.18	704.548	5612.57	3.41117																			131350	85000	6750	10500	12482.5	7.58653
167590	120880	6790	880.003	6846.79	4.1613																			134000	85150	9400	10650	14205	8.63343
164006	121061	3205.56	1061.11	3376.62	2.05222																			136000	85300	11400	10800	15703.5	9.54417
172250	120900	11450	900.003	11485.3	6.98047																			129600	86050	5000	11550	12585.8	7.64932
159222	121274	-1577.77	1274.08	2027.97	1.23254
156443	121364	-4357.14	1364.29	4565.74	2.77493
168650	121150	7850	1150	7933.79	4.82195
153841	121592	-6959.09	1592.43	7138.96	4.33887
155050	121600	-5750	1600	5968.46	3.62747
157059	121632	-3740.91	1631.82	4081.33	2.48052
165105	121715	4305	1715	4634.04	2.81644
168179	121607	7378.58	1607.15	7551.58	4.58965
158014	122325	-2786.11	2325	3628.78	2.20548
159088	121912	-1711.54	1911.54	2565.8	1.55943
164017	121917	3216.67	1916.67	3744.41	2.27575
175591	122032	14790.9	2031.82	14929.8	9.07394
159791	122460	-1009.18	2460.21	2659.15	1.61616
153550	122150	-7250	2150	7562.07	4.59603
155069	122281	-5731.25	2281.25	6168.57	3.7491
179586	122259	18786.4	2259.09	18921.7	11.5001
163250	122250	2450	2250	3326.41	2.02171
171035	122476	10235.2	2475.93	10530.4	6.4001
161550	122637	750.004	2636.67	2741.26	1.66607
155870	122778	-4930	2778	5658.81	3.43928
172505	122785	11705	2785	12031.8	7.31259
163797	122987	2997.37	2986.85	4231.49	2.57179
160722	123128	-78.121	3128.13	3129.1	1.90179
153773	123354	-7026.92	3353.85	7786.26	4.73228
158850	123414	-1950	3414.29	3931.9	2.38971
156470	123450	-4330	3450	5536.37	3.36486
153161	123661	-7638.89	3661.11	8470.91	5.14839
152150	124070	-8650	4070	9559.67	5.81012
160079	124212	-720.585	4211.77	4272.96	2.59699
153560	124347	-7239.65	4346.55	8444.23	5.13218
159019	124246	-1780.77	4246.16	4604.45	2.79846
177500	124050	16700	4050	17184.1	10.444
169117	124506	8316.67	4505.56	9458.7	5.74875
170825	124488	10025	4487.5	10983.6	6.67551
150383	124517	-10416.7	4516.67	11353.7	6.90049
154994	124517	-5805.55	4516.67	7355.59	4.47053
157499	125244	-3301.42	5244.29	6196.93	3.76633
155363	125133	-5436.66	5133.34	7477.19	4.54444
165100	125050	4300	5050	6632.69	4.03117
159564	125257	-1235.71	5257.15	5400.42	3.28223
167317	125183	6516.67	5183.34	8326.7	5.06075
165769	125680	4968.92	5679.73	7546.49	4.58656
162750	125930	1950	5930	6242.39	3.79396
162117	126233	1316.67	6233.34	6370.88	3.87205
169750	126100	8950	6100	10831.1	6.58285
156114	126398	-4686	6398	7930.51	4.81995
158800	126200	-2000	6200	6514.6	3.9594
160438	126238	-362.496	6237.5	6248.03	3.79738
165154	127213	4354.48	7213.42	8425.84	5.121
157961	126772	-2838.89	6772.23	7343.18	4.46299
161433	126871	633.337	6870.84	6899.96	4.19361
153319	127126	-7481.03	7125.87	10331.7	6.27932
170650	126979	9850	6978.57	12071.6	7.33679
152712	127650	-8088.23	7650	11132.9	6.7663
161270	127450	470.004	7450	7464.81	4.53692
162275	127718	1475	7717.86	7857.54	4.77561
153950	128217	-6850	8216.67	10697.5	6.50164
161544	128481	744.448	8480.56	8513.17	5.17408
155093	128711	-5706.52	8710.87	10413.6	6.32913
152536	128943	-8264.28	8942.86	12176.7	7.4007
159650	129322	-1150	9322.23	9392.89	5.70875
161850	129270	1050	9270	9329.28	5.67009
163200	129650	2400	9650	9943.97	6.04368
154466	130040	-6333.87	10040.3	11871.2	7.21502
159142	129883	-1658.33	9883.34	10021.5	6.0908
155323	130017	-5476.66	10016.7	11416.1	6.93841
162780	130861	1979.63	10861.1	11040.1	6.70985
162050	131200	1250	11200	11269.5	6.84933

## Sheet: Sheet4
1	2	3	4	5	6				1	2	3	4	5	6	a.v.		1	2	3	4	5	6	a.v.
um	um	um	um	um	um		um2	um
20.4684	16.2802	13.2934	14.9513	8.94333	8.86776		0.159279	0.13	0	0	1	0	0	0	0.166667		0	0	6.2783	0	0	0	1.04638
22.4255	13.8173	13.4185	14.8751	8.80128	8.43609		0.265465	0.26	0	0	0	0	1	0	0.166667		0	0	0	0	3.76698	0	0.62783
17.7354	12.9519	13.4088	14.7242	9.43426	9.18346		0.37165	0.39	0	0	0	0	1	0	0.166667		0	0	0	0	2.6907	0	0.44845
19.486	14.1382	14.0624	14.1087	8.98379	8.54056		0.477836	0.52	0	1	0	0	0	0	0.166667		0	2.09277	0	0	0	0	0.348795
16.92	13.4943	15.6987	13.9938	7.93377	8.71015		0.584022	0.65	1	0	0	0	0	1	0.333333		1.71226	0	0	0	0	1.71226	0.570755
19.9953	10.1559	10.1316	13.4025	8.18172	9.87102		0.690208	0.78	1	1	1	0	0	0	0.5		1.44884	1.44884	1.44884	0	0	0	0.724419
17.1511	12.4508	9.80667	13.7461	6.65414	7.49292		0.796394	0.91	0	1	0	1	0	0	0.333333		0	1.25566	0	1.25566	0	0	0.418553
17.6149	11.6432	8.94657	12.9352	8.12247	6.87738		0.90258	1.04	1	1	0	1	0	1	0.666667		1.10794	1.10794	0	1.10794	0	1.10794	0.738624
18.6167	12.6422	13.7379	12.9144	5.98688	9.23745		1.00877	1.17	2	2	2	0	2	0	1.33333		1.98262	1.98262	1.98262	0	1.98262	0	1.32175
12.0966	9.33755	8.48932	12.6473	6.84802	6.11296		1.11495	1.3	2	1	0	2	1	3	1.5		1.7938	0.8969	0	1.7938	0.8969	2.6907	1.34535
17.6242	9.50791	6.87957	12.2653	6.1299	9.18544		1.22114	1.43	3	1	2	2	0	2	1.66667		2.45673	0.818909	1.63782	1.63782	0	1.63782	1.36485
20.5559	10.3791	8.6438	11.9977	4.99804	7.50034		1.32732	1.56	3	1	3	4	3	1	2.5		2.26019	0.753396	2.26019	3.01358	2.26019	0.753396	1.88349
21.4494	10.048	8.89726	11.4939	9.67797	6.87729		1.43351	1.69	2	5	2	4	4	1	3		1.39518	3.48795	1.39518	2.79036	2.79036	0.697589	2.09277
15.0991	12.5072	11.5417	11.5328	6.79076	8.56725		1.53969	1.82	3	4	3	5	2	0	2.83333		1.94844	2.59792	1.94844	3.2474	1.29896	0	1.84019
14.3714	9.91811	7.58912	11.801	6.20199	7.22317		1.64588	1.95	4	2	1	3	2	5	2.83333		2.43031	1.21516	0.607578	1.82273	1.21516	3.03789	1.72147
13.4841	10.7459	7.68315	11.9921	4.61496	6.20658		1.75207	2.08	2	3	2	2	4	5	3		1.14151	1.71226	1.14151	1.14151	2.28302	2.85377	1.71226
16.5659	10.0885	9.58366	11.1199	5.12361	5.59684		1.85825	2.21	4	2	0	3	3	0	2		2.15256	1.07628	0	1.61442	1.61442	0	1.07628
18.6338	10.8078	7.82935	11.029	6.95596	6.03519		1.96444	2.34	5	2	2	3	3	1	2.66667		2.54526	1.0181	1.0181	1.52715	1.52715	0.509051	1.35747
20.02	8.4481	9.88966	11.3069	8.5173	5.13328		2.07062	2.47	5	2	2	4	4	0	2.83333		2.41473	0.965893	0.965893	1.93179	1.93179	0	1.36835
9.75582	9.19648	8.95689	10.7576	6.21097	7.83957		2.17681	2.6	1	5	0	2	3	3	2.33333		0.459388	2.29694	0	0.918776	1.37816	1.37816	1.07191
12.5926	9.50004	6.6215	11.1368	4.31825	6.43171		2.283	2.73	6	5	3	4	4	0	3.66667		2.62813	2.19011	1.31406	1.75208	1.75208	0	1.60608
15.3229	8.4012	9.21717	10.5757	5.2937	3.69143		2.38918	2.86	1	4	2	4	3	1	2.5		0.418553	1.67421	0.837107	1.67421	1.25566	0.418553	1.04638
20.3616	10.4735	12.2412	10.5881	4.23997	7.53162		2.49537	2.99	1	2	3	1	1	2	1.66667		0.400743	0.801485	1.20223	0.400743	0.400743	0.801485	0.667904
20.9654	8.63988	7.45337	10.4101	7.05122	8.08647		2.60155	3.12	1	6	2	2	3	6	3.33333		0.384386	2.30631	0.768772	0.768772	1.15316	2.30631	1.28129
21.4609	9.09418	9.69883	10.163	4.40483	5.82844		2.70774	3.25	5	1	1	1	2	3	2.16667		1.84656	0.369312	0.369312	0.369312	0.738624	1.10794	0.800176
24.2971	9.79459	6.09183	10.7332	7.51595	3.51023		2.81392	3.38	6	6	2	7	3	2	4.33333		2.13225	2.13225	0.710751	2.48763	1.06613	0.710751	1.53996
13.1595	7.23493	8.03929	10.1513	3.74208	8.02859		2.92011	3.51	3	5	0	7	2	2	3.16667		1.02736	1.71226	0	2.39717	0.684906	0.684906	1.08443
23.1849	8.64498	9.8887	9.99903	5.80575	7.61732		3.0263	3.64	3	5	1	0	4	3	2.66667		0.991311	1.65218	0.330437	0	1.32175	0.991311	0.881165
8.0153	6.75312	7.69869	10.3191	9.49001	6.17073		3.13248	3.77	9	5	3	1	2	6	4.33333		2.87312	1.59618	0.957707	0.319236	0.638471	1.91541	1.38335
23.8563	7.79822	10.531	9.99821	4.70725	4.20292		3.23867	3.9	2	1	3	1	3	1	1.83333		0.617538	0.308769	0.926307	0.308769	0.926307	0.308769	0.566076
7.80779	8.92313	5.89237	9.85193	3.5153	3.80459		3.34485	4.03	4	4	3	3	2	1	2.83333		1.19587	1.19587	0.8969	0.8969	0.597933	0.298967	0.847072
12.8365	8.21373	6.8114	9.72879	3.85458	8.08352		3.45104	4.16	4	2	2	2	2	4	2.66667		1.15907	0.579536	0.579536	0.579536	0.579536	1.15907	0.772714
14.6324	9.41436	5.73982	10.5144	6.10537	4.92828		3.55723	4.29	1	1	7	5	3	0	2.83333		0.281118	0.281118	1.96783	1.40559	0.843354	0	0.796501
21.2003	6.42993	5.48736	9.5052	4.239	7.21365		3.66341	4.42	4	2	4	6	2	4	3.66667		1.09188	0.545939	1.09188	1.63782	0.545939	1.09188	1.00089
11.5395	6.93981	8.22661	9.35877	6.37134	3.15604		3.7696	4.55	7	1	7	0	2	2	3.16667		1.85696	0.26528	1.85696	0	0.530561	0.530561	0.840054
18.8749	8.41615	6.6156	10.4683	4.99026	5.8241		3.87578	4.68	4	3	2	7	2	3	3.5		1.03205	0.774037	0.516025	1.80609	0.516025	0.774037	0.903043
6.57601	9.06022	7.37043	9.85104	3.42614	3.45964		3.98197	4.81	3	0	1	3	3	3	2.16667		0.753396	0	0.251132	0.753396	0.753396	0.753396	0.544119
7.9062	5.92958	8.46411	9.32838	3.13173	8.83814		4.08815	4.94	1	2	3	1	3	2	2		0.244609	0.489218	0.733827	0.244609	0.733827	0.489218	0.489218
8.67706	5.3326	9.01486	9.06875	7.18052	2.4436		4.19434	5.07	6	2	7	3	1	1	3.33333		1.4305	0.476833	1.66892	0.71525	0.238417	0.238417	0.794722
20.179	6.47126	5.18104	8.88831	3.31744	7.66561		4.30053	5.2	1	4	2	3	1	4	2.5		0.23253	0.930119	0.465059	0.697589	0.23253	0.930119	0.581324
7.0683	8.29534	5.00956	8.90709	4.48004	6.18365		4.40671	5.33	2	4	4	0	1	1	2		0.453853	0.907706	0.907706	0	0.226927	0.226927	0.453853
13.5151	5.64415	9.84911	9.11098	3.61676	2.11171		4.5129	5.46	0	1	6	4	1	2	2.33333		0	0.221587	1.32952	0.886348	0.221587	0.443174	0.517037
18.0407	7.46068	6.81137	8.62474	2.96406	7.01617		4.61908	5.59	2	3	1	3	0	2	1.83333		0.432986	0.649479	0.216493	0.649479	0	0.432986	0.396904
10.1139	4.96365	7.43685	8.5673	9.53479	2.68967		4.72527	5.72	5	1	6	2	1	3	3		1.05814	0.211628	1.26977	0.423256	0.211628	0.634884	0.634884
22.4432	6.3915	4.97607	9.39698	2.64997	2.12835		4.83146	5.85	0	4	2	2	0	4	2		0	0.827908	0.413954	0.413954	0	0.827908	0.413954
7.33949	7.78487	5.19208	8.16547	8.29097	2.03382		4.93764	5.98	5	3	4	2	3	3	3.33333		1.01263	0.607578	0.810103	0.405052	0.607578	0.607578	0.675086
12.9894	5.96115	5.55656	8.74692	4.1332	6.12412		5.04383	6.11	2	1	2	5	3	6	3.16667		0.396524	0.198262	0.396524	0.991311	0.594786	1.18957	0.62783
8.35296	5.10086	5.73626	8.65357	3.65617	8.19843		5.15001	6.24	3	0	2	1	0	2	1.33333		0.582523	0	0.388349	0.194174	0	0.388349	0.258899
10.085	6.84932	4.60213	8.80272	3.30932	5.22196		5.2562	6.37	2	3	2	2	4	1	2.33333		0.380503	0.570755	0.380503	0.380503	0.761006	0.190252	0.44392
14.9089	5.62198	5.91838	9.36494	2.64702	1.34933		5.36238	6.5	5	1	6	2	1	3	3		0.932421	0.186484	1.11891	0.372968	0.186484	0.559453	0.559453
21.1289	4.48334	8.86857	7.81077	2.69973	5.85789		5.46857	6.63	2	2	2	2	2	3	2.16667		0.365726	0.365726	0.365726	0.365726	0.365726	0.548589	0.396203
6.58598	4.74091	4.39006	8.18864	2.12445	1.6604		5.57476	6.76	4	1	6	3	4	3	3.5		0.71752	0.17938	1.07628	0.53814	0.71752	0.53814	0.62783
17.5752	5.66683	5.99762	7.40182	2.28486	7.83706		5.68094	6.89	6	2	0	2	1	1	2		1.05616	0.352054	0	0.352054	0.176027	0.176027	0.352054
4.8926	4.76432	4.2998	8.3716	2.10212	4.42247		5.78713	7.02	3	0	1	2	1	1	1.33333		0.518392	0	0.172797	0.345595	0.172797	0.172797	0.230396
12.556	7.16367	6.56839	7.538	3.15221	1.53567		5.89331	7.15	1	3	2	2	2	3	2.16667		0.169684	0.509051	0.339368	0.339368	0.339368	0.509051	0.367648
16.7553	6.03956	7.96585	8.92284	2.59068	3.89224		5.9995	7.28	4	0	1	3	0	0	1.33333		0.666722	0	0.166681	0.500042	0	0	0.222241
20.4308	6.62446	8.3441	8.65528	2.25902	7.18947		6.10569	7.41	2	1	3	5	1	3	2.5		0.327564	0.163782	0.491345	0.818909	0.163782	0.491345	0.409454
12.1286	5.21903	4.61833	7.49655	1.8095	6.06636		6.21187	7.54	0	2	2	3	0	5	2		0	0.321964	0.321964	0.482946	0	0.80491	0.321964
7.79213	3.74582	4.33247	7.70718	1.71234	3.05558		6.31806	7.67	1	3	4	2	0	1	1.83333		0.158277	0.47483	0.633106	0.316553	0	0.158277	0.290174
11.4784	3.77116	4.46951	7.28124	8.69546	6.63859		6.42424	7.8	6	1	2	1	0	4	2.33333		0.933962	0.15566	0.311321	0.15566	0	0.622641	0.363208
21.7773	3.47383	5.34184	7.18768	2.56663	0.711097		6.53043	7.93	1	0	2	1	1	2	1.16667		0.153129	0	0.306259	0.153129	0.153129	0.306259	0.178651
4.24333	5.92855	6.80101	7.00445	1.58546	2.98939		6.63661	8.06	2	0	1	2	2	2	1.5		0.301358	0	0.150679	0.301358	0.301358	0.301358	0.226019
8.15959	3.45224	4.00558	6.82285	1.68874	6.55993		6.7428	8.19	3	2	1	1	1	1	1.5		0.444919	0.296613	0.148306	0.148306	0.148306	0.148306	0.22246
8.6589	4.11531	4.3567	6.86185	2.08232	5.47105		6.84899	8.32	2	3	2	1	1	2	1.83333		0.292014	0.438021	0.292014	0.146007	0.146007	0.292014	0.26768
9.40015	3.71232	6.87113	7.04984	6.74843	5.27774		6.95517	8.45	3	0	2	3	1	2	1.83333		0.431334	0	0.287556	0.431334	0.143778	0.287556	0.263593
18.6194	3.42706	4.49972	8.02474	1.72028	4.54153		7.06136	8.58	3	2	1	4	1	1	2		0.424847	0.283232	0.141616	0.566463	0.141616	0.141616	0.283232
19.488	3.8436	3.88364	6.54674	0.341278	3.79046		7.16754	8.71	0	0	1	2	1	4	1.33333		0	0	0.139518	0.279036	0.139518	0.558071	0.186024
11.0614	3.06914	3.68537	6.62899	2.49497	1.31708		7.27373	8.84	1	1	4	3	1	2	2		0.137481	0.137481	0.549924	0.412443	0.137481	0.274962	0.274962
14.8661	5.08889	4.61201	6.1954	1.3633	2.01804		7.37992	8.97	2	2	1	1	1	0	1.16667		0.271006	0.271006	0.135503	0.135503	0.135503	0	0.158087
13.7286	2.9021	6.59492	6.24891	4.48163	2.13777		7.4861	9.1	2	1	1	1	0	3	1.33333		0.267162	0.133581	0.133581	0.133581	0	0.400743	0.178108
6.03206	3.1801	4.79897	6.08433	1.17789	6.84238		7.59229	9.23	1	1	2	3	0	1	1.33333		0.131713	0.131713	0.263425	0.395138	0	0.131713	0.175617
6.41266	4.19819	5.84798	6.8837	2.50941	1.69142		7.69847	9.36	1	2	0	2	1	1	1.16667		0.129896	0.259792	0	0.259792	0.129896	0.129896	0.151545
18.0561	2.93368	6.11467	5.72575	1.26722	3.81409		7.80466	9.49	0	2	1	2	2	0	1.16667		0	0.256257	0.128129	0.256257	0.256257	0	0.149483
4.10611	2.6732	5.16008	4.8038	1.95258	1.38393		7.91084	9.62	1	0	1	1	1	1	0.833333		0.126409	0	0.126409	0.126409	0.126409	0.126409	0.105341
12.4207	2.69625	3.46635	5.7065	0.464992	3.25256		8.01703	9.75	2	1	2	2	0	2	1.5		0.249469	0.124734	0.249469	0.249469	0	0.249469	0.187102
16.156	3.17559	6.43122	6.1768	6.878	3.35042		8.12322	9.88	1	1	2	3	0	0	1.16667		0.123104	0.123104	0.246208	0.369312	0	0	0.143621
5.27054	2.74902	5.67554	5.78404	2.75945	1.97737		8.2294	10.01	2	2	1	0	0	1	1		0.243031	0.243031	0.121516	0	0	0.121516	0.121516
4.69876	3.37294	4.03905	5.50964	1.93786	4.7078		8.33559	10.14	2	1	0	2	0	0	0.833333		0.239935	0.119968	0	0.239935	0	0	0.099973
6.35588	3.40498	3.79584	7.22113	4.82606	3.15487		8.44177	10.27	2	2	0	2	0	0	1		0.236917	0.236917	0	0.236917	0	0	0.118459
7.45661	3.61496	4.13503	5.21514	2.79809	5.81018		8.54796	10.4	1	1	0	3	0	0	0.833333		0.116987	0.116987	0	0.350961	0	0	0.0974892
8.86073	4.14555	5.37403	6.38495	4.01259	4.85325		8.65415	10.53	0	0	1	2	0	0	0.5		0	0	0.115552	0.231103	0	0	0.0577758
9.83004	2.70309	4.36619	4.91145	5.33137	1.13169		8.76033	10.66	1	1	0	2	0	0	0.666667		0.114151	0.114151	0	0.228302	0	0	0.0761006
11.84	3.88428	5.08708	4.80895	1.58423	1.52429		8.86652	10.79	0	1	0	0	0	0	0.166667		0	0.112784	0	0	0	0	0.0187973
18.8567	2.1349	2.99157	6.20699	3.89088	3.14213		8.9727	10.92	1	0	0	1	0	1	0.5		0.111449	0	0	0.111449	0	0.111449	0.0557246
3.56727	1.88573	3.25266	4.20674	2.35947	3.46458		9.07889	11.05	1	0	0	2	0	0	0.5		0.110146	0	0	0.220291	0	0	0.0550728
6.81465	3.06432	5.35399	4.51108	3.47615	1.95742		9.18507	11.18	1	1	0	1	0	0	0.5		0.108872	0.108872	0	0.108872	0	0	0.0544361
14.8417	1.27332	2.83414	4.40261	1.73242	2.03486		9.29126	11.31	1	0	0	0	0	0	0.166667		0.107628	0	0	0	0	0	0.017938
16.3384	2.75885	9.27957	5.21697	2.07368	2.72924		9.39745	11.44	3	0	1	2	0	0	1		0.319236	0	0.106412	0.212824	0	0	0.106412
3.47357	2.90668	2.99392	3.83704	4.14515	5.30504		9.50363	11.57	1	1	0	1	0	0	0.5		0.105223	0.105223	0	0.105223	0	0	0.0526115
9.06839	2.22369	5.01717	4.47846	2.43457	4.8001		9.60982	11.7	0	0	0	1	0	0	0.166667		0	0	0	0.10406	0	0	0.0173434
18.1537	4.12754	6.74979	3.57788	1.92874	3.77817		9.716	11.83	3	0	0	0	0	0	0.5		0.308769	0	0	0	0	0	0.0514615
3.83247	3.57002	7.0826	4.71086	2.80061	3.01391		9.82219	11.96	0	0	0	2	0	0	0.333333		0	0	0	0.203621	0	0	0.0339368
3.38194	1.94287	2.75107	4.05711	4.7968	2.18765		9.92838	12.09	3	0	0	0	0	1	0.666667		0.302164	0	0	0	0	0.100721	0.0671476
10.2086	2.06807	2.36433	4.39801	2.23207	4.5037		10.0346	12.22	0	0	1	1	0	0	0.333333		0	0	0.0996556	0.0996556	0	0	0.0332185
13.0499	5.4056	4.50095	3.13936	2.17614	4.20554		10.1407	12.35	2	1	0	0	0	2	0.833333		0.197224	0.0986121	0	0	0	0.197224	0.0821767
3.25319	2.67785	7.81273	3.4968	4.57478	3.73069		10.2469	12.48	2	1	0	0	0	0	0.5		0.19518	0.0975902	0	0	0	0	0.0487951
4.1221	1.70739	2.41687	6.6906	3.44234	2.60152		10.3531	12.61	0	1	0	1	0	0	0.333333		0	0.0965893	0	0.0965893	0	0	0.0321964
6.21451	3.16582	6.09479	5.16017	2.41011	5.56643		10.4593	12.74	1	0	0	0	0	0	0.166667		0.0956087	0	0	0	0	0	0.0159348
11.9572	2.46505	6.59779	3.051	3.05818	2.10056		10.5655	12.87	2	1	0	2	0	0	0.833333		0.189296	0.0946478	0	0.189296	0	0	0.0788731
10.9231	3.74198	3.84722	6.44196	2.81582	3.2335		10.6717	13	1	0	0	0	0	0	0.166667		0.093706	0	0	0	0	0	0.0156177
15.6572	2.47559	5.51937	3.53156	4.96006	3.26079		10.7779	13.13	1	0	0	0	0	0	0.166667		0.0927828	0	0	0	0	0	0.0154638
15.1394	1.8814	8.83455	2.82666	2.94967	4.64877		10.884	13.26	0	0	1	0	0	0	0.166667		0	0	0.0918776	0	0	0	0.0153129
8.51593	1.15545	1.82674	4.06601	2.93104	4.28427		10.9902	13.39	3	1	2	1	0	0	1.16667		0.27297	0.0909899	0.18198	0.0909899	0	0	0.106155
10.3936	1.55051	3.23528	3.52783	3.13747	5.01399		11.0964	13.52	0	0	0	0	0	0	0		0	0	0	0	0	0	0
16.6347	0.615363	1.60688	5.10765	3.93572	4.11751		11.2026	13.65	2	0	1	1	0	0	0.666667		0.17853	0	0.089265	0.089265	0	0	0.05951
7.84112	3.63516	4.32193	2.58786	3.73979	3.55982		11.3088	13.78	0	1	0	0	0	0	0.166667		0	0.0884268	0	0	0	0	0.0147378
9.14645	1.2946	5.19471	2.42368	3.69626	5.44419		11.415	13.91	0	0	0	1	0	0	0.166667		0	0	0	0.0876042	0	0	0.0146007
9.69472	0.863243	2.14459	2.19527	3.97706	5.96216		11.5212	14.04	0	1	1	1	0	0	0.5		0	0.0867968	0.0867968	0.0867968	0	0	0.0433984
11.8409	1.69925	5.56294	3.41707	6.04163	6.2708		11.6273	14.17	0	0	0	0	0	0	0		0	0	0	0	0	0	0
14.4884	0.960957	6.88512	2.80795	4.35708	9.40872		11.7335	14.3	1	0	0	0	0	0	0.166667		0.0852258	0	0	0	0	0	0.0142043
15.7204	3.6068	6.00981	2.3672	6.78568	4.90544		11.8397	14.43	1	0	0	0	0	0	0.166667		0.0844615	0	0	0	0	0	0.0140769
4.66543	1.41653	3.9222	1.99578	7.15389	7.65131		11.9459	14.56	1	0	0	0	0	0	0.166667		0.0837107	0	0	0	0	0	0.0139518
5.41848	1.76982	2.89686	6.20149	4.87468	6.75499		12.0521	14.69	1	0	0	1	0	0	0.333333		0.0829731	0	0	0.0829731	0	0	0.0276577
13.6573	2.01176	1.91739	2.95263	5.5175	3.24926		12.1583	14.82	3	0	0	1	0	0	0.666667		0.246745	0	0	0.0822485	0	0	0.0548323
6.22302	1.9416	4.18192	2.44416	4.84955	5.86802		12.2645	14.95	0	0	0	1	0	0	0.166667		0	0	0	0.0815364	0	0	0.0135894
3.342	1.68694	5.29812	6.92011	8.36302	6.23406		12.3706	15.08	2	0	0	0	0	0	0.333333		0.161673	0	0	0	0	0	0.0269455
6.9732	2.81566	1.24746	5.65853	6.46822	7.84948		12.4768	15.21	1	0	0	0	0	0	0.166667		0.0801485	0	0	0	0	0	0.0133581
3.82503	1.72152	3.07757	1.80867	6.48975	3.16699		12.583	15.34	0	0	0	0	0	0	0		0	0	0	0	0	0	0
10.2662	2.46344	0.232044	2.28395	6.58461	8.42409		12.6892	15.47	0	0	0	0	0	0	0		0	0	0	0	0	0	0
3.6473	2.16115	4.76182	4.40174	6.44128	4.01142		12.7954	15.6	2	0	1	0	0	0	0.5		0.156306	0	0.0781531	0	0	0	0.0390766
8.54095	2.10186	2.53954	1.65416		4.23342		12.9016	15.73	0	0	0	0	0	0	0		0	0	0	0	0	0	0
12.1462	1.74013	1.60355	1.90074		4.72885		13.0078	15.86	0	0	0	0	0	0	0		0	0	0	0	0	0	0
7.09754	3.76946	0.843502	3.58951		7.82733		13.114	15.99	0	0	0	0	0	0	0		0	0	0	0	0	0	0
14.7572	3.62028	7.22357	1.59565		3.80454		13.2201	16.12	1	0	0	0	0	0	0.166667		0.0756422	0	0	0	0	0	0.012607
2.57102	2.73472	5.5105	2.60138		6.51998		13.3263	16.25	1	1	0	0	0	0	0.333333		0.0750395	0.0750395	0	0	0	0	0.0250132
5.79084	2.66195	5.79143	5.30628		3.76489		13.4325	16.38	0	0	0	0	0	0	0		0	0	0	0	0	0	0
8.12374	2.22332	1.79416	1.74757		5.88085		13.5387	16.51	2	0	0	0	0	0	0.333333		0.147725	0	0	0	0	0	0.0246208
9.13427	5.02321	4.57302	2.8556		7.56112		13.6449	16.64	1	0	0	0	0	0	0.166667		0.0732876	0	0	0	0	0	0.0122146
2.53137	3.40219	6.17445	3.41571		4.96856		13.7511	16.77	0	0	0	0	0	0	0		0	0	0	0	0	0	0
5.11116	2.55071	9.26561	4.74507		5.70707		13.8573	16.9	1	0	0	0	0	0	0.166667		0.0721644	0	0	0	0	0	0.0120274
12.8809	3.13485	1.65586	1.39986		8.77996		13.9634	17.03	1	0	0	0	0	0	0.166667		0.0716156	0	0	0	0	0	0.0119359
3.00015	2.97933	3.9212	4.25916		6.30336		14.0696	17.16	0	0	0	0	0	0	0		0	0	0	0	0	0	0
3.45489	2.75286	2.93098	3.60534		4.48334		14.1758	17.29	0	0	0	0	0	0	0		0	0	0	0	0	0	0
4.67018	3.83013	7.68465	2.31234		6.74579		14.282	17.42	0	0	0	0	0	0	0		0	0	0	0	0	0	0
13.4497	3.12797	4.6768	1.81774		5.99734		14.3882	17.55	3	0	0	0	0	0	0.5		0.208504	0	0	0	0	0	0.0347507
3.28053	3.19276	4.20551	5.59498		7.05253		14.4944	17.68	1	0	0	0	0	0	0.166667		0.0689923	0	0	0	0	0	0.0114987
2.30211	3.79579	6.58424	2.92757		4.57566		14.6006	17.81	0	0	0	0	0	0	0		0	0	0	0	0	0	0
8.2464	3.50262	3.39618	0.0599327		8.90274		14.7067	17.94	2	0	0	0	0	0	0.333333		0.135992	0	0	0	0	0	0.0226653
2.12916	3.75385	1.53136	4.89216		9.73238		14.8129	18.07	1	0	0	0	0	0	0.166667		0.0675086	0	0	0	0	0	0.0112514
2.8049	4.07707	1.46413	1.83648		7.69693		14.9191	18.2	0	0	0	0	0	0	0		0	0	0	0	0	0	0
3.8675	3.96338	4.83987	2.03178		7.99921		15.0253	18.33	0	0	0	0	0	0	0		0	0	0	0	0	0	0
11.3724	4.76269	3.15766	4.5018		5.26452		15.1315	18.46	0	0	0	0	0	0	0		0	0	0	0	0	0	0
6.99115	4.31755	1.25012	0.936149		7.55081		15.2377	18.59	3	0	0	0	0	0	0.5		0.196881	0	0	0	0	0	0.0328134
8.6488	4.22054	2.09969	1.32823		11.0083		15.3439	18.72	0	0	0	0	0	0	0		0	0	0	0	0	0	0
12.4574	5.32019	6.49609	2.20296		8.80758		15.45	18.85	2	0	0	0	0	0	0.333333		0.12945	0	0	0	0	0	0.0215749
4.11792	4.43254	7.43165	1.04247		6.62229		15.5562	18.98	0	0	0	0	0	0	0		0	0	0	0	0	0	0
1.95554	4.55756	5.09382	2.58784		9.2268		15.6624	19.11	0	0	0	0	0	0	0		0	0	0	0	0	0	0
4.22676	5.23702	5.33826	2.49805		9.82161		15.7686	19.24	0	0	0	0	0	0	0		0	0	0	0	0	0	0
2.34324	6.23708	4.43561	4.78365		10.1014		15.8748	19.37	2	0	0	0	0	0	0.333333		0.125986	0	0	0	0	0	0.0209977
3.82575	6.08785	1.69329	1.62608		12.1828		15.981	19.5	0	0	0	0	0	0	0		0	0	0	0	0	0	0
11.6762	5.34305	1.91809	3.54326		8.70794		16.0872	19.63	0	0	0	0	0	0	0		0	0	0	0	0	0	0
1.70208	5.32956	4.57664	1.80551		12.4782		16.1933	19.76	0	0	0	0	0	0	0		0	0	0	0	0	0	0
7.80852	5.37019	2.74783	4.29449		12.4479		16.2995	19.89	2	0	0	0	0	0	0.333333		0.122703	0	0	0	0	0	0.0204505
9.26699	5.50046	7.26406	3.27224				16.4057	20.02	0	0	0	0	0	0	0		0	0	0	0	0	0	0
11.2619	7.65017	8.42824	1.84485				16.5119	20.15	1	0	0	0	0	0	0.166667		0.0605624	0	0	0	0	0	0.0100937
1.85692	5.78601	2.04906	2.67807				16.6181	20.28	1	0	0	0	0	0	0.166667		0.0601754	0	0	0	0	0	0.0100292
5.1024	7.01525	2.47597	1.56774				16.7243	20.41	2	0	0	0	0	0	0.333333		0.119587	0	0	0	0	0	0.0199311
7.53492	6.09243	5.11841	2.03687				16.8305	20.54	1	0	0	0	0	0	0.166667		0.0594161	0	0	0	0	0	0.00990268
10.3692	5.85894	5.55868	3.50452				16.9366	20.67	0	0	0	0	0	0	0		0	0	0	0	0	0	0
2.79218	6.71508	6.32399	4.79279				17.0428	20.8	0	0	0	0	0	0	0		0	0	0	0	0	0	0
6.0219	7.66455	5.25092	6.09124				17.149	20.93	1	0	0	0	0	0	0.166667		0.0583124	0	0	0	0	0	0.00971873
6.96382	7.24573	6.24458	1.5182				17.2552	21.06	1	0	0	0	0	0	0.166667		0.0579536	0	0	0	0	0	0.00965893
10.7545	7.89494	5.77116	1.46024				17.3614	21.19	1	0	0	0	0	0	0.166667		0.0575991	0	0	0	0	0	0.00959985
2.32474	7.79575	7.64272	1.82775				17.4676	21.32	1	0	0	0	0	0	0.166667		0.0572489	0	0	0	0	0	0.00954149
1.32926	9.45474	4.15754	4.46117				17.5738	21.45	1	0	0	0	0	0	0.166667		0.056903	0	0	0	0	0	0.00948384
9.96983	10.3698	7.70323	5.55963				17.6799	21.58	0	0	0	0	0	0	0		0	0	0	0	0	0	0
6.52163	11.2805	6.66898	2.49912				17.7861	21.71	1	0	0	0	0	0	0.166667		0.0562236	0	0	0	0	0	0.0093706
2.91773		4.35365	3.2352				17.8923	21.84	0	0	0	0	0	0	0		0	0	0	0	0	0	0
4.80308		4.66861	2.25853				17.9985	21.97	0	0	0	0	0	0	0		0	0	0	0	0	0	0
1.34286		8.18284	1.89357				18.1047	22.1	0	0	0	0	0	0	0		0	0	0	0	0	0	0
3.43921		5.79259	3.44338				18.2109	22.23	0	0	0	0	0	0	0		0	0	0	0	0	0	0
1.2581			5.14291				18.3171	22.36	2	0	0	0	0	0	0.333333		0.109188	0	0	0	0	0	0.018198
3.79032			4.48013				18.4232	22.49	0	0	0	0	0	0	0		0	0	0	0	0	0	0
2.36462			2.74774				18.5294	22.62	0	0	0	0	0	0	0		0	0	0	0	0	0	0
8.31584			4.02073				18.6356	22.75	0	0	0	0	0	0	0		0	0	0	0	0	0	0
0.827358			3.45421				18.7418	22.88	0	0	0	0	0	0	0		0	0	0	0	0	0	0
1.81606			5.56646				18.848	23.01	0	0	0	0	0	0	0		0	0	0	0	0	0	0
1.46733			2.89587				18.9542	23.14	1	0	0	0	0	0	0.166667		0.0527588	0	0	0	0	0	0.00879314
5.33362			2.98924				19.0604	23.27	0	0	0	0	0	0	0		0	0	0	0	0	0	0
7.87935			5.92727				19.1665	23.4	0	0	0	0	0	0	0		0	0	0	0	0	0	0
2.24291			3.62319				19.2727	23.53	0	0	0	0	0	0	0		0	0	0	0	0	0	0
5.80088			4.06954				19.3789	23.66	0	0	0	0	0	0	0		0	0	0	0	0	0	0
8.50975			4.88833				19.4851	23.79	1	0	0	0	0	0	0.166667		0.0513213	0	0	0	0	0	0.00855354
7.13232			4.48006				19.5913	23.92	0	0	0	0	0	0	0		0	0	0	0	0	0	0
1.11448			4.70689				19.6975	24.05	0	0	0	0	0	0	0		0	0	0	0	0	0	0
3.22971			8.49145				19.8037	24.18	1	0	0	0	0	0	0.166667		0.0504957	0	0	0	0	0	0.00841595
4.65722			3.40357				19.9098	24.31	0	0	0	0	0	0	0		0	0	0	0	0	0	0
2.60097			5.51109				20.016	24.44	0	0	0	0	0	0	0		0	0	0	0	0	0	0
0.670464			9.27167				20.1222	24.57	0	0	0	0	0	0	0		0	0	0	0	0	0	0
5.76389			4.4132				20.2284	24.7	0	0	0	0	0	0	0		0	0	0	0	0	0	0
7.90901			7.73671				20.3346	24.83	0	0	0	0	0	0	0		0	0	0	0	0	0	0
1.47128			6.72583				20.4408	24.96	0	0	0	0	0	0	0		0	0	0	0	0	0	0
8.37706			4.99822				20.547	25.09	0	0	0	0	0	0	0		0	0	0	0	0	0	0
1.90384			6.23837				20.6531	25.22	0	0	0	0	0	0	0		0	0	0	0	0	0	0
6.04982			5.92813				20.7593	25.35	0	0	0	0	0	0	0		0	0	0	0	0	0	0
6.88153			7.60328				20.8655	25.48	0	0	0	0	0	0	0		0	0	0	0	0	0	0
4.57657			7.48879				20.9717	25.61	0	0	0	0	0	0	0		0	0	0	0	0	0	0
3.61705			10.2788				21.0779	25.74	0	0	0	0	0	0	0		0	0	0	0	0	0	0
2.74372			8.53411				21.1841	25.87	0	0	0	0	0	0	0		0	0	0	0	0	0	0
3.77295			10.0058				21.2903	26	0	0	0	0	0	0	0		0	0	0	0	0	0	0
3.96952			7.41297				21.3964	26.13	0	0	0	0	0	0	0		0	0	0	0	0	0	0
1.979			7.14504				21.5026	26.26	0	0	0	0	0	0	0		0	0	0	0	0	0	0
8.24359			8.26975				21.6088	26.39	0	0	0	0	0	0	0		0	0	0	0	0	0	0
2.46182			7.47073				21.715	26.52	0	0	0	0	0	0	0		0	0	0	0	0	0	0
1.68927			11.6066				21.8212	26.65	0	0	0	0	0	0	0		0	0	0	0	0	0	0
2.36718			7.28564				21.9274	26.78	0	0	0	0	0	0	0		0	0	0	0	0	0	0
3.41117			7.58653				22.0336	26.91	0	0	0	0	0	0	0		0	0	0	0	0	0	0
4.1613			8.63343				22.1397	27.04	0	0	0	0	0	0	0		0	0	0	0	0	0	0
2.05222			9.54417				22.2459	27.17	0	0	0	0	0	0	0		0	0	0	0	0	0	0
6.98047			7.64932				22.3521	27.3	0	0	0	0	0	0	0		0	0	0	0	0	0	0
1.23254							22.4583	27.43	0	0	0	0	0	0	0		0	0	0	0	0	0	0
2.77493							22.5645	27.56	0	0	0	0	0	0	0		0	0	0	0	0	0	0
4.82195							22.6707	27.69	0	0	0	0	0	0	0		0	0	0	0	0	0	0
4.33887							22.7769	27.82	0	0	0	0	0	0	0		0	0	0	0	0	0	0
3.62747							22.883	27.95	0	0	0	0	0	0	0		0	0	0	0	0	0	0
2.48052							22.9892	28.08	0	0	0	0	0	0	0		0	0	0	0	0	0	0
2.81644							23.0954	28.21	0	0	0	0	0	0	0		0	0	0	0	0	0	0
4.58965							23.2016	28.34	0	0	0	0	0	0	0		0	0	0	0	0	0	0
2.20548							23.3078	28.47	0	0	0	0	0	0	0		0	0	0	0	0	0	0
1.55943							23.414	28.6	0	0	0	0	0	0	0		0	0	0	0	0	0	0
2.27575							23.5202	28.73	0	0	0	0	0	0	0		0	0	0	0	0	0	0
9.07394							23.6263	28.86	0	0	0	0	0	0	0		0	0	0	0	0	0	0
1.61616							23.7325	28.99	0	0	0	0	0	0	0		0	0	0	0	0	0	0
4.59603							23.8387	29.12	0	0	0	0	0	0	0		0	0	0	0	0	0	0
3.7491							23.9449	29.25	0	0	0	0	0	0	0		0	0	0	0	0	0	0
11.5001							24.0511	29.38	0	0	0	0	0	0	0		0	0	0	0	0	0	0
2.02171							24.1573	29.51	0	0	0	0	0	0	0		0	0	0	0	0	0	0
6.4001							24.2635	29.64	0	0	0	0	0	0	0		0	0	0	0	0	0	0
1.66607							24.3696	29.77	0	0	0	0	0	0	0		0	0	0	0	0	0	0
3.43928							24.4758	29.9	0	0	0	0	0	0	0		0	0	0	0	0	0	0
7.31259							24.582	30.03	0	0	0	0	0	0	0		0	0	0	0	0	0	0
2.57179							24.6882	30.16	0	0	0	0	0	0	0		0	0	0	0	0	0	0
1.90179								30.29	0	0	0	0	0	0
4.73228
2.38971
3.36486
5.14839
5.81012
2.59699
5.13218
2.79846
10.444
5.74875
6.67551
6.90049
4.47053
3.76633
4.54444
4.03117
3.28223
5.06075
4.58656
3.79396
3.87205
6.58285
4.81995
3.9594
3.79738
5.121
4.46299
4.19361
6.27932
7.33679
6.7663
4.53692
4.77561
6.50164
5.17408
6.32913
7.4007
5.70875
5.67009
6.04368
7.21502
6.0908
6.93841
6.70985
6.84933
