# Supplementary material for: Circadian oscillation in primary cilium length by clock genes regulates fibroblast cell migration
Source: EMBO Rep. 2023 Nov 16;24(12):e56870. doi: 10.15252/embr.202356870 (PMC10702818; doi:10.15252/embr.202356870)
Supplement: Supplementary file 11 — Source Data for Figure 4 [file EMBR-24-e56870-s012.zip › Figure 4/4F/PCM1 area.xlsx]

## Sheet: DEX①
DEX		Threshold	58/255		34.152	707.56	1 um2	0.0482673
	24 h											28 h											32 h											36 h											40 h
			Area	Mean	Min	Max	%Area	PCNT Area	um2					Area	Mean	Min	Max	%Area	PCNT Area	um2					Area	Mean	Min	Max	%Area	PCNT Area	um2					Area	Mean	Min	Max	%Area	PCNT Area	um2					Area	Mean	Min
	Image 1	1	7.423	61.185	0	255	23.994	1.78107	36.9002			Image 1	1	5.049	36.584	0	255	14.347	0.72438	15.0077			Image 2	1	5.049	56.187	0	255	22.034	1.1125	23.0487			Image 1	1	4.398	89.161	0	255	34.965	1.53776	31.8593			Image 1	1	8.252	61.72	0
		2	7.25	49.088	0	255	19.25	1.39562	28.9145				2	6.772	64.106	0	255	25.14	1.70248	35.2719				2	6.803	66.064	0	255	25.907	1.76245	36.5144				2	3.955	62.27	0	255	24.42	0.965811	20.0096			Image 2	2	6.417	55.99	0
		3	7.338	59.051	0	255	23.157	1.69926	35.2052				3	9.43	35.148	0	255	13.783	1.29974	26.9279				3	5.379	110.207	0	255	43.218	2.3247	48.163				3	2.309	107.858	0	255	42.297	0.976638	20.2339				3	7.488	46.143	0
		4	6.155	49.235	0	255	19.308	1.18841	24.6214				4	6.047	43.122	0	255	16.911	1.02261	21.1864				4	5.881	69.427	0	255	27.226	1.60116	33.1728				4	4.808	113.964	0	255	44.692	2.14879	44.5186				4	3.924	53.048	0
	Image 2	5	6.634	63.741	0	255	24.996	1.65823	34.3553				5	3.594	47.343	0	255	18.566	0.667262	13.8243				5	3.906	86.839	0	255	34.054	1.33015	27.558				5	4.119	66.777	0	255	26.187	1.07864	22.3473				5	8.605	63.267	0
		6	5.142	48.421	0	255	18.989	0.976414	20.2293				6	6.665	27.61	0	255	10.827	0.72162	14.9505				6	4.864	50.189	0	255	19.682	0.957332	19.834				6	7.596	31.901	0	255	12.51	0.95026	19.6874				6	5.475	59.794	0
		7	7.496	49.508	0	255	19.415	1.45535	30.1519			Image 3	7	7.206	52.446	0	255	20.567	1.48206	30.7052				7	5.361	41.225	0	255	16.167	0.866713	17.9565				7	12.204	33.809	0	255	13.258	1.61801	33.5218				7	10.433	55.918	0
	Image 3	8	9.115	127.54	0	255	50.016	4.55896	94.4523				8	7.929	53.248	0	255	20.882	1.65573	34.3034			Image 3	8	4.04	89.598	0	255	35.137	1.41953	29.4099				8	7.041	71.453	0	255	28.021	1.97296	40.8757				8	7.737	28.552	0
		9	6.442	83.381	0	255	32.699	2.10647	43.6418				9	7.769	56.337	0	255	22.093	1.71641	35.5604				9	6.101	60.795	0	255	23.841	1.45454	30.1351				9	4.897	49.61	0	255	19.455	0.952711	19.7382			Image 3	9	5.32	58.988	0
	Image 5	10	3.837	120.705	0	255	47.335	1.81624	37.6289			Image 4	10	6.178	107.088	0	255	41.995	2.59445	53.7518			Image 6	10	5.568	72.412	0	255	28.397	1.58114	32.7581			Image 2	10	5.42	56.619	0	255	22.204	1.20346	24.9332				10	9.578	35.996	0
	Image 6	11	7.401	79.597	0	255	31.214	2.31015	47.8616				11	7.405	43.448	0	255	17.038	1.26166	26.1391				11	5.654	83.472	0	255	32.734	1.85078	38.3444				11	7.555	35.36	0	255	13.867	1.04765	21.7052				11	5.617	37.584	0
		12	13.03	97.246	0	255	38.135	4.96899	102.947			Image 6	12	4.852	52.318	0	255	20.517	0.995485	20.6244				12	3.656	45.769	0	255	17.949	0.656215	13.5954			Image 3	12	8.5	56.363	0	255	22.103	1.87876	38.924			Image 4	12	3.958	49.727	0
		13	7.043	104.713	0	255	41.064	2.89214	59.9192				13	9.281	66.972	0	255	26.264	2.43756	50.5013				13	4.678	78.018	0	255	30.595	1.43123	29.6523			Image 4	13	5.201	118.828	0	255	46.599	2.42361	50.2124				13	3.857	33.554	0
	Image 7	14	5.009	59.11	0	255	23.18	1.16109	24.0553				14	3.653	86.041	0	255	33.742	1.2326	25.5369				14	5.703	14.404	0	255	5.649	0.322162	6.67455			Image 5	14	3.974	99.698	0	255	39.097	1.55371	32.1898				14	7.227	57.068	0
		15	9.454	57.412	0	255	22.515	2.12857	44.0996				15	5.856	70.896	0	255	27.802	1.62809	33.7306				15	4.769	60.993	0	255	23.919	1.1407	23.6329				15	4.221	110.181	0	255	43.208	1.82381	37.7856				15	13.423	71.445	0
		16	6.869	46.101	0	255	18.079	1.24185	25.7285				16	5.012	55.764	0	255	21.868	1.09602	22.7074				16	5.231	50.831	0	255	19.934	1.04275	21.6036				16	6.657	64.206	0	255	25.179	1.67617	34.7268				16	4.179	36.98	0
		17	5.96	53.337	0	255	20.917	1.24665	25.8281				17	4.848	66.195	0	255	25.959	1.25849	26.0734				17	4.662	57.472	0	255	22.538	1.05072	21.7688			Image 6	17	3.473	40.89	0	255	16.035	0.556896	11.5377			Image 5	17	6.071	48.169	0
		18	5.126	68.404	0	255	26.825	1.37505	28.4882			Image 7	18	4.346	76.523	0	255	30.009	1.30419	27.0202				18	5.438	89.113	0	255	34.946	1.90036	39.3717				18	3.744	47.464	0	255	18.613	0.696871	14.4377				18	6.962	58.887	0
		19	6.174	109.423	0	255	42.911	2.64933	54.8886				19	6.772	47.314	0	255	18.555	1.25654	26.033			Image 7	19	5.927	49.327	0	255	19.344	1.14652	23.7535				19	3.713	63.021	0	255	24.714	0.917631	19.0114				19	3.982	92.56	0
	Image 8	20	4.448	67.496	0	255	26.469	1.17734	24.3921				20	6.352	53.329	0	255	20.913	1.32839	27.5216				20	7.694	46.911	0	255	18.397	1.41547	29.3256				20	3.844	75.851	0	255	29.746	1.14344	23.6897			Image 6	20	8.698	42.82	0
		21	4.255	95.431	0	255	37.424	1.59239	32.9911			Image 8	21	3.996	61.857	0	255	24.258	0.96935	20.083				21	9.706	39.744	0	255	15.586	1.51278	31.3417				21	5.971	43.77	0	255	17.165	1.02492	21.2343				21	4.238	62.926	0
		22	4.104	71.78	0	255	28.149	1.15523	23.9341				22	4.939	52.554	0	255	20.609	1.01788	21.0884			Image 8	22	7.659	39.954	0	255	15.668	1.20001	24.8618				22	8.078	47.579	0	255	18.658	1.50719	31.226				22	3.199	49.837	0
	Image 9	23	4.013	50.485	0	255	19.798	0.794494	16.4603				23	4.957	54.235	0	255	21.269	1.0543	21.843			Image 9	23	4.93	50.85	0	255	19.941	0.983091	20.3677				23	5.602	41.152	0	255	16.138	0.904051	18.7301				23	6.882	34.223	0
		24	7.981	29.88	0	255	11.718	0.935214	19.3757				24	4.311	68.262	0	255	26.77	1.15405	23.9097				24	6.36	84.294	0	255	33.056	2.10236	43.5567				24	6.656	39.374	0	255	15.441	1.02775	21.293				24	4.88	90.151	0
		25	5.334	34.124	0	255	13.382	0.713796	14.7884				25	7.732	37.509	0	255	14.709	1.1373	23.5625				25	5.869	67.055	0	255	26.296	1.54331	31.9743			Image 7	25	5.373	68.687	0	255	26.936	1.44727	29.9845			Image 8	25	6.958	55.844	0
	Image 10	26	4.087	144.944	0	255	56.841	2.32309	48.1297				26	4.098	67.414	0	255	26.437	1.08339	22.4456				26	5.642	64.175	0	255	25.167	1.41992	29.4179			Image 8	26	5.828	64.109	0	255	25.141	1.46522	30.3563				26	15.214	35.627	0
	Image 11	27	5.955	96.113	0	255	37.692	2.24456	46.5027				27	4.671	48.521	0	255	19.028	0.888798	18.4141				27	5.655	53.483	0	255	20.974	1.18608	24.5732				27	4.956	48.199	0	255	18.902	0.936783	19.4082				27	4.693	37.243	0
		28	3.44	76.336	0	255	29.936	1.0298	21.3353				28	5.564	47.19	0	255	18.506	1.02967	21.3327			Image 12	28	4.177	82.684	0	255	32.425	1.35439	28.0603				28	6.886	78.235	0	255	30.68	2.11262	43.7693			Image 9	28	4.385	50.338	0
	Image 12	29	5.446	57.152	0	255	22.413	1.22061	25.2886				29	5.466	21.111	0	255	8.279	0.45253	9.3755				29	4.177	91.183	0	255	35.758	1.49361	30.9446				29	11.551	41.393	0	255	16.233	1.87507	38.8477				29	2.95	48.772	0
		30	3.094	33.431	0	255	13.11	0.405623	8.40369				30	7.314	36.619	0	255	14.36	1.05029	21.7599				30	2.656	92.668	0	255	36.341	0.965217	19.9973			Image 9	30	4.951	94.786	0	255	37.171	1.84034	38.128				30	9.062	47.728	0
		31	7.683	51.524	0	255	20.205	1.55235	32.1615				31	3.916	63.119	0	255	24.752	0.969288	20.0817			Image 13	31	5.294	59.494	0	255	23.331	1.23514	25.5897				31	7.259	59.44	0	255	23.31	1.69207	35.0563				31	8.046	30.22	0
																																			32	10.983	26.246	0	255	10.293	1.13048	23.4213				32	9.289	48.309	0
																																			33	5.686	36.176	0	255	14.187	0.806673	16.7126				33	13.086	35.433	0
																																			34	4.47	65.159	0	255	25.552	1.14217	23.6635
																																			35	6.826	51.585	0	255	20.229	1.38083	28.608
								24 h	um2										28 h	um2										32 h	um2										36 h	um2
									35.9252											25.525											27.6438											28.0681
[truncated: 22 more columns]

## Sheet: DEX+SR①
DEX+SR		Threshold	58/255		34.152	707.56	1 um2	0.0482673
	24 h											28 h											32 h											36 h											40 h
			Area	Mean	Min	Max	%Area	PCNT Area	um2					Area	Mean	Min	Max	%Area	PCNT Area	um2					Area	Mean	Min	Max	%Area	PCNT Area	um2					Area	Mean	Min	Max	%Area	PCNT Area	um2					Area	Mean	Min
	Image 1	1	8.422	29.026	0	255	11.383	0.958676	19.8618			Image 1	1	3.125	61.633	0	255	24.17	0.755313	15.6485			Image 1	1	3.71	56.176	0	255	22.03	0.817313	16.9331			Image 1	1	7.653	66.29	0	255	25.996	1.98947	41.2179			Image 2	1	4.59	64.318	0
		2	5.528	33.985	0	255	13.328	0.736772	15.2644				2	10.128	88.152	0	255	34.569	3.50115	72.5367				2	3.711	63.604	0	255	24.943	0.925635	19.1773				2	5.287	61.833	0	255	24.248	1.28199	26.5603				2	4.21	77.137	0
		3	11.061	61.751	0	255	24.216	2.67853	55.4937				3	5.45	44.725	0	255	17.539	0.955876	19.8038				3	5.959	69.621	0	255	27.302	1.62693	33.7066			Image 2	3	7.618	32.046	0	255	12.567	0.957354	19.8344				3	6.355	47.214	0
		4	10.175	99.721	0	255	39.106	3.97904	82.4375				4	5.451	57.091	0	255	22.389	1.22042	25.2847				4	2.104	81.119	0	255	31.812	0.669324	13.867				4	5.753	49.143	0	255	19.272	1.10872	22.9704				4	4.935	75.6	0
		5	3.392	67.191	0	255	26.349	0.893758	18.5169				5	4.915	52.157	0	255	20.454	1.00531	20.8281				5	5.991	71.396	0	255	27.998	1.67736	34.7515				5	3.455	84.046	0	255	32.959	1.13873	23.5922				5	6.447	40.682	0
		6	7.996	29.037	0	255	11.387	0.910505	18.8638				6	7.498	59.291	0	255	23.251	1.74336	36.1189				6	4.528	88.22	0	255	34.596	1.56651	32.4548				6	5.097	60.949	0	255	23.901	1.21823	25.2393				6	4.45	75.041	0
		7	8.603	86.637	0	255	33.975	2.92287	60.5559			Image 2	7	4.878	54.757	0	255	21.473	1.04745	21.7011				7	7.491	64.966	0	255	25.477	1.90848	39.5399				7	6.665	48.085	0	255	18.857	1.25682	26.0387				7	10.658	34.619	0
	Image 2	8	4.694	59.069	0	255	23.164	1.08732	22.527				8	4.842	59.739	0	255	23.427	1.13434	23.5011				8	7.323	51.826	0	255	20.324	1.48833	30.8351				8	4.882	51.824	0	255	20.323	0.992169	20.5557				8	6.048	59.748	0
		9	6.158	54.909	0	255	21.533	1.326	27.4721				9	2.458	60.048	0	255	23.548	0.57881	11.9918				9	6.686	61.149	0	255	23.98	1.6033	33.2172				9	4.805	60.344	0	255	23.664	1.13706	23.5575				9	8.261	67.632	0
		10	5.636	43.63	0	255	17.11	0.96432	19.9787				10	3.573	49.095	0	255	19.253	0.68791	14.2521				10	5.307	68.164	0	255	26.731	1.41861	29.3908				10	5.267	95.61	0	255	37.494	1.97481	40.914			Image 3	10	4.153	84.337	0
		11	3.856	100.691	0	255	39.487	1.52262	31.5456				11	6.029	34.474	0	255	13.519	0.815061	16.8864			Image 2	11	7.412	106.689	0	255	41.839	3.10111	64.2486				11	3.465	39.235	0	255	15.386	0.533125	11.0453				11	6.055	58.116	0
		12	7.127	49.12	0	255	19.263	1.37287	28.4432			Image 3	12	6.65	53.614	0	255	21.025	1.39816	28.9671				12	3.816	81.468	0	255	31.948	1.21914	25.258				12	3.085	40.929	0	255	16.051	0.495173	10.259				12	3.46	50.861	0
	Image 3	13	3.769	92.104	0	255	36.119	1.36133	28.2039			Image 4	13	4.26	44.474	0	255	17.441	0.742987	15.3932				13	6.298	47.214	0	255	18.515	1.16607	24.1587			Image 3	13	4.755	40.7	0	255	15.961	0.758946	15.7238				13	3.497	48.696	0
		14	6.082	66.779	0	255	26.188	1.59275	32.9986			Image 5	14	7.476	92.495	0	255	36.272	2.71169	56.1808				14	4.077	104.268	0	255	40.89	1.66709	34.5386				14	8.362	72.58	0	255	28.463	2.38008	49.3103				14	6.938	79.321	0
		15	5.888	100.119	0	255	39.262	2.31175	47.8947				15	5.422	76.275	0	255	29.912	1.62183	33.601			Image 4	15	4.717	74.056	0	255	29.042	1.36991	28.3818			Image 4	15	6.003	93.086	0	255	36.504	2.19134	45.4				15	7.415	32.597	0
	Image 6	16	7.153	61.462	0	255	24.103	1.72409	35.7196				16	6.764	42.575	0	255	16.696	1.12932	23.3972				16	4.379	98.392	0	255	38.585	1.68964	35.0058				16	8.493	64.202	0	255	25.177	2.13828	44.3009				16	6.775	43.883	0
		17	5.098	36.106	0	255	14.159	0.721826	14.9548				17	5.449	75.916	0	255	29.771	1.62222	33.6091			Image 6	17	6.793	102.264	0	255	40.103	2.7242	56.4398				17	8.668	92.893	0	255	36.429	3.15767	65.4204				17	4.045	43.41	0
		18	4.724	64.601	0	255	25.334	1.19678	24.7948				18	5.722	79.155	0	255	31.041	1.77617	36.7985				18	3.982	59.726	0	255	23.422	0.932664	19.3229			Image 5	18	6.522	71.835	0	255	28.17	1.83725	38.064				18	7.841	51.848	0
		19	7.023	43.54	0	255	17.075	1.19918	24.8445				19	3.399	30.792	0	255	12.075	0.410429	8.50326				19	5.429	50.902	0	255	19.962	1.08374	22.4528				19	4.68	33.625	0	255	13.186	0.617105	12.7852			Image 4	19	6.53	68.368	0
		20	5.575	44.469	0	255	17.439	0.972224	20.1425				20	7.775	33.064	0	255	12.966	1.00811	20.8859				20	7.269	40.913	0	255	16.044	1.16624	24.1621				20	5.956	80.758	0	255	31.67	1.88627	39.0796			Image 6	20	6.034	74.601	0
		21	9.269	58.989	0	255	23.133	2.1442	44.4234			Image 6	21	3.32	63.561	0	255	24.926	0.827543	17.145				21	7.976	62.199	0	255	24.392	1.94551	40.3069			Image 6	21	4.275	106.128	0	255	41.619	1.77921	36.8617				21	4.926	38.808	0
	Image 7	22	4.53	79.157	0	255	31.042	1.4062	29.1337				22	3.349	90.479	0	255	35.482	1.18829	24.619				22	5.836	80.62	0	255	31.616	1.84511	38.2269				22	7.228	71.399	0	255	28	2.02384	41.9298				22	3.468	72.417	0
		23	4.819	45.358	0	255	17.787	0.857156	17.7585				23	5.603	52.631	0	255	20.64	1.15646	23.9595				23	4.468	75.095	0	255	29.449	1.31578	27.2603				23	11.376	59.774	0	255	23.441	2.66665	55.2475				23	8.419	69.067	0
		24	2.805	61.685	0	255	24.19	0.67853	14.0578				24	3.079	80.814	0	255	31.692	0.975797	20.2165			Image 7	24	6.06	66.711	0	255	26.161	1.58536	32.8454			Image 8	24	6.279	32.392	0	255	12.703	0.797621	16.5251				24	6.852	104.138	0
		25	4.993	75.749	0	255	29.706	1.48322	30.7293			Image 7	25	4.162	103.52	0	255	40.596	1.68961	35.0052				25	5.898	85.167	0	255	33.399	1.96987	40.8118				25	4.36	37.615	0	255	14.751	0.643144	13.3246				25	5.613	63.229	0
		26	3.414	46.599	0	255	18.274	0.623874	12.9254				26	3.823	123.582	0	255	48.464	1.85278	38.3858				26	7.224	80.574	0	255	31.598	2.28264	47.2916				26	6.654	64.998	0	255	25.489	1.69604	35.1385				26	4.147	61.413	0
		27	4.161	91.211	0	255	35.769	1.48835	30.8355				27	3.391	63.703	0	255	24.982	0.84714	17.551				27	4.502	59.027	0	255	23.148	1.04212	21.5907				27	4.979	49.133	0	255	19.268	0.959354	19.8759			Image 7	27	4.9	68.227	0
		28	4.236	51.151	0	255	20.059	0.849699	17.604				28	3.993	123.583	0	255	48.464	1.93517	40.0927				28	3.778	81.393	0	255	31.919	1.2059	24.9838				28	7.933	76.447	0	255	29.979	2.37823	49.2722				28	5.948	73.496	0
		29	3.201	60.98	0	255	23.914	0.765487	15.8593				29	5.492	59.532	0	255	23.346	1.28216	26.5638			Image 9	29	5.584	61.958	0	255	24.297	1.35674	28.109				29	5.39	70.164	0	255	27.515	1.48306	30.726				29	5.599	47.377	0
	Image 8	30	3.291	90.949	0	255	35.666	1.17377	24.3181				30	5.338	73.629	0	255	28.874	1.54129	31.9325				30	4.898	69.281	0	255	27.169	1.33074	27.5702				30	4.919	49.786	0	255	19.524	0.960386	19.8972				30	2.918	42.93	0
	Image 10	31	12.804	92.181	0	255	36.15	4.62865	95.8961				31	7.561	41.274	0	255	16.186	1.22382	25.3551				31	3.716	77.097	0	255	30.234	1.1235	23.2765				31	5.049	51.931	0	255	20.365	1.02823	21.3028				31	5.242	38.634	0
		32	5.464	124.282	0	255	48.738	2.66304	55.1729				32	4.384	64.97	0	255	25.479	1.117	23.142				32	8.119	74.47	0	255	29.204	2.37107	49.1238				32	3.276	57.357	0	255	22.493	0.736871	15.2665
													33	6.376	56.865	0	255	22.3	1.42185	29.4578				33	4.125	50.955	0	255	19.982	0.824257	17.0769
																								34	4.359	66.094	0	255	25.919	1.12981	23.4073
																								35	4.441	66.746	0	255	26.175	1.16243	24.0832
																								36	6.748	66.602	0	255	26.118	1.76244	36.5142
								24 h	um2										28 h	um2										32 h	um2										36 h	um2
									31.8509											26.9489											31.12											29.9136
[truncated: 22 more columns]

## Sheet: DEX②
DEX		Threshold	58/255		34.152	707.56	1 um2	0.0482673
	24 h											28 h											32 h											36 h											40 h
			Area	Mean	Min	Max	%Area	PCNT Area	um2					Area	Mean	Min	Max	%Area	PCNT Area	um2					Area	Mean	Min	Max	%Area	PCNT Area	um2					Area	Mean	Min	Max	%Area	PCNT Area	um2					Area	Mean	Min
	Image 1	1	14.729	29.042	0	255	11.389	1.67749	34.7541			Image 1	1	6.408	122.783	0	255	48.15	3.08545	63.9243			Image 1	1	5.617	123.621	0	255	48.479	2.72307	56.4164			Image 1	1	9.434	77.655	0	255	30.453	2.87294	59.5214			Image 1	1	4.534	84.23	0
		2	23.009	32.564	0	255	12.77	2.93825	60.8746				2	13.418	64.802	0	255	25.413	3.40992	70.6465				2	6.339	143.167	0	255	56.144	3.55897	73.7346				2	8.117	58.964	0	255	23.123	1.87689	38.8854				2	3.839	57.125	0
		3	9.069	48.218	0	255	18.909	1.71486	35.5284				3	6.552	54.057	0	255	21.199	1.38896	28.7764			Image 2	3	3.657	77.401	0	255	30.353	1.11001	22.9971				3	7.837	83.337	0	255	32.681	2.56121	53.0631				3	3.653	68.742	0
	Image 2	4	6.156	46.951	0	255	18.412	1.13344	23.4826				4	6.298	40.166	0	255	15.751	0.991998	20.5522				4	4.609	131.588	0	255	51.603	2.37838	49.2752			Image 2	4	4.153	73.488	0	255	28.819	1.19685	24.7964				4	5.421	55.905	0
		5	6.179	49.717	0	255	19.497	1.20472	24.9593			Image 2	5	5.323	66.192	0	255	25.958	1.38174	28.6269				5	5.988	73.477	0	255	28.814	1.72538	35.7464				5	3.069	84.728	0	255	33.226	1.01971	21.1262				5	3.555	70.797	0
		6	6.003	56.23	0	255	22.051	1.32372	27.4248				6	8.289	46.467	0	255	18.222	1.51042	31.2929				6	5.659	65.702	0	255	25.765	1.45804	30.2077				6	5.489	75.588	0	255	29.642	1.62705	33.7092				6	5.158	59.823	0
		7	6.2	77.7	0	255	30.471	1.8892	39.1404				7	8.289	24.888	0	255	9.76	0.809006	16.761				7	5.252	141.043	0	255	55.311	2.90493	60.1843			Image 3	7	9.445	53.717	0	255	21.065	1.98959	41.2202			Image 2	7	5.854	86.344	0
		8	6.728	61.045	0	255	23.939	1.61062	33.3687				8	4.316	60.023	0	255	23.538	1.0159	21.0474			Image 3	8	3.023	68.155	0	255	26.727	0.807957	16.7392				8	7.813	36.149	0	255	14.176	1.10757	22.9466				8	3.781	74.021	0
		9	7.582	82.496	0	255	32.351	2.45285	50.8181				9	5.148	52.661	0	255	20.651	1.06311	22.0255			Image 5	9	4.301	56.156	0	255	22.022	0.947166	19.6234				9	4.832	89.507	0	255	35.101	1.69608	35.1393				9	5.137	58.697	0
		10	5.985	63.191	0	255	24.781	1.48314	30.7277				10	4.36	36.767	0	255	14.418	0.628625	13.0238				10	9.697	70.111	0	255	27.495	2.66619	55.238				10	4.718	65.515	0	255	25.692	1.21215	25.1133				10	5.443	69.229	0
		11	5.969	49.482	0	255	19.405	1.15828	23.9973				11	5.516	26.635	0	255	10.445	0.576146	11.9366				11	8.964	78.996	0	255	30.979	2.77696	57.5329				11	5.324	57.227	0	255	22.442	1.19481	24.7541				11	4.513	116.934	0
		12	3.298	70.402	0	255	27.609	0.910545	18.8646				12	5.5	62.511	0	255	24.514	1.34827	27.9334			Image 6	12	8.31	75.973	0	255	29.793	2.4758	51.2935				12	5.163	102.139	0	255	40.055	2.06804	42.8456			Image 3	12	3.142	88.193	0
	Image 3	13	5.664	39.405	0	255	15.453	0.875258	18.1336				13	13.117	29.614	0	255	11.613	1.52328	31.5592				13	7.225	45.323	0	255	17.774	1.28417	26.6054				13	6.267	119.345	0	255	46.802	2.93308	60.7675				13	3.679	57.663	0
		14	3.071	60.895	0	255	23.88	0.733355	15.1936				14	7.043	40.397	0	255	15.842	1.11575	23.1161				14	10.554	51.145	0	255	20.057	2.11682	43.8561				14	3.022	62.92	0	255	24.674	0.745648	15.4483				14	6.55	101.537	0
	Image 4	15	10.51	58.571	0	255	22.969	2.41404	50.014				15	3.333	70.125	0	255	27.5	0.916575	18.9896				15	5.747	56.836	0	255	22.289	1.28095	26.5387			Image 4	15	12.582	49.12	0	255	19.263	2.42367	50.2135				15	5.605	71.582	0
	Image 5	16	8.344	75.479	0	255	29.6	2.46982	51.1697			Image 3	16	3.726	122.899	0	255	48.196	1.79578	37.205				16	5.021	46.169	0	255	18.105	0.909052	18.8337				16	7.167	72.296	0	255	28.352	2.03199	42.0987			Image 5	16	6.475	60.605	0
		17	5.658	45.205	0	255	17.727	1.00299	20.78				17	2.747	81.203	0	255	31.844	0.874755	18.1231				17	4.396	58.748	0	255	23.038	1.01275	20.9821			Image 5	17	5.688	92.023	0	255	36.087	2.05263	42.5263				17	4.644	71.406	0
		18	8.737	34.742	0	255	13.624	1.19033	24.6612				18	3.372	81.703	0	255	32.04	1.08039	22.3835				18	5.576	77.596	0	255	30.43	1.69678	35.1538			Image 7	18	6.176	62.436	0	255	24.485	1.51219	31.3296				18	8.44	114.157	0
		19	7.196	38.525	0	255	15.108	1.08717	22.524				19	4.949	62.567	0	255	24.536	1.21429	25.1576				19	7.299	15.716	0	255	6.163	0.449837	9.31972				19	4.606	57.153	0	255	22.413	1.03234	21.388				19	5.713	74.995	0
		20	6.795	32.823	0	255	12.872	0.874652	18.121			Image 4	20	5.227	68.747	0	255	26.96	1.4092	29.1957				20	5.473	46.041	0	255	18.055	0.98815	20.4725				20	9.845	51.625	0	255	20.245	1.99312	41.2934			Image 6	20	5.141	80.248	0
		21	5.571	51.071	0	255	20.028	1.11576	23.1163			Image 5	21	6.918	56.873	0	255	22.303	1.54292	31.9662				21	4.214	35.665	0	255	13.986	0.58937	12.2105				21	5.636	92.73	0	255	36.365	2.04953	42.4621				21	3.139	79.343	0
		22	11.231	79.138	0	255	31.035	3.48554	72.2133				22	3.413	33.104	0	255	12.982	0.443076	9.17963			Image 7	22	7.007	65.744	0	255	25.782	1.80654	37.4279				22	8.663	108.484	0	255	42.543	3.6855	76.3561			Image 7	22	6.514	97.232	0
	Image 7	23	5.108	49.525	0	255	19.421	0.992025	20.5527				23	15.668	21.706	0	255	8.512	1.33366	27.6307				23	7.144	90.747	0	255	35.587	2.54234	52.672				23	4.498	86.881	0	255	34.071	1.53251	31.7506				23	5.141	96.998	0
		24	8.758	47.577	0	255	18.658	1.63407	33.8546				24	17.702	21.591	0	255	8.467	1.49883	31.0527				24	5.099	58.596	0	255	22.979	1.1717	24.2752				24	2.306	146.872	0	255	57.597	1.32819	27.5173			Image 8	24	4.998	124.852	0
		25	6.022	40.357	0	255	15.826	0.953042	19.7451			Image 7	25	5.169	47.616	0	255	18.673	0.965207	19.9971			Image 8	25	4.681	91.81	0	255	36.004	1.68535	34.917			Image 8	25	7.686	59.822	0	255	23.46	1.80314	37.3573			Image 9	25	2.255	121.001	0
		26	4.97	63.926	0	255	25.069	1.24593	25.8131				26	7.734	57.951	0	255	22.726	1.75763	36.4145				26	4.653	85.328	0	255	33.462	1.55699	32.2576				26	6.384	83.305	0	255	32.669	2.08559	43.2092				26	5.286	112.338	0
		27	5.638	29.028	0	255	11.384	0.64183	13.2974				27	6.036	75.368	0	255	29.556	1.784	36.9609			Image 10	27	4.91	74.281	0	255	29.13	1.43028	29.6326				27	6.51	180.774	0	255	70.892	4.61507	95.6149			Image 10	27	4.551	56.67	0
		28	5.284	43.748	0	255	17.156	0.906523	18.7813				28	6.259	48.103	0	255	18.864	1.1807	24.4617				28	6.921	90.212	0	255	35.377	2.44844	50.7267			Image 11	28	6.532	65.857	0	255	25.826	1.68695	34.9503				28	5.66	71.616	0
	Image 12	29	4.253	99.566	0	255	39.046	1.66063	34.4048				29	6.021	107.906	0	255	42.316	2.54785	52.7862				29	5.546	34.254	0	255	13.433	0.744994	15.4348				29	7.386	54.092	0	255	21.212	1.56672	32.4592				29	6.522	68.071	0
		30	4.031	72.162	0	255	28.299	1.14073	23.6337				30	2.466	116.758	0	255	45.787	1.12911	23.3928				30	5.325	49.862	0	255	19.554	1.04125	21.5726				30	4.695	66.964	0	255	26.26	1.23291	25.5433				30	6.156	23.562	0
		31	4.931	60.827	0	255	23.854	1.17624	24.3693				31	3.532	105.396	0	255	41.332	1.45985	30.245			Image 11	31	4.737	77.233	0	255	30.287	1.4347	29.724				31	5.406	82.37	0	255	32.302	1.74625	36.1787				31	3.047	63.141	0
		32	3.445	80.716	0	255	31.654	1.09048	22.5925				32	2.49	67.573	0	255	26.499	0.659825	13.6702				32	12.838	24.43	0	255	9.58	1.22988	25.4806															32	3.448	43.52	0
		33	6.973	45.255	0	255	17.747	1.2375	25.6384															33	6.324	46.585	0	255	18.269	1.15533	23.9361															33	9.953	47.073	0
								24 h	um2										28 h	um2										32 h	um2										36 h	um2
									29.7743											28.1261											33.9703											39.0834
[truncated: 22 more columns]

## Sheet: DEX+SR②
DEX+SR		Threshold	58/255		34.152	707.56	1 um2	0.0482673
	24 h											28 h											32 h											36 h											40 h
			Area	Mean	Min	Max	%Area	PCNT Area	um2					Area	Mean	Min	Max	%Area	PCNT Area	um2					Area	Mean	Min	Max	%Area	PCNT Area	um2					Area	Mean	Min	Max	%Area	PCNT Area	um2					Area	Mean	Min
	Image 1	1	18.398	62.528	0	255	24.521	4.51137	93.4665			Image 1	1	8.922	86.097	0	255	33.764	3.01242	62.4113			Image 1	1	6.735	44.326	0	255	17.383	1.17075	24.2555			Image 1	1	2.122	154.025	0	255	60.402	1.28173	26.5548			Image 1	1	3.98	77.889	0
		2	10.621	80.708	0	255	31.65	3.36155	69.6444				2	6.299	69.989	0	255	27.447	1.72889	35.819				2	6.289	48.937	0	255	19.191	1.20692	25.005				2	3.441	49.905	0	255	19.571	0.673438	13.9523				2	4.76	84.752	0
	Image 2	4	10.721	46.952	0	255	18.413	1.97406	40.8985			Image 2	3	6.33	107.152	0	255	42.02	2.65987	55.107				3	6.436	46.914	0	255	18.398	1.1841	24.532			Image 2	3	2.53	99.018	0	255	38.83	0.982399	20.3533				3	4.17	79.244	0
		5	6.087	76.152	0	255	29.863	1.81776	37.6603				4	4.773	63.935	0	255	25.073	1.19673	24.7939				4	8.165	43.391	0	255	17.016	1.38936	28.7846				4	6.751	54.964	0	255	21.555	1.45518	30.1483				4	5.839	107.665	0
		6	4.997	95.72	0	255	37.537	1.87572	38.8612				5	3.845	91.128	0	255	35.737	1.37409	28.4683				5	6.898	100.939	0	255	39.584	2.7305	56.5705				5	4.683	48.03	0	255	18.835	0.882043	18.2741				5	5.384	77.698	0
		7	7.366	65.541	0	255	25.703	1.89328	39.225				6	5.245	76.657	0	255	30.061	1.5767	32.666				6	3.947	85.723	0	255	33.617	1.32686	27.4899			Image 3	6	8.631	44.456	0	255	17.434	1.50473	31.1749				6	7.244	53.943	0
		8	6.219	61.278	0	255	24.031	1.49449	30.9628				7	5.104	88.74	0	255	34.8	1.77619	36.7991			Image 2	7	5.466	75.848	0	255	29.744	1.62581	33.6834				7	5.879	93.171	0	255	36.538	2.14807	44.5036				7	6.315	53.338	0
		9	4.679	64.975	0	255	25.48	1.19221	24.7002				8	4.451	83.663	0	255	32.809	1.46033	30.255				8	3.819	78.548	0	255	30.803	1.17637	24.3719				8	3.357	25.29	0	255	9.918	0.332947	6.89799				8	7.539	52.263	0
		10	7.584	32.69	0	255	12.82	0.972269	20.1434				9	4.16	81.732	0	255	32.052	1.33336	27.6246				9	2.777	100.285	0	255	39.328	1.09214	22.6269				9	4.942	29.345	0	255	11.508	0.568725	11.7828			Image 2	9	6.569	55.603	0
	Image 3	11	10.693	138.4	0	255	54.275	5.80363	120.239				10	3.045	72.723	0	255	28.519	0.868404	17.9916			Image 4	10	4.803	62.938	0	255	24.682	1.18548	24.5607			Image 4	10	5.154	93.313	0	255	36.593	1.886	39.0742				10	7.236	50.043	0
		12	5.989	46.729	0	255	18.325	1.09748	22.7376				11	3.722	72.351	0	255	28.373	1.05604	21.8791				11	2.651	100.827	0	255	39.54	1.04821	21.7167				11	7.254	87.895	0	255	34.469	2.50038	51.8028				11	8.745	54.546	0
	Image 4	13	5.23	70.719	0	255	27.733	1.45044	30.0501				12	6.599	70.399	0	255	27.608	1.82185	37.7451			Image 5	12	5.151	77.465	0	255	30.379	1.56482	32.4199				12	5.94	113.198	0	255	44.391	2.63683	54.6297				12	6.198	47.853	0
		14	5.944	135.784	0	255	53.249	3.16512	65.5749				13	7.561	73.406	0	255	28.787	2.17659	45.0944				13	13.996	104.913	0	255	41.142	5.75823	119.299			Image 6	13	3.77	66.033	0	255	25.895	0.976241	20.2257				13	4.458	86.081	0
	Image 5	15	6.149	144	0	255	56.471	3.4724	71.9411			Image 3	14	4.676	68.497	0	255	26.862	1.25607	26.0232				14	8.209	87.385	0	255	34.269	2.81314	58.2826				14	5.212	99.005	0	255	38.825	2.02356	41.924				14	7.466	48.94	0
		16	9.113	93.421	0	255	36.636	3.33864	69.1698				15	6.173	67.276	0	255	26.383	1.62862	33.7417				15	4.767	102.136	0	255	40.053	1.90933	39.5574				15	3.452	85.1	0	255	33.372	1.152	23.8671				15	5.93	66.836	0
		17	10.786	46.367	0	255	18.183	1.96122	40.6325				16	3.56	53.277	0	255	20.893	0.743791	15.4098			Image 6	16	4.132	59.169	0	255	23.204	0.958789	19.8642				16	5.601	82.055	0	255	32.179	1.80235	37.3409				16	5.848	48.07	0
	Image 6	18	4.923	85.929	0	255	33.698	1.65895	34.3701			Image 4	17	3.502	119.767	0	255	46.967	1.64478	34.0766				17	4.747	72.151	0	255	28.295	1.34316	27.8276				17	4.84	80.173	0	255	31.44	1.5217	31.5264			Image 4	17	9.592	109.377	0
		19	3.905	98.929	0	255	38.796	1.51498	31.3874				18	5.896	68.141	0	255	26.722	1.57553	32.6418				18	6.19	54.447	0	255	21.352	1.32169	27.3827				18	4.329	50.236	0	255	19.701	0.852856	17.6694				18	6.777	32.342	0
		20	5.234	73.894	0	255	28.978	1.51671	31.4231				19	5.13	65.946	0	255	25.861	1.32667	27.4859				19	3.594	23.912	0	255	9.377	0.337009	6.98215				19	4.157	94.869	0	255	37.204	1.54657	32.0418				19	3.218	64.637	0
		21	3.611	76.826	0	255	30.128	1.08792	22.5395			Image 5	20	9.647	52.22	0	255	20.478	1.97551	40.9286				20	6.86	97.133	0	255	38.091	2.61304	54.1369				20	4.259	101.824	0	255	39.931	1.70066	35.2342			Image 5	20	7.266	61.167	0
		22	4.426	83.996	0	255	32.94	1.45792	30.2052				21	3.992	96.161	0	255	37.71	1.50538	31.1885				21	7.591	50.773	0	255	19.911	1.51144	31.314				21	3.666	88.421	0	255	34.675	1.27119	26.3364				21	4.952	83.755	0
		23	4.833	80.881	0	255	31.718	1.53293	31.7592			Image 6	22	3.217	101.679	0	255	39.874	1.28275	26.5759			Image 7	22	5.425	57.713	0	255	22.633	1.22784	25.4384			Image 7	22	5.46	66.658	0	255	26.14	1.42724	29.5696				22	6.46	75.853	0
		24	6.002	81.795	0	255	32.077	1.92526	39.8875				23	4.117	121.772	0	255	47.754	1.96603	40.7322				23	3.835	95.992	0	255	37.644	1.44365	29.9094				23	4.151	72.124	0	255	28.284	1.17407	24.3243				23	4.03	58.163	0
		25	5.618	67.473	0	255	26.46	1.48652	30.7977				24	5.098	69.503	0	255	27.256	1.38951	28.7878				24	4.708	122.626	0	255	48.089	2.26403	46.9061				24	2.962	77.627	0	255	30.442	0.901692	18.6812				24	6.314	56.713	0
		26	4.127	80.137	0	255	31.426	1.29695	26.8702				25	4.844	104.214	0	255	40.868	1.97965	41.0142			Image 8	25	6.36	55.161	0	255	21.632	1.3758	28.5037				25	5.03	121.519	0	255	47.655	2.39705	49.6619				25	4.947	66.517	0
	Image 7	27	7.291	43.998	0	255	17.254	1.25799	26.063				26	6.364	66.975	0	255	26.265	1.6715	34.6302				26	4.497	119.077	0	255	46.697	2.09996	43.507			Image 8	26	4.549	58.018	0	255	22.752	1.03499	21.4429			Image 7	26	9.096	38.417	0
		28	4.922	68.71	0	255	26.945	1.32623	27.4768				27	4.243	69.744	0	255	27.35	1.16046	24.0424			Image 9	27	4.428	129.894	0	255	50.939	2.25558	46.731				27	9.637	75.552	0	255	29.628	2.85525	59.155				27	6.627	94.101	0
		29	4.35	53.802	0	255	21.099	0.917806	19.0151				28	2.648	28.329	0	255	11.109	0.294166	6.09453				28	7.093	93.437	0	255	36.642	2.59902	53.8463			Image 10	28	4.788	99.177	0	255	38.893	1.8622	38.5809				28	4.552	113.367	0
	Image 8	30	4.596	114.496	0	255	44.901	2.06365	42.7546			Image 7	29	5.789	51.202	0	255	20.079	1.16237	24.082				29	7.958	120.753	0	255	47.354	3.76843	78.0742				29	6.08	80.445	0	255	31.547	1.91806	39.7383				29	3.847	53.71	0
	Image 9	31	10.741	62.963	0	255	24.692	2.65217	54.9475				30	6.461	69.422	0	255	27.224	1.75894	36.4417				30	8.144	87.13	0	255	34.169	2.78272	57.6524				30	4.946	104.164	0	255	40.849	2.02039	41.8584			Image 8	30	3.572	53.545	0
		32	14.697	27.291	0	255	10.702	1.57287	32.5867				31	3.634	70.802	0	255	27.765	1.00898	20.904				31	5.514	38.808	0	255	15.219	0.839176	17.386				31	4.08	87.785	0	255	34.426	1.40458	29.1001				31	4.484	86.393	0
		33	17.501	45.467	0	255	17.83	3.12043	64.6489				32	5.047	117.676	0	255	46.147	2.32904	48.253															32	3.128	108.097	0	255	42.391	1.32599	27.4718				32	2.749	127.876	0
																																			33	5.44	90.995	0	255	35.684	1.94121	40.2179				33	3.932	123.553	0
																																			34	7.227	59.21	0	255	23.22	1.67811	34.767				34	3.491	84.211	0
																																			35	4.659	77.849	0	255	30.529	1.42235	29.4681				35	8.241	44.013	0
								24 h	um2										28 h	um2										32 h	um2										36 h	um2
									42.5825											32.1784											37.3748											31.4101
[truncated: 22 more columns]

## Sheet: DEX3
DEX		Threshold	58/255		34.152	707.56	1 um2	0.0482673
	24 h											28 h											32 h											36 h											40 h
			Area	Mean	Min	Max	%Area	PCNT Area	um2					Area	Mean	Min	Max	%Area	PCNT Area	um2					Area	Mean	Min	Max	%Area	PCNT Area	um2					Area	Mean	Min	Max	%Area	PCNT Area	um2					Area	Mean	Min
	Image 1	1	8.77	76.097	0	255	29.842	2.61714	54.2219			Image 1	1	7.082	56.836	0	255	22.289	1.57851	32.7035			Image 1	1	8.252	43.075	0	255	16.892	1.39393	28.8794			Image 1	1	4.872	42.126	0	255	16.52	0.804854	16.6749			Image 1	1	12.052	30.374	0
		2	9.575	51.94	0	255	20.369	1.95033	40.4069				2	8.04	35.437	0	255	13.897	1.11732	23.1486				2	10.1	66.094	0	255	25.919	2.61782	54.2359				2	7.085	58.472	0	255	22.93	1.62459	33.6582				2	8.914	58.778	0
		3	8.312	91.163	0	255	35.75	2.97154	61.5643				3	6.13	43.985	0	255	17.249	1.05736	21.9064				3	9.319	80.645	0	255	31.626	2.94723	61.0605			Image 2	3	8.487	77.297	0	255	30.313	2.57266	53.3004			Image 2	3	7.914	55.296	0
	Image 2	4	6.301	119.716	0	255	46.948	2.95819	61.2878				4	7.092	50.938	0	255	19.976	1.4167	29.3511			Image 2	4	9.53	45.595	0	255	17.88	1.70396	35.3027				4	8.531	80.97	0	255	31.753	2.70885	56.1218				4	4.793	60.904	0
		5	4.566	52.153	0	255	20.452	0.933838	19.3472				5	7.76	64.533	0	255	25.307	1.96382	40.6864				5	5.351	47.492	0	255	18.624	0.99657	20.6469				5	6.766	70.867	0	255	27.791	1.88034	38.9568				5	5.931	55.572	0
		6	3.876	109.217	0	255	42.83	1.66009	34.3937			Image 2	6	7.831	42.285	0	255	16.583	1.29861	26.9047				6	5.554	32.657	0	255	12.807	0.711301	14.7367				6	7.425	43.181	0	255	16.934	1.25735	26.0497				6	5.641	83.68	0
		7	5.968	77.843	0	255	30.527	1.82185	37.7451				7	5.056	74.629	0	255	29.266	1.47969	30.6561				7	7.289	25.706	0	255	10.081	0.734804	15.2236				7	5.682	90.065	0	255	35.319	2.00683	41.5773				7	5.123	65.622	0
		8	3.907	76.909	0	255	30.16	1.17835	24.413				8	5.108	57.731	0	255	22.64	1.15645	23.9593				8	8.505	29.299	0	255	11.49	0.977225	20.2461				8	4.589	51.965	0	255	20.378	0.935146	19.3743				8	7.786	52.034	0
		9	5.153	54.36	0	255	21.318	1.09852	22.759				9	5.613	62.052	0	255	24.334	1.36587	28.298				9	5.772	54.022	0	255	21.185	1.2228	25.3339				9	8.242	89.422	0	255	35.068	2.8903	59.8812				9	6.457	57.884	0
	Image 4	10	7.712	48.365	0	255	18.967	1.46274	30.3049				10	4.396	49.751	0	255	19.51	0.85766	17.769				10	3.782	89.162	0	255	34.965	1.32238	27.3969			Image 5	10	8.486	41.883	0	255	16.425	1.39383	28.8772				10	10.003	38.672	0
		11	12.333	59.131	0	255	23.189	2.8599	59.2513			Image 3	11	8.503	72.208	0	255	28.317	2.40779	49.8846			Image 3	11	13.91	30.67	0	255	12.027	1.67296	34.6602			Image 6	11	9.209	45.674	0	255	17.911	1.64942	34.1727			Image 3	11	5.793	50.774	0
		12	10.046	43.45	0	255	17.039	1.71174	35.4637				12	6.379	71.629	0	255	28.09	1.79186	37.1237				12	8.558	66.094	0	255	25.919	2.21815	45.9555				12	4.85	113.069	0	255	44.341	2.15054	44.5548				12	5.395	60.515	0
		13	3.672	45.454	0	255	17.825	0.654534	13.5606			Image 4	13	5.868	71.208	0	255	27.925	1.63864	33.9493			Image 4	13	9.561	11.818	0	255	4.635	0.443152	9.18122				13	4.169	44.891	0	255	17.604	0.733911	15.2051				13	7.753	51.661	0
	Image 5	14	8.713	81.724	0	255	32.048	2.79234	57.8517				14	6.043	59.708	0	255	23.415	1.41497	29.3153			Image 5	14	6.883	55.378	0	255	21.717	1.49478	30.9688				14	5.08	59.01	0	255	23.141	1.17556	24.3553				14	7.757	39.182	0
		15	3.141	126.451	0	255	49.589	1.55759	32.2701				15	4.668	71.659	0	255	28.101	1.31175	27.1769				15	7.246	50.314	0	255	19.731	1.42971	29.6206				15	5.708	123.557	0	255	48.454	2.76575	57.3008				15	5.474	34.15	0
		16	11.43	60.594	0	255	23.763	2.71611	56.2723			Image 5	16	7.955	79.849	0	255	31.313	2.49095	51.6074				16	6.253	45.072	0	255	17.675	1.10522	22.8979				16	4.514	70.659	0	255	27.709	1.25078	25.9137				16	11.929	62.673	0
	Image 6	17	5.475	91.987	0	255	36.073	1.975	40.9179				17	3.488	120.645	0	255	47.312	1.65024	34.1897				17	9.414	46.437	0	255	18.211	1.71438	35.5185				17	7.505	44.94	0	255	17.624	1.32268	27.4033			Image 5	17	6.405	96.426	0
		18	8.818	67.379	0	255	26.423	2.32998	48.2725				18	6.047	69.943	0	255	27.428	1.65857	34.3622				18	6.219	55.617	0	255	21.811	1.35643	28.1024				18	6.527	50.711	0	255	19.887	1.29802	26.8924				18	5.353	84.979	0
		19	6.262	39.283	0	255	15.405	0.964661	19.9858				19	3.351	59.379	0	255	23.286	0.780314	16.1665				19	7.818	49.748	0	255	19.509	1.52521	31.5993				19	8.908	54.829	0	255	21.502	1.9154	39.6832			Image 6	19	6.314	36.708	0
	Image 7	20	11.428	49.648	0	255	19.47	2.22503	46.0981				20	5.91	52.164	0	255	20.456	1.20895	25.047				20	8.924	60.929	0	255	23.894	2.1323	44.1769				20	9.733	20.852	0	255	8.177	0.795867	16.4888				20	5.5	50.238	0
		21	7.856	36.6	0	255	14.353	1.12757	23.361				21	5.642	88.682	0	255	34.777	1.96212	40.6511				21	6.105	46.154	0	255	18.1	1.10501	22.8935				21	5.343	36.23	0	255	14.208	0.759133	15.7277				21	6.075	42.851	0
		22	3.753	122.453	0	255	48.021	1.80223	37.3385				22	7.145	58.081	0	255	22.777	1.62742	33.7168				22	3.175	73.242	0	255	28.722	0.911923	18.8932				22	6.833	58.258	0	255	22.846	1.56107	32.3421				22	4.712	52.543	0
		23	6.771	46.481	0	255	18.228	1.23422	25.5705				23	4.063	91.292	0	255	35.801	1.45459	30.1362				23	5.063	44.088	0	255	17.29	0.875393	18.1364				23	6.938	78.818	0	255	30.909	2.14447	44.429				23	5.456	71.702	0
	Image 8	24	8.258	63.579	0	255	24.933	2.05897	42.6576			Image 6	24	8.667	61.498	0	255	24.117	2.09022	43.3051				24	4.172	29.347	0	255	11.509	0.480155	9.94785				24	6.065	91.191	0	255	35.761	2.1689	44.9353				24	4.429	86.255	0
		25	7.009	35.026	0	255	13.736	0.962756	19.9464				25	9.101	75.819	0	255	29.733	2.706	56.0628				25	5.604	54.845	0	255	21.508	1.20531	24.9715				25	3.674	86.312	0	255	33.848	1.24358	25.7644				25	5.466	63.278	0
	Image 9	26	6.092	54.934	0	255	21.543	1.3124	27.1903			Image 8	26	9.49	38.289	0	255	15.015	1.42492	29.5215			Image 6	26	2.579	103.907	0	255	40.748	1.05089	21.7723				26	7.319	47.281	0	255	18.541	1.35702	28.1146				26	6.704	33.262	0
		27	18.586	61.037	0	255	23.936	4.44874	92.169				27	8.583	43.679	0	255	17.129	1.47018	30.4592				27	10.311	16.763	0	255	6.574	0.677845	14.0436				27	9.331	37.783	0	255	14.817	1.38257	28.6441			Image 7	27	7.252	47.808	0
		28	19.963	42.31	0	255	16.592	3.31226	68.6233				28	8.959	32.881	0	255	12.895	1.15526	23.9347				28	6.927	58.511	0	255	22.945	1.5894	32.9291			Image 7	28	6.71	59.643	0	255	23.389	1.5694	32.5148				28	5.964	53.684	0
	Image 11	29	7.45	49.959	0	255	19.592	1.4596	30.24				29	4.909	55.896	0	255	21.92	1.07605	22.2936				29	3.928	53.82	0	255	21.106	0.829044	17.1761				29	5.46	47.841	0	255	18.761	1.02435	21.2225			Image 8	29	5.958	76.256	0
		30	10.704	44.903	0	255	17.609	1.88487	39.0506			Image 9	30	5.861	72.507	0	255	28.434	1.66652	34.5268				30	12.918	14.146	0	255	5.547	0.716561	14.8457			Image 8	30	7.792	61.119	0	255	23.968	1.86759	38.6926				30	6.232	63.428	0
		31	8.881	45.124	0	255	17.696	1.57158	32.56				31	6.638	75.003	0	255	29.413	1.95243	40.4505				31	5.993	70.731	0	255	27.738	1.66234	34.4403				31	7.411	65.311	0	255	25.612	1.89811	39.3249				31	5.189	33.437	0
		32	4.77	113.353	0	255	44.452	2.12036	43.9296				32	5.356	66.528	0	255	26.089	1.39733	28.9498				32	5.187	29.171	0	255	11.44	0.593393	12.2939				32	3.416	82.321	0	255	32.283	1.10279	22.8475				32	7.2	58.052	0
		33	6.285	49.234	0	255	19.308	1.21351	25.1414																																					33	6.672	32.543	0
																																														34	3.358	35.598	0
																																														35	8.045	51.629	0
								24 h	um2										28 h	um2										32 h	um2										36 h	um2
									39.5202											32.1317											26.8152											33.1563
[truncated: 22 more columns]

## Sheet: DEX+SR3
DEX+SR		Threshold	58/255		34.152	707.56	1 um2	0.0482673
	24 h											28 h											32 h											36 h											40 h
			Area	Mean	Min	Max	%Area	PCNT Area	um2					Area	Mean	Min	Max	%Area	PCNT Area	um2					Area	Mean	Min	Max	%Area	PCNT Area	um2					Area	Mean	Min	Max	%Area	PCNT Area	um2					Area	Mean	Min
	Image 1	1	10.384	99.16	0	255	38.886	4.03792	83.6575			Image 1	1	7.895	38.714	0	255	15.182	1.19862	24.8329			Image 2	1	5.603	58.417	0	255	22.908	1.28354	26.5922			Image 1	1	6.824	40.467	0	255	15.87	1.08297	22.4369			Image 1	1	5.738	91.25	0
		2	3.798	133.93	0	255	52.522	1.99479	41.3279			Image 2	2	3.892	59.658	0	255	23.395	0.910533	18.8644				2	8.901	56.645	0	255	22.214	1.97727	40.965				2	8.673	71.133	0	255	27.895	2.41933	50.1237				2	6.017	54.89	0
	Image 2	3	4.406	64.593	0	255	25.331	1.11608	23.123				3	3.85	44.18	0	255	17.326	0.667051	13.8199				3	7.015	58.091	0	255	22.781	1.59809	33.1091				3	9.138	42.31	0	255	16.592	1.51618	31.4121			Image 2	3	4.672	64.226	0
		4	4.799	55.713	0	255	21.848	1.04849	21.7225				4	4.907	75.047	0	255	29.43	1.44413	29.9194				4	3.098	81.417	0	255	31.928	0.989129	20.4928			Image 2	4	3.963	117.943	0	255	46.252	1.83297	37.9753				4	4.323	72.576	0
		5	6.378	74.917	0	255	29.379	1.87379	38.8212				5	9.738	53.794	0	255	21.096	2.05433	42.5615				5	4.125	55.713	0	255	21.848	0.90123	18.6717				5	4.989	81.03	0	255	31.776	1.5853	32.8443				5	4.58	81.384	0
		6	7.409	54.64	0	255	21.427	1.58753	32.8903				6	4.507	75.258	0	255	29.513	1.33015	27.558				6	3.638	62.178	0	255	24.384	0.88709	18.3787				6	5.385	63.106	0	255	24.747	1.33263	27.6093				6	4.016	99.477	0
		7	4.66	129.738	0	255	50.878	2.37091	49.1205			Image 3	7	5.224	59.736	0	255	23.426	1.22377	25.3541				7	5.057	58.174	0	255	22.813	1.15365	23.9014				7	6.481	69.626	0	255	27.304	1.76957	36.6619				7	5.042	55.086	0
		8	6.231	66.645	0	255	26.135	1.62847	33.7386				8	3.957	34.546	0	255	13.548	0.536094	11.1068				8	2.712	47.307	0	255	18.552	0.50313	10.4238			Image 3	8	9.8	43.703	0	255	17.138	1.67952	34.7963				8	7.219	52.019	0
	Image 3	9	6.2	108.567	0	255	42.575	2.63965	54.6882				9	4.774	58.837	0	255	23.074	1.10155	22.8219			Image 3	9	6.309	58.405	0	255	22.904	1.44501	29.9377			Image 5	9	5.014	98.186	0	255	38.504	1.93059	39.9979				9	7.19	39.627	0
		10	4.142	139.667	0	255	54.772	2.26866	47.0019				10	6.918	38.596	0	255	15.136	1.04711	21.694				10	3.601	75.82	0	255	29.733	1.07069	22.1824			Image 6	10	5.16	69.755	0	255	27.355	1.41152	29.2438				10	7.052	50.509	0
		11	5.021	71.732	0	255	28.13	1.41241	29.2622			Image 4	11	9.442	22.507	0	255	8.826	0.833351	17.2653				11	3.823	60.044	0	255	23.547	0.900202	18.6504				11	4.565	52.181	0	255	20.463	0.934136	19.3534				11	6.65	58.151	0
		12	5.328	84.668	0	255	33.203	1.76906	36.6512				12	6.131	95.174	0	255	37.323	2.28827	47.4084				12	2.877	138.161	0	255	54.181	1.55879	32.2949			Image 7	12	5.715	74.586	0	255	29.249	1.67158	34.6317			Image 3	12	4.844	59.005	0
		13	6.372	91.987	0	255	36.073	2.29857	47.6217			Image 6	13	2.446	77.512	0	255	30.397	0.743511	15.404				13	3.617	107.943	0	255	42.331	1.53111	31.7215				13	10.404	32.169	0	255	12.615	1.31246	27.1916				13	5.59	48.781	0
		14	3.347	111.555	0	255	43.747	1.46421	30.3355				14	3.352	46.237	0	255	18.132	0.607785	12.5921				14	4.113	54.088	0	255	21.211	0.872408	18.0745				14	8.281	46.391	0	255	18.192	1.50648	31.2112				14	10.047	37.797	0
	Image 5	15	4.352	159.68	0	255	62.62	2.72522	56.4611			Image 7	15	5.977	51.318	0	255	20.125	1.20287	24.921			Image 4	15	8.131	37.273	0	255	14.617	1.18851	24.6235				15	5.503	37.864	0	255	14.849	0.81714	16.9295			Image 5	15	4.829	90.046	0
		16	3.088	38.072	0	255	14.93	0.461038	9.55178				16	4.773	74.509	0	255	29.219	1.39462	28.8938			Image 5	16	9.705	61.141	0	255	23.977	2.32697	48.21				16	4.982	41.699	0	255	16.352	0.814657	16.878			Image 6	16	5.85	88.915	0
		17	5.313	63.907	0	255	25.062	1.33154	27.5869				17	5.826	78.651	0	255	30.844	1.79697	37.2296				17	12.375	53.177	0	255	20.854	2.58068	53.4665				17	6.985	55.18	0	255	21.639	1.51148	31.3149				17	6.815	57.444	0
	Image 6	18	5.633	84.266	0	255	33.046	1.86148	38.5661				18	3.08	48.273	0	255	18.93	0.583044	12.0795			Image 6	18	4.411	106.463	0	255	41.75	1.84159	38.1541				18	6.829	36.478	0	255	14.305	0.976888	20.2391				18	7.865	61.735	0
	Image 7	19	6.8	59.119	0	255	23.184	1.57651	32.6621				19	4.269	68.915	0	255	27.025	1.1537	23.9023				19	5.214	65.753	0	255	25.785	1.34443	27.8539				19	6.266	68.262	0	255	26.769	1.67735	34.7512				19	5.496	88.27	0
		20	4.854	107.016	0	255	41.967	2.03708	42.2041				20	5.464	70.496	0	255	27.645	1.51052	31.295				20	3.962	40	0	255	15.686	0.621479	12.8758				20	7.47	44.222	0	255	17.342	1.29545	26.839				20	5.77	57.855	0
		21	5.8	73.78	0	255	28.933	1.67811	34.7671				21	5.72	66.386	0	255	26.034	1.48914	30.8521				21	6.62	79.494	0	255	31.174	2.06372	42.7561				21	4.922	49.681	0	255	19.483	0.958953	19.8676				21	6.852	45.394	0
		22	4.359	61.38	0	255	24.071	1.04925	21.7384				22	5.116	52.923	0	255	20.754	1.06177	21.9978				22	4.922	42.1	0	255	16.51	0.812622	16.8359				22	7.258	50.246	0	255	19.704	1.43012	29.6291			Image 7	22	4.561	45.78	0
		23	5.093	47.928	0	255	18.795	0.957229	19.8318			Image 8	23	6.393	55.801	0	255	21.883	1.39898	28.984				23	3.737	63.977	0	255	25.089	0.937576	19.4247				23	10.609	27.935	0	255	10.955	1.16222	24.0788				23	7.186	79.12	0
	Image 8	24	5.251	77.113	0	255	30.24	1.5879	32.8981				24	5.142	130.599	0	255	51.215	2.63348	54.5603				24	7.436	34.967	0	255	13.712	1.01962	21.1245				24	4.538	12.315	0	255	4.829	0.21914	4.54014				24	9.284	79.675	0
		25	4.649	79.392	0	255	31.134	1.44742	29.9876				25	2.616	127.406	0	255	49.963	1.30703	27.079				25	4.332	65.627	0	255	25.736	1.11488	23.0981				25	3.176	73.817	0	255	28.948	0.919388	19.0479				25	3.846	111.239	0
		26	5.848	56.947	0	255	22.332	1.30598	27.0572			Image 9	26	6.079	75.233	0	255	29.503	1.79349	37.1574			Image 7	26	3.865	51.601	0	255	20.236	0.782121	16.204			Image 8	26	5.755	53.38	0	255	20.933	1.20469	24.9588			Image 8	26	5.668	65.64	0
		27	3.818	52.363	0	255	20.535	0.784026	16.2434			Image 11	27	6.986	70.497	0	255	27.646	1.93135	40.0136				27	4.562	94.694	0	255	37.135	1.6941	35.0983				27	5.877	47.585	0	255	18.661	1.09671	22.7215			Image 10	27	3.669	107.966	0
		28	3.37	53.645	0	255	21.037	0.708947	14.6879				28	5.497	72.453	0	255	28.413	1.56186	32.3586				28	5.311	74.991	0	255	29.408	1.56186	32.3585				28	4.008	10.175	0	255	3.99	0.159919	3.3132				28	3.088	40.782	0
		29	3.253	72.738	0	255	28.525	0.927918	19.2246			Image 12	29	6.076	68.929	0	255	27.031	1.6424	34.0273				29	9.204	50.929	0	255	19.972	1.83822	38.0842				29	3.235	51.663	0	255	20.26	0.655411	13.5788				29	8.893	102.523	0
		30	5.319	51.505	0	255	20.198	1.07433	22.258				30	3.856	56.48	0	255	22.149	0.854065	17.6945				30	4.02	47.126	0	255	18.481	0.742936	15.3921			Image 9	30	7.797	58.496	0	255	22.94	1.78863	37.0568				30	3.635	114.759	0
		31	6.044	62.834	0	255	24.641	1.4893	30.8553				31	4.594	62.553	0	255	24.531	1.12695	23.3482			Image 8	31	4.547	34.074	0	255	13.362	0.60757	12.5876				31	4.681	96.101	0	255	37.686	1.76408	36.5482				31	5.295	67.584	0
		32	9.712	63.361	0	255	24.848	2.41324	49.9974				32	5.525	78.86	0	255	30.926	1.70866	35.4															32	3.752	108.005	0	255	42.355	1.58916	32.9242
													33	5.552	53.451	0	255	20.961	1.16375	24.1106
													34	5.678	77.592	0	255	30.428	1.7277	35.7945
													35	6.171	79.301	0	255	31.098	1.91906	39.759
													36	5.302	72.621	0	255	28.479	1.50996	31.2832
													37	8.778	49.022	0	255	19.224	1.68748	34.9612
								24 h	um2										28 h	um2										32 h	um2										36 h	um2
									34.2669											28.0785											26.5659											27.2096
[truncated: 22 more columns]

## Sheet: まとめ
DEX
	24	28	32	36	40	44	48
	35.9252	25.525	27.6438	28.0681	28.1246	31.5925	34.5564
	29.7743	28.1261	33.9703	39.0834	31.332	29.3318	27.87
	39.5202	32.1317	26.8152	33.1563	28.9546	33.0598	27.3257
	35.0732	28.5942	29.4764	33.4359	29.4704	31.328	29.9174
	2.84547	1.92151	2.25961	3.1829	0.961152	1.08429	2.32483
DEX+SR
	31.8509	26.9489	31.12	29.9136	27.5356	25.4938	25.0501
	42.5825	32.1784	37.3748	31.4101	31.699	29.4843	30.0625
	34.2669	28.0785	26.5659	27.2096	32.3598	33.4528	34.0653
	36.2334	29.0686	31.6869	29.5111	30.5315	29.477	29.7259
	3.25025	1.58871	3.13309	1.22917	1.51004	2.29758	2.6079
