# Supplementary material for: Circadian oscillation in primary cilium length by clock genes regulates fibroblast cell migration
Source: EMBO Rep. 2023 Nov 16;24(12):e56870. doi: 10.15252/embr.202356870 (PMC10702818; doi:10.15252/embr.202356870)
Supplement: Supplementary file 12 — Source Data for Figure 5 [file EMBR-24-e56870-s004.zip]

Archive with 26 entries (18 files):
- Figure 5/5A/
- Figure 5/5A/200 nM Colchicine.tif
- Figure 5/5A/Control.tif
- Figure 5/5B/
- Figure 5/5B/200 nM Colchicine.tif
- Figure 5/5B/Control.tif
- Figure 5/5C/
- Figure 5/5C/Colchicine concentrationü@PCNT area.xlsx
- Figure 5/5E/
- Figure 5/5E/200 nM colchicine.tif
- Figure 5/5E/Control.tif
- Figure 5/5G/
- Figure 5/5G/colchicine cilia length.xlsx
- Figure 5/5H/
- Figure 5/5H/BICD2-FRB.tif
- Figure 5/5H/Control.tif
- Figure 5/5H/Kif5b-FRB.tif
- Figure 5/5J/
- Figure 5/5J/BICD2.tif
- Figure 5/5J/Control.tif
- Figure 5/5J/KIF5b.tif
- Figure 5/5K/
- Figure 5/5K/Cilia length 1st.xlsx
- Figure 5/5K/Cilia length 2nd.xlsx
- Figure 5/5K/cilia length 3rd.xlsx
- Figure 5/5K/GFP-PCM1 42 h cilia length summary.xlsx
