# Supplementary material for: Circadian oscillation in primary cilium length by clock genes regulates fibroblast cell migration
Source: EMBO Rep. 2023 Nov 16;24(12):e56870. doi: 10.15252/embr.202356870 (PMC10702818; doi:10.15252/embr.202356870)
Supplement: Supplementary file 12 — Source Data for Figure 5 [file EMBR-24-e56870-s004.zip › Figure 5/5C/Colchicine concentrationü@PCNT area.xlsx]

## Sheet: 1
DMSO		Threshold	10/255								DEX
	0 nM											0 nM											20 nM											50 nM											100 nM
			Area	Mean	Min	Max	%Area	PCNT Area						Area	Mean	Min	Max	%Area	PCNT Area						Area	Mean	Min	Max	%Area	PCNT Area						Area	Mean	Min	Max	%Area	PCNT Area						Area	Mean	Min
	Image 1	1	10148	104.131	0	255	40.836	4144.04				Image 1	1	26393	169.736	0	255	66.563	17568				Image 1	1	37942	50.211	0	255	19.691	7471.16				Image 1	1	19229	97.801	0	255	38.354	7375.09				Image 1	1	17302	59.306	0
		2	11578	76.425	0	255	29.971	3470.04					2	17383	125.85	0	255	49.353	8579.03					2	22828	23.804	0	255	9.335	2130.99					2	15424	31.66	0	255	12.416	1915.04					2	16121	56.059	0
		3	16888	79.227	0	255	31.069	5246.93					3	17870	131.995	0	255	51.763	9250.05				Image 2	3	27787	87.548	0	255	34.333	9540.11					3	19207	34.24	0	255	13.427	2578.92				Image 2	3	16119	33.111	0
		4	8601	69.998	0	255	27.45	2360.97					4	21747	114.854	0	255	45.041	9795.07					4	17836	96.433	0	255	37.817	6745.04				Image 2	4	22561	29.206	0	255	11.453	2583.91					4	21293	51.699	0
	Image 2	5	11613	76.766	0	255	30.104	3495.98					5	18968	105.802	0	255	41.491	7870.01					5	18064	51.61	0	255	20.239	3655.97					5	32864	54.493	0	255	21.37	7023.04				Image 3	5	12130	68.049	0
		6	9430	37.29	0	255	14.624	1379.04				Image 2	6	25757	46.115	0	255	18.084	4657.9					6	22737	45.444	0	255	17.821	4051.96					6	29915	30.218	0	255	11.85	3544.93					6	11525	55.801	0
		7	4869	58.814	0	255	23.064	1122.99				Image 3	7	20039	79.965	0	255	31.359	6284.03				Image 3	7	29996	54.883	0	255	21.523	6456.04					7	15435	74.278	0	255	29.129	4496.06					7	14324	76.336	0
		8	10997	50.179	0	255	19.678	2163.99					8	17498	69.149	0	255	27.117	4744.93					8	19186	135.701	0	255	53.216	10210					8	7103	65.877	0	255	25.834	1834.99				Image 4	8	23773	18.503	0
	Image 3	9	15455	49.581	0	255	19.444	3005.07					9	27897	102.715	0	255	40.28	11236.9				Image 4	9	22759	101.859	0	255	39.945	9091.08				Image 3	9	23076	120.671	0	255	47.322	10920					9	16568	24.58	0
		10	11120	80.33	0	255	31.502	3503.02				Image 4	10	21940	116.389	0	255	45.643	10014.1				Image 5	10	23037	54.925	0	255	21.539	4961.94				Image 4	10	20115	79.435	0	255	31.151	6266.02					10	15856	36.796	0
		11	17358	39.033	0	255	15.307	2656.99					11	15119	61.056	0	255	23.943	3619.94					11	20124	97.633	0	255	38.288	7705.08					11	13795	51.166	0	255	20.065	2767.97				Image 5	11	26292	53.062	0
		12	3575	83.597	0	255	32.783	1171.99					12	18387	38.596	0	255	15.136	2783.06				Image 6	12	22324	64.218	0	255	25.184	5622.08					12	8661	44.458	0	255	17.434	1509.96					12	31089	52.519	0
	Image 4	13	14075	77.125	0	255	30.245	4256.98				Image 5	13	34611	47.83	0	255	18.757	6491.99					13	17528	26.827	0	255	10.52	1843.95				Image 5	13	23537	93.292	0	255	36.585	8611.01					13	22531	59.678	0
		14	11367	103.395	0	255	40.547	4608.98					14	29295	84.817	0	255	33.262	9744.1					14	28118	22.228	0	255	8.717	2451.05					14	23409	93.279	0	255	36.58	8563.01					14	7583	24.246	0
		15	12884	84.69	0	255	33.212	4279.03					15	15005	96.307	0	255	37.767	5666.94				Image 7	15	20985	60.199	0	255	23.607	4953.93					15	12348	38.267	0	255	15.006	1852.94					15	7930	28.909	0
		16	7746	42.961	0	255	16.847	1304.97					16	17821	99.834	0	255	39.15	6976.92					16	13387	91.565	0	255	35.908	4807					16	15945	71.39	0	255	27.996	4463.96				Image 6	16	19141	47.733	0
		17	7355	31.446	0	255	12.332	907.019					17	20927	71.052	0	255	27.864	5831.1					17	16091	64.229	0	255	25.188	4053				Image 6	17	24950	87.947	0	255	34.489	8605.01					17	14326	55.713	0
		18	17034	81.063	0	255	31.789	5414.94					18	14584	79.469	0	255	31.164	4544.96					18	6732	37.576	0	255	14.736	992.028					18	24249	48.604	0	255	19.061	4622.1					18	12953	40.2	0
	Image 5	19	18443	66.519	0	255	26.086	4811.04				Image 6	19	36874	57.253	0	255	22.452	8278.95					19	11518	96.04	0	255	37.663	4338.02					19	32311	40.518	0	255	15.889	5133.89					19	13011	36.924	0
		20	12229	136.101	0	255	53.373	6526.98					20	33200	38.327	0	255	15.03	4989.96				Image 8	20	18010	69.548	0	255	27.274	4912.05				Image 7	20	22396	56.543	0	255	22.174	4966.09					20	11271	48.303	0
		21	9009	74.442	0	255	29.193	2630					21	33831	87.698	0	255	34.392	11635.2					21	21288	75.214	0	255	29.495	6278.9					21	9890	53.243	0	255	20.88	2065.03					21	5317	31.174	0
		22	8215	36.845	0	255	14.449	1186.99				Image 7	22	28403	53.607	0	255	21.022	5970.88					22	36876	68.169	0	255	26.733	9858.06					22	41168	24.9	0	255	9.765	4020.06					22	7556	24.197	0
		23	21832	91.887	0	255	36.034	7866.94					23	41366	70.349	0	255	27.588	11412.1				Image 9	23	58376	21.103	0	255	8.276	4831.2				Image 8	23	25845	35.628	0	255	13.972	3611.06				Image 7	23	16331	56.743	0
		24	11632	100.119	0	255	39.262	4566.96				Image 8	24	28998	92.923	0	255	36.44	10566.9				Image 10	24	29408	117.606	0	255	46.12	13563					24	16451	27.467	0	255	10.771	1771.94					24	8184	35.084	0
		25	11931	84.38	0	255	33.09	3947.97					25	12232	57.704	0	255	22.629	2767.98					25	12382	49.818	0	255	19.536	2418.95					25	4227	16.65	0	255	6.529	275.981					25	10583	22.794	0
		26	5416	28.768	0	255	11.281	610.979					26	28927	48.687	0	255	19.093	5523.03				Image 11	26	32724	68.114	0	255	26.711	8740.91					26	19697	48.626	0	255	19.069	3756.02				Image 8	26	17440	66.645	0
	Image 6	27	14148	34.588	0	255	13.564	1919.03					27	28269	78.514	0	255	30.79	8704.03					27	24872	119.636	0	255	46.916	11668.9				Image 9	27	32558	59.916	0	255	23.497	7650.15					27	16924	54.77	0
		28	15256	43.157	0	255	16.924	2581.93				Image 9	28	25661	71.558	0	255	28.062	7200.99					28	22986	35.078	0	255	13.756	3161.95					28	7528	41.8	0	255	16.392	1233.99				Image 9	28	19410	87.43	0
		29	24341	29.469	0	255	11.557	2813.09					29	31274	55.494	0	255	21.762	6805.85				Image 12	29	11296	38.918	0	255	15.262	1724					29	27548	73.34	0	255	28.761	7923.08					29	11179	55.726	0
		30	13223	59.146	0	255	23.194	3066.94					30	19908	53.375	0	255	20.931	4166.94					30	16071	65.642	0	255	25.742	4137					30	19865	51.103	0	255	20.04	3980.95					30	13857	49.226	0
	Image 7	31	36133	152.451	0	255	59.785	21602.1				Image 10	31	42696	40.123	0	255	15.734	6717.79				Image 13	31	30652	77.102	0	255	30.236	9267.94				Image 10	31	16344	53.562	0	255	21.005	3433.06					31	20300	37.748	0
		32	11613	106.607	0	255	41.807	4855.05					32	27003	60.976	0	255	23.912	6456.96					32	13099	59.686	0	255	23.406	3065.95					32	17204	73.177	0	255	28.697	4937.03					32	15342	67.648	0
		33	9656	145.775	0	255	57.167	5520.05					33	24579	59.437	0	255	23.309	5729.12					33	14662	51.776	0	255	20.304	2976.97					33	24966	59.312	0	255	23.26	5807.09				Image 10	33	15864	48.383	0
		34	16604	149.231	0	255	58.522	9716.99					34	21336	139.942	0	255	54.879	11709				Image 14	34	30217	83.166	0	255	32.614	9854.97					34	6923	27.699	0	255	10.862	751.976					34	13321	41.291	0
		35	13289	86.599	0	255	33.96	4512.94					35	22742	126.065	0	255	49.437	11243					35	29903	57.911	0	255	22.71	6790.97					35	22653	32.814	0	255	12.868	2914.99					35	12570	23.979	0
		36	7936	61.212	0	255	24.005	1905.04				Image 11	36	26308	126.54	0	255	49.624	13055.1					36	24780	86.935	0	255	34.092	8448				Image 11	36	15900	68.112	0	255	26.711	4247.05					36	14087	37.416	0
		37	8123	83.566	0	255	32.771	2661.99					37	31294	88.143	0	255	34.566	10817.1				Image 15	37	30600	68.583	0	255	26.895	8229.87					37	41694	47.319	0	255	18.557	7737.16					37	10776	44.772	0
	Image 8	38	6976	63.75	0	255	25	1744					38	17850	47.6	0	255	18.667	3332.06					38	32508	54.862	0	255	21.515	6994.1					38	10913	26.311	0	255	10.318	1126				Image 11	38	12714	42.841	0
		39	5272	42.613	0	255	16.711	881.004				Image 12	39	50240	91.681	0	255	35.953	18062.8					39	16521	51.182	0	255	20.071	3315.93				Image 12	39	16826	47.057	0	255	18.454	3105.07					39	18496	52.886	0
		40	9931	74.618	0	255	29.262	2906.01					40	24704	46.213	0	255	18.123	4477.11				Image 16	40	29188	34.352	0	255	13.471	3931.92					40	11865	37.826	0	255	14.834	1760.05				Image 12	40	18169	59.592	0
		41	15228	29.539	0	255	11.584	1764.01					41	26993	60.281	0	255	23.639	6380.88					41	24268	28.402	0	255	11.138	2702.97					41	9208	25.755	0	255	10.1	930.008					41	6519	31.058	0
	Image 9	42	6659	45.302	0	255	17.765	1182.97					42	24020	70.385	0	255	27.602	6630					42	42742	54.911	0	255	21.534	9204.06					42	10927	54.561	0	255	21.397	2338.05					42	8313	39.479	0
		43	21846	12.653	0	255	4.962	1084				Image 13	43	15270	50.649	0	255	19.862	3032.93					43	19759	27.54	0	255	10.8	2133.97				Image 13	43	15393	64.442	0	255	25.271	3889.97					43	12480	65.773	0
		44	8212	21.923	0	255	8.597	705.986					44	31822	23.303	0	255	9.138	2907.89				Image 17	44	16363	63.707	0	255	24.983	4087.97					44	20288	59.778	0	255	23.442	4755.91					44	14432	40.586	0
		45	17914	46.106	0	255	18.081	3239.03					45	30673	31.716	0	255	12.438	3815.11					45	31822	45.956	0	255	18.022	5734.96				Image 14	45	32321	81.247	0	255	31.862	10298.1				Image 13	45	16610	60.718	0
		46	8629	46.544	0	255	18.252	1574.97				Image 14	46	43773	115.508	0	255	45.297	19827.9																46	24090	78.024	0	255	30.598	7371.06					46	8595	61.354	0
		47	6824	19.207	0	255	7.532	513.984				Image 15	47	47142	73.835	0	255	28.955	13650																47	8828	20.653	0	255	8.099	714.98					47	6767	50.759	0
	Image 10	48	28096	82.111	0	255	32.2	9046.91					48	72468	50.899	0	255	19.961	14465.3															Image 15	48	16278	89.762	0	255	35.201	5730.02					48	17241	110.188	0
		49	9634	150.845	0	255	59.155	5698.99					49	18329	49.375	0	255	19.363	3549.04																49	8977	72.748	0	255	28.528	2560.96					49	13474	46.329	0
	Image 11	50	10025	98.948	0	255	38.803	3890				Image 17	50	24649	57.995	0	255	22.743	5605.92																50	9081	52.932	0	255	20.758	1885.03				Image 14	50	25294	34.63	0
		51	8535	33.851	0	255	13.275	1133.02					51	38621	85.293	0	255	33.448	12918																51	15839	66.056	0	255	25.904	4102.93					51	30274	33.406	0
		52	28064	50.493	0	255	19.801	5556.95					52	19362	19.65	0	255	7.706	1492.04															Image 16	52	24945	47.248	0	255	18.529	4622.06				Image 15	52	19780	72.581	0
		53	10926	28.287	0	255	11.093	1212.02					53	12665	127.893	0	255	50.154	6352																53	7077	38.735	0	255	15.19	1075					53	28091	95.751	0
		54	13233	39.349	0	255	15.431	2041.98					54	19605	151.855	0	255	59.551	11675																54	24135	57.931	0	255	22.718	5482.99					54	10946	75.084	0
	Image 12	55	9580	132.957	0	255	52.14	4995.01																											55	12748	69.731	0	255	27.345	3485.94					55	10104	65.719	0
		56	12083	71.057	0	255	27.866	3367.05																											56	10257	58.772	0	255	23.048	2364.03				Image 16	56	25333	38.371	0
		57	7696	133.928	0	255	52.521	4042.02																											57	15342	16.854	0	255	6.609	1013.95					57	22432	55.543	0
		58	15219	97.533	0	255	38.248	5820.96																										Image 17	58	13698	114.208	0	255	44.788	6135.06
		59	4063	117.05	0	255	45.902	1865																											59	10282	121.077	0	255	47.481	4882
	Image 13	60	11220	54.955	0	255	21.551	2418.02																											60	11477	32.128	0	255	12.599	1445.99
		61	14697	63.138	0	255	24.76	3638.98																											61	20325	46.107	0	255	18.081	3674.96
		62	22663	75.038	0	255	29.427	6669.04																											62	10095	94.675	0	255	37.127	3747.97
		63	15561	38.772	0	255	15.205	2366.05
		64	9557	58.674	0	255	23.009	2198.97
		65	9288	60.263	0	255	23.633	2195.03
		66	9842	42.517	0	255	16.673	1640.96
							a.v.	3533.17										a.v.	7918.21										a.v.	5758.13										a.v.	4100.79
							s.e.m.	372.364										s.e.m.	561.65										s.e.m.	447.586										s.e.m.	320.088
[truncated: 11 more columns]

## Sheet: 2
DMSO		Threshold	10/255								DEX
	0 nM											0 nM											20 nM											50 nM											100 nM
			Area	Mean	Min	Max	%Area	PCNT Area						Area	Mean	Min	Max	%Area	PCNT Area						Area	Mean	Min	Max	%Area	PCNT Area						Area	Mean	Min	Max	%Area	PCNT Area						Area	Mean	Min
	Image 1	1	16388	61.618	0	255	24.164	3960				Image 1	1	31363	101.283	0	255	39.719	12457.1				Image 1	1	22073	92.605	0	255	36.316	8016.03				Image 1	1	12295	91.443	0	255	35.86	4408.99				Image 1	1	18180	54.38	0
		2	20164	73.779	0	255	28.933	5834.05					2	20463	63.242	0	255	24.801	5075.03					2	23496	79.747	0	255	31.273	7347.9					2	11391	56.301	0	255	22.079	2515.02					2	10712	64.655	0
		3	10342	84.573	0	255	33.166	3430.03					3	23836	74.32	0	255	29.145	6947					3	11327	75.732	0	255	29.699	3364.01					3	12322	53.806	0	255	21.1	2599.94				Image 2	3	12634	40.932	0
	Image 2	4	29093	42.414	0	255	16.633	4839.04				Image 2	4	28705	9.887	0	255	3.877	1112.89					4	9758	86.681	0	255	33.993	3317.04					4	15414	83.213	0	255	32.633	5030.05					4	10674	29.504	0
		5	14702	51.878	0	255	20.344	2990.97					5	25176	31.743	0	255	12.448	3133.91				Image 2	5	39418	105.304	0	255	41.296	16278.1				Image 2	5	15840	76.484	0	255	29.994	4751.05				Image 3	5	14972	26.127	0
		6	15229	74.613	0	255	29.26	4456.01				Image 3	6	27540	89.204	0	255	34.982	9634.04					6	28595	27.52	0	255	10.792	3085.97					6	11017	68.975	0	255	27.049	2979.99				Image 4	6	16169	46.572	0
		7	4766	55.484	0	255	21.758	1036.99					7	17565	61.598	0	255	24.156	4243				Image 3	7	23984	86.311	0	255	33.848	8118.1					7	8924	57.492	0	255	22.546	2012.01					7	14618	28.504	0
		8	10203	62.382	0	255	24.463	2495.96				Image 4	8	17490	88.572	0	255	34.734	6074.98					8	15700	70.62	0	255	27.694	4347.96					8	20950	71.948	0	255	28.215	5911.04					8	11881	53.078	0
	Image 3	9	16312	72.442	0	255	28.409	4634.08					9	41529	116.088	0	255	45.525	18906.1					9	24752	36.006	0	255	14.12	3494.98					9	12910	29.352	0	255	11.51	1485.94				Image 5	9	10423	47.071	0
		10	21058	59.07	0	255	23.165	4878.09				Image 5	10	20798	76.949	0	255	30.176	6276				Image 4	10	27481	21.259	0	255	8.337	2291.09				Image 3	10	33667	47.778	0	255	18.736	6307.85					10	11268	65.538	0
		11	19554	92.251	0	255	36.177	7074.05					11	19066	73.855	0	255	28.963	5522.09					11	20677	71.208	0	255	27.925	5774.05					11	23913	66.339	0	255	26.015	6220.97					11	24174	71.16	0
		12	18452	58.167	0	255	22.811	4209.09					12	19704	66.817	0	255	26.203	5163.04					12	24576	110.359	0	255	43.278	10636					12	37310	43.502	0	255	17.06	6365.09				Image 6	12	21236	26.333	0
	Image 4	13	15860	53.428	0	255	20.952	3322.99					13	18630	83.864	0	255	32.888	6127.03				Image 5	13	31243	61.524	0	255	24.127	7538					13	43978	115.265	0	255	45.202	19878.9					13	34479	9.37	0
		14	12828	63.989	0	255	25.094	3219.06					14	20386	99.268	0	255	38.929	7936.07					14	25869	47.483	0	255	18.621	4817.07				Image 4	14	17139	65.688	0	255	25.76	4415.01					14	16090	34.755	0
	Image 5	15	22847	42.167	0	255	16.536	3777.98					15	19747	62.94	0	255	24.682	4873.95					15	23317	158.914	0	255	62.319	14530.9					15	19645	44.458	0	255	17.434	3424.91				Image 7	15	24164	51.456	0
		16	24346	41.917	0	255	16.438	4002				Image 6	16	33002	96.624	0	255	37.892	12505.1				Image 6	16	25297	69.745	0	255	27.351	6918.98					16	18694	70.918	0	255	27.811	5198.99					16	13000	28.913	0
		17	25323	59.735	0	255	23.425	5931.91					17	30033	48.015	0	255	18.829	5654.91				Image 7	17	11232	113.878	0	255	44.658	5015.99					17	19757	63.101	0	255	24.746	4889.07					17	6608	39.593	0
	Image 6	18	24999	69.169	0	255	27.125	6780.98				Image 7	18	31905	54.117	0	255	21.222	6770.88					18	30520	59.531	0	255	23.345	7124.89				Image 5	18	23681	75.495	0	255	29.606	7011					18	4606	44.013	0
		19	15809	49.406	0	255	19.375	3062.99					19	25449	42.214	0	255	16.555	4213.08				Image 8	19	21844	44.453	0	255	17.433	3808.06					19	21255	69.62	0	255	27.302	5803.04					19	6656	20.918	0
		20	14568	89.289	0	255	35.015	5100.99					20	25212	80.155	0	255	31.433	7924.89				Image 9	20	29937	109.233	0	255	42.837	12824.1				Image 6	20	17787	38.579	0	255	15.129	2691				Image 8	20	18909	68.736	0
	Image 7	21	17054	49.493	0	255	19.409	3310.01					21	19866	56.337	0	255	22.093	4389					21	17961	49.18	0	255	19.286	3463.96					21	16574	71.235	0	255	27.935	4629.95					21	7085	51.648	0
		22	20452	89.534	0	255	35.111	7180.9				Image 8	22	44822	55.282	0	255	21.679	9716.96					22	13433	30.677	0	255	12.03	1615.99					22	13391	29.135	0	255	11.426	1530.06					22	4002	34.918	0
		23	14280	85.929	0	255	33.697	4811.93				Image 9	23	30491	81.248	0	255	31.862	9715.04					23	13522	56.65	0	255	22.216	3004.05				Image 7	23	18664	38.665	0	255	15.163	2830.02					23	15895	36.738	0
		24	15910	42.505	0	255	16.669	2652.04					24	34177	42.745	0	255	16.763	5729.09				Image 10	24	17744	72.847	0	255	28.567	5068.93					24	12410	57.534	0	255	22.562	2799.94					24	6146	52.568	0
		25	29375	104.787	0	255	41.093	12071.1					25	11791	74.115	0	255	29.065	3427.05					25	17201	70.269	0	255	27.557	4740.08				Image 8	25	27674	99.147	0	255	38.881	10759.9				Image 9	25	10971	40.815	0
		26	31628	95.476	0	255	37.442	11842.2				Image 10	26	34184	34.978	0	255	13.717	4689.02					26	19409	75.269	0	255	29.517	5728.95					26	19436	85.175	0	255	33.402	6492.01					26	15468	52.523	0
	Image 8	27	16483	22.324	0	255	8.754	1442.92					27	26867	61.465	0	255	24.104	6476.02					27	37508	100.245	0	255	39.312	14745.1					27	14894	30.458	0	255	11.944	1778.94					27	15629	16.316	0
		28	15497	51.092	0	255	20.036	3104.98					28	27138	51.041	0	255	20.016	5431.94				Image 11	28	20061	88.254	0	255	34.609	6942.91				Image 9	28	24492	101.2	0	255	39.686	9719.9					28	19488	38.849	0
		29	7252	46.731	0	255	18.326	1329				Image 11	29	42130	72.808	0	255	28.552	12029					29	11309	89.066	0	255	34.928	3950.01				Image 10	29	12184	68.668	0	255	26.929	3281.03				Image 10	29	21489	106.692	0
		30	16873	31.465	0	255	12.339	2081.96					30	52316	89.145	0	255	34.959	18289.2				Image 12	30	28620	85.339	0	255	33.466	9577.97					30	8611	28.547	0	255	11.195	964.001					30	12285	111.652	0
		31	19416	55.831	0	255	21.894	4250.94				Image 12	31	37580	39.03	0	255	15.306	5751.99					31	13262	40.321	0	255	15.812	2096.99					31	7638	67.473	0	255	26.46	2021.01					31	7197	53.147	0
	Image 9	32	15523	69.996	0	255	27.45	4261.06					32	38161	29.288	0	255	11.486	4383.17				Image 13	32	39933	48.161	0	255	18.887	7542.15					32	7025	38.912	0	255	15.26	1072.02					32	9161	63.52	0
		33	7314	45.882	0	255	17.993	1316.01					33	36184	15.328	0	255	6.011	2175.02					33	20787	59.57	0	255	23.361	4856.05					33	13361	60.367	0	255	23.673	3162.95					33	15772	105.059	0
	Image 10	34	20872	103.456	0	255	40.571	8467.98				Image 13	34	21456	150.854	0	255	59.158	12692.9					34	37150	54.185	0	255	21.249	7894					34	18681	80.987	0	255	31.76	5933.09					34	16578	92.768	0
	Image 11	35	8691	85.147	0	255	33.391	2902.01					35	10236	52.988	0	255	20.78	2127.04					35	22177	121.688	0	255	47.721	10583.1					35	12347	67.287	0	255	26.387	3258					35	6747	31.483	0
		36	11557	109.506	0	255	42.944	4963.04					36	23932	94.501	0	255	37.059	8868.96				Image 14	36	30686	64.003	0	255	25.099	7701.88				Image 11	36	28843	48.227	0	255	18.913	5455.08				Image 11	36	14698	82.253	0
		37	15040	60.156	0	255	23.59	3547.94				Image 14	37	68958	50.632	0	255	19.856	13692.3					37	20006	37.933	0	255	14.876	2976.09					37	29661	138.199	0	255	54.196	16075.1					37	19817	45.5	0
	Image 12	38	14063	84.045	0	255	32.959	4635.02					38	29471	25.456	0	255	9.983	2942.09					38	17009	62.247	0	255	24.411	4152.07				Image 12	38	19174	66.47	0	255	26.067	4998.09				Image 12	38	10524	70.849	0
		39	6920	46.431	0	255	18.208	1259.99				Image 15	39	52494	51.152	0	255	20.059	10529.8					39	21745	124.774	0	255	48.931	10640					39	14430	49.091	0	255	19.252	2778.06					39	6167	28.903	0
		40	12316	70.355	0	255	27.59	3397.98					40	22592	32.18	0	255	12.62	2851.11				Image 15	40	17942	92.068	0	255	36.105	6477.96				Image 13	40	20916	77.478	0	255	30.383	6354.91					40	12701	21.723	0
		41	6765	43.16	0	255	16.925	1144.98					41	55283	37.902	0	255	14.864	8217.27					41	13976	68.293	0	255	26.782	3743.05					41	24452	83.585	0	255	32.779	8015.12				Image 13	41	8501	51.234	0
	Image 13	42	24126	82.157	0	255	32.218	7772.91					42	42810	48.212	0	255	18.907	8094.09					42	34889	46.265	0	255	18.143	6329.91				Image 14	42	19520	126.324	0	255	49.539	9670.01					42	29587	40.809	0
		43	16721	121.423	0	255	47.617	7962.04				Image 16	43	34417	76.381	0	255	29.953	10308.9					43	21813	33.446	0	255	13.116	2860.99					43	20943	58.457	0	255	22.924	4800.97					43	9122	52.051	0
	Image 14	44	15079	85.874	0	255	33.676	5078				Image 17	44	27354	56.838	0	255	22.289	6096.93				Image 16	44	31294	88.632	0	255	34.757	10876.9				Image 15	44	20586	63.248	0	255	24.803	5105.95					44	19196	54.106	0
		45	4746	57.598	0	255	22.587	1071.98					45	27952	80.034	0	255	31.386	8773.01					45	16976	67.911	0	255	26.632	4521.05					45	35988	94.651	0	255	37.118	13358					45	11209	30.439	0
		46	14877	112.253	0	255	44.021	6549				Image 18	46	28404	70.349	0	255	27.588	7836.1					46	10506	84.83	0	255	33.267	3495.03					46	23390	93.573	0	255	36.695	8582.96				Image 14	46	23432	105.931	0
		47	9379	128.927	0	255	50.56	4742.02					47	20298	119.259	0	255	46.768	9492.97					47	13539	75.206	0	255	29.493	3993.06				Image 16	47	33736	37.945	0	255	14.88	5019.92					47	15248	55.522	0
		48	9551	81.858	0	255	32.101	3065.97				Image 19	48	29583	97.344	0	255	38.174	11293					48	13796	76.929	0	255	30.168	4161.98					48	19174	53.17	0	255	20.851	3997.97					48	12221	22.577	0
	Image 15	49	18182	36.437	0	255	14.289	2598.03					49	37090	83.306	0	255	32.669	12116.9					49	13823	57.704	0	255	22.629	3128.01					49	21674	147.336	0	255	57.779	12523					49	18236	51.934	0
		50	18130	63.138	0	255	24.76	4488.99					50	16232	113.99	0	255	44.702	7256.03					50	12304	84.33	0	255	33.071	4069.06				Image 17	50	16031	82.158	0	255	32.219	5165.03					50	4291	101.323	0
	Image 16	51	13267	50.3	0	255	19.726	2617.05															Image 17	51	31463	59.44	0	255	23.31	7334.03					51	15189	76.035	0	255	29.818	4529.06					51	6540	23.784	0
		52	18087	59.778	0	255	23.442	4239.95																52	34195	37.86	0	255	14.847	5076.93					52	16234	71.612	0	255	28.083	4558.99					52	10812	76.745	0
		53	15136	59.488	0	255	23.328	3530.93															Image 18	53	31243	74.428	0	255	29.187	9118.89				Image 18	53	22309	64.193	0	255	25.174	5616.07				Image 15	53	8933	79.072	0
		54	7861	59.979	0	255	23.521	1848.99																54	21350	70.122	0	255	27.499	5871.04					54	7947	51.212	0	255	20.083	1596					54	11409	112.581	0
																								55	17127	60.151	0	255	23.588	4039.92					55	16387	99.498	0	255	39.019	6394.04					55	6792	174.918	0
																								56	15471	82.05	0	255	32.176	4977.95					56	11309	68.66	0	255	26.925	3044.95				Image 16	56	6317	58.694	0
																																			57	13848	47.766	0	255	18.732	2594.01					57	10009	68.279	0
																																														58	4864	36.855	0
																																														59	18262	38.79	0
																																													Image 17	60	15778	76.429	0
																																														61	12407	45.627	0
							a.v.	4269.94										a.v.	7518.86										a.v.	6178.67										a.v.	5339.75
							s.e.m.	323.007										s.e.m.	545.113										s.e.m.	444.429										s.e.m.	480.43
[truncated: 11 more columns]

## Sheet: 3
DMSO		Threshold	13/255								DEX
	0 nM											0 nM											10 nM											20 nM											50 nM
			Area	Mean	Min	Max	%Area	PCNT Area						Area	Mean	Min	Max	%Area	PCNT Area						Area	Mean	Min	Max	%Area	PCNT Area						Area	Mean	Min	Max	%Area	PCNT Area						Area	Mean	Min
	Image 1	1	8036	26.75	0	255	10.49	842.976				Image 1	1	58240	39.24	0	255	15.388	8961.97															Image 1	1	42292	71.13	0	255	27.894	11796.9				Image 1	1	14616	24.582	0
		2	13456	81.279	0	255	31.874	4288.97					2	43512	37.355	0	255	14.649	6374.07																2	16800	45.839	0	255	17.976	3019.97					2	25192	75.411	0
		3	29016	39.96	0	255	15.671	4547.1					3	49776	33.048	0	255	12.96	6450.97																3	16800	31.298	0	255	12.274	2062.03					3	13688	69.544	0
		4	29016	42.14	0	255	16.525	4794.89					4	49776	21.516	0	255	8.438	4200.1																4	16800	34.562	0	255	13.554	2277.07					4	15872	106.871	0
		5	20480	64.124	0	255	25.146	5149.9					5	25116	59.1	0	255	23.176	5820.88															Image 2	5	42024	48.538	0	255	19.034	7998.85					5	17568	116.846	0
	Image 2	6	8568	26.19	0	255	10.271	880.019					6	25116	20.326	0	255	7.971	2002																6	42024	57.992	0	255	22.742	9557.1					6	30500	88.723	0
		7	25920	42.018	0	255	16.478	4271.1				Image 2	7	25116	31.87	0	255	12.498	3139																7	17360	35.342	0	255	13.859	2405.92				Image 2	7	15776	47.328	0
		8	15872	68.891	0	255	27.016	4287.98					8	44944	52.096	0	255	20.43	9182.06																8	17360	23.664	0	255	9.28	1611.01					8	15776	84.456	0
		9	23240	47.138	0	255	18.485	4295.91					9	28836	51.025	0	255	20.01	5770.08															Image 3	9	25680	95.049	0	255	37.274	9571.96					9	12400	55.565	0
		10	23240	55.049	0	255	21.588	5017.05					10	34200	57.382	0	255	22.503	7696.03																10	57600	89.976	0	255	35.285	20324.2					10	23100	90.21	0
		11	23240	53.162	0	255	20.848	4845.08					11	34200	70.55	0	255	27.667	9462.11															Image 4	11	26144	49.773	0	255	19.519	5103.05				Image 3	11	12744	37.298	0
	Image 3	12	28884	39.119	0	255	15.341	4431.09					12	25752	70.662	0	255	27.71	7135.88																12	26144	34.479	0	255	13.521	3534.93					12	25920	57.916	0
		13	42680	30.812	0	255	12.083	5157.02				Image 3	13	20296	78.638	0	255	30.839	6259.08																13	40176	54.363	0	255	21.319	8565.12					13	25920	72.752	0
		14	29232	57.181	0	255	22.424	6554.98					14	45592	66.094	0	255	25.919	11817																14	40176	54.547	0	255	21.391	8594.05					14	25920	60.494	0
		15	40660	45.688	0	255	17.917	7285.05					15	36360	47.269	0	255	18.537	6740.05																15	40176	53.601	0	255	21.02	8445				Image 4	15	19008	42.567	0
		16	16560	38.358	0	255	15.042	2490.96					16	36360	58.806	0	255	23.061	8384.98															Image 5	16	32016	111.929	0	255	43.894	14053.1					16	19008	12.101	0
	Image 4	17	28408	54.693	0	255	21.448	6092.95					17	75168	29.181	0	255	11.444	8602.23																17	37592	57.435	0	255	22.523	8466.85				Image 5	17	59940	97.448	0
		18	20160	53.606	0	255	21.022	4238.04					18	37380	42.316	0	255	16.594	6202.84																18	65992	113.396	0	255	44.469	29346					18	45144	72.974	0
		19	20160	46.687	0	255	18.309	3691.09				Image 4	19	37380	55.898	0	255	21.921	8194.07																19	20160	122.592	0	255	48.075	9691.92					19	30300	54.366	0
		20	39804	51.892	0	255	20.35	8100.11					20	53336	31.545	0	255	12.371	6598.2																20	54288	87.499	0	255	34.313	18627.8					20	30832	57.514	0
		21	39804	51.834	0	255	20.327	8090.96					21	29904	44.709	0	255	17.533	5243.07																21	33784	70.679	0	255	27.717	9363.91				Image 6	21	27880	81.823	0
	Image 5	22	29808	61.038	0	255	23.937	7135.14					22	48504	63.151	0	255	24.765	12012															Image 6	22	59000	53.835	0	255	21.112	12456.1					22	27880	81.896	0
		23	29808	67.488	0	255	26.466	7888.99					23	34960	37.783	0	255	14.817	5180.02																23	30940	43.327	0	255	16.991	5257.02					23	11232	23.271	0
		24	32640	74.156	0	255	29.081	9492.04				Image 5	24	28032	89.075	0	255	34.932	9792.14																24	30940	61.797	0	255	24.234	7498					24	24924	56.21	0
		25	32640	68.344	0	255	26.801	8747.85					25	36120	33.308	0	255	13.062	4717.99																25	30940	55.393	0	255	21.723	6721.1					25	18176	76.657	0
		26	32640	61.43	0	255	24.09	7862.98					26	24208	98.585	0	255	38.661	9359.05															Image 7	26	48360	126.894	0	255	49.762	24064.9					26	43700	92.489	0
		27	50592	53.997	0	255	21.175	10712.9				Image 6	27	45936	104.912	0	255	41.142	18899																27	26800	61.999	0	255	24.313	6515.88				Image 7	27	41760	89.091	0
	Image 6	28	19968	119.838	0	255	46.995	9383.96				Image 7	28	29792	99.109	0	255	38.866	11579																28	35496	68.362	0	255	26.809	9516.12					28	29808	74.905	0
		29	19968	75.92	0	255	29.773	5945.07					29	28428	100.464	0	255	39.398	11200.1															Image 8	29	22960	50.778	0	255	19.913	4572.02					29	29808	48.514	0
		30	19968	85.741	0	255	33.624	6714.04					30	32528	60.293	0	255	23.644	7690.92																30	22960	10.651	0	255	4.177	959.039					30	19320	56.464	0
		31	19968	110.541	0	255	43.349	8655.93					31	32528	93.994	0	255	36.861	11990.1																31	24648	102.205	0	255	40.08	9878.92					31	25500	64.51	0
		32	28800	67.796	0	255	26.587	7657.06					32	25536	55.602	0	255	21.805	5568.12																32	24648	60.181	0	255	23.6	5816.93				Image 8	32	18224	41.264	0
	Image 7	33	16104	66.109	0	255	25.925	4174.96				Image 8	33	39824	58.557	0	255	22.964	9145.18																33	24648	71.313	0	255	27.966	6893.06					33	29896	71.648	0
		34	16104	99.188	0	255	38.897	6263.97					34	46980	103.791	0	255	40.702	19121.8																34	24648	40.617	0	255	15.928	3925.93					34	35424	48.266	0
		35	16104	107.105	0	255	42.002	6764					35	25160	45.983	0	255	18.033	4537.1															Image 9	35	44044	104.364	0	255	40.927	18025.9					35	15624	17.986	0
		36	16104	98.586	0	255	38.661	6225.97				Image 9	36	25727	104.42	0	255	40.949	10534.9																36	44044	50.474	0	255	19.794	8718.07				Image 9	36	20720	76.118	0
	Image 8	37	16104	72.079	0	255	28.266	4551.96					37	27527	134.406	0	255	52.708	14508.9																37	63440	92.184	0	255	36.151	22934.2					37	20720	94.997	0
		38	16104	89.497	0	255	35.097	5652.02					38	19805	182.253	0	255	71.472	14155															Image 10	38	34200	68.313	0	255	26.789	9161.84					38	14152	74.813	0
		39	10780	18.948	0	255	7.43	800.954				Image 10	39	58032	54.883	0	255	21.523	12490.2																39	34200	70.662	0	255	27.711	9477.16					39	23944	68.383	0
		40	16632	71.738	0	255	28.133	4679.08					40	55440	45.039	0	255	17.662	9791.81															Image 11	40	28080	118.846	0	255	46.606	13087					40	23944	59.575	0
		41	19296	71.164	0	255	27.907	5384.93				Image 11	41	27364	91.399	0	255	35.843	9808.08																41	34008	105.373	0	255	41.323	14053.1					41	23944	32.77	0
		42	8640	40.139	0	255	15.741	1360.02					42	35759	73.322	0	255	28.754	10282.1																42	34008	70.843	0	255	27.782	9448.1				Image 10	42	15128	72.549	0
		43	13224	98.826	0	255	38.755	5124.96					43	40768	36.272	0	255	14.224	5798.84																43	34008	43.7	0	255	17.137	5827.95					43	15128	57.732	0
		44	13224	66.874	0	255	26.225	3467.99					44	33264	67.299	0	255	26.392	8779.03																44	34008	100.461	0	255	39.397	13398.1					44	15128	39.106	0
		45	13224	67.896	0	255	26.626	3521.02				Image 12	45	37240	106.232	0	255	41.66	15514.2															Image 12	45	34008	124.073	0	255	48.656	16546.9					45	15128	60.935	0
	Image 9	46	11172	45.787	0	255	17.956	2006.04					46	54096	69.293	0	255	27.174	14700																46	44620	83.358	0	255	32.689	14585.8				Image 11	46	21488	52.168	0
		47	11172	52.269	0	255	20.498	2290.04					47	35951	143.91	0	255	56.435	20288.9																47	19920	56.197	0	255	22.038	4389.97					47	21488	53.307	0
		48	22680	55.565	0	255	21.79	4941.97					48	34056	40.261	0	255	15.789	5377.1															Image 13	48	56580	102.811	0	255	40.318	22811.9					48	21488	70.301	0
		49	7844	66.806	0	255	26.198	2054.97				Image 13	49	34056	42.934	0	255	16.837	5734.01																49	81012	92.683	0	255	36.346	29444.6					49	37904	67.551	0
		50	21840	100.786	0	255	39.524	8632.04					50	53424	25.236	0	255	9.896	5286.84																50	28864	60.525	0	255	23.735	6850.87				Image 12	50	19008	69.706	0
		51	21840	76.138	0	255	29.858	6520.99				Image 14	51	40248	52.65	0	255	20.647	8310															Image 14	51	21760	71.602	0	255	28.079	6109.99					51	19008	83.551	0
	Image 10	52	8772	76.047	0	255	29.822	2615.99					52	40248	59.258	0	255	23.238	9352.83																52	29904	62.241	0	255	24.408	7298.97					52	47960	66.414	0
		53	18200	73.46	0	255	28.808	5243.06					53	34176	63.937	0	255	25.073	8568.95																53	29904	87.652	0	255	34.373	10278.9					53	20800	74.207	0
		54	11664	29.23	0	255	11.463	1337.04					54	19520	66.768	0	255	26.183	5110.92																54	29904	30.161	0	255	11.828	3537.05					54	27216	83.435	0
		55	11664	46.938	0	255	18.407	2146.99					55	15028	163.812	0	255	64.24	9653.99																55	29904	46.192	0	255	18.115	5417.11					55	12444	35.594	0
		56	11664	80.999	0	255	31.764	3704.95				Image 15	56	27448	61.093	0	255	23.958	6575.99															Image 15	56	24624	74.582	0	255	29.248	7202.03					56	9352	159.948	0
	Image 11	57	24016	47.59	0	255	18.663	4482.11					57	27448	65.943	0	255	25.86	7098.05																57	28220	178.581	0	255	70.032	19763					57	9534	159.515	0
		58	11024	34.096	0	255	13.371	1474.02					58	27448	38.518	0	255	15.105	4146.02																58	28220	47.223	0	255	18.519	5226.06					58	22792	87.547	0
		59	14640	59.744	0	255	23.429	3430.01					59	24920	71.322	0	255	27.97	6970.12															Image 16	59	36608	46.015	0	255	18.045	6605.91				Image 13	59	30652	50.464	0
		60	20400	49.013	0	255	19.221	3921.08					60	52416	84.713	0	255	33.221	17413.1																60	20020	136.225	0	255	53.422	10695.1					60	30652	58.9	0
	Image 12	61	15860	53.412	0	255	20.946	3322.04					61	27040	63.363	0	255	24.848	6718.9																61	20020	100.675	0	255	39.481	7904.1					61	16896	56.521	0
		62	15860	44.922	0	255	17.617	2794.06					62	15240	127.517	0	255	50.007	7621.07															Image 17	62	25344	84.779	0	255	33.247	8426.12					62	16896	39.602	0
		63	15860	62.673	0	255	24.578	3898.07				Image 16	63	26880	71.823	0	255	28.166	7571.02																63	29388	85.876	0	255	33.677	9897				Image 14	63	10368	27.915	0
		64	15860	43.106	0	255	16.904	2680.97					64	56032	86.296	0	255	33.841	18961.8																64	36036	77.315	0	255	30.32	10926.1					64	16368	74.687	0
		65	15860	85.632	0	255	33.581	5325.95					65	43248	104.864	0	255	41.123	17784.9															Image 18	65	56000	54.711	0	255	21.455	12014.8					65	20720	72.537	0
		66	20700	66.226	0	255	25.971	5376					66	21672	97.002	0	255	38.04	8244.03																66	29304	70.651	0	255	27.706	8118.97					66	13688	58.72	0
		67	20700	28.222	0	255	11.068	2291.08				Image 17	67	48832	92.581	0	255	36.306	17728.9															Image 19	67	44400	53.584	0	255	21.014	9330.22					67	18980	64.14	0
		68	20700	68.025	0	255	26.676	5521.93					68	35776	92.674	0	255	36.343	13002.1																68	18700	49.05	0	255	19.235	3596.95					68	18980	75.788	0
	Image 13	69	12240	47.083	0	255	18.464	2259.99					69	40624	79.581	0	255	31.208	12677.9																69	15600	50.412	0	255	19.769	3083.96					69	18980	97.056	0
		70	12240	18.729	0	255	7.345	899.028					70	34200	37.288	0	255	14.623	5001.07																70	15600	78.821	0	255	30.91	4821.96					70	18692	113.64	0
		71	12240	37.625	0	255	14.755	1806.01				Image 18	71	30972	50.313	0	255	19.731	6111.09																71	30616	73.861	0	255	28.965	8867.92				Image 15	71	27618	149.382	0
		72	20064	59.314	0	255	23.261	4667.09					72	44704	49.78	0	255	19.522	8727.11																72	30616	60.169	0	255	23.596	7224.15					72	22120	70.402	0
		73	20064	49.35	0	255	19.353	3882.99					73	26228	60.59	0	255	23.761	6232.04																73	51600	57.592	0	255	22.585	11653.9					73	9800	26.905	0
		74	15128	64.913	0	255	25.456	3850.98					74	30076	182.763	0	255	71.672	21556.1															Image 20	74	23736	62.923	0	255	24.676	5857.1					74	7488	47.2	0
	Image 14	75	18744	72.865	0	255	28.574	5355.91				Image 19	75	56444	45.254	0	255	17.747	10017.1																75	23736	88.599	0	255	34.745	8247.07				Image 16	75	19296	79.899	0
		76	11800	84.95	0	255	33.314	3931.05					76	41472	58.327	0	255	22.873	9485.89																76	24000	86.243	0	255	33.821	8117.04					76	19296	72.485	0
		77	56000	45.777	0	255	17.952	10053.1					77	41472	54.718	0	255	21.458	8899.06																77	45036	47.358	0	255	18.572	8364.09					77	38352	98.218	0
		78	36668	79.648	0	255	31.234	11452.9					78	28160	32.147	0	255	12.607	3550.13															Image 21	78	43512	72.992	0	255	28.624	12454.9					78	10176	46.159	0
		79	22792	46.576	0	255	18.265	4162.96					79	38872	33.948	0	255	13.313	5175.03																79	70200	78.988	0	255	30.976	21745.2				Image 17	79	16524	82.685	0
	Image 15	80	10800	32.631	0	255	12.796	1381.97					80	20256	90.451	0	255	35.471	7185.01																80	47424	52.646	0	255	20.646	9791.16					80	19908	113.782	0
		81	10800	42.783	0	255	16.778	1812.02				Image 20	81	38376	50.52	0	255	19.812	7603.05																											81	27224	81.978	0
		82	10800	21.203	0	255	8.315	898.02					82	38376	66.833	0	255	26.209	10058																											82	27144	75.803	0
		83	19272	57.796	0	255	22.665	4368					83	36160	41.593	0	255	16.311	5898.06																											83	57600	99.671	0
	Image 16	84	19272	16.447	0	255	6.45	1243.04					84	36160	36.628	0	255	14.364	5194.02																											84	34000	62.078	0
		85	19272	22.375	0	255	8.774	1690.93					85	25896	38.413	0	255	15.064	3900.97																											85	34000	44.123	0
		86	14080	13.565	0	255	5.32	749.056				Image 21	86	33756	58.039	0	255	22.76	7682.87																											86	46400	50.412	0
		87	25872	53.125	0	255	20.833	5389.91					87	33756	36.404	0	255	14.276	4819.01																										Image 18	87	15776	115.975	0
		88	34848	61.679	0	255	24.188	8429.03					88	25896	32.732	0	255	12.836	3324.01																											88	29876	81.384	0
		89	19584	22.656	0	255	8.885	1740.04					89	30780	44.795	0	255	17.567	5407.12																											89	15312	68.113	0
		90	19584	42.24	0	255	16.565	3244.09					90	30780	47.976	0	255	18.814	5790.95																											90	15312	67.414	0
		91	24332	40.925	0	255	16.049	3905.04					91	40548	68.215	0	255	26.751	10847																											91	23040	84.579	0
	Image 17	92	24332	34.584	0	255	13.562	3299.91																																					Image 19	92	14848	65.278	0
		93	24332	32.09	0	255	12.584	3061.94																																						93	34592	79.621	0
		94	24332	30.141	0	255	11.82	2876.04																																						94	24480	79.073	0
		95	24332	38.692	0	255	15.173	3691.89																																						95	8951	108.74	0
		96	43956	43.799	0	255	17.176	7549.88																																						96	11842	94.015	0
		97	43956	56.945	0	255	22.331	9815.81																																					Image 20	97	9776	35.318	0
		98	43956	32.446	0	255	12.724	5592.96																																						98	16120	54.512	0
		99	43956	57.456	0	255	22.532	9904.17																																						99	16120	60.064	0
	Image 18	100	22120	61.26	0	255	24.024	5314.11																																						100	27000	52.53	0
		101	22120	30.595	0	255	11.998	2653.96																																						101	33408	101.853	0
		102	25896	61.229	0	255	24.011	6217.89																																						102	17408	39.067	0
		103	16896	65.184	0	255	25.562	4318.96																																						103	25232	56.352	0
		104	21608	81.275	0	255	31.872	6886.9																																						104	25232	50.016	0
		105	13688	36.924	0	255	14.48	1982.02																																					Image 21	105	25232	61.405	0
		106	32320	72.232	0	255	28.326	9154.96																																						106	32076	78.982	0
	Image 19	107	24016	90.539	0	255	35.505	8526.88																																						107	32076	47	0
		108	24016	76.937	0	255	30.172	7246.11																																						108	18480	43.714	0
		109	45248	31.757	0	255	12.454	5635.19																																						109	20916	68.883	0
		110	35696	31.896	0	255	12.508	4464.86																																					Image 22	110	20400	57.388	0
	Image 20	111	15080	28.578	0	255	11.207	1690.02																																						111	20400	45.5	0
		112	15080	21.357	0	255	8.375	1262.95																																						112	23652	79.07	0
		113	28884	57.888	0	255	22.701	6556.96																																						113	23652	55.513	0
		114	28884	41.441	0	255	16.251	4693.94																																					Image 23	114	15104	56.507	0
																																														115	19312	42.597	0
																																														116	19312	36.378	0
																																														117	19312	34.054	0
							a.v.	21.4588										a.v.	39.799										a.v.	#DIV/0!										a.v.	43.9074
							s.e.m.	1.06236										s.e.m.	1.99115										s.e.m.	#DIV/0!										s.e.m.	3.0267
[truncated: 19 more columns]

## Sheet: Summary
			201022	211102-1	211102-2	a.v.	s.e.m.
		DMSO	4764.07	3533.17	4269.94	18.8688	1.61085			21.4588	15.9144	19.2331	18.8688	1.61085
		0	8835.76	7918.21	7518.86	36.4441	1.75598			39.799	35.666	33.8672	36.4441	1.75598
		20	9747.88	5758.13	6178.67	32.5581	5.70092			43.9074	25.9364	27.8306	32.5581	5.70092
		50	6198.71	4100.79	5339.75	23.4813	2.74277			27.9209	18.4712	24.0519	23.4813	2.74277
		100	6052.44	3136.57	2829.43	18.0449	4.62583			27.262	14.128	12.7446	18.0449	4.62583
		200	4740.14	1796.85	1514.25	12.0884	4.64586			21.351	8.09355	6.82066	12.0884	4.64586
			201022	211102-1	211102-2	a.v.	s.e.m.
		DMSO	21.4588	15.9144	19.2331
		0	39.799	35.666	33.8672
		20	43.9074	25.9364	27.8306
		50	27.9209	18.4712	24.0519
		100	27.262	14.128	12.7446
		200	21.351	8.09355	6.82066

## Sheet: Sheet1
	c	0	20	50	100	200
	21.4588	39.799	43.9074	27.9209	27.262	21.351
	15.9144	35.666	25.9364	18.4712	14.128	8.09355
	19.2331	33.8672	27.8306	24.0519	12.7446	6.82066
分散分析: 一元配置									分散分析: 一元配置
概要									概要
グループ	データの個数	合計	平均	分散					グループ	データの個数	合計	平均	分散
列 1	3	56.6064	18.8688	7.78453					列 1	3	109.332	36.4441	9.2504
列 2	3	109.332	36.4441	9.2504					列 2	3	97.6743	32.5581	97.5015
分散分析表									分散分析表
変動要因	変動	自由度	分散	観測された分散比	P-値	F 境界値			変動要因	変動	自由度	分散	観測された分散比	P-値	F 境界値
グループ間	463.335	1	463.335	54.3983	0.00180114	7.70865			グループ間	22.651	1	22.651	0.424367	0.550298	7.70865
グループ内	34.0699	4	8.51746						グループ内	213.504	4	53.3759
合計	497.405	5							合計	236.155	5
0	50
39.799	27.9209
35.666	18.4712
33.8672	24.0519
分散分析: 一元配置
概要
グループ	データの個数	合計	平均	分散
列 1	3	109.332	36.4441	9.2504
列 2	3	70.4439	23.4813	22.5684
分散分析表
変動要因	変動	自由度	分散	観測された分散比	P-値	F 境界値
グループ間	252.049	1	252.049	15.8428	0.016397	7.70865
グループ内	63.6376	4	15.9094
合計	315.687	5
0	100
39.799	27.262
35.666	14.128
33.8672	12.7446
分散分析: 一元配置
概要
グループ	データの個数	合計	平均	分散
列 1	3	109.332	36.4441	9.2504
列 2	3	54.1346	18.0449	64.195
分散分析表
変動要因	変動	自由度	分散	観測された分散比	P-値	F 境界値
グループ間	507.795	1	507.795	13.8278	0.0204999	7.70865
グループ内	146.891	4	36.7227
合計	654.686	5
0	200
39.799	21.351
35.666	8.09355
33.8672	6.82066
分散分析: 一元配置
概要
グループ	データの個数	合計	平均	分散
列 1	3	109.332	36.4441	9.2504
列 2	3	36.2652	12.0884	64.7522
分散分析表
変動要因	変動	自由度	分散	観測された分散比	P-値	F 境界値
グループ間	889.796	1	889.796	24.0477	0.0080218	7.70865
グループ内	148.005	4	37.0013
合計	1037.8	5

## Sheet: Sheet2
分散分析: 一元配置
概要
グループ	データの個数	合計	平均	分散
列 1	3	56.6064	18.8688	7.78453
列 2	3	109.332	36.4441	9.2504
列 3	3	97.6743	32.5581	97.5015
列 4	3	70.4439	23.4813	22.5684
列 5	3	54.1346	18.0449	64.195
列 6	3	36.2652	12.0884	64.7522
分散分析表
変動要因	変動	自由度	分散	観測された分散比	P-値	F 境界値
グループ間	1292.97	5	258.594	5.83181	0.00585561	3.10588
グループ内	532.104	12	44.342
合計	1825.07	17
