# Supplementary material for: Circadian oscillation in primary cilium length by clock genes regulates fibroblast cell migration
Source: EMBO Rep. 2023 Nov 16;24(12):e56870. doi: 10.15252/embr.202356870 (PMC10702818; doi:10.15252/embr.202356870)
Supplement: Supplementary file 12 — Source Data for Figure 5 [file EMBR-24-e56870-s004.zip › Figure 5/5G/colchicine cilia length.xlsx]

## Sheet: 1
DEX				scale	40x	100um	596pixel					DEX
30 h					100x	100um	1490pixel					42 h
					100x	1um	14.9	pixel
Control		Area	Length (pixel)	Length (um)		Colchicine		Area	Length (pixel)	Length (um)		Control		Area	Length (pixel)	Length (um)		Colchicine		Area	Length (pixel)	Length (um)
Image 1	1	47	46.488	3.12		Image 1	1	36	35.384	2.37477		Image 1	1	45	44.702	3.00013		Image 1	1	25	24.759	1.66168
	2	36	35.365	2.37349		Image 4	2	36	35.886	2.40846			2	41	40.497	2.71792			2	34	33.901	2.27523
Image 4	1	27	26.077	1.75013			3	27	26.833	1.80087		Image 2	3	56	55.173	3.70289		Image 2	3	32	31.288	2.09987
Image 5	2	40	39.276	2.63597			4	48	47.707	3.20181		Image 3	4	57	56.168	3.76966			4	16	15.62	1.04832
	3	39	39.03	2.61946		Image 5	5	39	38.013	2.55121			5	41	40.763	2.73577			5	34	34.062	2.28604
Image 6	4	30	29.968	2.01128			6	27	26.601	1.7853			6	48	47.279	3.17309		Image 3	6	16	15	1.00671
	5	20	19.209	1.28919			7	32	31.241	2.09671		Image 4	7	66	65.661	4.40678			7	24	23.601	1.58396
Image 7	6	21	20.182	1.3545			8	15	14.765	0.99094			8	57	56.416	3.78631		Image 4	8	45	44.881	3.01215
Image 8	7	30	29.269	1.96436		Image 6	9	30	29.015	1.94732			9	48	47.628	3.19651		Image 5	9	46	45.974	3.0855
	8	21	20.616	1.38362			10	50	49.62	3.3302		Image 7	10	49	48.877	3.28034			10	22	21.26	1.42685
Image 9	9	44	43.452	2.91624			11	40	41.581	2.79067			11	40	39.249	2.63416		Image 6	11	35	34.54	2.31812
	10	47	46.441	3.11685		Image 7	12	32	31.946	2.14403		Image 8	12	37	36.674	2.46134		Image 7	12	49	48.307	3.24208
Image 10	11	24	23.324	1.56537			13	40	39.115	2.62517			13	46	45.461	3.05107			13	40	39.396	2.64403
Image 11	12	19	18.385	1.23389		Image 8	14	26	25.682	1.72362			14	44	43.04	2.88859			14	44	43.352	2.90953
	13	26	25.962	1.74242			15	23	22.415	1.50436		Image 9	15	52	51.1	3.42953		Image 8	15	37	36.069	2.42074
Image 12	14	14	13	0.872483			16	15	14.765	0.99094			16	47	47.12	3.16242		Image 9	16	36	35.805	2.40302
	15	34	33.553	2.25188			17	25	24.09	1.61678			17	41	40.369	2.70933		Image 10	17	31	30.232	2.02899
	16	21	20.601	1.38262		Image 9	18	20	19.105	1.28221		Image 10	18	68	67.055	4.50034		Image 11	18	33	32.894	2.20765
Image 13	17	29	28.46	1.91007			19	17	16.155	1.08423			19	55	54.083	3.62973			19	30	29.698	1.99315
	18	53	52.97	3.55503			20	24	23.479	1.57577			20	50	49.778	3.34081			20	36	35.481	2.38128
Image 14	19	33	32.586	2.18698		Image 10	21	24	23.409	1.57107		Image 11	21	44	43.527	2.92128			21	15	14.318	0.96094
Image 15	20	33	32.369	2.17242			22	27	26.628	1.78711			22	43	43.018	2.88711		Image 12	22	41	40.2	2.69799
Image 16	21	31	30.529	2.04893		Image 11	23	31	30.529	2.04893			23	41	40.641	2.72758			23	42	41.835	2.80772
	22	45	44.643	2.99617			24	34	33.015	2.21577		Image 12	24	52	51.613	3.46396			24	34	33.082	2.22027
	23	40	39.56	2.65503			25	18	19.878	1.33409			25	31	30.017	2.01456		Image 13	25	30	29.318	1.96765
	24	31	30.572	2.05181			26	14	13.601	0.912819		Image 13	26	47	46.402	3.11423			26	28	27.586	1.85141
Image 17	25	43	42.521	2.85376			27	14	13	0.872483			27	42	41.379	2.77711		Image 14	27	35	34.986	2.34805
	26	34	33.46	2.24564		Image 12	28	20	19.698	1.32201			28	53	52.431	3.51886			28	36	35.553	2.38611
	27	28	27.731	1.86114			29	21	20.809	1.39658		Image 14	29	52	51.108	3.43007			29	28	27.313	1.83309
Image 18	28	25	24.187	1.62329			30	33	32.202	2.16121			30	57	56.824	3.81369			30	27	26.929	1.80732
	29	24	23.086	1.5494			31	22	21.095	1.41577			31	45	44.045	2.95604		Image 15	31	47	46.4	3.11409
	30	32	31.016	2.08161		Image 13	32	30	29.727	1.9951			32	42	41.579	2.79054		Image 16	32	31	30.083	2.01899
	31	28	27.873	1.87067			33	31	30.799	2.06705		Image 15	33	35	34.108	2.28913		Image 17	33	33	32.558	2.1851
Image 19	32	42	41.4	2.77852			34	27	26.033	1.74718			34	28	27.203	1.8257			34	47	46.432	3.11624
Image 20	33	33	32.249	2.16436			35	22	21.19	1.42215			35	42	41.824	2.80698		Image 18	35	33	32.016	2.14872
Image 21	34	22	21.19	1.42215		Image 14	36	24	23.195	1.55671			36	24	23.77	1.5953			36	27	26.87	1.80336
	35	25	24.759	1.66168			37	51	50.542	3.39208		Image 16	37	77	76.766	5.15208			37	21	20.248	1.35893
	36	16	15.62	1.04832			38	21	20.248	1.35893			38	45	44.707	3.00047		Image 19	38	24	23.324	1.56537
Image 22	37	36	35.468	2.3804		Image 15	39	21	20.747	1.39242			39	42	41.939	2.8147			39	32	32.008	2.14819
	38	25	24.083	1.61631			40	39	38.724	2.59893			40	34	33.422	2.24309			40	37	36.056	2.41987
	39	18	17.263	1.15859		Image 16	41	36	35.974	2.41436		Image 19	41	37	36.409	2.44356		Image 20	41	42	42.339	2.84154
Image 23	40	18	17.804	1.1949			42	24	23.324	1.56537			42	41	41.053	2.75523			42	46	45.852	3.07732
	41	31	30.48	2.04564			43	24	23.087	1.54946			43	53	52.297	3.50987			43	27	26.42	1.77315
	42	29	28.16	1.88993			44	22	21.26	1.42685		Image 20	44	52	51.251	3.43966		Image 21	44	61	60.308	4.04752
	43	26	25.615	1.71913		Image 17	45	22	21.932	1.47195			45	55	54.672	3.66926			45	45	44.304	2.97342
Image 24	44	19	18.439	1.23752			46	32	31.321	2.10208			46	57	56.303	3.77872			46	30	29.12	1.95436
	45	35	34.853	2.33913			47	29	28.161	1.89			47	50	49.558	3.32604
Image 25	46	30	29.22	1.96107			48	17	16.763	1.12503		Image 21	48	57	56.859	3.81604
Image 26	47	27	26.296	1.76483			49	21	20.269	1.36034		Image 22	49	52	51.512	3.45718
	48	11	10.77	0.722819		Image 18	50	22	21.954	1.47342		Image 23	50	44	43.801	2.93966
Image 27	49	36	35.303	2.36933			51	23	22.091	1.48262			51	57	56.323	3.78007
Image 28	50	42	41.494	2.78483			52	41	40.88	2.74362			52	31	30.905	2.07416
	51	28	27.142	1.82161		Image 19	53	30	29.866	2.00443			53	42	41.865	2.80973
Image 29	52	47	47.03	3.15638			54	24	23.431	1.57255			54	35	34.67	2.32685
							55	27	26.401	1.77188		Image 24	55	40	39.47	2.64899
							56	28	27.731	1.86114			56	33	32.558	2.1851
							57	25	24.759	1.66168			57	60	59.541	3.99604
						Image 20	58	25	24.839	1.66705			58	50	49.87	3.34698
							59	23	22.361	1.50074			59	51	50.091	3.36181
							60	31	30.676	2.05879		Image 25	60	38	38.121	2.55846
							61	21	20.518	1.37705			61	85	84.955	5.70168
							62	28	27.321	1.83362		Image 26	62	51	50.249	3.37242
						Image 21	63	25	24.759	1.66168			63	41	40.887	2.74409
							64	31	30	2.01342			64	43	42.06	2.82282
							65	26	25.239	1.69389
							66	26	25.612	1.71893
							67	30	29.12	1.95436
						Image 22	68	37	36.956	2.48027
							69	43	42.481	2.85107
							70	27	26.926	1.80711
							71	29	28.862	1.93705
						Image 23	72	26	25	1.67785
							73	20	19	1.27517
							74	28	27.835	1.86812
						Image 24	75	33	32.119	2.15564
							76	41	40.929	2.74691
							77	43	42.083	2.82436
			pixel	um					pixel	um					pixel	um					pixel	um
		a.v.	29.9333	2.00895				a.v.	27.6663	1.8568				a.v.	46.6984	3.13412				a.v.	33.5126	2.24917
		s.e.m.	1.29193	0.0867069				s.e.m.	0.939558	0.0630576				s.e.m.	1.3386	0.0898386				s.e.m.	1.40885	0.0945539

## Sheet: 2
DEX				scale	40x	100um	596pixel					DEX
30 h					100x	100um	1490pixel					42 h
					100x	1um	14.9	pixel
Control		Area	Length (pixel)	Length (um)		Colchicine		Area	Length (pixel)	Length (um)		Control		Area	Length (pixel)	Length (um)		Colchicine		Area	Length (pixel)	Length (um)
Image 1	1	32	31	2.08054		Image 1	1	30	29.732	1.99544		Image 1	1	41	40.262	2.70215		Image 1	1	18	17.804	1.1949
	2	28	27.586	1.85141			2	31	30.594	2.05329		Image 2	2	52	51.913	3.48409		Image 2	2	31	30.017	2.01456
Image 2	3	50	49.152	3.29879			3	18	17.804	1.1949			3	44	43.147	2.89577			3	22	21.213	1.42369
	4	25	24.325	1.63255			4	22	21.378	1.43477		Image 3	4	33	32.696	2.19436		Image 3	4	28	27.857	1.8696
	5	32	31.318	2.10188		Image 2	5	30	29.12	1.95436			5	49	48.208	3.23544			5	19	18.248	1.2247
Image 3	6	26	25.71	1.7255			6	29	29.003	1.94651		Image 4	6	43	42.196	2.83195		Image 4	6	21	20	1.34228
Image 4	7	27	26.173	1.75658			7	20	19.105	1.28221			7	34	33.242	2.23101			7	42	41.02	2.75302
	8	24	23.897	1.60383		Image 3	8	25	24.625	1.65268		Image 5	8	47	46.422	3.11557			8	17	16.553	1.11094
	9	59	58.184	3.90497			9	25	24.352	1.63436			9	50	49.82	3.34362			9	22	21.452	1.43973
	10	19	18.358	1.23208		Image 4	10	26	25.807	1.73201			10	44	43.442	2.91557		Image 5	10	39	38.91	2.61141
Image 5	11	36	35.294	2.36872			11	25	24.515	1.6453		Image 6	11	50	49.24	3.3047			11	32	31.241	2.09671
	12	41	40.463	2.71564		Image 5	12	32	31.347	2.10383		Image 7	12	65	64.466	4.32658			12	23	22.337	1.49913
	13	48	47.075	3.1594			13	27	26	1.74497			13	33	32.781	2.20007		Image 9	13	49	48.417	3.24946
Image 6	14	41	40.362	2.70886		Image 6	14	31	30.067	2.01792		Image 8	14	51	50.183	3.36799			14	39	38.484	2.58282
	15	49	48.309	3.24221			15	30	29.071	1.95107			15	44	44.787	3.00584			15	29	28.278	1.89785
Image 7	16	53	53.077	3.56221			16	13	12.649	0.848926		Image 9	16	31	30.879	2.07242		Image 10	16	43	42.245	2.83523
	17	37	36.258	2.43342		Image 7	17	24	23.855	1.60101			17	36	35.238	2.36497		Image 11	17	34	33.838	2.27101
	18	36	35.306	2.36953			18	30	29.841	2.00275			18	45	44.789	3.00597			18	44	43.971	2.95107
Image 8	19	28	27.295	1.83188		Image 8	19	26	25.15	1.68792		Image 10	19	58	57.852	3.88268			19	51	50.819	3.41067
	20	37	36.893	2.47604			20	25	24.454	1.64121			20	69	68.645	4.60705			20	28	27.459	1.84289
	21	60	59.283	3.97872			21	30	29.633	1.98879			21	39	38.141	2.5598			21	26	25.239	1.69389
Image 9	22	18	17.205	1.1547		Image 9	22	41	41.145	2.76141		Image 11	22	35	34.986	2.34805		Image 12	22	50	49.658	3.33275
	23	28	27.785	1.86477			23	23	22.847	1.53336			23	33	32.264	2.16537			23	41	40.386	2.71047
Image 10	24	42	41.594	2.79154			24	11	10.296	0.691007		Image 12	24	47	46.044	3.0902			24	31	30.63	2.0557
	25	35	34.77	2.33356			25	42	41.211	2.76584			25	33	32.396	2.17423		Image 13	25	31	30.676	2.05879
	26	48	47.876	3.21315		Image 10	26	25	24.021	1.61215		Image 13	26	50	49.826	3.34403			26	31	30.812	2.06792
Image 11	27	16	15.652	1.05047			27	23	22.837	1.53268			27	57	56.915	3.8198		Image 14	27	35	34.986	2.34805
	28	32	31.145	2.09027		Image 11	28	24	23.899	1.60396			28	22	21.493	1.44248		Image 15	28	41	40.311	2.70544
	29	32	31.771	2.13228		Image 12	29	26	25.187	1.6904		Image 14	29	44	43.617	2.92732			29	31	30.067	2.01792
Image 12	30	33	32.321	2.16919			30	23	22.402	1.50349			30	38	37.294	2.50295			30	25	24.207	1.62463
	31	23	22.676	1.52188		Image 13	31	20	19.123	1.28342			31	32	31.439	2.11			31	40	39.205	2.63121
	32	22	21.862	1.46725			32	26	25.245	1.6943		Image 15	32	46	45.607	3.06087		Image 16	32	42	41.363	2.77604
	33	44	43.492	2.91893		Image 14	33	29	28.018	1.8804			33	36	35.847	2.40584			33	24	23.537	1.57966
Image 13	34	29	28.018	1.8804			34	30	29.411	1.97389			34	48	47.254	3.17141		Image 17	34	30	29.275	1.96477
	35	14	13.601	0.912819			35	14	13.153	0.882752		Image 16	35	51	50.678	3.40121			35	43	42.28	2.83758
	36	34	33.633	2.25725		Image 15	36	20	19.235	1.29094		Image 18	36	70	69.07	4.63557		Image 18	36	27	26.926	1.80711
Image 14	37	28	27.607	1.85282			37	32	31.064	2.08483		Image 19	37	42	41.049	2.75497			37	17	16.155	1.08423
	38	35	34.786	2.33463		Image 16	38	21	20.591	1.38195			38	42	43.146	2.8957			38	28	27.543	1.84852
Image 15	39	30	29.732	1.99544			39	19	18.868	1.26631			39	54	53.378	3.58242		Image 19	39	35	34.274	2.30027
	40	46	45.1	3.02685		Image 17	40	21	20.1	1.34899			40	38	37.806	2.53732			40	26	25.632	1.72027
	41	26	25.43	1.70671			41	25	24.413	1.63846		Image 20	41	36	35.341	2.37188		Image 20	41	46	45.011	3.02087
	42	19	18.385	1.23389			42	42	41.22	2.76644			42	42	41.795	2.80503			42	46	45.679	3.0657
Image 16	43	36	35.777	2.40114		Image 18	43	34	33.242	2.23101			43	54	53.765	3.60839		Image 21	43	45	44.147	2.96289
Image 17	44	17	16.279	1.09255			44	18	17.804	1.1949			44	41	40.804	2.73852			44	34	33.377	2.24007
	45	35	34.655	2.32584			45	19	18.111	1.2155			45	48	47.889	3.21403		Image 22	45	24	23.259	1.56101
Image 18	46	28	27.313	1.83309			46	22	21.587	1.44879		Image 21	46	56	55.805	3.7453			46	32	31.623	2.12235
	47	14	13.601	0.912819		Image 19	47	24	23.195	1.55671			47	37	36.341	2.43899		Image 23	47	50	49.659	3.33282
	48	27	26.571	1.78329			48	29	28.903	1.9398			48	33	32.129	2.15631			48	19	18.198	1.22134
	49	23	22.361	1.50074			49	27	26.249	1.76168			49	32	31.113	2.08812			49	43	42.023	2.82034
Image 19	50	25	24.871	1.66919		Image 20	50	32	31.279	2.09926			50	47	46.209	3.10128		Image 24	50	22	21.261	1.42691
	51	28	27.586	1.85141			51	42	41.976	2.81718		Image 22	51	17	16.643	1.11698			51	26	25.698	1.7247
	52	17	16.279	1.09255			52	21	20.729	1.39121			52	42	41.785	2.80436		Image 25	52	18	17.889	1.2006
	53	45	44.311	2.97389									53	31	30	2.01342			53	32	31.145	2.09027
Image 20	54	32	31.181	2.09268									54	44	43.897	2.94611			54	49	48.345	3.24463
	55	22	21.024	1.41101								Image 23	55	53	52.78	3.54228		Image 26	55	23	22	1.47651
Image 21	56	28	27.586	1.85141								Image 24	56	45	44.203	2.96664			56	21	20.025	1.34396
	57	32	31.451	2.11081									57	56	55.724	3.73987			57	31	30.39	2.0396
	58	47	46.957	3.15148									58	34	33.838	2.27101		Image 27	58	24	23.928	1.60591
Image 22	59	15	14.318	0.96094								Image 25	59	45	44.111	2.96047			59	42	41.427	2.78034
	60	14	13	0.872483									60	55	54.364	3.64859			60	22	21.954	1.47342
	61	12	11.18	0.750336									61	44	43.822	2.94107		Image 28	61	30	29.835	2.00235
Image 23	62	29	28.918	1.94081								Image 26	62	49	48.804	3.27544			62	31	30.596	2.05342
	63	14	13.928	0.934765									63	43	42.196	2.83195		Image 29	63	34	33.559	2.25228
	64	22	21.401	1.43631									64	37	36.846	2.47289			64	34	33.795	2.26812
Image 24	65	29	28.071	1.88396															65	18	17.692	1.18738
	66	20	19.698	1.32201														Image 30	66	30	29.069	1.95094
	67	26	25.632	1.72027															67	18	17.692	1.18738
																			68	26	26	1.74497
			pixel	um					pixel	um					pixel	um					pixel	um
		a.v.	30.2046	2.02715				a.v.	25.4897	1.71072				a.v.	43.2603	2.90338				a.v.	31.1559	2.091
		s.e.m.	1.37776	0.0924672				s.e.m.	0.94705	0.0635604				s.e.m.	1.25595	0.0842916				s.e.m.	1.16325	0.0780706

## Sheet: 3
DEX				scale	40x	100um	596pixel					DEX
30 h					100x	100um	1490pixel					42 h
					100x	1um	14.9	pixel
Control		Area	Length (pixel)	Length (um)		Colchicine		Area	Length (pixel)	Length (um)		Control		Area	Length (pixel)	Length (um)		Colchicine		Area	Length (pixel)	Length (um)
Image 1	1	32	31.401	2.10745		Image 1	1	38	37.643	2.52638		Image 1	1	43	42.338	2.84148		Image 1	1	40	39.678	2.66295
	2	28	27.659	1.85631			2	23	22.825	1.53188			2	34	33.422	2.24309			2	34	33.865	2.27282
Image 2	3	27	26.926	1.80711			3	32	31.798	2.13409			3	46	45.237	3.03604			3	25	24.314	1.63181
	4	44	43.987	2.95215		Image 2	4	26	25.554	1.71503			4	50	49.085	3.2943			4	46	45.031	3.02221
Image 3	5	26	25.421	1.70611			5	30	29.732	1.99544		Image 2	5	64	63.839	4.2845		Image 2	5	38	37.518	2.51799
	6	29	28.859	1.93685		Image 3	6	10	9.899	0.664362			6	42	41.835	2.80772		Image 3	6	37	36.722	2.46456
	7	25	24.468	1.64215			7	23	22.042	1.47933		Image 3	7	41	40.793	2.73779		Image 4	7	36	35.695	2.39564
Image 4	8	24	23.431	1.57255			8	47	46.167	3.09846			8	36	35.171	2.36047			8	24	23.645	1.58691
	9	43	42.8	2.87248		Image 4	9	18	17.889	1.2006			9	36	35.342	2.37195			9	46	45.807	3.0743
	10	69	68.803	4.61765			10	16	15	1.00671		Image 4	10	47	46.141	3.09671			10	41	40.37	2.7094
Image 5	11	30	29.676	1.99168		Image 5	11	29	28.636	1.92188			11	35	34.046	2.28497			11	18	17.77	1.19262
	12	32	31.492	2.11356			12	18	17.464	1.17208		Image 5	12	59	58.043	3.8955		Image 5	12	26	25	1.67785
Image 6	13	19	18.788	1.26094		Image 6	13	25	24.698	1.65758		Image 6	13	46	45.405	3.04732			13	27	26.926	1.80711
	14	39	38.013	2.55121			14	36	35.22	2.36376			14	53	52.479	3.52208			14	23	22.207	1.4904
	15	19	18.974	1.27342			15	18	17.464	1.17208		Image 7	15	49	48.083	3.22705		Image 6	15	30	29	1.94631
Image 7	16	39	38.603	2.59081		Image 7	16	32	31.133	2.08946		Image 8	16	41	40.057	2.68839			16	16	15.133	1.01564
	17	48	47.293	3.17403			17	20	19.799	1.32879			17	47	46.584	3.12644		Image 7	17	30	29.155	1.95671
	18	15	14.145	0.949329		Image 8	18	38	37.316	2.50443			18	30	29.732	1.99544			18	48	47.148	3.1643
	19	32	31.279	2.09926			19	29	28.369	1.90396		Image 9	19	48	47.262	3.17195			19	46	45.919	3.08181
	20	30	29	1.94631		Image 9	20	26	25.495	1.71107			20	49	48.819	3.27644			20	43	42.476	2.85074
Image 8	21	16	15.524	1.04188			21	25	24.042	1.61356		Image 10	21	54	53.212	3.57128		Image 8	21	50	49.439	3.31805
	22	20	19.849	1.33215			22	24	23.022	1.5451			22	39	38.359	2.57443			22	26	25.179	1.68987
	23	36	35.744	2.39893		Image 10	23	23	22	1.47651		Image 11	23	46	45.944	3.08349			23	42	41.352	2.7753
	24	30	29.967	2.01121			24	18	17.464	1.17208			24	49	48.437	3.25081		Image 9	24	44	43.757	2.93671
Image 9	25	35	34.581	2.32087			25	32	31.657	2.12463			25	53	53.186	3.56953		Image 10	25	29	28.284	1.89826
	26	31	30.529	2.04893		Image 11	26	24	23.087	1.54946			26	36	35.22	2.36376			26	45	44.944	3.01638
Image 10	27	17	16.763	1.12503			27	25	24.767	1.66221		Image 12	27	75	74.124	4.97477		Image 11	27	36	35.693	2.3955
	28	21	20.63	1.38456		Image 12	28	28	27.687	1.85819			28	41	40.46	2.71544			28	27	26.048	1.74819
	29	36	35.381	2.37456			29	14	13.342	0.895436		Image 13	29	48	47.127	3.16289		Image 12	29	39	38.203	2.56396
	30	40	39.231	2.63295		Image 13	30	17	16.555	1.11107			30	43	42.08	2.82416			30	31	30.083	2.01899
	31	27	26.541	1.78128			31	20	19.54	1.31141		Image 14	31	64	63.784	4.28081		Image 13	31	26	25.807	1.73201
Image 11	32	22	21.952	1.47329			32	27	26.207	1.75886			32	44	43.012	2.88671			32	25	24.698	1.65758
	33	21	20.125	1.35067			33	19	18.601	1.24839			33	51	50.601	3.39604		Image 14	33	33	32.558	2.1851
Image 12	34	27	26.191	1.75779		Image 14	34	37	36.405	2.44329		Image 15	34	56	55.161	3.70208			34	33	32.985	2.21376
	35	18	17.692	1.18738			35	30	30.006	2.01383			35	67	66.324	4.45128			35	47	46.4	3.11409
Image 13	36	28	27.76	1.86309		Image 15	36	27	26.553	1.78208			36	44	43.891	2.9457			36	23	22.361	1.50074
	37	35	34.132	2.29074		Image 16	37	22	21.19	1.42215		Image 16	37	71	71.024	4.76671			37	27	26.907	1.80584
	38	24	23.507	1.57765			38	26	25.632	1.72027		Image 17	38	50	49.254	3.30564		Image 15	38	39	38.079	2.55564
	39	27	26.463	1.77604			39	19	18.682	1.25383		Image 18	39	51	50.01	3.35638			39	52	51.417	3.45081
	40	15	14.866	0.997718			40	31	30.61	2.05436			40	41	40	2.68456		Image 16	40	32	31.51	2.11477
Image 14	41	39	38.244	2.56671			41	18	17.263	1.15859		Image 19	41	60	59.24	3.97584			41	41	40.369	2.70933
	42	29	28.563	1.91698		Image 17	42	18	17.493	1.17403			42	43	42.126	2.82725		Image 17	42	44	43.712	2.93369
Image 15	43	41	40.108	2.69181			43	25	24.083	1.61631		Image 20	43	52	51.923	3.48477			43	17	16.015	1.07483
	44	42	41.734	2.80094		Image 18	44	23	22.023	1.47805			44	64	63.18	4.24027			44	20	19.243	1.29148
	45	33	32.984	2.21369			45	31	30.364	2.03785		Image 21	45	43	42.048	2.82201		Image 18	45	31	30.676	2.05879
Image 16	46	28	27.941	1.87523		Image 19	46	28	27.377	1.83738			46	61	60.155	4.03725			46	22	21.84	1.46577
	47	36	35.807	2.40315			47	25	24.166	1.62188		Image 22	47	47	46.501	3.12087			47	24	23.108	1.55087
Image 17	48	27	26.249	1.76168			48	22	21.471	1.44101			48	52	51.092	3.42899		Image 19	48	31	30.029	2.01537
	49	36	35.735	2.39832			49	23	22.649	1.52007			49	42	41.091	2.75779			49	27	26.754	1.79557
	50	23	22.083	1.48208		Image 20	50	15	14.422	0.967919			50	38	37.947	2.54678			50	26	25.623	1.71966
	51	26	26.001	1.74503			51	18	17.029	1.14289			51	50	49.441	3.31819			51	26	25.554	1.71503
Image 18	52	26	25.942	1.74107			52	34	33.838	2.27101		Image 23	52	51	50.117	3.36356			52	36	35.254	2.36604
	53	28	28.018	1.8804			53	38	37.202	2.49678			53	53	52.628	3.53208		Image 20	53	33	32.063	2.15188
	54	23	22.204	1.4902			54	28	27.456	1.84268			54	62	61.4	4.12081			54	26	25.43	1.70671
Image 19	55	32	31.792	2.13369		Image 21	55	21	20.616	1.38362			55	40	39.384	2.64322			55	49	48.091	3.22758
	56	37	36.501	2.44973			56	35	34.09	2.28792		Image 24	56	53	52.306	3.51047			56	26	25.239	1.69389
	57	31	30.76	2.06443			57	17	16.125	1.08221			57	77	76.574	5.13919		Image 21	57	37	36.082	2.42161
	58	26	25.495	1.71107		Image 22	58	19	18.525	1.24329		Image 25	58	44	43.278	2.90456			58	21	20.257	1.35953
Image 20	59	27	26.061	1.74906			59	30	29.155	1.95671			59	83	82.157	5.51389		Image 22	59	29	28.106	1.88631
	60	35	34.893	2.34181		Image 23	60	25	24.515	1.6453			60	38	37.804	2.53718			60	22	21.173	1.42101
	61	32	31.105	2.08758			61	24	23.196	1.55678		Image 26	61	63	62.633	4.20356			61	13	12.806	0.859463
	62	25	24.657	1.65483			62	21	20.025	1.34396		Image 27	62	56	55.838	3.74752		Image 23	62	33	32.849	2.20463
Image 21	63	30	29.994	2.01302			63	19	18.198	1.22134			63	35	34.205	2.29564			63	25	24.531	1.64638
	64	39	38.439	2.5798		Image 24	64	27	26.42	1.77315		Image 28	64	69	68.096	4.5702			64	23	22.472	1.50819
	65	32	31.629	2.12275			65	35	34	2.28188		Image 29	65	48	47.854	3.21168			65	23	22.204	1.4902
	66	37	36.672	2.46121									66	52	51.541	3.45913			66	22	21.493	1.44248
Image 22	67	72	71.424	4.79356									67	37	36.954	2.48013
	68	32	31.75	2.13087								Image 30	68	44	43.886	2.94537
Image 23	69	31	30.232	2.02899									69	49	48.196	3.23463
	70	24	23.608	1.58443									70	58	57.371	3.8504
	71	29	28.829	1.93483								Image 31	71	45	44.272	2.97128
	72	47	46.124	3.09557									72	29	28.844	1.93584
													73	35	34.482	2.31423
												Image 32	74	62	61.786	4.14671
													75	58	57.245	3.84195
													76	43	42.591	2.85846
												Image 33	77	46	45.979	3.08584
													78	50	49.163	3.29953
													79	35	34.611	2.32289
													80	69	68.697	4.61054
													81	39	38.435	2.57953
												Image 34	82	57	56.759	3.80933
													83	38	37.696	2.52993
													84	61	60.828	4.08242
			pixel	um					pixel	um					pixel	um					pixel	um
		a.v.	30.5559	2.05073				a.v.	24.6599	1.65503				a.v.	48.8485	3.27843				a.v.	31.3645	2.105
		s.e.m.	1.18063	0.0792371				s.e.m.	0.870818	0.0584441				s.e.m.	1.20648	0.0809715				s.e.m.	1.16695	0.0783191

## Sheet: 4
DEX				scale	40x	100um	596pixel					DEX
30 h					100x	100um	1490pixel					42 h
					100x	1um	14.9	pixel
Control		Area	Length (pixel)	Length (um)		Colchicine		Area	Length (pixel)	Length (um)		Control		Area	Length (pixel)	Length (um)		Colchicine		Area	Length (pixel)	Length (um)
Image 1	1	29	28.302	1.89946		Image 1	1	49	48.537	3.25752		Image 1	1	39	38.08	2.5557		Image 1	1	20	19.685	1.32114
	2	36	35.228	2.3643		Image 2	2	26	25.377	1.70315			2	50	49.1	3.2953			2	19	18.439	1.23752
	3	22	21.26	1.42685			3	24	23.148	1.55356		Image 2	3	62	61.763	4.14517			3	50	49.406	3.31584
Image 2	4	30	29.054	1.94993		Image 3	4	17	16.083	1.0794			4	67	66.31	4.45034			4	48	48.023	3.22302
	5	41	40.375	2.70973			5	17	18.553	1.24517			5	66	65.342	4.38537		Image 2	5	48	47.304	3.17477
Image 3	6	26	25.495	1.71107			6	17	16.125	1.08221		Image 3	6	53	52.511	3.52423			6	21	20.1	1.34899
	7	46	45.34	3.04295			7	36	35.697	2.39577			7	29	28.018	1.8804			7	55	54.379	3.6496
Image 4	8	29	28.232	1.89477		Image 4	8	24	23.409	1.57107			8	40	39.713	2.6653			8	37	36.548	2.45289
	9	33	32.242	2.16389			9	52	51.177	3.4347		Image 4	9	67	66.276	4.44805			9	36	35.472	2.38067
	10	28	27.47	1.84362			10	40	39.36	2.64161			10	50	49.407	3.31591		Image 3	10	44	43.151	2.89604
Image 5	11	24	23.501	1.57725		Image 5	11	45	44.801	3.00678		Image 5	11	49	48.181	3.23362			11	26	25.456	1.70846
	12	23	22.036	1.47893			12	40	39.095	2.62383			12	53	52.473	3.52168			12	31	30.981	2.07926
	13	25	24.12	1.61879		Image 6	13	39	38.249	2.56705			13	33	32.024	2.14926			13	51	50.145	3.36544
Image 6	14	32	31.835	2.13658			14	36	35.609	2.38987			14	34	33.227	2.23		Image 4	14	40	39.192	2.63034
Image 7	15	39	38.079	2.55564			15	23	22.825	1.53188		Image 6	15	62	61	4.09396			15	44	43.737	2.93537
	16	29	28.612	1.92027		Image 7	16	26	25.18	1.68993			16	48	48.289	3.24087			16	23	22.419	1.50463
	17	14	13.928	0.934765			17	39	38.21	2.56443		Image 7	17	41	40.811	2.73899		Image 5	17	24	23.431	1.57255
	18	32	31.022	2.08201			18	30	29.541	1.98262			18	23	22.204	1.4902			18	34	33.379	2.2402
Image 8	19	64	63.995	4.29497			19	29	28.182	1.89141			19	46	45.269	3.03819		Image 6	19	28	27.47	1.84362
	20	23	22.226	1.49168		Image 8	20	27	26.611	1.78597			20	47	46.163	3.09819			20	33	32.493	2.18074
	21	28	27.213	1.82638			21	21	20.809	1.39658			21	39	38.949	2.61403		Image 7	21	53	52.345	3.51309
Image 9	22	31	30.806	2.06752			22	21	20.248	1.35893		Image 8	22	51	50.61	3.39664			22	35	34.67	2.32685
	23	55	54.166	3.6353		Image 9	23	22	21.84	1.46577			23	38	37.856	2.54067			23	27	26.214	1.75933
	24	22	21.471	1.44101			24	29	28.792	1.93235			24	35	34.237	2.29779			24	17	16.155	1.08423
Image 10	25	34	33.84	2.27114			25	32	31.514	2.11503			25	46	45.054	3.02376		Image 8	25	35	34.132	2.29074
Image 11	26	22	21.588	1.44886			26	21	20.813	1.39685		Image 9	26	60	59.078	3.96497			26	40	39.562	2.65517
	27	31	31.451	2.11081			27	40	39.402	2.64443		Image 10	27	42	41.339	2.77443		Image 9	27	48	47.348	3.17772
	28	36	35.869	2.40732		Image 10	28	22	21.26	1.42685			28	45	44.364	2.97745			28	63	62.865	4.21913
	29	31	30.889	2.07309			29	39	38.601	2.59067			29	30	29.787	1.99913			29	50	49.109	3.29591
Image 12	30	16	15.38	1.03221		Image 11	30	34	33.423	2.24315		Image 11	30	49	48.835	3.27752		Image 10	30	33	32.03	2.14966
	31	45	44.073	2.95792			31	28	27.53	1.84765			31	61	60.449	4.05698			31	41	40.52	2.71946
Image 13	32	32	31.51	2.11477		Image 12	32	33	32.566	2.18564		Image 12	32	56	55.574	3.7298			32	37	36.056	2.41987
	33	30	29.163	1.95725			33	22	21.541	1.4457			33	48	48.014	3.22242			33	23	22.977	1.54208
	34	42	41.271	2.76987			34	22	21.528	1.44483		Image 13	34	45	44.079	2.95832			34	34	33.623	2.25658
Image 14	35	20	19.243	1.29148		Image 13	35	52	51.448	3.45289			35	53	52.756	3.54067		Image 11	35	29	28.648	1.92268
	36	32	31.638	2.12336			36	37	37.064	2.48752			36	40	39.573	2.65591			36	33	33.093	2.22101
	37	16	15.264	1.02443			37	44	43.64	2.92886		Image 14	37	40	39.871	2.67591		Image 12	37	20	19.313	1.29617
Image 15	38	33	32.563	2.18544		Image 14	38	38	37.014	2.48416			38	26	25.134	1.68685			38	28	27.203	1.8257
	39	40	39.92	2.67919			39	58	57.202	3.83906			39	58	57.093	3.83174			39	50	49.19	3.30134
Image 16	40	26	25.499	1.71134		Image 15	40	31	30	2.01342			40	41	40.324	2.70631			40	35	34.987	2.34812
	41	11	10	0.671141			41	34	33.838	2.27101		Image 15	41	48	47.21	3.16846			41	20	19.071	1.27993
Image 17	42	24	23.77	1.5953			42	26	25.946	1.74134			42	54	53.843	3.61362		Image 13	42	23	22.672	1.52161
	43	17	16.031	1.07591		Image 16	43	44	43.327	2.90785		Image 16	43	50	49.594	3.32846			43	29	28	1.87919
	44	36	35.748	2.39919			44	35	34.786	2.33463			44	50	49.885	3.34799			44	33	32.542	2.18403
Image 18	45	32	31.147	2.0904		Image 17	45	36	35.341	2.37188			45	38	37.424	2.51168			45	22	21.587	1.44879
	46	35	34.84	2.33826			46	16	15	1.00671			46	32	31.677	2.12597			46	25	24.213	1.62503
Image 19	47	29	28.621	1.92087		Image 18	47	30	29.12	1.95436			47	49	48.949	3.28517			47	25	24.522	1.64577
	48	26	25.872	1.73638		Image 19	48	34	33.106	2.22188			48	39	38.086	2.55611		Image 14	48	27	26.633	1.78745
	49	30	29.164	1.95732			49	19	18.385	1.23389		Image 17	49	68	68.699	4.61067			49	36	35.789	2.40195
	50	53	52.503	3.52369			50	36	35.524	2.38416			50	52	52	3.48993			50	13	12.649	0.848926
Image 20	51	17	16.492	1.10685		Image 20	51	27	26.412	1.77262			51	25	24.042	1.61356			51	14	13.928	0.934765
	52	19	18.974	1.27342			52	27	26.342	1.76792		Image 18	52	61	60.194	4.03987			52	38	37	2.48322
	53	36	35.014	2.34993			53	66	65.826	4.41785			53	51	50.073	3.3606		Image 15	53	37	36.359	2.4402
	54	39	38.339	2.57309		Image 21	54	21	20.248	1.35893			54	45	44.391	2.97926		Image 16	54	42	41.526	2.78698
Image 21	55	21	20.257	1.35953			55	35	34.482	2.31423		Image 19	55	70	69.473	4.66262			55	38	37.142	2.49275
	56	11	10.63	0.713423			56	30	29.194	1.95933		Image 20	56	38	37.752	2.53369			56	53	52.78	3.54228
	57	12	11.788	0.791141									57	42	42.026	2.82054			57	34	33.17	2.22617
	58	23	22.479	1.50866									58	46	45.224	3.03517			58	34	33.551	2.25174
													59	46	45.805	3.07416		Image 17	59	49	48.124	3.2298
																			60	35	34.488	2.31463
																			61	30	29.279	1.96503
																			62	34	33	2.21477
																		Image 18	63	37	36.752	2.46658
																			64	28	27.093	1.81832
																			65	32	31.526	2.11584
																			66	53	52.831	3.5457
																		Image 19	67	43	42.657	2.86289
																			68	48	47.659	3.19859
																			69	40	39.153	2.62772
																			70	24	23.14	1.55302
																		Image 20	71	39	38.762	2.60148
																			72	25	24.187	1.62329
																			73	19	18.366	1.23262
			pixel	um					pixel	um					pixel	um					pixel	um
		a.v.	29.0834	1.95191				a.v.	31.5872	2.11994				a.v.	46.3641	3.11169				a.v.	33.9918	2.28133
		s.e.m.	1.39008	0.0932939				s.e.m.	1.42691	0.0957654				s.e.m.	1.4559	0.0977116				s.e.m.	1.28545	0.0862719

## Sheet: まとめ
			4	1	2	3	a.v.	s.e.m.
	30 h	DEX	1.95191	2.00895	2.02715	2.05073	2.00968	0.0210728
		DEX + Col	2.11994	1.8568	1.71072	1.65503	1.83562	0.103884
	42 h	DEX	3.11169	3.13412	2.90338	3.27843	3.1069	0.0772472
		DEX + Col	2.28133	2.24917	2.091	2.105	2.18162	0.0488083

## Sheet: Sheet1
	30h		42h
	D	D+C	D	D+C
	1.95191	2.11994	3.11169	2.28133
	2.00895	1.8568	3.13412	2.24917
	2.02715	1.71072	2.90338	2.091
	2.05073	1.65503	3.27843	2.105
	D	D
	1.95191	3.11169
	2.00895	3.13412
	2.02715	2.90338
	2.05073	3.27843
分散分析: 一元配置									分散分析: 一元配置
概要									概要
グループ	データの個数	合計	平均	分散					グループ	データの個数	合計	平均	分散
列 1	4	8.03874	2.00968	0.00177626					列 1	4	12.4276	3.1069	0.0238685
列 2	4	12.4276	3.1069	0.0238685					列 2	4	8.72649	2.18162	0.00952899
分散分析表									分散分析表
変動要因	変動	自由度	分散	観測された分散比	P-値	F 境界値			変動要因	変動	自由度	分散	観測された分散比	P-値	F 境界値
グループ間	2.40777	1	2.40777	187.779	9.38628e-06	5.98738			グループ間	1.71228	1	1.71228	102.54	5.39206e-05	5.98738
グループ内	0.0769344	6	0.0128224						グループ内	0.100193	6	0.0166988
合計	2.48471	7							合計	1.81248	7
