# Supplementary material for: Circadian oscillation in primary cilium length by clock genes regulates fibroblast cell migration
Source: EMBO Rep. 2023 Nov 16;24(12):e56870. doi: 10.15252/embr.202356870 (PMC10702818; doi:10.15252/embr.202356870)
Supplement: Supplementary file 12 — Source Data for Figure 5 [file EMBR-24-e56870-s004.zip › Figure 5/5K/Cilia length 1st.xlsx]

## Sheet: Sheet1
Arl13b	133.06	um		28.44	inch		4.67862	um/inch
							4.67862
42 h
	GFP-PCM1							Kif5							BICD2
			Area	length	um					Area	length	um					Area	length	um
	Image1	1	0.01	0.683	3.1955			Image1	1	0.008	0.564	2.63874			Image1	1	0.009	0.68	3.18146
		2	0.008	0.609	2.84928				2	0.007	0.506	2.36738			Image2	2	0.012	0.835	3.90665
		3	0.01	0.743	3.47622			Image2	3	0.008	0.609	2.84928				3	0.006	0.432	2.02116
		4	0.012	0.855	4.00022				4	0.005	0.37	1.73109			Image3	4	0.008	0.609	2.84928
		5	0.011	0.782	3.65868			Image3	5	0.008	0.602	2.81653				5	0.006	0.424	1.98374
	Image2	6	0.005	0.351	1.6422			Image4	6	0.008	0.553	2.58728			Image4	6	0.011	0.816	3.81776
		7	0.007	0.48	2.24574				7	0.01	0.748	3.49961			Image5	7	0.012	0.851	3.98151
		8	0.005	0.321	1.50184			Image5	8	0.005	0.336	1.57202				8	0.007	0.486	2.27381
	Image3	9	0.008	0.559	2.61535			Image6	9	0.006	0.424	1.98374				9	0.007	0.488	2.28317
	Image4	10	0.006	0.41	1.91823			Image7	10	0.008	0.541	2.53113			Image6	10	0.011	0.756	3.53704
		11	0.005	0.388	1.81531			Image8	11	0.006	0.437	2.04456				11	0.011	0.779	3.64465
	Image5	12	0.008	0.567	2.65278				12	0.004	0.305	1.42698				12	0.007	0.461	2.15684
		13	0.007	0.515	2.40949				13	0.005	0.331	1.54862			Image7	13	0.008	0.552	2.5826
		14	0.008	0.566	2.6481				14	0.004	0.286	1.33809				14	0.011	0.8	3.7429
		15	0.008	0.558	2.61067			Image9	15	0.006	0.443	2.07263			Image8	15	0.006	0.426	1.99309
		16	0.005	0.369	1.72641				16	0.005	0.361	1.68898				16	0.004	0.256	1.19773
	Image6	17	0.009	0.619	2.89607				17	0.008	0.597	2.79314				17	0.01	0.686	3.20953
	Image7	18	0.009	0.665	3.11128				18	0.004	0.314	1.46909			Image9	18	0.009	0.653	3.05514
	Image8	19	0.008	0.583	2.72764				19	0.006	0.418	1.95566				19	0.006	0.446	2.08667
		20	0.006	0.453	2.11942			Image10	20	0.006	0.405	1.89484			Image10	20	0.011	0.797	3.72886
		21	0.008	0.594	2.7791			Image11	21	0.005	0.367	1.71705				21	0.007	0.476	2.22702
		22	0.006	0.389	1.81998				22	0.009	0.677	3.16743				22	0.003	0.247	1.15562
	Image9	23	0.006	0.405	1.89484			Image12	23	0.008	0.533	2.49371				23	0.008	0.606	2.83524
		24	0.006	0.425	1.98841				24	0.008	0.528	2.47031				24	0.005	0.365	1.7077
	Image10	25	0.007	0.515	2.40949				25	0.009	0.632	2.95689				25	0.007	0.465	2.17556
	Image11	26	0.007	0.514	2.40481				26	0.005	0.367	1.71705				26	0.004	0.3	1.40359
		27	0.005	0.374	1.7498				27	0.005	0.337	1.5767			Image11	27	0.009	0.669	3.13
		28	0.01	0.698	3.26568				28	0.004	0.3	1.40359				28	0.005	0.373	1.74513
		29	0.008	0.606	2.83524				29	0.005	0.347	1.62348			Image12	29	0.005	0.336	1.57202
		30	0.007	0.518	2.42353				30	0.007	0.52	2.43288				30	0.008	0.561	2.62471
		31	0.009	0.611	2.85864			Image13	31	0.009	0.644	3.01303			Image13	31	0.009	0.619	2.89607
		32	0.007	0.507	2.37206				32	0.003	0.236	1.10415			Image14	32	0.007	0.491	2.2972
		33	0.009	0.674	3.15339				33	0.006	0.393	1.8387				33	0.005	0.334	1.56266
	Image12	34	0.008	0.571	2.67149			Image14	34	0.005	0.356	1.66559				34	0.006	0.398	1.86209
		35	0.006	0.418	1.95566				35	0.01	0.729	3.41072				35	0.009	0.657	3.07385
	Image13	36	0.004	0.311	1.45505			Image15	36	0.006	0.404	1.89016				36	0.004	0.319	1.49248
		37	0.009	0.669	3.13				37	0.007	0.52	2.43288				37	0.005	0.366	1.71238
	Image14	38	0.008	0.577	2.69956				38	0.003	0.17	0.795366			Image15	38	0.005	0.334	1.56266
	Image15	39	0.009	0.665	3.11128				39	0.009	0.67	3.13468				39	0.005	0.379	1.7732
		40	0.011	0.762	3.56511				40	0.008	0.597	2.79314				40	0.007	0.52	2.43288
	Image16	41	0.008	0.605	2.83057				41	0.008	0.559	2.61535				41	0.005	0.355	1.66091
		42	0.006	0.446	2.08667				42	0.005	0.355	1.66091				42	0.004	0.281	1.31469
								Image16	43	0.005	0.347	1.62348				43	0.003	0.226	1.05737
									44	0.008	0.585	2.73699				44	0.005	0.348	1.62816
								Image17	45	0.007	0.519	2.4282			Image16	45	0.005	0.348	1.62816
									46	0.008	0.538	2.5171				46	0.007	0.464	2.17088
									47	0.005	0.382	1.78723				47	0.008	0.594	2.7791
								Image18	48	0.008	0.553	2.58728			Image17	48	0.004	0.295	1.38019
									49	0.004	0.312	1.45973				49	0.004	0.308	1.44102
								Image19	50	0.006	0.396	1.85273				50	0.008	0.547	2.55921
									51	0.009	0.64	2.99432			Image18	51	0.005	0.342	1.60009
									52	0.007	0.482	2.2551				52	0.01	0.717	3.35457
			PCM1-GFP	a.v.	2.5543					Kif	a.v.	2.17241					BICD	a.v.	2.32788
				s.e.m.	0.095497						s.e.m.	0.0872604						s.e.m.	0.114055
