# Supplementary material for: Circadian oscillation in primary cilium length by clock genes regulates fibroblast cell migration
Source: EMBO Rep. 2023 Nov 16;24(12):e56870. doi: 10.15252/embr.202356870 (PMC10702818; doi:10.15252/embr.202356870)
Supplement: Supplementary file 12 — Source Data for Figure 5 [file EMBR-24-e56870-s004.zip › Figure 5/5K/Cilia length 2nd.xlsx]

## Sheet: Sheet1
Arl13b	133.06	um		28.44	inch		4.67862	um/inch
							4.67862
42 h
	GFP-PCM1							Kif5							BICD2
			Area	length	um					Area	length	um					Area	length	um
	Image 1	1	0.007	0.527	2.46563			Image 1	1	0.005	0.375	1.75448			Image 1	1	0.005	0.349	1.63284
		2	0.012	0.836	3.91133			Image 2	2	0.009	0.646	3.02239			Image 2	2	0.006	0.453	2.11942
		3	0.007	0.489	2.28785				3	0.004	0.305	1.42698			Image 3	3	0.007	0.521	2.43756
		4	0.01	0.75	3.50897				4	0.008	0.549	2.56856			Image 4	4	0.01	0.735	3.43879
	Image 2	5	0.008	0.571	2.67149				5	0.008	0.611	2.85864				5	0.01	0.692	3.23761
		6	0.007	0.473	2.21299				6	0.01	0.746	3.49025			Image 5	6	0.01	0.712	3.33118
	Image 3	7	0.011	0.789	3.69143				7	0.002	0.15	0.701793			Image 6	7	0.006	0.426	1.99309
		8	0.006	0.441	2.06327				8	0.004	0.31	1.45037				8	0.006	0.414	1.93695
	Image 4	9	0.008	0.57	2.66681			Image 3	9	0.008	0.584	2.73232			Image 7	9	0.007	0.512	2.39545
		10	0.005	0.358	1.67495				10	0.005	0.34	1.59073				10	0.006	0.391	1.82934
	Image 5	11	0.008	0.603	2.82121				11	0.01	0.717	3.35457				11	0.009	0.615	2.87735
		12	0.012	0.823	3.85051				12	0.007	0.483	2.25977			Image 8	12	0.006	0.402	1.88081
		13	0.005	0.347	1.62348				13	0.008	0.576	2.69489				13	0.009	0.632	2.95689
		14	0.012	0.85	3.97683			Image 4	14	0.006	0.396	1.85273			Image 9	14	0.005	0.377	1.76384
		15	0.006	0.439	2.05391			Image 5	15	0.008	0.587	2.74635				15	0.008	0.606	2.83524
	Image 6	16	0.01	0.749	3.50429			Image 6	16	0.004	0.3	1.40359				16	0.006	0.457	2.13813
		17	0.005	0.322	1.50652				17	0.003	0.23	1.07608				17	0.007	0.473	2.21299
	Image 7	18	0.012	0.86	4.02361				18	0.003	0.243	1.13691			Image 10	18	0.004	0.251	1.17433
		19	0.009	0.654	3.05982			Image 7	19	0.004	0.292	1.36616			Image 11	19	0.008	0.573	2.68085
		20	0.005	0.365	1.7077			Image 8	20	0.005	0.331	1.54862				20	0.014	0.963	4.50551
		21	0.006	0.42	1.96502				21	0.006	0.447	2.09134				21	0.006	0.443	2.07263
	Image 8	22	0.014	0.98	4.58505				22	0.004	0.317	1.48312				22	0.006	0.411	1.92291
		23	0.004	0.255	1.19305			Image 9	23	0.006	0.439	2.05391				23	0.003	0.184	0.860866
		24	0.007	0.462	2.16152			Image 10	24	0.005	0.35	1.63752			Image 12	24	0.004	0.28	1.31001
	Image 9	25	0.011	0.799	3.73822				25	0.008	0.582	2.72296				25	0.004	0.305	1.42698
		26	0.008	0.573	2.68085			Image 11	26	0.01	0.744	3.48089				26	0.01	0.732	3.42475
		27	0.005	0.357	1.67027			Image 12	27	0.005	0.32	1.49716				27	0.004	0.258	1.20708
		28	0.005	0.355	1.66091				28	0.007	0.473	2.21299			Image 13	28	0.006	0.45	2.10538
	Image 10	29	0.007	0.519	2.4282			Image 13	29	0.004	0.297	1.38955				29	0.006	0.447	2.09134
		30	0.008	0.599	2.80249				30	0.006	0.427	1.99777			Image 14	30	0.009	0.652	3.05046
		31	0.006	0.402	1.88081				31	0.01	0.736	3.44347				31	0.006	0.452	2.11474
		32	0.01	0.741	3.46686				32	0.004	0.265	1.23983				32	0.007	0.464	2.17088
		33	0.004	0.305	1.42698				33	0.004	0.276	1.2913				33	0.009	0.653	3.05514
	Image 11	34	0.008	0.562	2.62939			Image 14	34	0.009	0.617	2.88671				34	0.004	0.274	1.28194
		35	0.01	0.743	3.47622			Image 15	35	0.006	0.418	1.95566				35	0.005	0.349	1.63284
		36	0.006	0.414	1.93695				36	0.005	0.326	1.52523			Image 15	36	0.005	0.374	1.7498
		37	0.008	0.593	2.77442				37	0.01	0.722	3.37796			Image 16	37	0.008	0.599	2.80249
	Image 12	38	0.011	0.818	3.82711			Image 16	38	0.009	0.67	3.13468				38	0.005	0.384	1.79659
		39	0.009	0.643	3.00835				39	0.006	0.447	2.09134			Image 17	39	0.007	0.5	2.33931
		40	0.005	0.336	1.57202				40	0.005	0.348	1.62816				40	0.007	0.478	2.23638
		41	0.01	0.717	3.35457			Image 17	41	0.006	0.439	2.05391				41	0.008	0.548	2.56388
	Image 13	42	0.008	0.566	2.6481			Image 18	42	0.005	0.35	1.63752			Image 18	42	0.007	0.508	2.37674
		43	0.005	0.374	1.7498			Image 19	43	0.006	0.423	1.97906			Image 19	43	0.004	0.313	1.46441
		44	0.011	0.811	3.79436				44	0.004	0.294	1.37551				44	0.004	0.313	1.46441
		45	0.008	0.57	2.66681				45	0.004	0.295	1.38019				45	0.006	0.413	1.93227
	Image 14	46	0.009	0.671	3.13936				46	0.004	0.292	1.36616			Image 20	46	0.009	0.631	2.95221
	Image 15	47	0.008	0.542	2.53581			Image 20	47	0.007	0.481	2.25042				47	0.007	0.525	2.45628
		48	0.004	0.317	1.48312				48	0.004	0.317	1.48312			Image 21	48	0.006	0.424	1.98374
		49	0.005	0.334	1.56266			Image 21	49	0.005	0.378	1.76852				49	0.006	0.419	1.96034
		50	0.01	0.721	3.37329			Image 22	50	0.008	0.55	2.57324			Image 22	50	0.006	0.452	2.11474
	Image 16	51	0.008	0.557	2.60599				51	0.006	0.415	1.94163				51	0.007	0.509	2.38142
		52	0.008	0.584	2.73232				52	0.014	1.009	4.72073
		53	0.008	0.579	2.70892				53	0.007	0.476	2.22702
		54	0.008	0.547	2.55921
		55	0.006	0.417	1.95099
			PCM1-GFP	a.v.	2.63696					Kif	a.v.	2.09311					BICD	a.v.	2.22904
				s.e.m.	0.112411						s.e.m.	0.109851						s.e.m.	0.0972206
