# Supplementary material for: Circadian oscillation in primary cilium length by clock genes regulates fibroblast cell migration
Source: EMBO Rep. 2023 Nov 16;24(12):e56870. doi: 10.15252/embr.202356870 (PMC10702818; doi:10.15252/embr.202356870)
Supplement: Supplementary file 12 — Source Data for Figure 5 [file EMBR-24-e56870-s004.zip › Figure 5/5K/cilia length 3rd.xlsx]

## Sheet: surface
	GFP-PCM1									BICD2
	Image 1	1	0.007	0.51						Image 1	1	0.007	0.48
		2	0.007	0.505							2	0.004	0.265
	Image 2	3	0.004	0.288						Image 2	3	0.008	0.546
		4	0.012	0.862							4	0.008	0.584
		5	0.006	0.424							5	0.004	0.261
	Image ３	6	0.009	0.673							6	0.007	0.476
		7	0.006	0.417						Image 3	7	0.004	0.285
		8	0.005	0.36							8	0.006	0.401
	Image 4	9	0.009	0.646							9	0.004	0.311
		10	0.008	0.555							10	0.009	0.618
		11	0.007	0.501						Image 4	11	0.007	0.472
	Image 5	12	0.007	0.474							12	0.008	0.539
		13	0.006	0.423							13	0.007	0.485
		14	0.008	0.545							14	0.007	0.514
	Image 6	15	0.008	0.565						Image 5	15	0.006	0.397
		16	0.009	0.635							16	0.005	0.369
		17	0.005	0.386							17	0.006	0.435
	Image 7	18	0.008	0.591							18	0.005	0.33
		19	0.009	0.636							19	0.003	0.223
		20	0.009	0.658							20	0.008	0.593
		21	0.009	0.627							21	0.004	0.294
		22	0.005	0.371							22	0.008	0.583
	Image 8	23	0.01	0.713						Image 7	23	0.006	0.403
		24	0.006	0.399							24	0.01	0.71
		25	0.004	0.305							25	0.003	0.261
		26	0.009	0.662						Image 8	26	0.008	0.564
	Image 9	27	0.007	0.498							27	0.004	0.255
		28	0.009	0.671							28	0.006	0.439
		29	0.007	0.465							29	0.005	0.375
		30	0.009	0.668							30	0.007	0.479
	Image 10	31	0.014	0.999						Image 9	31	0.007	0.497
		32	0.005	0.355							32	0.006	0.411
	Image 11	33	0.008	0.579							33	0.007	0.482
		34	0.004	0.303							34	0.003	0.217
	Image 12	35	0.007	0.488						Image 10	35	0.005	0.357
		36	0.011	0.811							36	0.006	0.411
		37	0.003	0.247							37	0.004	0.294
	Image 13	38	0.011	0.775						Image 11	38	0.011	0.769
		39	0.007	0.482							39	0.007	0.51
	Image 14	40	0.009	0.653						Image 12	40	0.008	0.541
		41	0.006	0.415							41	0.003	0.213
		42	0.004	0.285						Image 13	42	0.006	0.393
		43	0.019	1.324							43	0.006	0.409
	Image 15	44	0.014	0.967							44	0.01	0.687
		45	0.006	0.417							45	0.004	0.289
		46	0.005	0.324						Image 14	46	0.005	0.329
		47	0.007	0.486							47	0.006	0.413
		48	0.005	0.376							48	0.008	0.555
	Image 16	49	0.015	1.08							49	0.007	0.48
		50	0.007	0.484							50	0.007	0.52
		51	0.005	0.361						Image 15	51	0.01	0.693
		52	0.007	0.505							52	0.01	0.682

## Sheet: Sheet2
Arl13b	133.06	um		28.44	inch		4.67862	um/inch
							4.67862
42 h
	GFP-PCM1							Kif5							BICD2
			Area	length	um					Area	length	um					Area	length	um
	Image 1	1	0.007	0.51	2.3861			Image 1	1	0.009	0.611	2.85864			Image 1	1	0.007	0.48	2.24574
		2	0.007	0.505	2.3627			Image 2	2	0.006	0.411	1.92291				2	0.004	0.265	1.23983
	Image 2	3	0.004	0.288	1.34744				3	0.006	0.45	2.10538			Image 2	3	0.008	0.546	2.55453
		4	0.012	0.862	4.03297				4	0.008	0.598	2.79782				4	0.008	0.584	2.73232
		5	0.006	0.424	1.98374			Image 3	5	0.004	0.295	1.38019				5	0.004	0.261	1.22112
	Image ３	6	0.009	0.673	3.14871				6	0.01	0.74	3.46218				6	0.007	0.476	2.22702
		7	0.006	0.417	1.95099			Image 4	7	0.005	0.378	1.76852			Image 3	7	0.004	0.285	1.33341
		8	0.005	0.36	1.6843				8	0.009	0.654	3.05982				8	0.006	0.401	1.87613
	Image 4	9	0.009	0.646	3.02239			Image 5	9	0.008	0.606	2.83524				9	0.004	0.311	1.45505
		10	0.008	0.555	2.59664				10	0.008	0.546	2.55453				10	0.009	0.618	2.89139
		11	0.007	0.501	2.34399				11	0.009	0.619	2.89607			Image 4	11	0.007	0.472	2.20831
	Image 5	12	0.007	0.474	2.21767				12	0.005	0.33	1.54395				12	0.008	0.539	2.52178
		13	0.006	0.423	1.97906			Image 6	13	0.007	0.48	2.24574				13	0.007	0.485	2.26913
		14	0.008	0.545	2.54985			Image 7	14	0.003	0.221	1.03398				14	0.007	0.514	2.40481
	Image 6	15	0.008	0.565	2.64342			Image 8	15	0.005	0.329	1.53927			Image 5	15	0.006	0.397	1.85741
		16	0.009	0.635	2.97092				16	0.006	0.433	2.02584				16	0.005	0.369	1.72641
		17	0.005	0.386	1.80595				17	0.006	0.439	2.05391				17	0.006	0.435	2.0352
	Image 7	18	0.008	0.591	2.76507			Image 9	18	0.006	0.452	2.11474				18	0.005	0.33	1.54395
		19	0.009	0.636	2.9756				19	0.006	0.442	2.06795				19	0.003	0.223	1.04333
		20	0.009	0.658	3.07853			Image 10	20	0.007	0.484	2.26445				20	0.008	0.593	2.77442
		21	0.009	0.627	2.9335				21	0.009	0.619	2.89607				21	0.004	0.294	1.37551
		22	0.005	0.371	1.73577			Image 11	22	0.007	0.467	2.18492				22	0.008	0.583	2.72764
	Image 8	23	0.01	0.713	3.33586			Image 12	23	0.007	0.474	2.21767			Image 7	23	0.006	0.403	1.88548
		24	0.006	0.399	1.86677				24	0.009	0.666	3.11596				24	0.01	0.71	3.32182
		25	0.004	0.305	1.42698			Image 13	25	0.006	0.393	1.8387				25	0.003	0.261	1.22112
		26	0.009	0.662	3.09725				26	0.008	0.591	2.76507			Image 8	26	0.008	0.564	2.63874
	Image 9	27	0.007	0.498	2.32995				27	0.005	0.362	1.69366				27	0.004	0.255	1.19305
		28	0.009	0.671	3.13936			Image 14	28	0.007	0.523	2.44692				28	0.006	0.439	2.05391
		29	0.007	0.465	2.17556				29	0.007	0.466	2.18024				29	0.005	0.375	1.75448
		30	0.009	0.668	3.12532				30	0.009	0.623	2.91478				30	0.007	0.479	2.24106
	Image 10	31	0.014	0.999	4.67394			Image 15	31	0.005	0.34	1.59073			Image 9	31	0.007	0.497	2.32527
		32	0.005	0.355	1.66091				32	0.008	0.591	2.76507				32	0.006	0.411	1.92291
	Image 11	33	0.008	0.579	2.70892			Image 16	33	0.006	0.4	1.87145				33	0.007	0.482	2.2551
		34	0.004	0.303	1.41762				34	0.005	0.345	1.61412				34	0.003	0.217	1.01526
	Image 12	35	0.007	0.488	2.28317				35	0.006	0.404	1.89016			Image 10	35	0.005	0.357	1.67027
		36	0.011	0.811	3.79436				36	0.005	0.342	1.60009				36	0.006	0.411	1.92291
		37	0.003	0.247	1.15562				37	0.008	0.552	2.5826				37	0.004	0.294	1.37551
	Image 13	38	0.011	0.775	3.62593				38	0.005	0.331	1.54862			Image 11	38	0.011	0.769	3.59786
		39	0.007	0.482	2.2551			Image 17	39	0.006	0.435	2.0352				39	0.007	0.51	2.3861
	Image 14	40	0.009	0.653	3.05514			Image 18	40	0.003	0.202	0.945082			Image 12	40	0.008	0.541	2.53113
		41	0.006	0.415	1.94163				41	0.005	0.35	1.63752				41	0.003	0.213	0.996546
		42	0.004	0.285	1.33341			Image 19	42	0.005	0.35	1.63752			Image 13	42	0.006	0.393	1.8387
		43	0.019	1.324	6.1945				43	0.004	0.307	1.43634				43	0.006	0.409	1.91356
	Image 15	44	0.014	0.967	4.52423				44	0.007	0.503	2.35335				44	0.01	0.687	3.21421
		45	0.006	0.417	1.95099				45	0.006	0.41	1.91823				45	0.004	0.289	1.35212
		46	0.005	0.324	1.51587			Image 20	46	0.01	0.714	3.34054			Image 14	46	0.005	0.329	1.53927
		47	0.007	0.486	2.27381			Image 21	47	0.005	0.372	1.74045				47	0.006	0.413	1.93227
		48	0.005	0.376	1.75916				48	0.011	0.761	3.56043				48	0.008	0.555	2.59664
	Image 16	49	0.015	1.08	5.05291			Image 22	49	0.005	0.35	1.63752				49	0.007	0.48	2.24574
		50	0.007	0.484	2.26445				50	0.011	0.807	3.77565				50	0.007	0.52	2.43288
		51	0.005	0.361	1.68898				51	0.007	0.504	2.35803			Image 15	51	0.01	0.693	3.24228
		52	0.007	0.505	2.3627											52	0.01	0.682	3.19082
			PCM1-GFP	a.v.	2.58665					Kif	a.v.	2.20831					BICD	a.v.	2.0783
				s.e.m.	0.13956						s.e.m.	0.0913202						s.e.m.	0.0901707
