# Supplementary material for: Circadian oscillation in primary cilium length by clock genes regulates fibroblast cell migration
Source: EMBO Rep. 2023 Nov 16;24(12):e56870. doi: 10.15252/embr.202356870 (PMC10702818; doi:10.15252/embr.202356870)
Supplement: Supplementary file 12 — Source Data for Figure 5 [file EMBR-24-e56870-s004.zip › Figure 5/5K/GFP-PCM1 42 h cilia length summary.xlsx]

## Sheet: Sheet1
	PCM1-GFP	Kif	BICD
	2.5543	2.17241	2.32788
	2.63696	2.09311	2.22904
	2.58665	2.20831	2.0783
a.v.	2.59264	2.15794	2.21174
s.e.m.	0.0240466	0.034033	0.0725668

## Sheet: Sheet2
2.5543	2.17241	2.32788			2.5543	2.32788
2.63696	2.09311	2.22904			2.63696	2.22904
2.58665	2.20831	2.0783			2.58665	2.0783
分散分析: 一元配置									分散分析: 一元配置
																		分散分析: 一元配置
概要									概要
グループ	データの個数	合計	平均	分散					グループ	データの個数	合計	平均	分散					概要
列 1	3	7.77791	2.59264	0.00173472					列 1	3	6.47383	2.15794	0.00347473					グループ	データの個数	合計	平均	分散
列 2	3	6.47383	2.15794	0.00347473					列 2	3	6.63522	2.21174	0.0157978					列 1	3	7.77791	2.59264	0.00173472
																		列 2	3	6.63522	2.21174	0.0157978
分散分析表									分散分析表
変動要因	変動	自由度	分散	観測された分散比	P-値	F 境界値			変動要因	変動	自由度	分散	観測された分散比	P-値	F 境界値			分散分析表
グループ間	0.283437	1	0.283437	108.817	0.000477102	7.70865			グループ間	0.0043414	1	0.0043414	0.450527	0.538854	7.70865			変動要因	変動	自由度	分散	観測された分散比	P-値	F 境界値
グループ内	0.0104189	4	0.00260472						グループ内	0.0385451	4	0.00963629						グループ間	0.217621	1	0.217621	24.8248	0.00758413	7.70865
																		グループ内	0.0350651	4	0.00876628
合計	0.293856	5							合計	0.0428865	5
																		合計	0.252687	5
