# Supplementary material for: Circadian oscillation in primary cilium length by clock genes regulates fibroblast cell migration
Source: EMBO Rep. 2023 Nov 16;24(12):e56870. doi: 10.15252/embr.202356870 (PMC10702818; doi:10.15252/embr.202356870)
Supplement: Supplementary file 13 — Source Data for Figure 6 [file EMBR-24-e56870-s009.zip › Figure 6/6B/real time PCR (SAG).xlsx]

## Sheet: 30 h 0 nM control n3
Gli1
0 nM	30 h	①	0.70178	1.12924	0.218907
		②	1.42495
		③	1.26098
	42 h	①	0.641445	0.602435	0.0591885
		②	0.486139
		③	0.679721
10 nM	30 h	①	19.1108	17.4866	2.1769
		②	13.1761
		③	20.1727
	42 h	①	6.38906	6.70948	0.288428
		②	6.45426
		③	7.2851
Ptch1
0 nM	30 h	①	0.812952	1.0269	0.120536
		②	1.23008
		③	1.03765
	42 h	①	1.19915	1.13431	0.0816961
		②	0.972007
		③	1.23177
10 nM	30 h	①	2.10563	2.2405	0.0680521
		②	2.29206
		③	2.3238
	42 h	①	1.15612	1.48562	0.180713
		②	1.52173
		③	1.779

## Sheet: Sheet2
	0.812952	1.19915	2.10563	1.15612
	1.23008	0.972007	2.29206	1.52173
	1.03765	1.23177	2.3238	1.779
分散分析: 一元配置										分散分析: 一元配置
概要										概要
グループ	データの個数	合計	平均	分散						グループ	データの個数	合計	平均	分散
列 1	3	3.08069	1.0269	0.0435865						列 1	3	6.72149	2.2405	0.0138933
列 2	3	3.40293	1.13431	0.0200228						列 2	3	4.45686	1.48562	0.0979718
分散分析表										分散分析表
変動要因	変動	自由度	分散	観測された分散比	P-値	F 境界値				変動要因	変動	自由度	分散	観測された分散比	P-値	F 境界値
グループ間	0.0173067	1	0.0173067	0.544156	0.501649	7.70865				グループ間	0.854758	1	0.854758	15.2819	0.0174054	7.70865
グループ内	0.127218	4	0.0318046							グループ内	0.22373	4	0.0559325
合計	0.144525	5								合計	1.07849	5

## Sheet: Sheet3
	0.70178	0.641445	19.1108	6.38906
	1.42495	0.486139	13.1761	6.45426
	1.26098	0.679721	20.1727	7.2851
分散分析: 一元配置									分散分析: 一元配置
概要									概要
グループ	データの個数	合計	平均	分散					グループ	データの個数	合計	平均	分散
列 1	3	3.38771	1.12924	0.14376					列 1	3	52.4597	17.4866	14.2167
列 2	3	1.8073	0.602435	0.0105098					列 2	3	20.1284	6.70948	0.249573
分散分析表									分散分析表
変動要因	変動	自由度	分散	観測された分散比	P-値	F 境界値			変動要因	変動	自由度	分散	観測された分散比	P-値	F 境界値
グループ間	0.416278	1	0.416278	5.39674	0.0808623	7.70865			グループ間	174.218	1	174.218	24.0861	0.00799931	7.70865
グループ内	0.30854	4	0.077135						グループ内	28.9326	4	7.23315
合計	0.724818	5							合計	203.151	5
