# Supplementary material for: Circadian oscillation in primary cilium length by clock genes regulates fibroblast cell migration
Source: EMBO Rep. 2023 Nov 16;24(12):e56870. doi: 10.15252/embr.202356870 (PMC10702818; doi:10.15252/embr.202356870)
Supplement: Supplementary file 14 — Source Data for Figure 7 [file EMBR-24-e56870-s001.zip]

Archive with 30 entries (23 files):
- Figure 7/7B/
- Figure 7/7B/Kif3a KO 18 h 0 h.tif
- Figure 7/7B/Kif3a KO 18 h 24 h.tif
- Figure 7/7B/Kif3a KO 30 h 0 h.tif
- Figure 7/7B/Kif3a KO 30 h 24 h.tif
- Figure 7/7B/Kif3a KO 42 h 0 h.tif
- Figure 7/7B/Kif3a KO 42 h 24 h.tif
- Figure 7/7B/WT 18 h 0 h.tif
- Figure 7/7B/WT 18 h 24 h.tif
- Figure 7/7B/WT 30 h 0 h.tif
- Figure 7/7B/WT 30 h 24 h.tif
- Figure 7/7B/WT 42 h 0 h.tif
- Figure 7/7B/WT 42 h 24 h.tif
- Figure 7/7C/
- Figure 7/7C/wound healing um2.xlsx
- Figure 7/7D/
- Figure 7/7D/Wound at 18 h/
- Figure 7/7D/Wound at 18 h/0 h.tif
- Figure 7/7D/Wound at 18 h/12 h.tif
- Figure 7/7D/Wound at 18 h/4 h.tif
- Figure 7/7D/Wound at 18 h/8 h.tif
- Figure 7/7D/Wound at 30 h/
- Figure 7/7D/Wound at 30 h/0 h.tif
- Figure 7/7D/Wound at 30 h/12 h.tif
- Figure 7/7D/Wound at 30 h/4 h.tif
- Figure 7/7D/Wound at 30 h/8 h.tif
- Figure 7/7E/
- Figure 7/7E/Time lapse (coordinates and Moving distance).xlsx
- Figure 7/7F/
- Figure 7/7F/Time lapse (Moving distance).xlsx
