# Supplementary material for: Circadian oscillation in primary cilium length by clock genes regulates fibroblast cell migration
Source: EMBO Rep. 2023 Nov 16;24(12):e56870. doi: 10.15252/embr.202356870 (PMC10702818; doi:10.15252/embr.202356870)
Supplement: Supplementary file 14 — Source Data for Figure 7 [file EMBR-24-e56870-s001.zip › Figure 7/7C/wound healing um2.xlsx]

## Sheet: Sheet3 (2)
WT
	0	6	12	18	24				0	6	12	18	24				0	6	12	18	24
18h	0	3.11588	8.72961	13.6481	16.4034			30h	0	5.90558	11.3262	17.2146	24.0386			42h	0	1.81545	4.54506	9.32189	12.6438
	0	2.3133	9.59227	12.1159	17.4464				0	5.51931	11.0901	18.1974	24.5536				0	2.60944	7.27468	10.4206	15.0773
	0	2.86695	8.59657	16.9614	21.5279				0	4.47639	12.1288	19.382	26.9185				0	2.4206	9.37768	13.4635	15.6352
a.v.	0	2.76538	8.97282	14.2418	18.4592				0	5.55794	12.7811	18.9142	24.4077				0	6.87124	16.9399	20.6609	21.2747
s.e.m	0	0.237185	0.3121	1.42993	1.56359			a.v.	0	5.36481	11.8315	18.427	24.9796			a.v.	0	3.42918	9.53433	13.4667	16.1577
								s.e.m	0	0.30861	0.386772	0.47187	0.655303			s.e.m	0	1.15978	2.65935	2.55303	1.82509
Kif3a
	0	6	12	18	24				0	6	12	18	24				0	6	12	18	24
18h	0	2.38627	4.29185	8.23176	10.97			30h	0	1.19313	2.64807	6.51073	9.17597			42h	0	1.19742	3.61803	7.13305	9.86695
	0	2.3133	4.65665	6.59657	14.1202				0	1	2.52361	6.82403	9.53219				0	1.37339	2.87554	5.59227	7.90987
	0	3.99571	6.65236	12.1674	20.7811				0	1.24464	2.57511	7.83262	13.7811				0	1.56223	4.56652	5.3691	7.40343
a.v.	0	2.89843	5.20029	8.99857	15.2904				0	2.5279	5.08155	13.7511	20.1717			a.v.	0	1.37768	3.6867	6.03147	8.39342
s.e.m	0	0.549045	0.733635	1.65323	2.89205			a.v.	0	1.49142	3.20708	8.72961	13.1652			s.e.m	0	0.105333	0.489352	0.554542	0.751132
								s.e.m	0	0.349482	0.625343	1.69741	2.55902

## Sheet: Sheet1
	16.4034	24.0386	12.6438
	17.4464	24.5536	15.0773
	21.5279	26.9185	15.6352
		24.4077	21.2747
	分散分析: 一元配置
	概要
	グループ	データの個数	合計	平均	分散
	列 1	3	55.3777	18.4592	7.33447
	列 2	4	99.9185	24.9796	1.71769
	分散分析表
	変動要因	変動	自由度	分散	観測された分散比	P-値	F 境界値
	グループ間	72.8836	1	72.8836	18.3845	0.00780599	6.60789
	グループ内	19.822	5	3.9644
	合計	92.7056	6
	分散分析: 一元配置
	概要
	グループ	データの個数	合計	平均	分散
	列 1	4	99.9185	24.9796	1.71769
	列 2	4	64.6309	16.1577	13.3238
	分散分析表
	変動要因	変動	自由度	分散	観測された分散比	P-値	F 境界値
	グループ間	155.651	1	155.651	20.6962	0.00389467	5.98738
	グループ内	45.1246	6	7.52076
	合計	200.776	7

## Sheet: Sheet2
10.97	9.86695
14.1202	7.90987
20.7811	7.40343
分散分析: 一元配置
概要
グループ	データの個数	合計	平均	分散
列 1	3	45.8712	15.2904	25.0918
列 2	3	25.1803	8.39342	1.6926
分散分析表
変動要因	変動	自由度	分散	観測された分散比	P-値	F 境界値
グループ間	71.3528	1	71.3528	5.32794	0.0821917	7.70865
グループ内	53.5688	4	13.3922
合計	124.922	5
