# Supplementary material for: Circadian oscillation in primary cilium length by clock genes regulates fibroblast cell migration
Source: EMBO Rep. 2023 Nov 16;24(12):e56870. doi: 10.15252/embr.202356870 (PMC10702818; doi:10.15252/embr.202356870)
Supplement: Supplementary file 14 — Source Data for Figure 7 [file EMBR-24-e56870-s001.zip › Figure 7/7E/Time lapse (coordinates and Moving distance).xlsx]

## Sheet: Sheet1
WT 18h p37
			area	X	Y					area	X	Y						area	X	Y
		13	9795	146.915	205.219	0			13	5643	128.506	102.195	0				13	13925	97.283	349.042	0
		12	9395	167.231	209.979	0			12	8150	135.576	92.386	0				12	12281	106.805	346.741	0
		11	8959	179.148	197.111	0			11	9162	128.983	100.882	0				11	9172	115.476	333.68	0
		10	9166	183.658	193.034	0			10	12950	126.557	67.508	0				10	14616	112.6	342.509	0
		9	11559	190.084	188.894	0			9	10877	130.53	64.942	0				9	11307	113.207	347.052	0
		8	9366	193.285	185.003	0			8	9392	134.695	82.926	0				8	10683	119.78	348.767	0
		7	12346	214.204	214.444	0			7	9965	124.362	80.14	0				7	13792	120.531	342.776	0
		6	12353	207.515	223.973	0			6	12415	139.716	79.328	0				6	15069	107.639	352.186	0
		5	12665	204.74	234.421	0			5	12334	142.998	74.308	0				5	13559	133.576	331.562	0
		4	10023	205.255	235.171	0			4	13494	144.277	75.863	0				4	16652	134.266	344.138	0
		3	7949	200.5	223.248	0			3	13679	148.301	72.292	0				3	14956	132.495	341.214	0
		2	8959	198.708	219.623	0			2	13223	158.708	71.513	0				2	9944	136.927	335.842	0
		1	7618	201.32	214.86	0			1	15165	167.854	69.07	0				1	10589	143.316	331.478	0
WT 30h p51
			area	X	Y					area	X	Y						area	X	Y
		13	10621	202.043	112.539	0			1	4512	104.835	106.302	0				1	5851	162.519	452.569	0
		12	14443	217.425	124.278	0			2	6035	97.715	108.025	0				2	10800	176.042	438.146	0
		11	18380	263.188	118.696	0			3	10001	132.356	116.451	0				3	12377	198.858	433.345	0
		10	17301	301.41	96.454	0			4	12509	166.863	98.881	0				4	12355	191.522	431.053	0
		9	17194	315.657	108.947	0			5	14008	232.669	73.869	0				5	14611	202.19	427.795	0
		8	17191	315.58	125.392	0			6	15489	255.235	62.821	0				6	15161	200.893	414.095	0
		7	17644	318.706	140.698	0			7	12180	270.174	56.908	0				7	16331	221.663	416.433	0
		6	17768	367.05	176.442	0			8	12810	300.076	55.552	0				8	17296	265.259	421.855	0
		5	20242	402.23	197.409	0			9	17372	371.897	65.273	0				9	11966	301.522	428.613	0
		4	21824	439.81	208.512	0			10	21871	412.492	71.118	0				10	15663	356.26	425.395	0
		3	20373	507.777	219.775	0			11	20601	478.457	85.44	0				11	16807	405.72	431.056	0
		2	16370	559.832	252.281	0			12	20913	516.718	106.619	0				12	25256	499.819	419.047	0
		1	11530	596.02	267.804	0			13	22562	554.921	113.468	0				13	19650	510.314	428.815	0

## Sheet: Sheet2
WT 18h
	hr	X	Y	速度	移動距離	hr	X	Y
Cell1	0	146.915	205.219	0	0		0	0
	1	167.231	209.979	20.8662	20.8662		20.316	4.76
	2	179.148	197.111	17.5385	38.4047		32.233	-8.108
	3	183.658	193.034	6.07964	44.4844		36.743	-12.185
	4	190.084	188.894	7.64415	52.1285		43.169	-16.325
	5	193.285	185.003	5.03848	57.167		46.37	-20.216
	6	214.204	214.444	36.1162	93.2832		67.289	9.225
	7	207.515	223.973	11.6424	104.926		60.6	18.754
	8	204.74	234.421	10.8102	115.736		57.825	29.202
	9	205.255	235.171	0.909794	116.646		58.34	29.952
	10	200.5	223.248	12.8362	129.482		53.585	18.029
	11	198.708	219.623	4.04375	133.525		51.793	14.404
	12	201.32	214.86	5.43219	138.958		54.405	9.641
			a.v.	11.5798
			s.e.m.	2.78377
	hr	X	Y	速度	移動距離	hr	X	Y
Cell2	0	128.506	102.195	0	0		0	0
	1	135.576	92.386	12.0914	12.0914		7.07	-9.809
	2	128.983	100.882	10.7541	22.8454		0.477	-1.313
	3	126.557	67.508	33.4621	56.3075		-1.949	-34.687
	4	130.53	64.942	4.7296	61.0371		2.024	-37.253
	5	134.695	82.926	18.46	79.4971		6.189	-19.269
	6	124.362	80.14	10.702	90.1991		-4.144	-22.055
	7	139.716	79.328	15.3755	105.575		11.21	-22.867
	8	142.998	74.308	5.99766	111.572		14.492	-27.887
	9	144.277	75.863	2.01342	113.586		15.771	-26.332
	10	148.301	72.292	5.38002	118.966		19.795	-29.903
	11	158.708	71.513	10.4361	129.402		30.202	-30.682
	12	167.854	69.07	9.46666	138.868		39.348	-33.125
			a.v.	11.5724
			s.e.m.	2.39333
	hr	X	Y	速度	移動距離	hr	X	Y
Cell3	0	97.283	349.042	0	0		0	0
	1	106.805	346.741	9.79607	9.79607		9.522	-2.301
	2	115.476	333.68	15.6772	25.4733		18.193	-15.362
	3	112.6	342.509	9.28561	34.7589		15.317	-6.533
	4	113.207	347.052	4.58337	39.3423		15.924	-1.99
	5	119.78	348.767	6.79305	46.1354		22.497	-0.275
	6	120.531	342.776	6.03789	52.1732		23.248	-6.266
	7	107.639	352.186	15.9609	68.1342		10.356	3.144
	8	133.576	331.562	33.1373	101.271		36.293	-17.48
	9	134.266	344.138	12.5949	113.866		36.983	-4.904
	10	132.495	341.214	3.41851	117.285		35.212	-7.828
	11	136.927	335.842	6.96427	124.249		39.644	-13.2
	12	143.316	331.478	7.73717	131.986		46.033	-17.564
			a.v.	10.9989
			s.e.m.	2.32148
WT 30h
	hr	X	Y	速度	移動距離	hr	X	Y
Cell1	0	202.043	112.539	0	0		0	0
	1	217.425	124.278	19.3497	19.3497		15.382	11.739
	2	263.188	118.696	46.1022	65.4519		61.145	6.157
	3	301.41	96.454	44.2225	109.674		99.367	-16.085
	4	315.657	108.947	18.9487	128.623		113.614	-3.592
	5	315.58	125.392	16.4452	145.068		113.537	12.853
	6	318.706	140.698	15.622	160.69		116.663	28.159
	7	367.05	176.442	60.123	220.813		165.007	63.903
	8	402.23	197.409	40.9542	261.767		200.187	84.87
	9	439.81	208.512	39.1859	300.953		237.767	95.973
	10	507.777	219.775	68.8939	369.847		305.734	107.236
	11	559.832	252.281	61.3707	431.218		357.789	139.742
	12	596.02	267.804	39.3768	470.595		393.977	155.265
			a.v.	39.2162
			s.e.m.	5.34057
	hr	X	Y	速度	移動距離	hr	X	Y
Cell2	0	104.835	106.302	0	0		0	0
	1	97.715	108.025	7.32551	7.32551		-7.12	1.723
	2	132.356	116.451	35.651	42.9765		27.521	10.149
	3	166.863	98.881	38.7226	81.6991		62.028	-7.421
	4	232.669	73.869	70.3991	152.098		127.834	-32.433
	5	255.235	62.821	25.1253	177.224		150.4	-43.481
	6	270.174	56.908	16.0667	193.29		165.339	-49.394
	7	300.076	55.552	29.9327	223.223		195.241	-50.75
	8	371.897	65.273	72.4759	295.699		267.062	-41.029
	9	412.492	71.118	41.0136	336.712		307.657	-35.184
	10	478.457	85.44	67.5019	404.214		373.622	-20.862
	11	516.718	106.619	43.7316	447.946		411.883	0.317
	12	554.921	113.468	38.8121	486.758		450.086	7.166
			a.v.	40.5632
			s.e.m.	5.9869
	hr	X	Y	速度	移動距離	hr	X	Y
Cell3	0	162.519	452.569	0	0		0	0
	1	176.042	438.146	19.7711	19.7711		13.523	-14.423
	2	198.858	433.345	23.3156	43.0867		36.339	-19.224
	3	191.522	431.053	7.68571	50.7724		29.003	-21.516
	4	202.19	427.795	11.1544	61.9268		39.671	-24.774
	5	200.893	414.095	13.7613	75.6881		38.374	-38.474
	6	221.663	416.433	20.9012	96.5893		59.144	-36.136
	7	265.259	421.855	43.9319	140.521		102.74	-30.714
	8	301.522	428.613	36.8873	177.408		139.003	-23.956
	9	356.26	425.395	54.8325	232.241		193.741	-27.174
	10	405.72	431.056	49.7829	282.024		243.201	-21.513
	11	499.819	419.047	94.8622	376.886		337.3	-33.522
	12	510.314	428.815	14.3373	391.223		347.795	-23.754
			a.v.	32.602
			s.e.m.	7.26637

## Sheet: Sheet2 um
210625												50 um	156 pixel
WT 18h p37												1 um	3.12	pixel
	hr	X	Y	速度	移動距離	hr	X	Y
細胞１	0	146.915	205.219	0	0		0	0
	1	167.231	209.979	6.68788	6.68788		6.51154	1.52564
	2	179.148	197.111	5.62133	12.3092		10.3311	-2.59872
	3	183.658	193.034	1.9486	14.2578		11.7766	-3.90545
	4	190.084	188.894	2.45005	16.7079		13.8362	-5.23237
	5	193.285	185.003	1.6149	18.3228		14.8622	-6.47949
	6	214.204	214.444	11.5757	29.8984		21.567	2.95673
	7	207.515	223.973	3.73153	33.63		19.4231	6.0109
	8	204.74	234.421	3.46482	37.0948		18.5337	9.35962
	9	205.255	235.171	0.291601	37.3864		18.6987	9.6
	10	200.5	223.248	4.11417	41.5006		17.1747	5.77853
	11	198.708	219.623	1.29607	42.7966		16.6003	4.61667
	12	201.32	214.86	1.74109	44.5377		17.4375	3.09006
			a.v.	3.71148
			s.e.m.	0.892233
	hr	X	Y	速度	移動距離	hr	X	Y
細胞２	0	128.506	102.195	0	0		0	0
	1	135.576	92.386	3.87544	3.87544		2.26603	-3.14391
	2	128.983	100.882	3.44681	7.32225		0.152885	-0.420833
	3	126.557	67.508	10.725	18.0473		-0.624679	-11.1176
	4	130.53	64.942	1.5159	19.5632		0.648718	-11.9401
	5	134.695	82.926	5.91667	25.4798		1.98365	-6.17596
	6	124.362	80.14	3.43013	28.91		-1.32821	-7.06891
	7	139.716	79.328	4.92803	33.838		3.59295	-7.32917
	8	142.998	74.308	1.92233	35.7603		4.64487	-8.93814
	9	144.277	75.863	0.645327	36.4056		5.05481	-8.43974
	10	148.301	72.292	1.72437	38.13		6.34455	-9.58429
	11	158.708	71.513	3.34491	41.4749		9.68013	-9.83397
	12	167.854	69.07	3.03418	44.5091		12.6115	-10.617
			a.v.	3.70909
			s.e.m.	0.767094
	hr	X	Y	速度	移動距離	hr	X	Y
細胞3	0	97.283	349.042	0	0		0	0
	1	106.805	346.741	3.13977	3.13977		3.05192	-0.7375
	2	115.476	333.68	5.02476	8.16453		5.83109	-4.92372
	3	112.6	342.509	2.97616	11.1407		4.90929	-2.09391
	4	113.207	347.052	1.46903	12.6097		5.10385	-0.637821
	5	119.78	348.767	2.17726	14.787		7.21058	-0.088141
	6	120.531	342.776	1.93522	16.7222		7.45128	-2.00833
	7	107.639	352.186	5.11569	21.8379		3.31923	1.00769
	8	133.576	331.562	10.6209	32.4588		11.6324	-5.60256
	9	134.266	344.138	4.03683	36.4956		11.8535	-1.57179
	10	132.495	341.214	1.09568	37.5913		11.2859	-2.50897
	11	136.927	335.842	2.23214	39.8234		12.7064	-4.23077
	12	143.316	331.478	2.47986	42.3033		14.7542	-5.62949
			a.v.	3.52528
			s.e.m.	0.744064
210625
WT 30h p51
	hr	X	Y	速度	移動距離	hr	X	Y
細胞１	0	202.043	112.539	0	0		0	0
	1	217.425	124.278	6.20182	6.20182		4.93013	3.7625
	2	263.188	118.696	14.7763	20.9782		19.5978	1.9734
	3	301.41	96.454	14.1739	35.152		31.8484	-5.15545
	4	315.657	108.947	6.07329	41.2253		36.4147	-1.15128
	5	315.58	125.392	5.27089	46.4962		36.3901	4.11955
	6	318.706	140.698	5.00704	51.5033		37.392	9.02532
	7	367.05	176.442	19.2702	70.7734		52.8869	20.4817
	8	402.23	197.409	13.1264	83.8998		64.1625	27.2019
	9	439.81	208.512	12.5596	96.4594		76.2074	30.7606
	10	507.777	219.775	22.0814	118.541		97.9917	34.3705
	11	559.832	252.281	19.6701	138.211		114.676	44.7891
	12	596.02	267.804	12.6208	150.832		126.275	49.7644
			a.v.	12.5693
			s.e.m.	1.71172
	hr	X	Y	速度	移動距離	hr	X	Y
細胞２	0	104.835	106.302	0	0		0	0
	1	97.715	108.025	2.34792	2.34792		-2.28205	0.552244
	2	132.356	116.451	11.4266	13.7745		8.82083	3.25288
	3	166.863	98.881	12.4111	26.1856		19.8808	-2.37853
	4	232.669	73.869	22.5638	48.7494		40.9724	-10.3952
	5	255.235	62.821	8.05299	56.8024		48.2051	-13.9362
	6	270.174	56.908	5.14957	61.952		52.9933	-15.8314
	7	300.076	55.552	9.59382	71.5458		62.5772	-16.266
	8	371.897	65.273	23.2295	94.7753		85.5968	-13.1503
	9	412.492	71.118	13.1454	107.921		98.608	-11.2769
	10	478.457	85.44	21.6352	129.556		119.751	-6.68654
	11	516.718	106.619	14.0165	143.572		132.014	0.101603
	12	554.921	113.468	12.4398	156.012		144.258	2.29679
			a.v.	13.001
			s.e.m.	1.91888
	hr	X	Y	速度	移動距離	hr	X	Y
細胞3	0	162.519	452.569	0	0		0	0
	1	176.042	438.146	6.33688	6.33688		4.33429	-4.62276
	2	198.858	433.345	7.47296	13.8098		11.6471	-6.16154
	3	191.522	431.053	2.46337	16.2732		9.29583	-6.89615
	4	202.19	427.795	3.57513	19.8483		12.7151	-7.94038
	5	200.893	414.095	4.41066	24.259		12.2994	-12.3314
	6	221.663	416.433	6.69909	30.9581		18.9564	-11.5821
	7	265.259	421.855	14.0807	45.0388		32.9295	-9.84423
	8	301.522	428.613	11.8229	56.8617		44.5522	-7.67821
	9	356.26	425.395	17.5745	74.4362		62.0965	-8.70962
	10	405.72	431.056	15.9561	90.3923		77.949	-6.89519
	11	499.819	419.047	30.4046	120.797		108.109	-10.7442
	12	510.314	428.815	4.5953	125.392		111.473	-7.61346
			a.v.	10.4493
			s.e.m.	2.32896
