# Supplementary material for: Circadian oscillation in primary cilium length by clock genes regulates fibroblast cell migration
Source: EMBO Rep. 2023 Nov 16;24(12):e56870. doi: 10.15252/embr.202356870 (PMC10702818; doi:10.15252/embr.202356870)
Supplement: Supplementary file 15 — Source Data for Figure 8 [file EMBR-24-e56870-s007.zip]

Archive with 42 entries (34 files):
- Figure 8/
- __MACOSX/._Figure 8
- Figure 8/.DS_Store
- __MACOSX/Figure 8/._.DS_Store
- Figure 8/8F/
- __MACOSX/Figure 8/._8F
- Figure 8/8D/
- __MACOSX/Figure 8/._8D
- Figure 8/8C/
- __MACOSX/Figure 8/._8C
- Figure 8/8B/
- __MACOSX/Figure 8/._8B
- Figure 8/8E/
- __MACOSX/Figure 8/._8E
- Figure 8/8F/Length N to Cell hedge.xlsx
- __MACOSX/Figure 8/8F/._Length N to Cell hedge.xlsx
- Figure 8/8D/wound cilia Length.xlsx
- __MACOSX/Figure 8/8D/._wound cilia Length.xlsx
- Figure 8/8C/.DS_Store
- __MACOSX/Figure 8/8C/._.DS_Store
- Figure 8/8C/Wound at 18 h/
- __MACOSX/Figure 8/8C/._Wound at 18 h
- Figure 8/8C/Wound at 30 h/
- __MACOSX/Figure 8/8C/._Wound at 30 h
- Figure 8/8B/12 h after wound.tif
- __MACOSX/Figure 8/8B/._12 h after wound.tif
- Figure 8/8E/Wound at 30 h.tif
- __MACOSX/Figure 8/8E/._Wound at 30 h.tif
- Figure 8/8E/Wound at 18 h.tif
- __MACOSX/Figure 8/8E/._Wound at 18 h.tif
- Figure 8/8C/Wound at 18 h/II.tif
- __MACOSX/Figure 8/8C/Wound at 18 h/._II.tif
- Figure 8/8C/Wound at 18 h/I.tif
- __MACOSX/Figure 8/8C/Wound at 18 h/._I.tif
- Figure 8/8C/Wound at 18 h/III.tif
- __MACOSX/Figure 8/8C/Wound at 18 h/._III.tif
- Figure 8/8C/Wound at 30 h/II.tif
- __MACOSX/Figure 8/8C/Wound at 30 h/._II.tif
- Figure 8/8C/Wound at 30 h/I.tif
- __MACOSX/Figure 8/8C/Wound at 30 h/._I.tif
- Figure 8/8C/Wound at 30 h/III.tif
- __MACOSX/Figure 8/8C/Wound at 30 h/._III.tif
