# Supplementary material for: Circadian oscillation in primary cilium length by clock genes regulates fibroblast cell migration
Source: EMBO Rep. 2023 Nov 16;24(12):e56870. doi: 10.15252/embr.202356870 (PMC10702818; doi:10.15252/embr.202356870)
Supplement: Supplementary file 15 — Source Data for Figure 8 [file EMBR-24-e56870-s007.zip › Figure 8/8F/Length N to Cell hedge.xlsx]

## Sheet: Sheet1
18 h										30 h
			Area	Angle	Length	um							Area	Angle	Length	um
	Image 1	1	575	-150.131	574.282	38.5424					Image 1	1	853	-168.215	851.958	57.1784
		2	290	160.186	289.116	19.4038						2	902	-175.416	900.882	60.4619
		3	289	173.023	288.134	19.3379						3	160	173.501	159.022	10.6726
		4	416	164.187	414.829	27.8409					Image 2	4	942	-152.128	941.182	63.1666
	Image 2	5	324	-172.523	322.744	21.6607						5	903	-146.944	901.998	60.5368
		6	164	166.477	162.505	10.9064					Image 3	6	121	180	120	8.05369
		7	95	177.563	94.085	6.31443						7	575	170.571	573.753	38.5069
	Image 3	8	189	-135.431	188.096	12.6239						8	699	175.727	697.94	46.8416
	Image 4	9	199	168.917	197.687	13.2676						9	421	-9.328	419.547	28.1575
		10	59	149.036	58.31	3.91342					Image 4	10	496	-157.166	494.773	33.2062
		11	71	-4.899	70.257	4.71523						11	163	176.468	162.308	10.8932
	Image 5	12	301	161.323	299.787	20.1199					Image 5	12	857	-144.898	855.607	57.4233
		13	144	171.983	143.402	9.6243						13	189	179.39	188.011	12.6182
	Image 6	14	582	-2.961	580.775	38.9782						14	714	-149.697	713.482	47.8847
		15	246	-150.081	244.598	16.416					Image 6	15	328	-137.231	326.931	21.9417
	Image 7	16	179	-12.319	178.101	11.9531					Image 7	16	249	-25.324	247.814	16.6318
		17	314	56.208	312.851	20.9967						17	657	22.029	655.881	44.0189
		18	83	50.906	82.462	5.53436						18	576	-3.788	575.256	38.6078
	Image 8	19	340	4.736	339.158	22.7623						19	240	38.884	238.948	16.0368
		20	59	1.975	58.034	3.8949					Image 8	20	893	-17.216	891.964	59.8634
		21	121	10.561	120.033	8.05591						21	353	-128.304	351.71	23.6047
		22	200	16.975	198.655	13.3326						22	300	20.735	299.393	20.0935
		23	151	-9.964	150.266	10.085					Image 9	23	682	-110.458	680.946	45.7011
	Image 9	24	337	25.038	335.529	22.5187						24	395	179.709	394.005	26.4433
		25	560	-124.202	558.605	37.4903						25	620	-113.417	618.983	41.5425
	Image 10	26	169	-0.682	168.012	11.276					Image 10	26	573	7.026	572.297	38.4092
		27	77	-3.013	76.105	5.10772						27	688	5.013	686.627	46.0823
												28	229	1.507	228.079	15.3073
												29	557	1.236	556.129	37.3241
											Image 11	30	666	-8.301	664.966	44.6286
												31	693	-158.998	691.968	46.4408
					a.v.	16.173									a.v.	36.0735
					s.e.m.	1.99494									s.e.m.	3.06475
