# Supplementary material for: Circadian oscillation in primary cilium length by clock genes regulates fibroblast cell migration
Source: EMBO Rep. 2023 Nov 16;24(12):e56870. doi: 10.15252/embr.202356870 (PMC10702818; doi:10.15252/embr.202356870)
Supplement: Supplementary file 15 — Source Data for Figure 8 [file EMBR-24-e56870-s007.zip › Figure 8/8D/wound cilia Length.xlsx]

## Sheet: 1回目
12 h after wound
wound at 18 h																	wound at 30 h
	edge				Length (p)	Length (um)			Inner				Length (p)	Length (um)				edge				Length (p)	Length (um)			Inner				Length (p)	Length (um)
	Image 1	1	45	0	44.947	3.01658			Image 1	1	37	0	36.069	2.42074				Image 1	1	42	0	41.248	2.76832			Image 1	1	56	0	55.134	3.70027
		2	46	0	45.341	3.04302				2	36	0	35.023	2.35054					2	29	0	28.46	1.91007				2	71	0	71.268	4.78309
		3	56	0	55.765	3.74262				3	33	0	32.202	2.16121					3	37	0	36.679	2.46168				3	37	0	36.797	2.4696
	Image 2	4	53	0	52.232	3.5055				4	32	0	31.149	2.09054					4	41	0	40.68	2.7302			Image 2	4	50	0	49.407	3.31591
		5	43	0	42.602	2.85919				5	31	0	30.365	2.03792					5	24	0	23.963	1.60826				5	57	0	56.314	3.77946
	Image 3	6	67	0	66.069	4.43416			Image 2	6	46	0	45.188	3.03275				Image 2	6	50	0	49.059	3.29255				6	57	0	56.726	3.80711
		7	75	0	74.243	4.98275				7	47	0	46.368	3.11195					7	44	0	43.024	2.88752			Image 3	7	49	0	48.121	3.2296
		8	53	0	52.719	3.53819				8	46	0	45.343	3.04315				Image 3	8	49	0	48.383	3.24718				8	46	0	45.407	3.04745
		9	35	0	34.066	2.28631				9	32	0	31.145	2.09027					9	29	0	28.866	1.93732			Image 4	9	56	0	55.172	3.70282
		10	18	0	17.889	1.2006			Image 3	10	36	0	35.232	2.36456					10	41	0	40.8	2.73826				10	43	0	42.988	2.8851
		11	53	0	52.253	3.50691				11	30	0	29.547	1.98302				Image 4	11	47	0	46.742	3.13705				11	48	0	47.109	3.16168
		12	29	0	28.231	1.8947				12	42	0	41.785	2.80436					12	47	0	46.389	3.11336			Image 5	12	69	0	68.263	4.58141
	Image 4	13	54	0	54.01	3.62483				13	34	0	33.838	2.27101					13	50	0	49.072	3.29342				13	56	0	55.115	3.69899
		14	57	0	56.564	3.79624				14	38	0	37.202	2.49678					14	17	0	16.308	1.0945				14	46	0	45.869	3.07846
		15	58	0	57.59	3.8651			Image 4	15	41	0	40.788	2.73745					15	30	0	29.275	1.96477				15	32	0	31.936	2.14336
		16	24	0	23.148	1.55356				16	44	0	43.015	2.88691				Image 5	16	16	0	15.556	1.04403				16	49	0	48.772	3.27329
	Image 5	17	55	0	54.675	3.66946				17	31	0	30.923	2.07537				Image 6	17	43	0	42.609	2.85966				17	42	0	41.712	2.79946
		18	71	0	70.827	4.75349			Image 5	18	32	0	31.321	2.10208					18	14	0	13.454	0.902953				18	57	0	56.505	3.79228
		19	25	0	24.413	1.63846				19	32	0	31.765	2.13188					19	25	0	24.934	1.67342				19	55	0	54.231	3.63966
		20	47	0	46.308	3.10792				20	50	0	49.645	3.33188					20	33	0	32.558	2.1851				20	30	0	29.206	1.96013
	Image 6	21	53	0	52.965	3.5547			Image 6	21	33	0	32.861	2.20544					21	28	0	27.263	1.82973			Image 6	21	73	0	72.131	4.84101
		22	60	0	59.837	4.01591				22	37	0	36.134	2.4251				Image 7	22	33	0	32.733	2.19685				22	72	0	71.707	4.81255
		23	50	0	49.498	3.32201				23	25	0	24.698	1.65758					23	38	0	37.643	2.52638				23	52	0	51.397	3.44946
		24	55	0	55.04	3.69396			Image 7	24	39	0	38.883	2.6096					24	46	0	45.811	3.07456
	Image 7	25	58	0	58.068	3.89718				25	31	0	30.144	2.02309					25	35	0	34.318	2.30322
		26	58	0	57.34	3.84832				26	32	0	31.967	2.14544
		27	37	0	36.492	2.44913				27	32	0	31.305	2.10101
		28	24	0	24.126	1.61919				28	45	0	44.626	2.99503
		29	36	0	35.729	2.39792				29	48	0	47.854	3.21168
	Image 8	30	63	0	62.626	4.20309
		31	61	0	60.507	4.06087
	Image 9	32	60	0	59.873	4.01832
		33	44	0	43.967	2.95081
						a.v.								a.v.									a.v.								a.v.
						3.27427								2.44477									2.35121								3.47618

## Sheet: Sheet1
12 h after wound
wound at 18 h																	wound at 30 h
	edge				Length (p)	Length (um)			Inner				Length (p)	Length (um)				edge				Length (p)	Length (um)			Inner				Length (p)	Length (um)
	Image 1	1	75	0	74.644	5.00966			Image 1	1	23	0	22.293	1.49617				Image 1	1	31	0	30.029	2.01537			Image 1	1	38	0	37.501	2.51685
		2	39	0	39.001	2.61752				2	25	0	24.331	1.63295				Image 2	2	48	0	47.452	3.1847				2	81	0	80.933	5.43174
		3	39	0	39.019	2.61872			Image 2	3	32	0	31.145	2.09027					3	34	0	34.002	2.28201				3	67	0	66.591	4.46919
		4	66	0	65.93	4.42483				4	24	0	23.637	1.58638					4	27	0	26.948	1.80859			Image 2	4	55	0	54.048	3.62738
		5	40	0	39.699	2.66436				5	25	0	24.042	1.61356					5	49	0	48.809	3.27577				5	60	0	59.716	4.00779
	Image 2	6	54	0	53.456	3.58765				6	36	0	35.129	2.35765				Image 3	6	34	0	33.266	2.23262			Image 3	6	46	0	45.182	3.03235
		7	43	0	42.726	2.86752			Image 3	7	29	0	28.063	1.88342				Image 4	7	24	0	23.087	1.54946				7	51	0	50.048	3.35893
	Image 3	8	50	0	49.099	3.29523				8	46	0	45.06	3.02416					8	27	0	26.476	1.77691			Image 4	8	44	0	43.028	2.88779
		9	49	0	48.374	3.24658			Image 4	9	32	0	31.321	2.10208					9	48	0	47.242	3.1706				9	68	0	67.855	4.55403
		10	48	0	47.343	3.17738				10	41	0	40.888	2.74416					10	45	0	44.782	3.0055				10	43	0	42.72	2.86711
		11	36	0	35.769	2.4006				11	40	0	39.157	2.62799					11	36	0	35.057	2.35282				11	59	0	58.095	3.89899
	Image 4	12	47	0	46.759	3.13819				12	35	0	34.132	2.29074					12	24	0	23.874	1.60228			Image 5	12	87	0	86.65	5.81544
		13	55	0	54.097	3.63067				13	28	0	27.382	1.83772				Image 5	13	30	0	29.069	1.95094				13	44	0	43.793	2.93913
	Image 5	14	52	0	51.669	3.46772			Image 5	14	31	0	30.094	2.01973					14	34	0	33.21	2.22886				14	53	0	52.92	3.55168
		15	33	0	32.45	2.17785				15	36	0	35.609	2.38987				Image 6	15	33	0	32.889	2.20732			Image 6	15	57	0	56.758	3.80926
		16	24	0	23.569	1.58181				16	31	0	30.083	2.01899					16	45	0	44.704	3.00027				16	82	0	81.189	5.44893
	Image 6	17	52	0	51.909	3.48383				17	38	0	37.014	2.48416				Image 7	17	35	0	35.024	2.3506			Image 7	17	77	0	76.973	5.16597
		18	47	0	46.559	3.12477			Image 6	18	18	0	17.117	1.14879					18	32	0	31.048	2.08376				18	58	0	57.705	3.87282
		19	49	0	48.784	3.27409				19	33	0	32.65	2.19128				Image 8	19	42	0	41.521	2.78664				19	48	0	47.265	3.17215
		20	52	0	51.744	3.47275				20	39	0	38.21	2.56443					20	43	0	42.426	2.84738				20	64	0	63.453	4.25859
	Image 7	21	48	0	48.006	3.22188				21	37	0	36.77	2.46779					21	34	0	33.629	2.25698			Image 8	21	62	0	61.723	4.14248
	Image 8	22	39	0	38.9	2.61074				22	28	0	27.893	1.87201				Image 9	22	50	0	49.526	3.32389				22	55	0	55.045	3.6943
		23	36	0	35.944	2.41235			Image 7	23	43	0	42.979	2.8845					23	13	0	12.207	0.819262				23	42	0	41.436	2.78094
		24	59	0	58.103	3.89953				24	35	0	34.785	2.33456					24	20	0	19.238	1.29114			Image 9	24	73	0	72.934	4.8949
	Image 9	25	38	0	37.219	2.49792				25	28	0	27.295	1.83188					25	41	0	40.679	2.73013			Image 10	25	45	0	44.928	3.0153
		26	47	0	46.673	3.13242				26	34	0	33.112	2.22228				Image 10	26	26	0	25.612	1.71893				26	60	0	59.788	4.01262
		27	46	0	45.12	3.02819			Image 8	27	20	0	19.723	1.32369					27	28	0	27.925	1.87416			Image 11	27	62	0	61.696	4.14067
		28	57	0	56.885	3.81779				28	22	0	21.19	1.42215					28	51	0	50.318	3.37705				28	60	0	59.109	3.96705
		29	45	0	44.799	3.00664			Image 9	29	37	0	38.7	2.59732					29	21	0	20.125	1.35067			Image 12	29	61	0	60.795	4.0802
	Image 10	30	35	0	34.846	2.33866				30	22	0	21.633	1.45188				Image 11	30	45	0	44.503	2.98678				30	48	0	47.127	3.16289
		31	39	0	38.364	2.57477				31	27	0	26.849	1.80195					31	26	0	25.807	1.73201			Image 13	31	54	0	53.015	3.55805
		32	43	0	42.012	2.8196			Image 10	32	34	0	33.38	2.24027					32	50	0	49.985	3.3547			Image 14	32	58	0	57.414	3.85329
		33	46	0	45.972	3.08537				33	47	0	46.048	3.09047				Image 12	33	25	0	24.021	1.61215				33	39	0	38.226	2.5655
																			34	24	0	23.966	1.60846				34	42	0	41.07	2.75638
																			35	34	0	33.048	2.21799				35	78	0	78.045	5.23792
																										Image 15	36	65	0	64.462	4.32631
																											37	27	0	26.683	1.79081
						a.v.								a.v.									a.v.								a.v.
						3.08205								2.11046									2.28476								3.80178

## Sheet: Sheet2
I		II
18 h	30 h	18 h	30 h
2.42074	3.70027	3.01658	2.76832
2.35054	4.78309	3.04302	1.91007
2.16121	2.4696	3.74262	2.46168
2.09054	3.31591	3.5055	2.7302
2.03792	3.77946	2.85919	1.60826
3.03275	3.80711	4.43416	3.29255
3.11195	3.2296	4.98275	2.88752
3.04315	3.04745	3.53819	3.24718
2.09027	3.70282	2.28631	1.93732
2.36456	2.8851	1.2006	2.73826
1.98302	3.16168	3.50691	3.13705
2.80436	4.58141	1.8947	3.11336
2.27101	3.69899	3.62483	3.29342
2.49678	3.07846	3.79624	1.0945
2.73745	2.14336	3.8651	1.96477
2.88691	3.27329	1.55356	1.04403
2.07537	2.79946	3.66946	2.85966
2.10208	3.79228	4.75349	0.902953
2.13188	3.63966	1.63846	1.67342
3.33188	1.96013	3.10792	2.1851
2.20544	4.84101	3.5547	1.82973
2.4251	4.81255	4.01591	2.19685
1.65758	3.44946	3.32201	2.52638
2.6096	2.51685	3.69396	3.07456
2.02309	5.43174	3.89718	2.30322
2.14544	4.46919	3.84832	2.01537
2.10101	3.62738	2.44913	3.1847
2.99503	4.00779	1.61919	2.28201
3.21168	3.03235	2.39792	1.80859
1.49617	3.35893	4.20309	3.27577
1.63295	2.88779	4.06087	2.23262
2.09027	4.55403	4.01832	1.54946
1.58638	2.86711	2.95081	1.77691
1.61356	3.89899	5.00966	3.1706
2.35765	5.81544	2.61752	3.0055
1.88342	2.93913	2.61872	2.35282
3.02416	3.55168	4.42483	1.60228
2.10208	3.80926	2.66436	1.95094
2.74416	5.44893	3.58765	2.22886
2.62799	5.16597	2.86752	2.20732
2.29074	3.87282	3.29523	3.00027
1.83772	3.17215	3.24658	2.3506
2.01973	4.25859	3.17738	2.08376
2.38987	4.14248	2.4006	2.78664
2.01899	3.6943	3.13819	2.84738
2.48416	2.78094	3.63067	2.25698
1.14879	4.8949	3.46772	3.32389
2.19128	3.0153	2.17785	0.819262
2.56443	4.01262	1.58181	1.29114
2.46779	4.14067	3.48383	2.73013
1.87201	3.96705	3.12477	1.71893
2.8845	4.0802	3.27409	1.87416
2.33456	3.16289	3.47275	3.37705
1.83188	3.55805	3.22188	1.35067
2.22228	3.85329	2.61074	2.98678
1.32369	2.5655	2.41235	1.73201
1.42215	2.75638	3.89953	3.3547
2.59732	5.23792	2.49792	1.61215
1.45188	4.32631	3.13242	1.60846
1.80195	1.79081	3.02819	2.21799
2.24027		3.81779
3.09047		3.00664
		2.33866
		2.57477
		2.8196
		3.08537
2.26683	3.67696	3.17816	2.31245		a.v.
0.0632838	0.113609	0.100493	0.0895618		s.e.m
